# Supplementary material for: USP7/Maged1-mediated H2A monoubiquitination in the paraventricular thalamus: an epigenetic mechanism involved in cocaine use disorder
Source: Nat Commun. 2023 Dec 20;14:8481. doi: 10.1038/s41467-023-44120-2 (PMC10733359; doi:10.1038/s41467-023-44120-2)
Supplement: Supplementary file 4 — Supplementary Data 1 [file 41467_2023_44120_MOESM4_ESM.xlsx]

## Sheet: Summary
		Gprofilers terms	Nb of GO biological process terms
		FDR cut off: 0,05
	RNAseq analysis	Genes upregulated upon cocaine administration in Maged1 WT mice	102
		Genes downregulated upon cocaine administration in Maged1 WT mice	57
		Genes upregulated upon cocaine administration in Maged1c KO mice	210
		Genes downregulated upon cocaine administration in Maged1 KO mice	2
		Genes upregulated in Maged1 WT vs Maged1 cKO mice (saline)	22
		Genes downregulated in Maged1 WT vs Maged1 cKO mice (saline)	141
		Genes upregulated upon cocaine administration in Maged1 WT but not in Maged1 cKO mice	137
		Genes downregulated upon cocaine administration in Maged1 WT but not in Maged1 cKO mice	64
	H2Aub ChIP analysis	Genes H2Aub+ cocaine specific in Maged1 WT mice	693
		Genes H2Aub+ saline specific in Maged1 WT mice	19
		Genes H2Aub+ cocaine specific in Maged1 KO mice	438
		Genes H2Aub+ saline specific in Maged1 KO mice	224
		Genes H2Aub+ specifically in Maged1 WT mice (saline)	203
		Genes H2Aub+ specifically in Maged1 KO mice (saline)	442
		Genes H2Aub+ cocaine specific in Maged1 WT but not in Maged1 cKO mice	339
		Genes H2Aub+ saline specific in Maged1 WT but not in Maged1 cKO mice	608

## Sheet: Gene lists
	H2Aub analysis								RNAseq analysis
	Cocaine specific genes (WT animals)	Saline specific genes (WT animals)	Cocaine specific genes (KO animals)	Saline specific genes (KO animals)	Maged1 WT specific genes (Saline injected)	Maged1 cKO specific genes (Saline injected)	Cocaine & WT specific genes (not enriched in Maged1 cKO-cociane mice)	Cocaine & KO specific genes (not enriched in Maged1 WT-cociane mice)	Cocaine upregulated genes (in WT)	Cocaine downregulated genes (in WT)	Cocaine upregulated genes (in KO)	Cocaine downregulated genes (in KO)	Maged1 cKO upregulated genes (in saline)	Maged1 cKO downregulated genes (in saline)
	1110018N20Rik	0610012D04Rik	Actl10	Mir212	0610012D04Rik	1110018N20Rik	1110018N20Rik	Actl10	Bc1	Maged1	Bc1	Gmfb	Pcdh9	Maged1
	1600014C23Rik	1700067K01Rik	Gm23040	Mir132	1110032F04Rik	1600014C23Rik	1600014C23Rik	Gm23040	Gm20594	Gm17644	Scarna13	Gm20300	Kctd16	Celf4
	1700006J14Rik	2610035D17Rik	Mir675	Gm23027	1190005I06Rik	2410017I17Rik	1700006J14Rik	Mir675	Scarna13	4930435F18Rik	Gm20594	Gm17644	Gria3	Wdr6
	1700017B05Rik	5330438I03Rik	Mir135a-1	Gm24905	1700001C19Rik	2410124H12Rik	1700017B05Rik	Gm23469	Atp5k	Dmxl1	Rn4.5s	4930435F18Rik	Acap2	Vat1
	1700037C06Rik	9330171B17Rik	Gm23469	Gm23450	1700051A21Rik	2610028E06Rik	1700037C06Rik	Gm17606	Rn4.5s	Eif4a2	Prrt1	Il1rapl1	Cdk19	Tppp3
	1700055C04Rik	Adamts15	Gm17606	Mir124a-3	2610035D17Rik	2700081O15Rik	1700055C04Rik	Mir203	Clip3	4930470H14Rik	Safb	Pum2	Tmeff1	Prag1
	1700069L16Rik	Arl11	Mir203	Gm22240	2610307P16Rik	2900052L18Rik	1700069L16Rik	n-R5s32	Ccdc124	D5Ertd615e	Atpif1	Tmem30a	Kcna1	Sgsm1
	1700092K14Rik	Asap3	n-R5s32	Mir1941	2810459M11Rik	3110082J24Rik	1700092K14Rik	Mir5135	Prrt1	Csmd3	Gng3	Gucy1a2	Il1rapl1	Thbs2
	1700101I19Rik	Aspg	Mir5135	Gm25837	4930426D05Rik	4833418N02Rik	1700101I19Rik	Mir3470a	Chgb	1700128F08Rik	Ccdc124	Impad1	Slc8a1	Pcsk1n
	1700109G15Rik	Aspm	Mir3470a	Gm25266	4930458D05Rik	4930447M23Rik	1700109G15Rik	Gm23194	Mir666	Olfr613	Clip3	Lnpk	Diaph2	Nbeal2
	2210409E12Rik	BC107364	Gm24480	Gm22609	4930542C12Rik	4933421A08Rik	2210409E12Rik	Gm23835	Arl3	4930521O11Rik	Atp5k	Slc9a7	Lrrc8b	Megf6
	2300002M23Rik	C030005K06Rik	Gm23194	Gm26052	5330438I03Rik	4933439K11Rik	2300002M23Rik	Mir2861	Tmsb10	Rev3l	Maged1	Rpl22l1	Large1	Radil
	2410004I01Rik	C530008M17Rik	Gm23835	Gm22468	6430628N08Rik	A530013C23Rik	2410004I01Rik	Rmrp	Edf1	Zfp488	Mir666	Zdhhc21	Plppr5	Celf6
	2410017I17Rik	Camk2n2	Gm23230	Col1a1	9230105E05Rik	A830082K12Rik	2410017I17Rik	Gm13444	Pnn	A730017L22Rik	Edf1	Uhmk1	Adarb2	Pnp2
	2410124H12Rik	Camkv	Mir2861	Fkbp5	9330171B17Rik	A930017K11Rik	2410124H12Rik	Nav1	Brd4	Gm12018	Atn1	Igip	Kcnn1	Mxra8
	2610028E06Rik	Casp7	Rmrp	Galr3	A4galt	AB041806	2610028E06Rik	Dab2ip	Rrbp1	Map3k2	Chgb	Trim23	Inpp5j	Bex1
	2700068H02Rik	Ccdc110	Maff	Flt4	A930006I01Rik	Acan	2700068H02Rik	Pwwp2b	Stmn4	Myoparr	Pnn	Selenot	Adcy1	Spint2
	2700081O15Rik	Ccdc40	Gm13444	Brox	Ace	Acbd4	2700081O15Rik	Otof	Sncb	Slc5a3	Arl3	Rab11a	Slc1a1	Vwa5b1
	2900052L18Rik	Ccdc88c	Gm4793	Zfp423	Acot5	Adam15	2900052L18Rik	Gm6116	Dynlrb1	Gm20300	Sf3a2	Lnpep	Camk4	Mcub
	3110082J24Rik	Cchcr1	Nav1	Map3k6	Acp7	Adamts17	3110082J24Rik	Slc12a5	Sf3a2	Bmpr2	Snrnp70	4930470H14Rik	Eps15	Fhad1
	3930402G23Rik	Cck	Dab2ip	Vwa2	Actn1	Adamts7	3930402G23Rik	Dnmt3b	Atpif1	Usp9x	Ubald1	Slc8a1	Dock10	Sptbn5
	4732414G09Rik	Cd38	Pwwp2b	9430024E24Rik	Acvrl1	Adamtsl3	4732414G09Rik	Elfn2	Pianp	Slc9a7	Dynlrb1	Tmx3	Camkk2	Dnah1
	4833418N02Rik	Cd63	Otof	Scml4	Adam12	Adgrb2	4833418N02Rik	Fblim1	Cdk11b	Ireb2	Nudc	Fut9	Camk1d	1110017D15Rik
	4921531C22Rik	Cdc20	Gm6116	Cckbr	Adamts14	Afmid	4930417O22Rik	Edn3	Ybx1	Atr	Pcsk1n	Dok6	Sema6a	Nfam1
	4930417O22Rik	Cdk5r1	Slc12a5	Gm10653	Adamts15	Agap2	4930488B22Rik	Ccdc88c	Llph	Cyp4x1	Tmsb10	Fut8	Syt1	Ubxn10
	4930488B22Rik	Cfap77	Rbm20	Exoc3l2	Adra1d	Agpat2	4930526F13Rik	Hck	Ubald1	Ran	Hcfc1r1	Tm9sf3	Cadm2	Cdh22
	4930526F13Rik	Cnksr1	Dnmt3b	Krt80	Adra2b	Ajm1	4930557F10Rik	Nid2	Gng3	Ubxn7	Rpl19	Dmxl1	Trak2	Sik1
	4930557F10Rik	Cped1	Elfn2	Ddit4l	Afap1l2	Alpl	4932435O22Rik	Svep1	Atp1b2	Etnk1	Ssbp4	Scai	Fndc5	Tert
	4932435O22Rik	Cux1	Fblim1	Tmem125	AI661453	Amigo2	4933421A08Rik	Kank2	Cwc15	4930511M06Rik	Ik	Rab18	Kcnj3	Fbln1
	4933421A08Rik	Dnah2	Ahnak2	Cnn2	Akt1	Ankrd27	4933427I22Rik	Itga11	Camk2n2	Gmps	Brd4	Olfr613	Atp2b2	Ptprf
	4933427I22Rik	Dscaml1	Cnfn	Gper1	Alkal2	Arc	4933439K11Rik	Gm15721	Mt1	Psg28	Prag1	Myoparr	Ermp1	Tm4sf1
	4933439K11Rik	Ehd1	Edn3	Gm13986	Alox12	Arhgap27	5330429C05Rik	Dnmt3bos	Nudc	Usp34	Rpl21	1700128F08Rik	Il1rap	Gck
	5031425F14Rik	Ell2	Ccdc88c	Krt83	Alox12e	Arhgap27os1	9130017K11Rik	Krt87	Gtf2f1	Nbeal1	Sncb	Purb	Oip5os1	Maob
	5330429C05Rik	Emp1	Hck	Mecomos	Alox5	Arhgef19	9430021M05Rik	Slc4a11	Slc25a23	Lrp1b	Gtf2f1	Fam126b	Map6d1	Shroom3
	9130017K11Rik	Epn3	Nid2	Smtnl2	Als2cl	Arhgef5	9630028B13Rik	Fam166c	Fkbp2	Arsk	Park7	Sar1b	Crybg3	Mcfd2
	9430021M05Rik	Erich2	Svep1	Gm16029	Ank1	Arhgef7	A530013C23Rik	Rgs6	Zc3h13	Zfp871	Mt1	Synj2bp	Trp53inp2	Ntrk1
	9630028B13Rik	Erich2os	Ssbp3	Egflam	Anks1	Asic1	A530016L24Rik	Itgb3	Rpl19	Gm9159	Spen	Strbp	Cilk1	Kcnip1
	A530013C23Rik	Esr2	Kank2	Atp12a	Anxa3	Atp12a	A630014C17Rik	Mtus2	Fam57b	Synj2bp	Ankrd11	Gm12018	Arhgef3	Prmt2
	A530016L24Rik	Ext1	Adamts19	Thbs1	Apol8	Atp6v1c2	A830035A12Rik	Car12	Zfhx2	Olfr856-ps1	Nsrp1	Shprh	Setd7	Fam167a
	A630014C17Rik	Fam20a	Itga11	Cldn1	Arhgap10	Atp8b1	A830082K12Rik	Loxl1	Cx3cl1	Cyp20a1	Golga2	Acap2	Adgrf5	Pnck
	A730013G03Rik	Fkbp11	Gm15721	Il17rc	Arhgap28	B230312C02Rik	A930001C03Rik	Alkal2	R3hdm2	G630055G22Rik	Rrbp1	Eps15	Kcnq3	Tap2
	A830035A12Rik	Galnt15	Nectin1	Fbln1	Arhgef16	B3gat2	A930017K11Rik	Sntb1	Smc1a	Cenpc1	Ciz1	Ppp1cb	Tmem63a	Pnma3
	A830082K12Rik	Gchfr	Dnmt3bos	Cdh22	Arhgef39	Bahcc1	Aanat	Gcnt4	Rpl7a	Egfem1	Acin1	Cacna2d1	Fam168a	Rab3b
	A930001C03Rik	Gipc3	Krt87	Pmepa1os	Arl11	Baiap2	AB041806	Chrna3	Cend1	Ubr1	Lrrc8a	Hook3	Dio2	Itga2b
	A930017K11Rik	Gm10837	Slc4a11	Pdlim3	Asap3	Bcan	Abcg5	B3gnt9	Zfp385a	Ccdc82	Sf3b4	Psme4	Shisa6	Calb2
	Aanat	Gm11266	Slc44a5	Rin3	Ascl1	Bean1	Abcg8	Stbd1	Hcfc1r1	Cybrd1	Rere	Cox7c	Adamts3	Tmem67
	AB041806	Gm12216	Fam166c	Rhbg	Asic2	Bik	Acaa1b	Arl4c	Ankrd11	Dcp2	Fbrs	Marchf6	Mog	Lrrc51
	Abca4	Gm12979	Rgs6	Ppp4r1l-ps	Aspg	Bmf	Acacb	Kazn	Prr13	Msl2	Prrc2a	Pafah1b1	Zfp991	Nnat
	Abcb9	Gm14270	Arhgap8	Gm16341	Aspm	Bmp1	Acan	Ndufa4l2	LOC114841036	Lnpk	Ubap2	Kctd16	Atp2b1	Pbx4
	Abcg5	Gm14963	Itgb3	Sox13	Ass1	Bmp3	Acss1	Lgr5	Golga4	6530403H02Rik	Numa1	Atxn7l3b	Fam163a	Crb2
	Abcg8	Gm15635	Jag2	Scara3	Atxn7l1	Bmp8b	Actrt2	Tradd	Rsrc2	Megf6	Cdk11b	Armc1	Vmp1	Plxnb2
	Abhd15	Gm16106	Mtus2	Itgb5	Avpr1a	Bmper	Acvr2b	Mtarc1	Pom121	Ssr1	2310061I04Rik	Zfp488	Mrs2	Slc17a8
	Ablim1	Gm20394	Car12	Gpihbp1	B4galnt3	Brox	Adamts17	Pvalb	Eif3a	Ndufc2	Prr13	Vma21	Gjc3	Jpt1
	Abr	Gm22129	Chsy3	Grhl3	Bahd1	Btbd11	Adamts18	Thsd4	Smarca4	Intu	Apoe	Ube2v2	Paqr9	6330403K07Rik
	Acaa1b	Gm22551	Nkpd1	C130074G19Rik	Baiap2l2	C1qc	Adamts2	Gfra2	Sart1	Srsf1	Acot7	4930511M06Rik	Secisbp2l	Scn9a
	Acacb	Gm23194	Hspg2	Olfm2	BC107364	C1qtnf1	Adamts7	2810459M11Rik	Safb	Tmem30a	Pdap1	4930521O11Rik	Bri3bp	Rassf9
	Acan	Gm23935	Loxl1	Hcn4	Bcam	C230034O21Rik	Adamtsl3	Tox2	Cadm4	Vps37a	Sf3b2	Pura	Mmd	1700094D03Rik
	Acss1	Gm24204	Gm16339	Fam110c	Bcr	Cacna1b	Adcy5	Cdh24	Rpl21	Ftx	Pdk2	Azin1	Edil3	Aebp1
	Actrt2	Gm24248	Slc24a4	Gpr84	Bdnf	Cacna1h	Adcy7	Pthlh	Inpp5j	Atm	Hsp90ab1	Ubxn7	Nrtn	Itih3
	Acvr2b	Gm24695	Alkal2	Gpc5	Bnc2	Cacna2d2	Adcy8	Hs3st4	Atn1	Sar1b	Zc3h4	Mosmo	Desi1	Evpl
	Adamts17	Gm25273	Sntb1	Gm13652	C2cd4a	Caln1	Adcy9	Tfcp2l1	Rpl29	Lnpep	Ncor2	Usp9x	Kctd3	Vil1
	Adamts18	Gm25545	Gcnt4	Zbtb16	C530008M17Rik	Car7	Adcyap1	Gm15323	Thrap3	Uhmk1	Snrpa	Eif4a2	Slc24a2	Ttc16
	Adamts19	Gm25595	Papln	Ada	Cacna1e	Card10	Adgrb1	Thpo	Cox5b	Zbtb8os	Tnip1	Scamp1	Gucy1a2	Spag6l
	Adamts2	Gm8752	Chrna3	Dbx2	Cacna1s	Cartpt	Adgrb2	Chrd	Hypk	Gm15910	Rpl7a	Zfp971	Aspa	Plxna1
	Adamts5	Gpr139	B3gnt9	Adamts17	Cacng4	Casp8	Adgrg6	Cdc42ep1	Hnrnpab	Fzd3	Pom121	Zfp871	Elmod1	Ly6h
	Adamts7	Gucy2e	Stbd1	B3gnt7	Cadps2	Casr	Adgrl2	Kcnk5	Sp2	Tyms	Arhgdia	Csmd3	Ado	Dnah2
	Adamtsl3	H2-Q7	Arl4c	Cd109	Calcr	Cckbr	Adra1a	Gm13203	Pcp4l1	Thbs2	Zc3h13	Bmpr2	St3gal3	Jag2
	Adap2	Hap1	Kazn	Col6a1	Camk2n2	Cd109	Adrb3	Smad3	Pcdhgc4	Cnot6l	Zyx	Dcp2	Pcp4l1	C2cd4c
	Adcy5	Hbegf	Ndufa4l2	Pced1b	Camkv	Cd37	Aebp1	Gm12524	Tle5	Mdm4	Ptpn23	C030023E24Rik	Rgs7bp	Wdr63
	Adcy7	Hs6st3	Lgr5	Amigo2	Car12	Cdh5	Aff1	Shisa2	Pdap1	Stt3a	Fkbp2	Gm14295	Tbl1xr1	Zcchc12
	Adcy8	Hvcn1	Tradd	Ptgis	Car4	Cdk2	Aff3	Cnih3	Ankrd40	Igip	Ulk1	Cadm2	Pls1	Fndc9
	Adcy9	Igf1	Mtarc1	Sox10	Car9	Cdon	Afmid	Nkd1	Chrna4	Tmem47	Akap12	Tmem106b	Elovl6	Ccdc28a
	Adcyap1	Il16	Pvalb	Cxcl12	Cav1	Cebpb	Agap2	Mllt3	Zfp609	Gm28043	Ccdc92	Pten	Kcna2	Pnmal2
	Adgrb1	Il17d	Thsd4	Chmp4c	Cavin1	Cerkl	Agpat2	Gm12631	Atp5j2	Cplane1	Ldb1	Ccdc88a	Plp1	Podxl2
	Adgrb2	Kcnj8	Ednrb	Stra6	Cbln4	Cfap43	AI480526	Tmsb10	Syn1	Elac1	Celf4	Ypel5	Hapln1	Ankef1
	Adgrg6	Lbhd2	Gfra2	Nr1h4	Ccbe1	Ch25h	AI504432	Tex36	Zyx	A230072C01Rik	Llph	D5Ertd615e	Zfp704	Lhfpl5
	Adgrl2	Lepr	2810459M11Rik	Pllp	Ccdc110	Chd3	Aif1l	Kdr	Ik	Pgap1	Sart1	Eif5	Tmem189	Rsph3b
	Adra1a	Lhb	Tox2	Nkx3-1	Ccdc182	Chmp4c	Aipl1	Fzd9	Rpl24	Prkar1a	Gas8	Etnk1	Trim59	Ehbp1l1
	Adrb3	Lrrc75a	Cdh24	Gm10863	Ccdc3	Chrna4	Airn	Gm13663	Selenom	Smg1	Gapdh	Ireb2	Sort1	Bbs9
	Aebp1	Ltbr	Lrrk1	Gm14222	Ccdc33	Cited4	Ajm1	Gm13662	Siah3	Trat1	Foxp4	Pfn2	Catsperz	Tmem176a
	Aff1	Magi1	Pdlim1	Ece1	Ccdc40	Cldn1	Akap8l	Hdac7	Eif5b	Tnpo1	Arhgef5	Psg28	Septin7	Gli1
	Aff3	Marcksl1	Pthlh	Mcoln2	Ccdc88c	Cmtm7	Akna	1700001C19Rik	Wbp11	Gm14762	Tceal3	Tbl1xr1	Dck	Cfap52
	Afmid	Mex3a	Insyn1	Trabd2b	Cchcr1	Cmtm8	Aldh1l1	AI661453	Myl6	Cmtm4	Tle5	Bzw1	Oxct1	Pcbd1
	Agap2	Mir2861	Hs3st4	Gm15179	Cck	Cnga1	Aldh1l2	Gm5814	Sf3b2	Dync2h1	Rrp1	Snx13	Mtus1	Tpbgl
	Agpat2	Mir3073a	Tfcp2l1	Samd1	Ccl1	Cnn1	Alkal1	A4galt	Upf3a	Gm31679	Syn1	A730017L22Rik	Evi2a	Dnaic1
	Ahnak2	Mmgt2	Gm15323	1700067K01Rik	Ccn2	Cnn2	Alox12b	Zfp663	Ldb1	Ifnar1	Crebbp	Csrnp3	Cacna2d1	Nbl1
	AI480526	Mocos	Thpo	Speg	Cd14	Cntfr	Alox8	Tcf7l2	Golga2	Nsl1	Myl12b	Atad1	Raph1	Tmie
	AI504432	Mpig6b	Chrd	Zfp593	Cd38	Cntn2	Aloxe3	Enox1	Pdk2	Pak3	Prr12	Far1	Stmn4	Ccdc40
	Aif1l	Naaa	A730013G03Rik	Htr1b	Cd63	Col6a1	Alpl	Nxn	St13	Zdbf2	Dhx38	Vps37a	Dennd11	Gm11992
	Aipl1	Nfe2l3	Cdc42ep1	Palm3	Cd9	Cplx3	Amdhd1	Tnfsf11	Arpc3	Dph5	Agap3	Cenpc1	Fa2h	Galr1
	Airn	Nfib	Arhgef15	Gm16238	Cdc14b	Crhbp	Amer3	Slc2a10	Uqcr11	Rlim	Tacc2	Prkaa2	Gabrb2	Rnf215
	Ajm1	Nkx3-1	Dpysl5	Bcar3	Cdc20	Csmd2	Amigo1	Eya2	Ubap2	Hook3	Hypk	Oip5os1	Car4	Lamc3
	Akap8l	Nos1ap	Ifnlr1	Gm14342	Cdc42ep1	Cxcl2	Amigo2	Gpr50	Ankrd34a	Nvl	Eif3a	Pafah1b2	Fut9	Nptxr
	Akna	Noto	Slc2a4	Rbm46os	Cdk5r1	Cyp26b1	Ankrd27	Slc12a7	Ssbp4	Tmed8	Nol3	Dlat	Tspan2	Mtss2
	Aldh1l1	Nr4a1	Kcnk5	Lrat	Cdk5r2	Cys1	Ankrd34b	Gm14230	Utp3	Psme4	Hmgn5	Gm2004	Tmem65	Cbr1
	Aldh1l2	Nrip3	Gm13203	Ptk2b	Cdk9	D430041D05Rik	Ankrd60	Tgif2	Tnip1	4930512M02Rik	Pianp	Vps35	Bcas1	Ccdc157
	Alkal1	Nxph2	4921531C22Rik	2700081O15Rik	Cdx1	Degs2	Ano2	Ccdc107	Hsp90ab1	Fam135a	Myh7b	Ube3a	Epb41l2	Zap70
	Alox12b	Olfm1	Taf4	Myl9	Cebpa	Dlk2	Anpep	Tlr2	Sh3gl1	Myo9a	Ptov1	Cdc42	Usp45	Nbdy
	Alox8	Osbpl5	Smad3	Lrrc2	Cfap45	Dll1	Anxa4	Prss50	Nexn	Pole4	Smarcc2	Rapgef6	Kif5c	Ngb
	Aloxe3	Parp14	Gm12524	Grap2	Cgas	Dok4	Apela	Gm5089	Mark4	Ids	Zfp532	Gpm6a	Magt1	Abtb1
	Alpl	Pfn3	Shisa2	Gm10837	Chchd10	Dpf1	Apln	Zic5	Anp32a	Ube3a	Nr1d1	Usp34	Mobp	Idh2
	Amdhd1	Pik3ap1	Gm12310	Adamts7	Chrd	Duox1	Apoh	Gramd4	Nsrp1	Prkg1	Fam57b	Actr2	Rell1	Ptov1
	Amer3	Pik3cd	Pdxk-ps	Efcab6	Chrna3	Duoxa1	Aqp6	Bcam	Shank1	Sepsecs	Cep250	Myo9a	Frmd4b	Hkdc1
	Amigo1	Plaat5	Ppp1r16b	Cideb	Chrna5	E2f7	Arap3	Pim3	Gas5	Zdhhc21	Mrpl20	Pcdh9	Klf12	Slc39a11
	Amigo2	Plcd1	Hrh3	Gm9888	Chrnb4	Ece1	Arc	Fxyd6	Pcp4	Nebl	Cd300lf	Vmp1	Ppp3ca	Ttll3
	Ankrd27	Plxdc1	Fam83d	Cmtm7	Chst3	Efcab6	Areg	Mapk12	Uba52	Xpo4	Hnrnpm	Gm9159	Aldh1a1	Rhbdd2
	Ankrd34b	Ppy	Cnih3	Cmtm8	Cldn6	Efna4	Arg2	Gm10655	Tceal5	Cmah	Ahdc1	Exoc5	Nrxn3	Pitpnm3
	Ankrd53	Pqlc3	Dact1	Ltb4r2	Cnih3	Egflam	Arhgap25	Gm8019	Atp1a3	Cul5	Hdac5	Kif2a	Strn	Dcdc2a
	Ankrd60	Prss23	Kcnk15	Ltb4r1	Cnksr1	Egln3	Arhgap27	Gm5761	Acin1	Tbrg3	Cic	Slc9a6	Golga7	Crb1
	Ano2	Prss35	Emilin2	Il10ra	Coch	Elk3	Arhgap27os1	Gm15039	Csdc2	4930519L02Rik	Sap130	Ssr1	Ifngr2	Slc25a18
	Anpep	Prss56	Nkd1	Mapk11	Col15a1	Ephb2	Arhgdig	Gm15042	Pacsin1	Prex2	Bicra	Ptp4a2	Dffa	Gbx2
	Anxa4	Ptgis	Mllt3	Scn5a	Col24a1	Epor	Arhgef19	Dscaml1	Gsk3a	Tmem245	Golga4	Lmbrd1	Nceh1	Rsph9
	Ap5b1	Ptma	Gm12631	Gm15295	Cped1	Etl4	Arhgef26	Tle3	Psip1	Pfkfb2	Jup	Nf1	Klf9	Gm28729
	Apela	Ptprf	Tmsb10	Irs4	Cpne7	Evc	Arhgef7	Gm26169	Ttyh3	D830031N03Rik	Ddx23	Gria3	Patj	Rrad
	Apln	Rasl10b	Tex36	Dlk2	Cpt1a	Evc2	Arid5a	Gm25770	Zmiz2	A830082N09Rik	Ralgds	Atp13a3	Piga	Dnaaf3
	Apoh	Rimbp3	Gdf10	Zfp853	Cpz	Fam149a	Arrdc5	Gm24197	Zmat5	Skp1a	Myh9	Nlgn1	Usp31	Dnaic2
	Aqp6	Rims4	Kdr	Evc2	Crabp2	Fam167a	Arsi	Cacna1e	Bmerb1	Gmfb	Wnk2	Tgfbr1	Rapgef5	Arrdc1
	Arap3	S1pr2	Spata13	Fam167a	Crb3	Fam169b	Art1	Cyp27b1	Cd300lf	Zfp971	Fam222b	Ifnar1	Hs3st1	2010204K13Rik
	Arc	S1pr4	Ptprb	Tmem259	Ctbp2	Fam43b	Art3	Vstm2l	Midn	Casd1	Ndufa11	Akap11	Chrna4	Oprk1
	Areg	Samd1	Fzd9	Arhgef7	Cux1	Fat4	Art5	Marchf9	Pin4	Zkscan16	Pqbp1	Ipo7	Thsd7a	P4htm
	Arg2	Sapcd2	Itga6	Agpat2	Cxcl10	Fbln1	Asb4	A930016O22Rik	Wnk2	Cds2	Per2	Ecpas	Mal2	Rnf138rt1
	Arhgap25	Scara3	Emp2	Zyx	Cyb561	Fdxr	Asic1	Gm11549	Tceal3	Pcdh19	Rgma	Cul5	Sema7a	Asb2
	Arhgap27	Scnn1g	Kcns1	Nol4l	Cygb	Ffar4	Atf7ip2	Gm5069	Abcf1	A130077B15Rik	Ybx1	Gria4	Cop1	Zcchc18
	Arhgap27os1	Slc10a4l	Gm13663	Plxnc1	Cyp27b1	Fgd5	Atg9b	Cdk4	Nfic	Gm15506	Caly	2210408I21Rik	Syndig1	Foxj1
	Arhgap33	Slc26a9	Gm13662	Stk32c	Dab2ip	Fhdc1	Atp10a	Slc6a17	Dlgap4	Gm33517	Cnot3	Tmem167	Mosmo	Tnfaip2
	Arhgap8	Slco2b1	Hdac7	Fstl4	Dbn1	Fkbp5	Atp12a	Dusp5	Jakmip2	Tmx4	Gpi1	Polr3k	Hs6st3	Cdcp1
	Arhgdig	Snx33	Abca4	Stum	Ddx43	Flvcr2	Atp1a3	Htr1a	Dnajc8	Hprt	Per1	Chuk	Ptprj	Cngb1
	Arhgef15	Sst	Des	Samd11	Dhrs3	Fmnl1	Atp2a3	Cbln4	Rfng	Tppp3	Bex3	Zmat3	Arap2	Spata17
	Arhgef19	Syngr1	Irf2bpl	Bcan	Dkk1	Fras1	Atp6v1c2	Gm14271	Lrp3	Tnfrsf10b	Ube2m	Nufip2	Ptp4a1	Klhdc8b
	Arhgef26	Tap2	Epb41l1	Bmp1	Dkk2	Frzb	Atp8b1	Epn3	Tubb4a	C030023E24Rik	Setd1b	Cyp4x1	Scel	Ttc21a
	Arhgef7	Tcf19	1700001C19Rik	Bmper	Dnah2	Fstl4	Auts2	Bdkrb2	Hirip3	Arl6ip1	Ndufb7	Slc16a7	Zeb2	Samd14
	Arid3a	Tdrd6	AI661453	BC016548	Doc2a	Galr3	Axin2	Oaf	Zbtb7b	Wdr6	Scyl1	Cisd2	Hpca	Slc9b2
	Arid5a	Thsd4	Gm5814	Boll	Dock8	Garem2	B230312C02Rik	Eva1b	Mettl21e	Ivns1abp	Pin4	Ppp3r1	Garem1	Nmbr
	Arrdc5	Tiam2	A4galt	Grik4	Dph1	Gcnt2	B3galt5	Anks1	Rap1gap	Vmn1r58	Atxn2	Eloc	Fbxw7	Drc1
	Arsi	Tmem210	Zfp663	Gm2862	Dpysl3	Gfod1	B3gat2	Inpp4a	Ndufb10	Rif1	Agt	Atp5g3	Rasgrp1	Gm3693
	Art1	Tnfaip8	Il27ra	Wscd2	Drd1	Gm10371	B3gnt4	Gm16933	Cited2	Trpm7	Eef1a2	Spin1	Gng11	Prrg4
	Art3	Tnfrsf10b	Tcf7l2	Cmklr1	Drd5	Gm10499	B3gnt5	H19	Bod1l	Taok1	Smc1a	Cmah	Cnih3	Rflna
	Art5	Tnfrsf1a	Celsr2	Chd3	Dscaml1	Gm10653	B4galnt1	Htra4	Ccdc12	Rab8b	Sf1	Hint3	Cpm	Dnah10
	Asap1	Tnfrsf25	Wdr73	Antxr2	Dusp5	Gm10863	B4galt5	Dkk1	2310061I04Rik	Rab11a	Cux1	Sar1a	Arhgap12	Fibcd1
	Asb4	Upk3a	Rln3	Ryr1	E2f8	Gm11377	Bace2	1700051A21Rik	Adgrf5	Dzip3	Ubb	Glrx2	Glrb	Rpa1
	Asic1	Vgll4	Nmb	Tk1	Edar	Gm11733	Bahcc1	Slc13a5	Bicra	Pds5b	Rpl29	Arsk	Ccdc88a	Oxt
	Atf7ip2	Wfdc2	Gm16171	Afmid	Edn1	Gm11767	Baiap2	Otop2	Myh10	Tstd2	Erich3	Tspan3	Scn1a	St14
	Atg9b	Zc3h7a	Lingo1	C1qc	Edn3	Gm11772	Baiap2l1	Ush1g	Vegfb	Stx16	Os9	Matr3	Pex5l	Hopx
	Atp10a		Enox1	P4ha2	Egfr	Gm12409	Baz1a	Crabp2	Snrnp70	Pcnx4	Ap3d1	Stt3a	Osbpl6	Apeh
	Atp12a		Nxn	Pde4c	Egr1	Gm12474	BC025920	Bnc2	Ddrgk1	Gabrb1	Hk1	Ttbk2	Kdm7a	Sulf1
	Atp1a3		Tnfsf11	Bcor	Ehd1	Gm12506	BC028777	Pltp	Arid1b	Ddx17	Zfp385a	Skp1a	Hivep2	Ruvbl2
	Atp2a3		Slc2a10	Itprip	Elfn2	Gm12536	BC043934	Wnt4	Gapdh	Mlc1	Uba52	Ivns1abp	Mbp	Tsku
	Atp6v1c2		Eya2	Cfap43	Ell2	Gm13448	Bcan	Akt1	Mamld1	Zfp950	Srcap	Trat1	Slc12a6	Nyap1
	Atp8b1		Gpr50	Plk5	Emid1	Gm15179	Bean1	Dpp4	Sap130	Fbxl17	Ece1	Ddx3x	Tiam1	Wdr31
	Auts2		Slc12a7	Slco2a1	Emp1	Gm15441	Bicdl1	Cebpa	Atp2b2	Lrig2	Rpl31	Tmem47	Pak7	Dnah7a
	Axin2		Pde8a	Zfp516	Ephb1	Gm15851	Bicdl2	Pimreg	Rnf44	Mdga2	Cox5b	Chtop	Tlr3	4922502B01Rik
	B230312C02Rik		Gm14230	Id4	Epn3	Gm15918	Bid	Cdc42ep4	Pmvk	Tcp1	Dennd1a	6530403H02Rik	Dok6	Prelp
	B3galt5		Tgif2	Tcf7	Erbb3	Gm15969	Bik	Ephb1	Coro2b	Zfp277	Rps15	Zdhhc17	Apbb2	Cfap157
	B3gat2		Ccdc107	Ptpn3	Erich2	Gm16008	Bmf	Scx	Ppard	Gm7102	Polr2a	Tmem68	Bzw1	Baiap3
	B3gnt4		Tlr2	Gm12536	Erich2os	Gm16029	Bmp3	Loxl4	Nhsl1	Osbpl8	Ranbp1	Vamp7	Cdc42bpa	Msantd1
	B3gnt5		Prss50	Rcn3	Esrra	Gm16045	Bmp8b	Srrm4	Cltb	Rbx1	Mamld1	4930519L02Rik	Rbfox1	Drc3
	B4galnt1		Mpzl2	2610028E06Rik	Eva1a	Gm16140	Bmper	Sh2d3c	Basp1	Wdr36	Git1	Cnot6l	Klhl2	Hap1
	B4galt5		Adamts5	Evc	Eva1b	Gm16157	Bmpr1b	Traf3	Gar1	Tusc3	Smarca4	Atp6v1h	Ppp1r16b	Thsd7b
	Bace2		Gm5089	Gm5475	Ext1	Gm16238	Bsn	Ncmap	Nefm	Get1	Rnf208	Pik3c2a	Tjp1	Pisd
	Bahcc1		Zic5	Slc11a2	Eya2	Gm20441	Btbd11	E2f8	Lrrtm1	Pum2	Mir453	Yme1l1	Gid4	Armc3
	Baiap2		Gramd4	Adrb1	Eya4	Gm20511	Btn1a1	Gm2788	Dagla	Nkain3	Zmiz1	Nbeal1	Luzp1	Ift22
	Baiap2l1		Bcam	Gm13828	F3	Gm20684	C030017D09Rik	Syne3	Scarna2	Tnfrsf22	Eif4g3	Tsn	Fabp5	Galnt10
	Baz1a		Dapk2	Mylk	F730043M19Rik	Gm22240	C130026L21Rik	Htr4	Spen	Gm14295	Zmiz2	Pdcd10	Arrdc3	Mgst1
	BC025920		Pim3	Cyp26b1	Fam163a	Gm22291	C130071C03Rik	Acsf2	Aco2	Etfrf1	Safb2	Mzt1	Psd3	Bex4
	BC028777		Abr	Gm11377	Fam181b	Gm22468	C1qc	Id1	Ciz1	Soat2	Arid1a	Cdc73	Cdh6	Pacc1
	BC043934		Fxyd6	Tmem151b	Fam20a	Gm22601	C1ql3	Glp1r	Grina	2610524H06Rik	Wbp2	Map3k2	Slain1	Crip2
	Bcan		Uaca	Corin	Fam43a	Gm22609	C1qtnf1	Gfi1b	Btbd2	Bbs9	Kri1	Samd8	Tcea1	Cdc42bpg
	Bcl3		Myzap	Clmp	Fam78a	Gm23027	C2	2810410L24Rik	St3gal3	Zfp26	Abcf1	2610002M06Rik	AI593442	Amigo2
	Bean1		Mapk12	Tap1	Fam78b	Gm24905	C230034O21Rik	Prss56	Sltm	Celf4	Sp2	Rnf138	Anln	Rac3
	Bhlha9		Gm10655	Nhlh2	Fam83g	Gm25212	C430049B03Rik	Caskin2	Grin1	Tsn	Tesk1	Lrig2	Dennd5a	Rspo1
	Bicdl1		Gm8019	Psmb9	Fam92b	Gm25837	Cacna1a	Dcpp2	Map7d1	Zbtb44	Bcl9l	Dcun1d4	Otud7b	Kif9
	Bicdl2		Gm5761	Rfx8	Fblim1	Gm26052	Cacna1b	Dcpp1	Hmga1	Dcx	Atp1b2	Ralgapa1	Enpp6	Fam92b
	Bid		Gm15039	Lpl	Fgf17	Gm2862	Cacna1h	Sfn	Kcnn1	Akap11	Eif3f	Trpm7	Frrs1l	Xpc
	Bik		Gm15042	Igfbpl1	Fgfrl1	Gm43154	Cacna2d3	Six4	Selenow	Mcfd2	Supt6	Olfr856-ps1	Depdc5	Cfap70
	Bmf		Gm10157	Cys1	Foxi2	Gm5475	Cacnb4	Nrip3	Thy1	Lcor	Tceal5	Nucks1	Ppp3r1	Casc1
	Bmp3		Dscaml1	Gm16984	Fxyd5	Gm6485	Cacng6	Sema4f	Ubl7	Pnp2	Tsc2	Tmem33	Wnt9b	Cfap54
	Bmp8b		Sco2	Rasgrp2	Fxyd6	Gm9888	Calhm2	Il34	Dhx38	Acer1	Mt2	Naa15	Tmeff2	Adgb
	Bmper		Tle3	Nrgn	Fxyd7	Gm9889	Caln1	Slc1a5	Ncoa6	Rbbp6	Eif5b	Sypl	Vamp7	Pltp
	Bmpr1b		Gm26169	Limch1	Fzd9	Gng8	Calr4	Rhbdf2	Rpl31	Poglut3	Rpl18a	Smim13	Slc16a1	Dtx1
	Bsn		Gm25770	Dok1	Gabbr2	Gp1bb	Camk1g	Rhcg	App	Ddx6	Fasn	Dhx36	Smim13	Rcn1
	Btbd11		Gm24197	Abi3	Galnt12	Gper1	Camk2b	Prcd	Smarcc2	Mbd4	Gps2	Gtdc1	Fam49a	Stat5b
	Btn1a1		Cacna1e	Esr2	Galnt15	Gpihbp1	Camkk1	Gm15491	Ncl	Parp8	BC005624	Ddx3y	Pde8a	Spag8
	C030017D09Rik		Cyp27b1	Elk3	Galnt6	Gpr20	Capn1	Gjd3	Polr2e	Setx	Dmwd	Agps	Clmp	Fam183b
	C130026L21Rik		Vstm2l	Cnn1	Gbf1	Gprc5a	Car14	Tap2	Hdac5	C2cd5	Thrap3	Tomm70a	Slco3a1	Myo7a
	C130071C03Rik		Marchf9	Fmnl1	Gcgr	Grap2	Car3	Ccn2	Sema6a	Pcgf5	Map6	Desi2	Cldn11	Dnah7c
	C1qc		Rcor2	Loxl3	Gch1	Grik4	Car6	Psmb8	Rab7	Fut8	Kdm6b	Rif1	Prr18	Abhd14b
	C1ql3		A930016O22Rik	Plcd3	Gchfr	Grp	Card10	Gm15270	Hivep3	Atp11b	Arid5b	Kras	Qk	Rsph4a
	C1qtnf1		Gm11549	Gm20511	Gem	Gse1	Carhsp1	Unc5b	Kmt5a	E330033B04Rik	Gpr174	Xiap	Tpx2	Spa17
	C2		Tdh	Foxp2	Gfi1b	Gstt3	Carmil1	Gm15454	Nr1d1	Fsd1l	Rsrc2	Taok1	Chml	Ankrd23
	C230034O21Rik		D430040D24Rik	4930586N03Rik	Gfra2	H2-DMb1	Cartpt	Scube2	Cox6a2	Nucks1	Atp11a	Atp6v1c1	Myo5c	Vit
	C430049B03Rik		Sema4c	Adam15	Ggn	Hapln4	Casr	Acp7	Cyc1	Cep290	Zc3h18	Cbx5	Sh3d19	Wdr78
	Cacna1a		Gm5069	Lag3	Gipc3	Hlf	Castor1	Klf14	Eif4g3	Gabpb2	Leo1	Fbxl5	Litaf	Agt
	Cacna1b		Cdk4	Gm16140	Gjb3	Htr1b	Cblc	Arhgef16	Gas8	Hfe	Samd4b	Alkbh8	Slc39a14	Tapbpl
	Cacna1h		Slc6a17	Nrn1	Gjb6	Id4	Cbr3	Il17rb	Arid4a	Lonrf2	Mtss2	A130077B15Rik	Iars	Cand2
	Cacna2d3		Calca	Susd3	Gjc1	Igsf9	Cbs	Sema5b	Tmem151a	Cyb561	Prr14	4930512M02Rik	Oxsr1	Hrh1
	Cacnb4		Dusp5	Efna4	Gjd3	Il11ra1	Cbx2	Tiam1	Gdap1l1	2010315B03Rik	Plekhm1	Fzd3	Efcab14	Fzd7
	Cacng6		Htr1a	Txnip	Gli3	Il17rc	Ccdc102a	Iqgap2	Cep250	Cct4	Taf6	Kbtbd2	Map3k5	Fzd1
	Calca		Cbln4	Syk	Glp1r	Irf6	Ccdc38	Cavin1	Ndufb7	Eif5	Prrc2c	Gpcpd1	2900092D14Rik	Odf3b
	Calcb		Gm14271	Gstt3	Gm10655	Itga2	Ccdc42	Tsen54	Samd4b	Vamp4	Nolc1	Serinc1	Rab39b	Tmem176b
	Calhm2		Epn3	Gm20441	Gm10710	Itprip	Ccdc42os	Igfbp4	Golgb1	Pura	Srsf4	Dcun1d5	Ugt8a	Rab36
	Caln1		Ier5	Gm15441	Gm11266	Jag1	Ccdc61	Tchh	Ccdc97	Ddx3y	Csdc2	Fsd1l	Abcc8	Pde1a
	Calr4		Bdkrb2	Gm12506	Gm11549	Kalrn	Ccdc63	H2-Ab1	Aars	Rpl35a	Wbp11	Ranbp2	Pdcd10	Mttp
	Camk1g		Oaf	Pgm5	Gm11650	Kcnb1	Ccdc85c	Zmiz1os1	Park7	Zkscan2	Rtl8c	Rab2a	Plekha5	Gm1673
	Camk2b		Eva1b	Lyzl4	Gm11729	Kcnh4	Ccin	Zmiz1	Drap1	Wsb1	Pofut2	Arl5a	Shc4	Adsl
	Camkk1		Calcb	Vipr1	Gm11766	Kcnj12	Cckbr	Gm19553	Myl12b	5330434G04Rik	Rpl13a	Plppr5	Lrrn1	Flna
	Capn1		Anks1	Nrxn2	Gm11789	Kcnk6	Ccn3	Slc18a2	Ube2v1	Brca2	Klf15	Lztfl1	Mcu	C1qtnf1
	Car14		Inpp4a	Mesp2	Gm11999	Kcnq1	Cd109	BC107364	Clstn3	Gimap8	Cep131	Zyg11b	Hs3st5	Zfp783
	Car3		5031425F14Rik	Gng8	Gm12216	Kif17	Cd151	Rasa4	Arhgdia	Trim23	Phf2	Slc25a36	Tmem88b	Cfap46
	Car6		Gm16933	Cacna1b	Gm12426	Kirrel	Cd44	Nrbp2	Bex3	Zfp783	Pnpla2	Wdr37	Strip2	Iqcg
	Card10		H19	Kcnk6	Gm12454	Krt80	Cd72	Ppic	Arhgap44	Klhl9	Eno1	Ccng2	Prickle1	Npr1
	Carhsp1		Htra4	Slc6a1	Gm12660	Krt83	Cd82	Sv2c	Rnasek	Laptm4a	Arl4d	Hist1h4m	Galnt6	Sytl1
	Carmil1		Dkk1	C1qtnf1	Gm12979	Lag3	Cda	Grm6	Acot7	Cep85l	Sbds	Cnot7	Akt3	Calcr
	Cartpt		Zfp217	Cntfr	Gm13067	Lamc3	Cdcp2	Mpig6b	Sarnp	Csrnp3	Slc25a22	Mtpn	Plxdc1	Sdk1
	Casr		Chst5	Zic1	Gm13133	Limch1	Cdk2	Ly6g6c	Lpcat4	Ralgapa1	Basp1	Dcun1d1	Dync1li2	Spag16
	Castor1		1700051A21Rik	Zic4	Gm13420	Lpl	Cdk6	Syt2	Prrt2	Ccdc15	Scaf4	G630055G22Rik	Aldh18a1	Rxfp3
	Cblc		Slc13a5	Il11ra1	Gm13889	Lrrc10b	Cdkn1a	Chdh	Prrc2a	Adam4	Ring1	A430085M09Rik	Rimkla	Syt4
	Cbr3		Hmga1	Tec	Gm14230	Lrrc2	Cdt1	Pde4a	Wiz	Vdac3	Tubb4a	Pigm	Atp1b1	Prrc1
	Cbs		Otop2	Gm13448	Gm14270	Lrrc3	Cdyl2	Pard6g	Crebbp	Abt1	Srrm1	Xpo4	Cplx1	Ahdc1
	Cbx2		Ush1g	Phf19	Gm14271	Lrrc32	Celf2	Cdsn	Bicd2	Senp7	Arid4a	Tfrc	Epha4	Hydin
	Ccdc102a		Crabp2	Lamc3	Gm14285	Lrrc8c	Cemip2	Erbb4	Hivep1	Gm29679	Cend1	Klhl11	Pcf11	Lgals3
	Ccdc38		Bnc2	Slc27a2	Gm14963	Ly6h	Cerkl	Gm16076	Foxp4	Naaladl1	Drap1	Naa50	Shroom4	Col5a3
	Ccdc42		Pltp	Hlf	Gm15039	Mamdc4	Cfap100	Dock8	Leo1	Anapc1	Carm1	Cav2	Gria4	Zfp334
	Ccdc42os		Ehf	Vim	Gm15042	Man1c1	Cfap43	Padi2	Cplx1	Ranbp2	Taf3	Zfp148	Zbtb7b	Ccdc148
	Ccdc61		Wnt4	Catsperz	Gm15045	Mcam	Cfb	Ncor2	Luzp1	Ndufb6	Nudt9	Zfp277	Shtn1	Rasd2
	Ccdc63		Akt1	Acbd4	Gm15270	Med25	Ch25h	S1pr5	Hip1r	Iws1	Gripap1	Aasdhppt	Adra1d	Ttc25
	Ccdc85c		Arid3a	Casp8	Gm15473	Mesp2	Chchd7	Spsb1	Proser1	Foxj3	Sod1	U2surp	Tmem68	Gramd1c
	Ccin		Coro2a	Adamts9	Gm15491	Mex3b	Chic2	Parp14	Mdh2	Dsel	LOC114841036	Brwd1	Rab30	Wdr49
	Cckbr		Dpp4	Ajap1	Gm15635	Mfsd2a	Chrm1	Tmem100	Rnf157	Cdc14b	Ccdc97	Pank3	Trpc3	Rtl5
	Ccn3		Dusp9	Tgfb2	Gm15825	Mgat5b	Chst11	Prkch	Nefh	Klhl12	Slc25a23	Ccdc82	Fras1	Insyn2b
	Cd109		Rftn1	Gm43154	Gm15867	Mir1941	Chst15	Gas6	Fbrs	Usp37	Hcfc1	Gt(ROSA)26Sor	Gm13629	Khnyn
	Cd151		Cebpa	Paqr9	Gm15908	Mir1a-1	Ciita	Tuba1c	Tubg1	C330024D21Rik	Rnasek	Ssr3	Plekhh1	Txnip
	Cd44		Dpf3	Mamdc4	Gm15917	Mlph	Cited4	Gm13067	Ttbk1	A430085M09Rik	Mfap1b	Ube2d2a	Hcn2	Nme3
	Cd72		Pimreg	Phpt1	Gm15958	Mmp14	Cldn11	Rspo2	Efna3	Brwd3	Spag7	Cfl2	Ell2	Oprm1
	Cd82		Cdc42ep4	Kcnj12	Gm16019	Mmp15	Cldn14	Pde9a	Rnf208	2610024D14Rik	Sympk	Vcpip1	Slc6a8	Syt10
	Cda		Ephb1	Prr29	Gm16106	Mrc2	Clic4	Ttc39aos1	Actb	Ascc3	Incenp	Stam	Mal	Satb2
	Cdcp2		Mmp2	Ajm1	Gm16131	Mybl2	Clic5	Gm15899	Wipf2	Cnot6	Mrps12	Mal2	Ccp110	Zbtb11os1
	Cdk2		Scx	3110082J24Rik	Gm16136	Myl9	Clstn2	Hspa2	D630045J12Rik	Ikbkg	Slc25a18	Psma3	Apc	Spryd3
	Cdk6		Loxl4	Garem2	Gm16201	Necab2	Cmtm8	Ttc39a	E2f4	Zfp445	Scrn1	Arhgap5	Ankrd40	Acss3
	Cdkn1a		Srrm4	Fras1	Gm16564	Nek8	Cnga1	Chn2	Comt	Slc38a9	Vegfb	Ube2d3	Kif4	Ptger3
	Cdt1		Sh2d3c	Kcnh4	Gm16933	Neurl1b	Cnn2	Tbata	D8Ertd738e	Ndufc1	Syvn1	Ttc14	Tmem125	Ssbp3
	Cdyl2		Traf3	Artn	Gm17181	Neurod1	Coil	Lgals1-ps2	Rell2	Ralgps2	Fhad1	H2az1	Fam126b	Ptpn13
	Celf2		Gm15723	Cntn2	Gm17182	Nipal1	Col16a1	Chst3	Frmd4a	Phip	Tkt	Rps27a	Pde4d	Tmc4
	Celsr2		Trhde	Hrk	Gm17334	Npas3	Col1a2	Edn1	Sirt2	Maoa	Mxd4	Klhl7	Rnf157	Galnt2
	Cemip2		Gm15831	Lrrc8c	Gm17641	Npffr1	Col6a2	Itpripl1	Nup62	Acad9	Fam20a	Ascc3	B4galt6	Efhc1
	Cerkl		Ncmap	Ffar4	Gm20391	Nr1h4	Cplx3	Gm13420	Arid5b	Armc8	Hepacam	Skil	Cerox1	Chat
	Cerox1		E2f8	Mmp15	Gm20392	Nr2f1	Cpne8	Rai14	Cdk5r2	Brwd1	Rpl24	Mmd	Plppr4	Cyb561
	Cfap100		Gm2788	Mgat5b	Gm20638	n-R5s144	Cracr2b	Gipr	Sh3d19	Tyr	Hdgfl2	Dnajc10	Kras	Fdft1
	Cfap43		Syne3	Mfsd2a	Gm22129	n-R5s146	Crhbp	Them7	Mphosph8	Thoc2l	R3hdm2	Csnk2a1	Peak1	Tmc6
	Cfb		Htr4	4933421A08Rik	Gm22421	Nrxn2	Crim1	Nrg3	Ranbp1	Slc25a36	Drosha	Fam49b	Tbc1d30	Ppox
	Ch25h		Acsf2	Alk	Gm22551	Odf3b	Crip2	Plekhg3	Csnk1e	Wrn	Ddrgk1	Mbtd1	Mfap3l	Phpt1
	Chchd7		Id1	Gm10371	Gm22910	Olfm2	Crmp1	Pde10a	Prkaca	Mcmdc2	Sgk1	Actr10	F730043M19Rik	Slc5a7
	Chic2		Mmp17	Sowahd	Gm23194	Oprd1	Crybg2	Matn4	Dusp26	Samd8	Zfp609	Vldlr	Frmd4a	Trp53rka
	Chrm1		Glp1r	Zfp503	Gm23234	Optc	Cspg4	Ctbp2	Stx1b	Fam120c	Gm4841	Tmem168	Rnf182	Ptpn20
	Chst11		Rhbdl3	Pkd2l2	Gm23469	Padi6	Ctcflos	Ror2	Mapk8ip3	LOC102632231	Txnip	Fam199x	Dpp8	Slc14a2
	Chst15		Gfi1b	Casr	Gm23935	Pappa2	Ctsh	F730043M19Rik	Atxn2	E330020D12Rik	Chmp4b	A230072C01Rik	Abi1	Clec18a
	Chst5		Prkcz	Nek8	Gm24204	Paqr9	Cwh43	Eya4	Gripap1	Gm4787	Polr2e	Bri3bp	Mrps36	Col6a5
	Chsy3		2810410L24Rik	Ptger2	Gm24248	Pced1b	Cx3cl1	Fam43a	Nudt9	Triqk	Wwc1	Sbno1	Lrrtm2	Map1s
	Ciita		Prss56	Npffr1	Gm25271	Pcsk6	Cxcl2	Hes7	Cacng7	Mageh1	Lars2	Rpl35a	Eif3j1	Cfap44
	Cited4		Caskin2	Nt5c1a	Gm25273	Pde3a	Cxcl5	Fam78a	Cacna1a	Ogt	Cherp	Tmem65	Fgf11	Pifo
	Cldn11		Dcpp2	Tlcd1	Gm25545	Pdlim3	Cyb5r2	Adamts14	Tmem108	Cntn6	Prkaca	Bnip3	Foxn3	Amy1
	Cldn14		Dcpp1	Krt18	Gm25595	Pdpn	Cybrd1	Gm15958	Trnp1	Uprt	Spa17	Ptp4a1	Acvr1c	Ankrd66
	Clic4		Sfn	Pappa2	Gm25627	Pgm5	Cyp1a1	Ccbe1	Slu7	Chuk	Nptxr	Gm33517	Nexn	Nup210
	Clic5		Tmem45b	Rnasel	Gm2788	Pgpep1l	Cyp26b1	Cpne7	Marchf9	Spc24	Aldh1l1	Rabgap1l	Ermn	Parp12
	Clstn2		Nxph3	Pax8	Gm5069	Phf19	Cys1	Tmod1	Fa2h	Mzt1	Cntfr	Cop1	Olfml1	Ttc28
	Cmtm8		Six4	Asic1	Gm5089	Phf21b	D030046N08Rik	Rap1gap2	Rere	Cntnap5c	Egr1	Capza2	Ano4	Col18a1
	Cnfn		Nrip3	Cartpt	Gm5761	Phpt1	D930020B18Rik	Wnt3	Ulk1	Klk14	Ruvbl2	Olfm3	Myt1l	Ran
	Cnga1		Sema4f	Ndrg4	Gm5814	Pkd2l2	Degs2	Gm16136	Map7d2	Rabac1	Marchf9	Spcs3	Rgs5	1700012B09Rik
	Cnn2		Il34	Tmem102	Gm6116	Plcd3	Dgkg	Pou2f2	Chga	Tmtc2	Ccdc12	Braf	Nptn	Tspan6
	Coil		Slc1a5	Ephb3	Gm6659	Plekhg2	Dgkz	Rapgefl1	Cir1	Cand1	Ndufb10	Rap2c	Ptpn4	Slc1a3
	Col16a1		Lin28b	Ppp1r15a	Gm8093	Plk5	Dhcr24	Ston2	Hepacam	Ppp1cb	Rnpepl1	Tnfrsf10b	Adamtsl4	Fam110a
	Col1a2		Rhbdf2	Slco2b1	Gm8752	Pllp	Dipk1c	Pfn3	Rbfox3	Sdcbp	Hirip3	Nvl	Dock5	Cfap65
	Col6a2		Trpv4	Slc17a7	Gm9934	Plpp4	Disp3	Doc2a	Cdc37	Rpl22l1	Gnas	Clcn4	Azin1	Oaz1
	Coro2a		Gm14159	Sh2d5	Gng4	Plxna4	Dlg1	Scd1	Mink1	Bora	Rnf126	Rab39b	Pcdhgc4	Kctd8
	Coro6		Tmem74b	Hap1	Gpr139	Pmel	Dlgap4	Gm10564	Spag7	Grik2	Med25	Csnk1a1	Gm2a	Smoc1
	Cplx3		Rhcg	Tns3	Gpr153	Pou5f1	Dlk2	Plch2	Evl	Ppcdc	Tob1	Eif4e	Shroom2	Cnnm4
	Cpne8		Pdyn	Kif17	Gramd2	Ppp1r15a	Dll1	Baiap2l2	Ubb	G730013B05Rik	Epn1	Moap1	Adam23	Cacna1s
	Cpxm2		Prcd	Gm20394	Grasp	Ppp4r1l-ps	Dll3	Piezo1	Cntfr	Rapgef6	Rai1	Mdm4	Arhgap10	Gal
	Cracr2b		Gm15491	Nr4a3	Grb10	Prkcb	Dnah11	Scnn1b	Camta2	Pfn2	Apba2	Chic1	Rab5if	Wdpcp
	Crhbp		Ina	Tpm2	Grem1	Prok2	Dock1	Atxn7l1	Zc3h4	Luc7l	Hdgf	Klk14	Tmem108	1700088E04Rik
	Crim1		Nt5c2	Arhgef5	Grm4	Prr29	Dock5	Ccdc3	Mt2	Cdc73	Slx4	Pnpla8	Ergic2	Rab43
	Crip2		Ifitm10	E2f2	Grm6	Prrt4	Dock7	Galnt14	Kri1	Fundc2	Ddit4	Ppm1k	Cacnb4	Lrrc9
	Crmp1		Pstpip2	Psenen-ps	Grwd1	Psenen-ps	Dok4	Prkd1	Map1b	Vps13c	Tox2	Zfand5	Tnfaip6	Lrrc55
	Crybg2		F830208F22Rik	Wnt9a	Gucy2e	Ptger2	Dok7	Sec31b	Sh2b1	Nexmif	Cby1	Svip	Ebag9	Plxna3
	Cspg4		Gjd3	Tnfaip8	Gxylt2	Ptk2b	Dpf1	Alox12	Dnajb5	Mysm1	Jade2	Atp2c1	Unc13c	Ccdc146
	Ctcflos		Tap2	C030005K06Rik	H2-Ab1	Ptp4a3	Dpysl4	Gm14317	Pfdn6	Appl1	Sdc3	Lmbr1	Gm32810	Erp29
	Ctsh		Ccn2	Etl4	H2-Q3	Ptpn3	Dram1	Nodal	Lasp1	Rac2	Tchh	Nipa2	Chn1	Spr
	Cwh43		Psmb8	Inava	Hand1	Rab11fip1	Drd2	Gch1	Dvl3	A430046D13Rik	Scaf1	Laptm4a	Slitrk1	Cnnm2
	Cx3cl1		Gm15270	Svil	Hbegf	Rab3b	Duox1	Hand1	Psmd4	Coa5	Efcab15	Slc35a3	Hbegf	Fbxl13
	Cxcl2		Unc5b	Csmd2	Hck	Rasgrp2	Duoxa1	Gm11729	Gm4841	Tbc1d32	Rab11fip3	Actr3	Spock3	Cpxm2
	Cxcl5		Gm15454	Atp2b4	Hes3	Rasl10a	Dysf	Gucy2e	Prpf38b	Cd84	Cdc37	Ndufc2	Mag	Dnah5
	Cyb5r2		Scube2	Cd37	Hes7	Rbmxl2	E130006D01Rik	Plcb3	Txlna	Gm10845	Plec	Cnot6	Grin2b	Vasn
	Cybrd1		Acp7	Prok2	Hhipl1	Rcn3	E130215H24Rik	Nrp2	Vamp2	Gm2004	Clip1	Zdhhc20	Fbxo28	Chrna3
	Cyp1a1		Gm20610	Slc26a4	Hk2	Rfx8	E2f7	Ppp1r14b	Zmiz1	Zfp433	Fxyd1	AW549877	Serpind1	Slc18a3
	Cyp26b1		Gadd45g	B3gat2	Hmcn1	Rgs14	E330013P04Rik	Gm12756	Hmgn5	Gm16702	Gdap1l1	Miga1	Kalrn	Bud13
	Cyp26c1		Klf14	Lmo1	Hs3st4	Rgs9bp	Ece1	Tnfrsf25	Lrrc8a	Gabrg1	Tppp3	Tyms	Abca8b	Gstm6
	Cys1		Tsc22d2	Flnc	Hs6st3	Ripply3	Ednra	Tagln2	Cfdp1	Dcun1d5	Tcof1	Zfp966	Slc25a5	Insrr
	D030046N08Rik		Arhgef16	Nxnl2	Hspa2	Rnasel	Eef2k	R3hdm4	Atp6v1g2	Glt8d1	Prr36	Hnrnpdl	Osbpl1a	Avp
	D430040D24Rik		Il17rb	Vsx1	Htr2a	Ror1	Eepd1	Kiss1r	Tsg101	Rplp2	Wiz	Ythdf3	Epb41l3	Gm7827
	D930020B18Rik		Sema5b	Gm15851	Htr6	Rpp25	Efcab6	Tbx3os2	Sf3b4	Katnal2	Pfdn2	Abca5	Srp19	Safb
	Daam2		Abhd15	Arhgap9	Htra4	Rprml	Efna5	Cdk9	Mfap1b	Rnmt	Ccdc181	Hadhb	Cntnap5b	Fhod3
	Dact1		Trp53i13	Pgpep1l	Hvcn1	Rreb1	Egf	Gm15907	Ajm1	Nsun6	Ttbk1	Zfp26	Adcy9	Cdh3
	Dapk2		Rimklb	Tubb2b	Icosl	Rspo3	Egflam	Gm17641	Myh9	Xiap	Eef1d	Cacnb4	Slc44a1	Wdr66
	Ddah2		Plec	E2f7	Id1	Ryr1	Egln3	1110032F04Rik	Dffa	Wdr33	Aff3	Klhl9	Herc3	Rmst
	Degs2		Tiam1	Pmel	Igf1	S1pr1	Eif4ebp1	Ngef	Cnot3	Atad2	Iqsec1	Rc3h2	Acer2	Trh
	Des		Iqgap2	Cdk2	Igfbp2	Samd11	Elf4	Obsl1	Fam222b	Mrgpra6	Arl6ip4	Slc4a7	Elovl4	Cyb561d2
	Dgkg		Cavin1	Dll1	Igfbp4	Sbk1	Elmsan1	Gm17181	Fam163a	Mga	Znhit1	Rpgr	Gm3604	Syt5
	Dgkz		Tsen54	Kalrn	Ikzf1	Scml4	Elobl	Neu2	Aarsd1	Zfp9	Gm5124	Cnbp	Sema5a	Stom
	Dhcr24		Asap1	Adora2a	Il16	Scnn1a	Elovl2	4930426D05Rik	Mta1	Ssr3	Thbs2	Vkorc1l1	Inf2	Tspan18
	Dipk1c		Igfbp4	Rab3b	Il17d	Sdk2	Epb41l4b	Klhl14	Pik3r5	H2-DMb2	Coq7	Cand1	Kcnc2	Gpx3
	Disp3		Lrrn4	Tent5c	Insyn2a	Sh2d5	Epha1	Gsdmd	Carmil2	F630040K05Rik	Gar1	Zbtb8os	Gng12	Ptbp1
	Dkk3		Tchh	Pnmt	Iqgap2	Shisa7	Epha10	Cdk5r1	Akap2	Tmx3	Mknk2	Ro60	Mta3	Slc16a11
	Dkkl1		H2-Ab1	Gm12474	Irf1	Slc11a2	Epha4	Gjb3	Epb41l3	Gck	Dctn1	Ptbp2	Adamts19	Rfx2
	Dlg1		Zmiz1os1	Pde3a	Itga11	Slc17a7	Ephb2	Fads2	Camkk2	Kantr	Itpk1	Rc3h1	Scn4b	Map3k6
	Dlgap4		Zmiz1	Fhdc1	Kank2	Slc26a4	Epo	Gm13883	Cd3eap	Tbc1d23	Nr4a1	Ube2w	Sgk2	Izumo4
	Dlk2		Galr1	Ppy	Kank4	Slc27a2	Epor	Cnr1	Nolc1	Zc3h12c	Sh3bgrl3	Slc25a46	Gnal	Ccdc114
	Dll1		Shh	Foxo6	Kcnc1	Slc6a1	Ercc1	Zfp36l1	Ifngr2	Lrrc58	Lgals1	Psd3	Lrrc7	Dlec1
	Dll3		Gm19553	Foxo6os	Kcnc3	Slc7a10	Esr1	Cpt1a	Rabep2	Dcaf10	Hnrnpab	C330024D21Rik	Ube2k	Acadm
	Dnah11		Prtn3	Cpne5	Kcne3	Slfn5	Etl4	Hmgb1	Cacng2	Epha5	Ubap2l	Rnf14	Gramd3	Slc6a19
	Dock1		Slc18a2	A830082K12Rik	Kcnh1	Slit1	Etnk2	Igfbp2	Cryab	Gm29683	Sgsm1	Bora	Extl2	Epb41l4a
	Dock5		BC107364	Nr2f1	Kcnk13	Smtnl2	Ets1	Klhl30	Herpud1	Gm29968	Hras	Lrp1b	Clvs1	Spata18
	Dock7		Ddah2	Lvrn	Kcnk5	Sowahd	Etv5	Sema3a	Myt1l	Zcchc18	Tubb4b	Leprotl1	Fstl1	Gaa
	Dok4		Rasa4	Kazald1	Kdr	Sox10	Exoc3l4	Mpp3	Heg1	Abca5	Man2b2	Fam135a	Nipal4	Lrriq1
	Dok7		Tle6	Fam129a	Klc3	Sox13	Extl1	Asic2	Gid4	Pigm	Rpl28	Gmps	5830444B04Rik	Fbln5
	Dpf1		Nrbp2	Tmem132e	Klf14	Stum	Fabp3	Iffo2	Egr1	Mest	Polr3d	Extl2	Scrt1	Celsr1
	Dpf3		Ppic	Gm6485	Klhl14	Susd3	Fam107a	Cd9	Atp2a1	2610044O15Rik8	Mrps18a	Ndufb2	Sec14l5	Hsdl1
	Dpysl4		Sv2c	Icam1	Krt87	Svil	Fam129c	Gli3	Shank2	Prkdc	Men1	Pcdhb18	Kcnh7	Ccdc65
	Dpysl5		Hjv	Gm16008	Krtap16-1	Tal2	Fam131c	Bcr	Tesk1	Rpl41	Sox12	Sf3b1	Veph1	Mapk15
	Dram1		Cyp26c1	Gpr20	Lama5	Tdrd5	Fam163b	Tmem91	Fmn2	Zfx	Ndufs8	Kdm7a	D7Ertd443e	Tacr1
	Drd2		Grm6	Btbd11	Layn	Tead2	Fam167a	Ggn	Ddit3	Rrm2b	Supt5	Ctdspl2		Tpcn1
	Dtx1		Mpig6b	Ptp4a3	Lbhd2	Tec	Fam167b	Spred3	Nacc1	Pdss1	Sltm	Appl1		Rasgrf2
	Duox1		Ly6g6c	Hapln4	Ldlrap1	Tent5c	Fam169b	Kcne3	Map1a	Grk1	Ppp1r37	Pds5a		Dner
	Duoxa1		Syt2	Man1c1	Lepr	Tert	Fam171a2	Mmp25	Fam20c	Wdr17	Stk11	Gabrg2		Myo10
	Dusp9		Arhgap33	Mki67	Lgals1-ps2	Tgfb2	Fam187b	Calcr	Git1	Usp14	Tecr	Samd5		Dbi
	Dysf		Chdh	Cdh5	Lgr5	Thbs4	Fam189a1	Xylt1	Fscn1	Mbtd1	Rbm42	Phip		P2rx6
	E130006D01Rik		Lmcd1	Cited4	Lhb	Tk1	Fam20c	Trim36	Gga1	Zcchc7	Pdcd5	Kcnb2		Nynrin
	E130215H24Rik		Pde4a	Chrnb1	Lims2	Tlcd1	Fam43b	Tnfrsf12a	BC005624	Cfap47	Ncoa6	Ndfip1		Cd109
	E2f7		Pard6g	Mex3a	Lmntd2	Tmem114	Fat4	Scn1b	Phf3	Cadm1	Ubc	Cep290		Unc13d
	E330013P04Rik		Cdsn	Frzb	Lox	Tmem125	Fbln1	Gm16019	Fam177a2	Strbp	Cbr1	Nr3c1		Nectin2
	Ebf4		Erbb4	Eci3	Loxl1	Tmem132c	Fbn1	Igf1r	Cdk16	Hnrnpr	Mdh2	Dcaf10		Synpr
	Ece1		Gm16076	4930447M23Rik	Loxl4	Tmem151b	Fbn2	Trp53i11	Slc48a1	Tm4sf1	Nfkbia	Tnks2		Taf6l
	Ednra		Dock8		Lrrc38	Tmem189	Fbxo2	Gm15825	Rps15	Atad1	E2f4	Lamp2		N4bp1
	Ednrb		Padi2		Lrrc75a	Tmem198	Fbxo44	Tfap2d	Zrsr1	Ccdc28a	St14	Klhl12		Cfap47
	Eef2k		Ncor2		Ltbr	Tmem259	Fcmr	Cldn6	Emc4	Snx10	Plxna1	Tmsb4x		Slc25a22
	Eepd1		S1pr5		Ltk	Tnfaip8l3	Fdxr	Cldn9	Epn1	Gna13	Cited2	Nckap1		Frmd6
	Efcab6		Spsb1		Ly6g6c	Tns3	Ffar2	Wif1	Tacc2	Slf1	Ints1	Ccny		Gm973
	Efna5		Parp14		Lypd1	Tpm2	Ffar4	Pqlc3	Pqbp1	Xrn1	Xrcc1	Tardbp		Ankfn1
	Egf		Tmem100		Magi1	Trim58	Fgd5	Prima1	Rrp1	Ptbp2	Tob2	Asph		Snora44
	Egflam		Rxra		Map2k6	Trnp1	Fgf1	Insyn2a	Mrpl20	Psg16	Eef1a1	Lims1		Stk36
	Egln3		Prkch		Marcksl1	Tsc22d1	Fgf2	Cdk5r2	Mrps5	Mapk1ip1l	Fos	Naa30		Numa1
	Ehf		Gas6		Marveld3	Ttc7	Fgf20	Pitx3	Fndc5	Tk2	1810055G02Rik	Gimap8		Rtl8c
	Eif4ebp1		Tuba1c		Matn4	Tubb2b	Fgf2os	Tdrd6	Nol7	Ndufb4c	Nrsn2	Sucla2		Zfp219
	Elane		Gm13067		Mcf2l	Txnip	Fgfr1	Foxi2	Got2	Smad5	Ccdc96	Lin7c		Fam214b
	Elf4		Hrh1		Mcoln3	Tymp	Fhod3	Slc6a4	Dmwd	2610001J05Rik	Slc9a3r2	Dpp8		Ece2
	Elmsan1		Pcgf1		Mgarp	Upp1	Fjx1	Mgat4b	Safb2	Agbl3	Hmga1	Trib2		Rnh1
	Elobl		Rspo2		Mir148a	Xkr6	Flvcr2	Bbc3	Arpp19	Kdm6a	Isyna1	Tmem59		Iqck
	Elovl2		Pde9a		Mir1932	Zbtb16	Fmnl1	Hnrnpa0	Eno1	Tmem168	Bcl6	Uqcrfs1		Dnah11
	Elovl3		Gas1		Mir193a	Zcchc24	Fndc3c1	Dhrs3	Fxr2	Cpne3	Tubg1	Bmi1		Gtf3c5
	Emilin2		Ttc39aos1		Mir203	Zfp593	Fosl2	Hes3	Snrpa	Actr3	Lrp1	Gm14853		Cds2
	Emp2		Gm15899		Mir2861	Zic1	Foxa3	Fam107b	Gdf11	Zfp937	Cfdp1	C330007P06Rik		Dusp28
	Entpd2		Hspa2		Mir3073a	Zic4	Foxn1	Gm6659	Atg9a	Klhl11	Hip1r	Clock		Kcnj5
	Epb41l1		Ttc39a		Mir3470a	Zpbp2	Foxo1	Fam181b	Dnajb11	Eml5	Tmem184b	Selenof		Chrnb4
	Epb41l4b		Chn2		Mir5135	Zyx	Foxo3	Gm9934	Ndufa11	Tomm20	Mrpl38	Vps50		Dnah6
	Epha1		Nbl1		Mmgt2		Fras1	Eva1a	Ankrd52	Carf	Arpc3	Coa5		Hspa12b
	Epha10		Tbata		Mmp11		Frmd4b	Ikzf1	Tmeff1	Ercc6l2	Zfp362	Ccdc127		Col6a2
	Epha4		Lgals1-ps2		Mmp24		Fscn1	Gm11999	Elavl3	Marchf6	Txndc17	Trim2		Cabcoco1
	Ephb2		Slc16a8		Mmp25		Fstl3	Klf1	Cilk1	C1d	Ubl7	Mgat4c		Cacng3
	Epo		Chst3		Mocos		Fyb2	Ace	Psmd7	N4bp2l2	Sptbn5	Zfp704		Rgs22
	Epor		Ap5b1		Moxd1		Fzd8	Lox	Iglon5	Trpc5	Plekhf1	Trappc13		Wdr34
	Ercc1		Cpxm2		Mpig6b		Gab1	Cped1	Arid1a	Dnajc10	Zswim9	Paip1		Adgrv1
	Esm1		Hunk		Mpp3		Gal	Osmr	Slc45a1	H2aw	Mrps11	Slc5a3		Cryz
	Esr1		Fhl3		Mroh5		Gal3st4	Dnase2a	Aldh18a1	Insig2	Zfp358	Zfp597		Nek5
	Etl4		Edn1		Mtarc1		Galnt18	Adgrv1	Prr14	Marchf7	Timp2	Prpf40a		1700007K13Rik
	Etnk2		Gm15677		Mycl		Galr3	Mast1	Cactin	Maob	Ankrd13b	Dgke		Tapbp
	Ets1		Itpripl1		Myo10		Garem2	Fam83g	Lamtor1	Zfp113	Sik3	Gm15910		Faap100
	Etv5		Gm10419		Naaa		Garnl3	Mroh5	Sptbn2	Cbx5	Paf1	Pkia		Umodl1
	Exoc3l4		Gm13420		Nav1		Gas2l1	Ush1c	Sez6l2	Uba6	Slc7a8	Srsf1		Ascc1
	Extl1		Itih5		Nccrp1		Gcnt2	Slc6a6	Snora5c	Kcns2	Cwc15	Dynlt3		Gm19935
	F830208F22Rik		Rai14		Ncmap		Gdf11	Ptgfrn	Sptbn4	Relch	Rfng	Msmo1		Ect2l
	Fabp3		Gipr		Ndufa4l2		Gfap	Tle2	Ctnnd2	Gtdc1	Golgb1	Gm14762		Htr5b
	Fam107a		Npnt		Neu2		Gfod1	Nccrp1	Foxj2	Vps13a	Podxl2	Cep85l		Irx5
	Fam129c		Them7		Nfe2l3		Gfpt2		Os9	4930431F12Rik	Lasp1	Acer3		Cfap300
	Fam131c		Jph3		Nfib		Gfra3		Zswim9	4930594M22Rik	Dnaic1	Tsc22d2		Ccdc30
	Fam163b		Nrg3		Ngef		Ggt1		Rpl11	Dmxl2	Clu	Lpgat1		Rbm43
	Fam167a		Plekhg3		Nid2		Gipc2		Tmem189	Brip1	Prpf38b	Ugp2		Chrnb3
	Fam167b		Pde10a		Nkd1		Gja1		Slc25a44	Tmem241	Cacnb1	Cyld		Tctex1d4
	Fam169b		Matn4		Nmu		Gja3		Gm2a	Ces2b	Sik1	Aldh5a1		Efnb1
	Fam171a2		Ctbp2		Nodal		Gja4		Apoe	Dynlt1a	Snord88c	Setx		Arl10
	Fam187b		Ptpn7		Nos1ap		Gjb4		Trp53inp2	1810037I17Rik	Fzr1	Gm14410		Cep89
	Fam189a1		Ror2		Noto		Gjb5		Car4	Btf3l4	Mettl21e	Camk4		Dnah3
	Fam20c		F730043M19Rik		Npr1		Gldc		Ccdc92	Prpf40a	Zer1	Cd84		Ano1
	Fam43b		Eya4		Nr4a1		Glis2		Slc9a1	Nek4	Mapk8ip3	Zfp445		Mier2
	Fam83d		Grm8		Nrip3		Gm10160		Mrps12	Rictor	Dlg5	Lrrc58		Camsap3
	Fat4		Fam43a		Nrp2		Gm10177		Fmnl1	Mkln1	Rcsd1	Wnk3
	Fbln1		Hes7		Nt5dc2		Gm10320		Erc1	Acer3	Evl	E030030I06Rik
	Fbn1		Tnc		Ntsr1		Gm10499		Psmc1	Mfsd14b	Dtx1	Opcml
	Fbn2		Fam78a		Nxn		Gm10570		Hnrnpul2	Gm10408	Thra	Lrrtm2
	Fbxo2		Adamts14		Nxph2		Gm10575		Ina	Cnbp	Rbm10	Zbtb44
	Fbxo44		Gm15958		Oaf		Gm10863		Mllt1	Gm14410	Atp5j2	Scoc
	Fcmr		Ccbe1		Obsl1		Gm11110		Rexo1	Abcb7	Bahcc1	Vbp1
	Fdxr		Lamp5		Olfm1		Gm11333		Pla2g6	Chic1	Actn4	Nsd2
	Ffar2		Cpne7		Osbpl5		Gm11377		Smg5	Cacul1	Plin4	Tbck
	Ffar4		Tmod1		Osmr		Gm11444		Setd1b	Tmem106b	Mif	Usp45
	Fgd5		Rap1gap2		Otop2		Gm11468		Fbxl16	Zcchc12	Mta1	Ythdc2
	Fgf1		Wnt3		Oxct2a		Gm11523		Rpl23	Nmrk1	Cavin3	Ugcg
	Fgf2		Gm16136		P2ry2		Gm11615		Zmat2	Lamp2	Mrps5	Rlim
	Fgf20		Pou2f2		Parp14		Gm11627		Rbm17	Dennd4c	Shroom3	Slco1a4
	Fgf2os		Rapgefl1		Pax4		Gm11633		Ube2m	Adat1	Eif3h	Kpna1
	Fgfr1		Entpd2		Pcgf2		Gm11642		Rusc2	Zbed6	Wdr60	Atf2
	Fhl3		Ston2		Pde10a		Gm11723		Ppfia3	C230072F16Rik	Begain	Rab10
	Fhod3		Npdc1		Pde4a		Gm11728		Srrm1	Utp23	Shank1	Zfx
	Fjx1		Pfn3		Pde9a		Gm11732		Car7	A330032B11Rik	Jakmip1	Sppl2a
	Flvcr2		Doc2a		Pfn3		Gm11733		Dcakd	Gpm6a	Smc3	Oxct1
	Fmnl1		Scd1		Piezo2		Gm11750		Ndufa5	Krt77	Fbl	Tasor2
	Fndc3c1		Gm10564		Pik3ap1		Gm11767		Parvb	Vma21	Kmt2d	Elovl4
	Fosl2		Plch2		Pik3cd		Gm11772		Mobp	Mtf2	Camk2n2	Cyp20a1
	Foxa3		Spsb4		Pimreg		Gm11837		Scrt1	Yipf6	Ogdhl	Sec61a2
	Foxn1		Baiap2l2		Pip5k1b		Gm11959		Suds3	Lrpprc	Stmn4	Bet1
	Foxo1		Elane		Pitpnm3		Gm12198		Fkbp4	Tmem59	Pmvk	Trpc1
	Foxo3		Piezo1		Pitx3		Gm12212		Hint1	Spin1	Ssbp3	Cxadr
	Fras1		Zfp703		Plaat5		Gm12409		Larp7	Snhg20	Ctdsp1	Atl3
	Frmd4b		Scnn1b		Plcd1		Gm12445		Ldhb	Dcaf12l1	Mef2d	Atp6ap2
	Fscn1		Atxn7l1		Plekhd1		Gm12447		Coq7	Pgrmc1	Zfp469	Eif1ax
	Fstl3		Cerox1		Plekhd1os		Gm12474		Praf2	Sppl2a	Taok2	Tmem87a
	Fyb2		Sox8		Plekhg3		Gm12536		Scyl1	Tmem167	Proser1	A330032B11Rik
	Fzd8		Ccdc3		Pltp		Gm12781		Srcap	Tardbp	Chchd10	LOC102632231
	Gab1		Rab20		Plxdc1		Gm12906		Luc7l3	Scn9a	Gstm1	A430046D13Rik
	Gadd45g		Samd4		Pou2f2		Gm12946		Ubap2l	Atp13a3	Rps26	Tasor
	Gal		Galnt14		Pparg		Gm12962		Fam217b	Vps13b	Ncoa5	Rbbp6
	Gal3st4		Rfx6		Ppic		Gm12996		Ly6e	Gpr52	C530008M17Rik	Cybrd1
	Galnt18		Prkd1		Pqlc3		Gm13001		Tcf25	Mxra8	Sdf4	Col4a3bp
	Galr1		Sec31b		Prcd		Gm13110		Phactr3	Ttc14	Jdp2	Nampt
	Galr3		Alox12		Prelp		Gm13112		Atp5d	Mtm1	Uaca	Selenok
	Garem2		Gm14317		Prkch		Gm13257		Cox8a	Fastkd2	Tpgs1	Pfkfb2
	Garnl3		Adap2		Prr15		Gm13448		Gps2	Rad1	Kars	Epm2aip1
	Gas1		Nodal		Prr5		Gm13553		Scaf1	Ecpas	Ajm1	Rictor
	Gas2l1		Gch1		Prr5l		Gm13584		Bcl7a	Cd55os	Sorbs3	Ube2n
	Gcnt2		Rab15		Prss23		Gm13791		Rtf1	Klhl41	Ptprf	Opa1
	Gdf10		Hand1		Prss35		Gm14169		Mrpl46	Ncald	Fbln1	Mkln1
	Gdf11		Rgs8		Prss56		Gm14174		Hcfc1	Rps27a	Calcoco1	Pole4
	Gfap		Gm11729		Psmb3		Gm14341		Pip5k1c	Rasgrf2	Mast1	Sacm1l
	Gfod1		Gucy2e		Psmb8		Gm15043		Nop53	Slc1a3	Cdk5r2	Rhobtb3
	Gfpt2		Plcb3		Psors1c2		Gm15407		Nfasc	Stard7	Myl6	Pdk3
	Gfra3		Nrp2		Ptges		Gm15418		Ctif	Gm8234	Cmip	Rrm2b
	Ggt1		Tgfbi		Ptgfrn		Gm15503		Rnf126	Vezt	Zfhx2	Zfp518a
	Gipc2		Ebf4		Pthlh		Gm15587		Tecr	Zfp952	Mphosph10	Bnip3l
	Gja1		Ppp1r14b		Ptma		Gm15736		Dnm1	Ulk3	Cdk2ap1	Dmxl2
	Gja3		Itpr3		Ptprf		Gm15749		Slc9a3r1	Ap5m1	Gsk3a	Atp6v1a
	Gja4		Gm12756		Pvalb		Gm15751		Mad1l1	1700094D03Rik	Mrps15	Ccdc50
	Gjb4		Daam2		Pwwp2b		Gm15766		Map3k10	Cox7c	Anp32a	Tmx4
	Gjb5		Tnfrsf25		Pxdc1		Gm15847		Kat6a	Dcc	Ndufa5	Rhot1
	Gldc		Tagln2		Qrfp		Gm15850		Fam107a	Cpsf6	Ubqln2	Pcdh11x
	Glis2		Dkk3		R3hdm4		Gm15851		Cdr1	Rdh1	Zfp865	Gls
	Gm10157		R3hdm4		Rai14		Gm15918		Srsf4	2610002M06Rik	Lrrfip1	Acad9
	Gm10160		Tns2		Rasal1		Gm15969		Ptprj	Arxes2	Srrt	Mapre1
	Gm10177		Kiss1r		Rasal3		Gm16005		Sptbn1	Trit1	Zmat5	Ubr1
	Gm10320		Tbx3os2		Rasd2		Gm16008		Pde4dip	Zfp300	Ksr2	Arl8b
	Gm10419		Cdk9		Rasl10b		Gm16010		Dscam	4930519G04Rik	Pfn1	Abca8b
	Gm10499		Mical1		Rasl11b		Gm16029		Cap1	Zc3h12b	Leng9	Zfp654
	Gm10570		Ncs1		Rassf7		Gm16031		Adora1	Lmbrd1	Ptprm	Gm7102
	Gm10575		Lhfpl2		Rbm28		Gm16045		1810055G02Rik	Eif4e	App	Marchf7
	Gm10863		Gm15907		Rbpms		Gm16064		Map6d1	Pcmtd2	Pacsin1	Spock3
	Gm11110		Gm17641		Rhbdf2		Gm16140		Pdcd5	Atp6v1a	Mrpl54	Slc1a1
	Gm11333		1110032F04Rik		Rhcg		Gm16157		Mrpl38	Klhl23	Aarsd1	Clcn3
	Gm11377		Ngef		Rimbp3		Gm16238		Ppia	Pten	Chd3	Mdga2
	Gm11444		Obsl1		Rims4		Gm16401		Reep2	Epm2aip1	Ep400	Grm5
	Gm11468		Gm17181		Ripk3		Gm16751		Spry2	Gm7827	Tchp	C1d
	Gm11523		Neu2		Rnf207		Gm16976		Clstn2	Polr3k	Atxn2l	Usp14
	Gm11615		4930426D05Rik		Rnf213		Gm20402		Rnf8	Pafah1b2	Sobp	Zfp955a
	Gm11627		Klhl14		Ror2		Gm20490		Etl4	Trank1	Vat1	Zfp950
	Gm11633		Gsdmd		Rps2-ps6		Gm20493		Dpp6	Tasor	Pik3r5	Prpf18
	Gm11642		Bcl3		Rspo2		Gm20511		Ilrun	Snapc1	H1f10	Cebpg
	Gm11723		Abcb9		Rspo4		Gm20544		Brinp2	Slc35g2	Hipk2	Oga
	Gm11728		Rpl27-ps2		Rtn4r		Gm20661		Ptms	Tm9sf3	Foxj2	Atp5mpl
	Gm11732		Cdk5r1		Rtn4rl1		Gm20684		Arsb	Fam199x	Chga	Uprt
	Gm11733		Kdm2b		Rybp		Gm21188		Kctd17	Morf4l1b	Ptpn13	Plaa
	Gm11750		Bhlha9		S1pr2		Gm22024		Zbtb7a	Msmo1	Ilf3	Tmem161b
	Gm11767		Selenov		S1pr4		Gm22065		Vps72	Ccdc50	Psmd4	Lrp12
	Gm11772		Dtx1		S1pr5		Gm22240		Hipk2	Ttc37	Gli1	Osbpl8
	Gm11837		Gjb3		Sapcd2		Gm22411		Rab11fip4	Gm5577	Myo10	Prkar1a
	Gm11959		Prr7		Scnn1g		Gm22468		Snph	Pign	Tom1	Diaph2
	Gm12198		Fads2		Sema5b		Gm22601		Mia3	Tspan6	Mbd3	Strap
	Gm12212		Slc27a3		Sertad4		Gm22687		Zbtb38	Mapre1	Laptm5	Senp5
	Gm12310		Dkkl1		Sh2d3c		Gm22706		Depdc5	Emc7	Tcf7l1	Tspan2
	Gm12409		Gm13883		Shisa2		Gm22773		Htatsf1	Naa30	A330074K22Rik	Dipk1a
	Gm12445		Sema6c		Shisa6		Gm22994		Otud7a	Cebpzos	Prrc2b	Tbc1d23
	Gm12447		Cnr1		Shisal2a		Gm23027		Fabp3	Plekhb2	Rnf40	Sacs
	Gm12474		Zfp36l1		Shroom3		Gm23049		Noct	Tmc6	Clstn1	Rab1a
	Gm12536		Cpt1a		Ski		Gm23178		Fyn	Efcab1	Chd5	Birc2
	Gm12781		Hmgb1		Slc10a4l		Gm23220		Auts2	Ndfip1	Nacc1	Hprt
	Gm12906		Igfbp2		Slc12a5		Gm23293		Tagln3	Ntrk1	St13	Napg
	Gm12946		Klhl30		Slc12a7		Gm23510		Spata2l	Pot1b	Nr1h2	Xpo1
	Gm12962		Polg		Slc13a5		Gm23731		Gnao1	2210408I21Rik	Fmn2	Fbxl17
	Gm12996		Hpcal1		Slc14a1		Gm24074		Dusp6	Gskip	Sap18b	Suz12
	Gm13001		Sema3a		Slc18a2		Gm24149		Rps21	Lrba	Wdr6	Clasp2
	Gm13110		Mpp3		Slc1a5		Gm24612		Supt6	Itgb8	Ctnnd2	Rev3l
	Gm13112		Asic2		Slc25a23		Gm24855		Cfl1	D1Ertd622e	Map1b	Pgr
	Gm13257		Ablim1		Slc26a9		Gm24905		Natd1	Agps	Gtf2ird2	Pbrm1
	Gm13448		Iffo2		Slc29a4		Gm24944		Ndufaf2	Lin7c	Cd3eap	Med13
	Gm13553		Cd9		Slc34a2		Gm25044		Gpr174	Eif2s3y	Rexo1	Tpp2
	Gm13584		Gpr27		Slc35f2		Gm25373		Scel	Jpt1	Dbn1	Cul4b
	Gm13791		Gli3		Slc38a4		Gm25712		Shank3	Fbn1	Scap	Gpm6b
	Gm14159		Bcr		Slc4a11		Gm25837		Slc25a4	Sgsm1	Nrxn2	Gabrb3
	Gm14169		Tmem91		Slc6a17		Gm25951		Zfp142	Gm20199	Arhgef17	Fbxo45
	Gm14174		Kcnh2		Slc6a4		Gm26043		Jup	2610301B20Rik	Gadd45g	Pex2
	Gm14341		Ggn		Slit2		Gm26052		Hnrnpm	Gm21992	Rpl23	Rasa1
	Gm15043		Spred3		Smad3		Gm26497		Tpp1	Ankfy1	Mark4	Nr1d2
	Gm15407		Kcne3		Smim4		Gm2862		Rtf2	Pkd2	Cox6a2	Tab3
	Gm15418		Mmp25		Socs2		Gm2895		Lrrc59	Tomm22	Fbxl16	Ppp3cb
	Gm15503		Calcr		Sox11		Gm43720		Taf3	Riok3	Dad1	Zfp945
	Gm15587		Xylt1		Spint1		Gm45837		Epb41l2	Ddx5	Panx2	9330182L06Rik
	Gm15677		Trim36		Spred3		Gm45886		Bin1	Prpf39	Rpl10a	Cxxc4
	Gm15723		Tnfrsf12a		Spsb1		Gm47289		Kcnj9	Rxfp3	Mapre3	Ppip5k2
	Gm15736		Scn1b		Sst		Gm5475		Npas2	E030030I06Rik	Vps28	Xrn1
	Gm15749		Gm16019		Sstr1		Gm6153		Hdlbp	Gal	Gnai2	Ltn1
	Gm15751		Igf1r		Sstr5		Gm7616		Bag1	Frmd6	Srrm3	Thoc2l
	Gm15766		Trp53i11		Stbd1		Gm9889		Ankrd13b	Ppp1r2	Gas5	Atm
	Gm15831		Slc12a4		Stc1		Gm9920		Rnf40	Chchd2	Cdh4	Cmpk1
	Gm15847		Gm15825		Stk32b		Gm9945		Trio	Ube2w	Wdtc1	Abhd13
	Gm15850		Tfap2d		Sv2c		Gm9955		Rpl4	Vat1	Nkd1	Vamp3
	Gm15851		Qrich2		Svep1		Gm9987		Wbp2	Slc35a3	Rpl11	Nceh1
	Gm15918		Rhbdf1		Syne3		Gne		Rgs16	Rcn1	Ahcy	Ino80d
	Gm15969		Cldn6		Syngr1		Got1l1		Sez6l	Syt14	Ankrd34a	Pikfyve
	Gm16005		Cldn9		Syt12		Gp1bb		Adam23	Fbxl5	Dync1h1	Fyttd1
	Gm16008		Wif1		Syt2		Gp5		Hnrnpu	Dpy19l4	Phyhd1	Rplp2
	Gm16010		Pqlc3		Tac1		Gpat3		Lynx1	Brk1	Pcbp3	Mmgt1
	Gm16029		Wnt10a		Tafa2		Gpc2		Rbm25	4930504C09Rik	Adgrg1	Slc25a14
	Gm16031		Rpl35a-ps3		Tagln2		Gpr20		Nsfl1c	Birc5	Bag6	2610008E11Rik
	Gm16045		Rab44		Tap2		Gpr25		Ppp1r13b	Cdkl2	E130018O15Rik	Gspt1
	Gm16064		Rac3		Tbx3os2		Gpr6		Pfdn2	C2cd4c	Lrrc4b	Tlcd4
	Gm16140		Prima1		Tcf19		Gprc5a		Zfp384	Selenoi	Pkm	Edem1
	Gm16157		Insyn2a		Tchh		Gprin1		Synpo2	Zfp945	Idh2	Fmr1
	Gm16171		Cdk5r2		Tdrd6		Gramd1b		Narf	Dnah7b	Caskin1	F630040K05Rik
	Gm16238		Elovl3		Tead1		Grb7		Myo18a	H4c12	Sez6l2	Mrgpra6
	Gm16339		Pitx3		Tenm4		Grifin		Scrn1	Coq3	Map1a	0610010F05Rik
	Gm16401		Nppc		Terc		Grin2d		Hras	Dnajc12	Eef2	Tm9sf2
	Gm16751		Tspan18		Tes		Grin3b		Lrrn2	Slc8b1	Itih3	Tomm20
	Gm16976		Tdrd6		Tfap2d		Grip1		Akap12	Miat	Naxe	Wapl
	Gm20402		Hes6		Tgif2		Grip1os3		Baz1b	Epb41l5	Ankrd40	Srp54c
	Gm20490		Foxi2		Thbd		Grp		Sparcl1	Rps15a	Tsg101	Sms
	Gm20493		Hspb1		Them7		Grtp1		Adgrb1	Ctps2	Arhgef18	Trappc2
	Gm20511		Slc6a4		Thpo		Gse1		Slc39a3	Prpf4b	Ttll1	Edil3
	Gm20544		Mgat4b		Thsd4		H2-DMa		Atp1a2	Rpgr	Atp1a3	Zmym2
	Gm20610		Bbc3		Tiam1		H2-DMb1		Ppp1r9b	Uggt2	Rnf44	Dck
	Gm20661		Hnrnpa0		Tle2		H2-K2		Golim4	Trp53inp1	Rapgef3	Ero1l
	Gm20684		Lypd6b		Tle3		Hapln3		Atp5j	Tasor2	Flii	Ccni
	Gm21188		Dhrs3		Tll1		Hcn1		Dym	Rnpc3	Tle3	Rab14
	Gm22024		Npas2		Tlr2		Helz		Bcas1	Gda	Gbx2	Hbs1l
	Gm22065		Ltc4s		Tmem100		Hey1		Gipc1	Ngb	Cep170b	Hace1
	Gm22240		Hes3		Tmem132b		Hey2		Hs6st1	1810026B05Rik	Aebp1	Cpsf6
	Gm22411		Fam107b		Tmem171		Hip1r		Ttc9	Matr3	Tceal6	Pcmtd1
	Gm22468		Gm6659		Tmem178		Hnf1a		Tmem63b	Fyttd1	Wipf2	Tmx1
	Gm22601		Fam181b		Tmem210		Hnf1aos1		Dctn2	9330136K24Rik	Fbrsl1	Tbrg3
	Gm22687		Gm9934		Tmem37		Hnf1aos2		Atf4	Fem1b	Zfpm1	Ndufb5
	Gm22706		Eva1a		Tmie		Hopx		Srsf11	Asb1	Hivep1	B230219D22Rik
	Gm22773		Gm4017		Tmod1		Hopxos		Calcoco1	Dnah7c	Por	Septin2
	Gm22994		Esm1		Tnfrsf10b		Hpdl		Phf23	Sptssa	Pcbp1	Vdac3
	Gm23027		Ikzf1		Tnfrsf12a		Hr		Gpatch4	Crppa	2210016L21Rik	Gjc3
	Gm23049		Tbc1d8		Tnfrsf1a		Hs3st3a1		Sars	Prxl2c	Gpr4	Glrb
	Gm23178		Gm11999		Tnfrsf25		Hsf4		Sptan1	Stom	Ctnna1	Syt14
	Gm23220		Klf1		Tnfsf11		Hspa12b		Hars	Zfp329	Gga3	Mbtps2
	Gm23230		Ace		Tox2		Hspb7		H1f10	Cul4b	Sfpq	Spred1
	Gm23293		Lox		Trarg1		Hspb8		Dlgap3	Smim14	Aldoa	Ube2k
	Gm23510		Cped1		Trim36		Htra1		Fus	Smim10l1	Hsf1	Rmnd5a
	Gm23731		Osmr		Trp53i11		I0C0044D17Rik		Ngf	Il5ra	Rgs3	Psmd14
	Gm24074		Pgf		Tshz3		Icam4		Ppfia1	Ice2	Leng1	Mtmr1
	Gm24149		Dnase2a		Tspan11		Id2		Pde4a	Armc1	Dvl3	Gabarapl2
	Gm24480		Adgrv1		Tspan33		Ier2		Tceal6	Rmdn1	Gnao1	Trip12
	Gm24612		Mast1		Tuba1c		Ier5l		Pfkp	Atl3	Gga1	Tnfrsf22
	Gm24855		Coro6		Tubb6		Igdcc4		Ssb	Dancr	Maob	Spryd7
	Gm24905		Fam83g		Unc5b		Igfbp3		Snora68	Ctbs	Suds3	Dgkh
	Gm24944		Slc4a4		Upk3a		Igfbp5		Septin5	Mrpl35	Fkbp4	Wwp1
	Gm25044		Zswim6		Ush1g		Igfn1		Myh7b	Fam219b	Celf3	Akt3
	Gm25373		Rgmb		Vav2		Igsf3		Tcof1	Lrch3	Kif1a	Rhoq
	Gm25712		Ripk4		Vdr		Il11		Shisa6	Negr1	Hgs	Zfp994
	Gm25837		Mroh5		Vgll4		Il12b		Atp13a2	Zzz3	Sh2b1	Hnrnpr
	Gm25951		Plek2		Vstm2b		Il15ra		Kctd3	Gm4262	Thy1	Slc25a16
	Gm26043		Ankrd53		Wdr63		Il17ra		Hcn2	9330151L19Rik	Vps72	Crk
	Gm26052		Ush1c		Wfdc2		Il20ra		Ndufs8	Srsf10	Rpl4	Wdr33
	Gm26497		Slc6a6		Wif1		Il4i1		Nabp2	Parp12	Pld3	2610024D14Rik
	Gm2862		Ptgfrn		Wnt3		Il4ra		Sirpa	Bnip5	Camsap3	Pex13
	Gm2895		Tle2		Wnt4		Il6ra		Dtnbp1	4833427F10Rik	Bag3	Golt1b
	Gm4017		Slc37a1		Wnt8b		Inf2		Zc3h7b	Nnat	Utp3	Gabrb2
	Gm43720		Nccrp1		Xylt1		Inka1		Iqschfp	Prkacb	Dapk3	Stag2
	Gm45837				Zc3h7a		Inpp5d		Ddx23	Acvr2a	Nbl1	Usp40
	Gm45886				Zfp36l1		Intu		Osbpl2	9030025P20Rik	Rap1gap	Dennd11
	Gm47289				Zfp385c		Iqca		Cdc34	Fam110a	Tagln3	Mob1b
	Gm4793				Zfp663		Iqcd		Prrt3	Nalcn	Mettl14	Fnip1
	Gm5475				Zic5		Irf6		Gpr162	Psma3	Mast2	Paip2b
	Gm6153				Zmiz1		Itga2		Cct5	Ly6h	Cfl1	Pcmtd2
	Gm7616				Zmiz1os1		Itgb4		Cdh11	Rc3h1	Rpl23a	Sri
	Gm9889						Itpkb		Nol4l	Copg2	Plxnb2	Siah1a
	Gm9920						Itprip		Atat1	Pigl	Hnrnpul2	Psmc6
	Gm9945						Jag1		Bcl9l	Tmem33	Zfr2	Slf1
	Gm9955						Kalrn		Mbp	Acnat1	Grk2	Dpy19l4
	Gm9987						Kank1		Ripor1	Fhl1	Cyp2d22	Sod2
	Gne						Kbtbd11		Efhd2	Uvssa	Zfp142	Ufm1
	Got1l1						Kbtbd13		Prrc2c	Gm14853	Actb	Sgpl1
	Gp1bb						Kcna3		Stx4a	Nubpl	Ripor1	Mcmdc2
	Gp5						Kcnb1		Ubac1	Zfand6	Psip1	Atr
	Gpat3						Kcnd3		Rph3a	Foxn2	Pcnt	Ric3
	Gpc2						Kcnd3os		Rnf10	Oprk1	Vamp2	Tyr
	Gpr20						Kcnf1		Elmo1	Foxr2	Srebf2	Uba6
	Gpr25						Kcnip1		Rmrp	Ino80d	Taok3	Fabp7
	Gpr27						Kcnk3		Sec31a	Cltc	Mvb12b	Foxj3
	Gpr6						Kcnk4		Jdp2	Smchd1	Samd14	Pign
	Gprc5a						Kcnk6		Brinp1	Actr2	Irf2	Nsl1
	Gprin1						Kcnn3		Leng1	Edem1	Tpcn1	Edem3
	Gramd1b						Kcnq1		Adap1	Cd164	Praf2	Gtf2a1
	Grb7						Kcns3		Osbpl5	Uty	Fam81a	Abi2
	Grifin						Kcnt1		Ppp2r2c	Pou2f1	Stip1	Usp32
	Grin2d						Kctd15		Zfp608	Impad1	Cuedc2	Ddx5
	Grin3b						Kdelr1		Slc9a3r2	Smad2	Plekha6	Uri1
	Grip1						Kif19a		Zfp523	Ube2v2	Gbf1	Top2b
	Grip1os3						Kif21b		Bnc2	Srsf6	Sdk1	Vmn1r58
	Grm8						Kif23		Mast2	Rprd1a	Khdrbs3	Akirin1
	Grp						Kif7		Eef2	Selenot	Nbeal2	Acsl4
	Grtp1						Kirrel		Plekha6	Cngb1	Bex2	Adgrb3
	Gse1						Klf10		Tpgs1	Cpne1	Hrh3	Tmem167b
	H2-DMa						Klf2		Hgs	G3bp2	Smdt1	Txnl1
	H2-DMb1						Klf5		Grk2	Pcmtd1	Crip2	Pcnx4
	H2-K2						Klhdc8a		Stip1	Cog3	Lin37	Srsf3
	Hapln3						Klhl40		Smdt1	Fbxl12os	Rusc2	Haus6
	Hcn1						Krt15		Desi1	Slc16a11	Smarca2	Uty
	Helz						Krt19		Arhgap21	Klhl7	Tubg2	Stag1
	Hes6						Krt72		Myrf	Calb2	Nyap1	Smim7
	Hey1						Krt80		Cherp	Scoc	Zswim8	Scarna6
	Hey2						Krt83		Gbf1	Unc50	2310033P09Rik	Sdcbp
	Hip1r						L1td1		Jcad	Phc3	Dusp26	Cstf3
	Hjv						Lama3		Scg3	Phf14	Selplg	Usp15
	Hmga1						Lamb1		E130018O15Rik	Gria2	C030037D09Rik	Zfp781
	Hnf1a						Lamc3		Arhgef11	Slc17a8	Sh2d3c	Ndufb6
	Hnf1aos1						Lax1		Syt1	Tspan3	Flywch1	Nrsn1
	Hnf1aos2						Lck		Zc3h18	Tm9sf2	Tspyl2	Eif2s3y
	Hopx						Lefty2		Slx4	Fam172a	Brpf3	2610044O15Rik8
	Hopxos						Lgals3		R3hcc1	Srp54c	Mtor	Ccser2
	Hpcal1						Lin7b		Aldh1l1	Rbm45	Psmc1	Slc35g2
	Hpdl						Llgl2		Ndufa12	Spint2	Cyc1	Arl6ip1
	Hr						Lmo2		Sox10	Inafm1	Ralbp1	Larp4
	Hrh1						Lpar3		Trak2	Gm14288	Rxra	Bmpr1a
	Hrh3						Lpin3		Plxdc1	Atp5e	Celf5	Derl2
	Hs3st3a1						Lratd2		Ncor2	Unc5d	Ankrd24	Epha6
	Hsf4						Lrp4		Dctn1	4922502B01Rik	Psmc4	Styx
	Hspa12b						Lrp8		Abcf2	Gls	Ppp1r13b	Rufy3
	Hspb1						Lrp8os3		Adgrl1	6330403K07Rik	P4htm	Atl2
	Hspb7						Lrrc10b		Zfp366	H4c14	Uba1	Tafa2
	Hspb8						Lrrc30		Aqr	Cers5	Zfp526	Tapt1
	Hspg2						Lrrc32		Mrvi1	Gnai1	Rpl38	Etf1
	Htra1						Lrrc3c		Pdcd4	Zfp655	Dusp1	Ankrd28
	Hunk						Lrrc71		Dlg4	Tfrc	Rfx1	Cd55os
	I0C0044D17Rik						Lrrc75aos1		Tpm3	Lrrc9	Smg9	Tmem41b
	Icam4						Lrrc75b		Sf1	Tmem255a	Hivep3	Chml
	Id2						Lsr		Lars2	Nlgn1	Phc2	Mfsd14b
	Ier2						Lta		Zfp358	Stxbp5l	Thop1	Foxn2
	Ier5						Ly6h		Cops7a	Scn3a	Fam107a	Elavl2
	Ier5l						Lyn		Prickle1	Adgb	Reep6	Socs5
	Ifitm10						Lynx1		Nlgn2	Cdc26	Evpl	Vezt
	Ifnlr1						Lypd6		Ythdf1	Ctcfl	Cit	Orc2
	Igdcc4						Mab21l2		Def8	Atp5l	Kctd13	G3bp2
	Igfbp3						Mak		Efcab15	Zfp976	Zfp574	Pja2
	Igfbp5						Mal		Kif1a	Mttp	Aff1	Poglut3
	Igfn1						Mamdc4		Rnft2	Dhx40	Ppp1r10	Gria2
	Igsf3						Man1a		Xpnpep1	Kpna3	Aco2	Churc1
	Il11						Man1c1		Nfe2l1	B230354K17Rik	Lfng	Fam210a
	Il12b						Marchf3		Septin4	Tnfsf10	Pde4dip	Pak3
	Il15ra						Matn1		Fhdc1	Tcea2	Rnf220	Zfp113
	Il17ra						Matn3		Faim	Fbxl4	Nol6	Tada1
	Il20ra						Mbp		Ubqln4	Pex13	Prkar1b	Cdk19
	Il27ra						Mc4r		Csrnp2	9530059O14Rik	Nefh	E030024N20Rik
	Il4i1						Mcam		Tagap1	Zfp120	Mrgpre	Prkaa1
	Il4ra						Mcc		Vegfa	Otud4	Capg	Usp31
	Il6ra						Mcub		Tnc	Dnah1	Dnm1	Rab8b
	Ina						Med25		Adam19	Ro60	Atf7ip	Ptdss1
	Inf2						Megf8		Mlf2	Slc35d1	Dhx16	Atp11c
	Inka1						Meox2		Chmp6	Psmb1	Map2k7	Lancl2
	Inpp5d						Mesp2		Ubc	Tmem67	Syndig1l	Trim33
	Insyn1						Mest		Prr12	Syt4	Rps24	Zc2hc1a
	Intu						Met		Epha2	Fbln1	Atp6v1g2	Eif1a
	Iqca						Mex3b		Tmem127	Fabp7	Hnrnpul1	Tmem183a
	Iqcd						Mfge8		Gabbr2	Snhg11	Bnc2	Zranb1
	Irf2bpl						Mfsd2a		Ptpn5	Pigv	Fam193a	Xpr1
	Irf6						Mfsd2b		Mapre3	Vwa5b1	Ptprn	Msl2
	Itga2						Mfsd6l		Bcorl1	Slc30a1	Apold1	Nbea
	Itga6						Mgat5b		Hnrnpa2b1	Npy2r	Fam53b	Ghitm
	Itgb4						Mir135b		Zfp385b	Rab18	Zfp523	Wdr26
	Itih5						Mir182		Abcb9	Vps4b	Gys1	Trim59
	Itpkb						Mir1941		Mrpl42	Sypl	Btbd2	Rap1b
	Itpr3						Mir1a-1		Gm6117	G2e3	Fbf1	Iws1
	Itprip						Mir3079		Rpl36al	Hps1	Rpsa	Ddx6
	Jag1						Mir322		Pcf11	Stag1	Psmc3	Hibadh
	Jag2						Mir503		Syngap1	Slx4ip	Mea1	Kctd12
	Jph3						Mir5130		Mcrip2	Rabgap1l	Git2	Slc30a4
	Kalrn						Mir7-2		Wnt9b	Cntnap3	Larp1	Nars2
	Kank1						Mir9-3		Gm42372	5730455P16Rik	Slu7	Zfand6
	Kbtbd11						Mlph		Shd	Slc4a7	Rab3b	Morf4l1b
	Kbtbd13						Mmel1		Tnfrsf12a	Mtcp1	Nelfcd	Kcnc2
	Kcna3						Mmp14		Carm1	1110017D15Rik	Alyref	Gm14440
	Kcnb1						Mmp15		Fip1l1	Fam210a	Coro2b	2900097C17Rik
	Kcnd3						Mmp19		L1cam	Oga	Avpi1	Snora74a
	Kcnd3os						Mmp23		Slc27a4	Memo1	Abtb1	B230307C23Rik
	Kcnf1						Mob3b		Polr2j	Zfp970	Faim	Tspan12
	Kcnh2						Mos		Hk1	Pafah1b1	Klc1	Relch
	Kcnip1						Mpg		Sbds	Ybey	Smim11	Tmem229a
	Kcnk15						Mrgprg		Specc1	Pcdha9	Slc9a1	Cops2
	Kcnk3						Mtcl1		Aplp2	Vbp1	Cyb5r3	Zfp300
	Kcnk4						Mxd3		Bcl7b	Nbeal2	Irs2	Dgki
	Kcnk6						Mybl2		Nt5m	Vps35	Rtf2	Otud4
	Kcnn3						Myh11		Dnttip2	Gypc	Cacna2d2	1700025G04Rik
	Kcnq1						Mylk2		Cby1	Gulp1	Rogdi	Acvr2a
	Kcns1						Nab2		Limk1	Ankrd44	Map7d1	Thsd7a
	Kcns3						Nacc2		Celsr2	Tada1	Rai2	E330020D12Rik
	Kcnt1						Nav2		Ctr9	Dhx37	Nsfl1c	Snx5
	Kctd15						Nckap5		Rexo4	Minar2	Letm2	Mib1
	Kdelr1						Ndrg1		Calr	Stag2	Dnm2	Pik3r3
	Kdm2b						Necab1		Mrps36	Zfp932	Rgs19	Rab11fip2
	Kif19a						Necab2		Rai1	Dr1	Gap43	Ndufc1
	Kif21b						Nectin2		Tuba4a	Alms1	Cradd	Smg1
	Kif23						Nedd4l		Iars	Erh	Babam1	Nrep
	Kif7						Nemp1		Clint1	Slc28a3	Cabin1	Ubr3
	Kirrel						Neurl1b		Snrnp27	Gm14827	Prpf6	Selenoi
	Klf10						Neurod1		Hs3st1	Lmbr1	Tpm3	Lgalsl
	Klf2						Nfam1		Mical3	Ube2d3	Nop53	Hacd3
	Klf5						Ngb		Arl8a	Ypel5	Sdr39u1	Cept1
	Klhdc8a						Nipal1		Nemf	Ago3	Rnf113a2	Slc25a3
	Klhl40						Nkain4		Brpf1	Galr1	Dtnbp1	Zfp266
	Krt15						Nle1		Dusp8	Rdh18-ps	Ubxn1	Gk
	Krt19						Nod2		Asb6	Pcmt1	Tubb3	Adam4
	Krt72						Npas4		Clmp	Rflna	Tns1	Prex2
	Krt80						Npbwr1		Vti1b	Ankrd6	Rest	Zfp626
	Krt83						Npffr2		Cep131	Rpl10	Ewsr1	Ipo11
	L1td1						Npw		Khsrp	Rac3	Ndufa12	Memo1
	Lama3						Nr2e3		Tcerg1	Braf	Pdzrn4	Mysm1
	Lamb1						Nr2f1		Pa2g4	Tgoln1	Ak1	Lrrc8b
	Lamc3						n-R5s172		Cyfip2	Ipo11	Dmtn	Kbtbd3
	Lamp5						n-R5s89		Nfkbib	Sytl4	Upf1	Grik2
	Lax1						Nrarp		Tnnt1	Nr2c2	Deaf1	Ptpn4
	Lck						Nrtn		Sap18b	Perp	Bptf	Gm31679
	Lefty2						Nrxn2		Mon1a	Glrx2	Itsn1	Rbm18
	Lgals3						Ntn3		Jmjd6	Srsf7	Lmtk3	Kcnq3
	Lhfpl2						Nuak2		Aggf1	Zdhhc23	Rmrp	Sestd1
	Lin28b						Nup62cl		Smc3	Klhl28	Map3k10	Rab5a
	Lin7b						Obscn		Adam11	Abhd14b	Arrdc2	Ric1
	Lingo1						Ocln		Sf3a1	Rps4x	Txn2	Asb1
	Llgl2						Odf3b		Neu1	Wdr78	Rasd2	Yipf5
	Lmcd1						Odf3l1		Med15	Mtr	Farp1	Nkain2
	Lmo2						Olfm2		Rbm42	Arhgap18	Fat1	Elp4
	Lpar3						Olfr1414		Fam222a	Man1b1	Letm1	N4bp2l2
	Lpin3						Olfr94		Tmem131	Nf1	Nmbr	Pcgf5
	Lratd2						Oplah		Snord14d	Baiap3	Cacng7	Rdh1
	Lrp4						Oprd1		Gm5124	Haus6	Tuba4a	Yipf4
	Lrp8						Optc		Tbc1d22b	Arrdc1	Clpp	Arl5b
	Lrp8os3						Osbp2		Mospd3	Dbhos	Med29	Ube2g1
	Lrrc10b						Oxt		Dgkz	Pnma2	Cacng3	Dcaf7
	Lrrc30						Pabpn1l		Ramp2	Mdn1	Chst12	Jrkl
	Lrrc32						Padi3		Slco3a1	Gm16222	Szrd1	Senp2
	Lrrc3c						Pag1		Ift27	B230307C23Rik	Nckipsd	Zbtb33
	Lrrc71						Pald1		Fez1	Alg10b	Vwa5b1	Naa25
	Lrrc75aos1						Palld		Habp4	Sacs	Kifc2	Ddx17
	Lrrc75b						Paqr5		Diras1	Hace1	1700037H04Rik	A330076H08Rik
	Lrrk1						Pard6b		Phf24	Hrk	Rfxap	Anapc1
	Lrrn4						Pawr		Peak1	Ttll3	Auts2	Stx12
	Lsr						Pcdhgc3		Ptpn23	Sf3b1	Celsr2	Slitrk4
	Lta						Pcdhgc4		Anp32b	Aasdhppt	Zfp598	Stard7
	Ltc4s						Pcdhgc5		Kctd21	Mgat4a	Dand5	L2hgdh
	Ly6h						Pced1b		Gpr17	Pacc1	Abcg4	Atp5md
	Lyn						Pcsk5		Ppil4	Jpx	Fabp3	Pcdhb20
	Lynx1						Pcsk6		Tmem184b	St7	Shd	Gm28043
	Lypd6						Pde11a		Sfr1	Pcbd1	Gm6117	Smarca5
	Lypd6b						Pde2a		Mrtfa	Cfap300	Acta2	Rbm39
	Mab21l2						Pde3a		Khdrbs3	Htr1d	Dda1	Dcaf12
	Maff						Pde4b		Smap1	Ggh	Trib1	Rps15a
	Mak						Pdia2		Ctdnep1	Hbp1	Cgref1	Chl1
	Mal						Pdlim7		Dpf2	Acss3	Macroh2a2	Fam168b
	Mamdc4						Pdpn		Znhit1	Galc	Pacs1	Acnat1
	Man1a						Pgm5		Gm19345	H3c14	Ehmt2	Fgf14
	Man1c1						Pgpep1l		Syp	Mrpl57	Csnk1g2	Orc3
	Marchf3						Phf19		Atf5	Dcdc2a	Bcar3	Tmem128
	Matn1						Phf21b		Zfp703	Zfp563	Ino80e	Ibtk
	Matn3						Phlda3		Mvb12b	Ate1	Ylpm1	Mtm1
	Mbp						Phpt1		Osbpl1a	Colec12	Cfap45	Cops9
	Mc4r						Pih1h3b		Atf6b	Acadm	Ina	Vapa
	Mcam						Pim1		Cox6a1	Naa15	Zfp384	Ngly1
	Mcc						Plag1		Elmo2	Stx12	Mapk8ip1	Ptbp3
	Mcub						Platr26		G6pdx	Pik3c2a	Atf7	Vhl
	Med25						Plau		Kcnk3	Trim36	Nfic	Ttc39b
	Megf8						Plaur		Tfip11	Tead1	Tfe3	Fem1b
	Meox2						Plbd1		Nin	E030024N20Rik	Mt3	2900092D14Rik
	Mesp2						Pld5		Hdgf	Pbrm1	Sfr1	Kpna3
	Mest						Plekhg2		Hr	Nudt10	Faim2	Zfp770
	Met						Plekhg5		Hspa8	Far1	Dusp28	Cd47
	Mex3b						Plin1		Adar	Celf6	Dnajc8	Tial1
	Mfge8						Plin5		Rpl23a	Txnip	Abhd4	Atg12
	Mfsd2a						Plk5		Dusp7	Gm14440	Rimbp2	2010315B03Rik
	Mfsd2b						Pllp		Letm1	Cisd2	Tsc22d4	Mindy2
	Mfsd6l						Plpp4		Add1	Gm16523	Zfpl1	Brwd3
	Mgat5b						Plxna1		Glmp	Ythdf3	Slc25a39	Slc25a51
	Mical1						Plxna4		Spats2	Snora74a	Ap3b2	Zfp563
	Mir135a-1						Pmel		Kcnip3	Tmem263	Odf3b	Arfgef1
	Mir135b						Pnma2		Gstm1	Cd46	Sptbn4	Lrpprc
	Mir182						Pou5f1		Sfxn3	Nxpe4	Zfp335	Iqcj
	Mir1941						Ppfia3		1810009A15Rik	Atp5md	Lrpap1	Vps13a
	Mir1a-1						Ppm1l		Arhgef2	Zmym6	Neb	Senp7
	Mir3079						Ppp1r18		Map3k13	Pnck	Fxr2	Nras
	Mir322						Ppp1r18os		Caskin1	Sp1	Pja1	Hif1a
	Mir503						Ppp1r1a		Galnt9	Bdh2	Pitpnm1	Gm16523
	Mir5130						Ppp1r3g		Ppp6r2	Tug1	Nabp2	Ccdc15
	Mir7-2						Ppp4r1l-ps		Ctsa	Tia1	Mtcl1	3830406C13Rik
	Mir9-3						Prex1		Lrrc49	Kbtbd2	Srebf1	Zfp354c
	Mlph						Prkag3		Garem2	Ndufb5	Gpatch4	Cpeb4
	Mmel1						Prkca		Setd7	Gca	Bcl2l1	Tmem263
	Mmp14						Prkcd		Zfp362	C1ql3	Rnf10	Csde1
	Mmp15						Prkce		Selplg	Cnot7	Cir1	Rock1
	Mmp17						Prkcg		Psmd8	Hes5	D130043K22Rik	Yipf6
	Mmp19						Prlh		Txndc17	Pdk1	Pdxp	Wdr36
	Mmp2						Prmt8		Pkm	Rttn	Man2c1	Jkamp
	Mmp23						Prok2		Rcsd1	Saraf	Palm	Socs4
	Mob3b						Prokr1		Net1	Ganab	Grina	Gapvd1
	Mos						Prom1		Klf7	4932438A13Rik	Hnrnpu	Lrch2
	Mpg						Proser2		Fras1	Gm10389	1110017D15Rik	5330434G04Rik
	Mpzl2						Prox1		Pprc1	Galnt13	Sparc	Aftph
	Mrgprg						Prox1os		Ppp2r5d	Rpl37a	Mapk8ip2	Btf3l4
	Mtcl1						Prr15l		Banp	Taf6l	Tubb5	Abcb7
	Mxd3						Prrt4		Pou6f2	Hnrnpk	Rab11b	Ccsap
	Mybl2						Prss12		Pcyt1b	Kbtbd7	Ddx39b	Scarb2
	Myh11						Psd4		Rab11fip3	Ubxn10	Rabl6	2610001J05Rik
	Mylk2						Ptgdr		Taok3	Zmym3	Mapk3	Mtch2
	Myzap						Ptger2		Cbx4	Fancm	Ankrd35	Arih1
	Nab2						Ptger3		Tmcc2	Fgd4	Elob	Rbx1
	Nacc2						Ptgfr		Pcnt	Atp5g3	Pxn	Nsun6
	Nav2						Ptk2b		Lzts1	Gk	Atg2a	Ftx
	Nbl1						Ptp4a3		Ubxn1	Zfp60	Rbm17	Mtmr6
	Nckap5						Ptpn3		Prxl2a	Nufip2	Tgfb1i1	Capn7
	Ncs1						Ptpre		Ralgds	Gcsh	Klf2	Rprd1a
	Ndrg1						Ptprt		Tmem8b	Mir99ahg	Atp5d	Mapk1ip1l
	Necab1						Ptpru		Scn8a	Tbce	Rsph3b	Gm20199
	Necab2						Pxdn		Kif5c	Nmrk2	Phf3	Mier1
	Nectin1						Rab11fip1		Ccdc71	Trub1	Ccdc113	Ankib1
	Nectin2						Rab11fip4		Gna12	Suco	Enkd1	Itga6
	Nedd4l						Rab3il1		Trim16	Sar1a	Comt	Ces2b
	Nemp1						Rai1		C1qc	Ankrd10	Gli2	Eif4g2
	Neurl1b						Ramp3		Sdc1	Tmem218	Ctif	Cltc
	Neurod1						Rap1gap		Psmb2	AY512931	Ecsit	Mapk8
	Nfam1						Rapgef3		Pnkd	Ddo	Gstm6	Gm26876
	Ngb						Rapgef3os2		Mgst3	Ccnyl1	Mcub	Acvr1c
	Nipal1						Rarb		Ptma	Phf6	Sparcl1	Ist1
	Nkain4						Rarg		Adarb1	Pcdhb19	Creb3l1	Mageb16-ps1
	Nkpd1						Rarres1		Tmem151b	Hist1h4m	Zc3h7b	Slc4a4
	Nle1						Rasa3		Tchh	Gabarapl2	Kat5	Glmn
	Nmb						Rasd1		Apbb2	Trh	Susd2	Rb1cc1
	Nod2						Rasgrp2		Lrfn3	Cd200	Il21r	Zfp322a
	Npas2						Rasgrp4		Peg13	Tmed5	Apc2	Psma1
	Npas4						Rasl10a		Rasgrf1	Gucy1a2	Smarcd1	Golga7
	Npbwr1						Rassf2		Rell1	Cd109	Nup214	Ndufs1
	Npdc1						Rbm38		Rab6b	Hadhb	Tmcc2	Itga4
	Npffr2						Rbmxl2		Slc7a8	Wnk3	Mnt	Mtif2
	Npnt						Rbp4		Trim3	Gnb4	Arid1b	Rab27b
	Nppc						Rcc2		Trak1	Orc5	Ndufs7	Ogt
	Npw						Rcn3		Polr2a	Ptbp3	Ppp1r13l	Tnfsf10
	Nr2e3						Recql5		Uqcrq	6030443J06Rik	Poll	Sh3bgrl
	Nr2f1						Rerg		Slc6a8	Slc9a6	Hif3a	Lingo2
	n-R5s172						Rflna		Robo1	Slc16a7	Map7d2	Rnf139
	n-R5s89						Rfx2		Cit	4931440F15Rik	Rph3a	Sdhd
	Nrarp						Rgs11		Mbd3	Atp11c	Dnmt1	Avl9
	Nrtn						Rgs14		Gorasp2	Cdk7	Zfp592	Reps2
	Nrxn2						Rgs16		Zfp532	Hacl1	Tmem214	Nmrk1
	Nt5c2						Rgs20		Apba2	Hymai	Cmtr1	Mbd4
	Ntn3						Rgs22		Septin3	Ctla2a	Fth1	Nus1
	Nuak2						Rgs9bp		Napa	Sec61a2	Dpp9	Fgd4
	Nup62cl						Rhod		Clec2l	Zfhx2os	Alkbh6	Fpgt
	Nxph3						Rhof		Rps18	C130071C03Rik	Gck	Tmed7
	Obscn						Rhpn2		Nlgn3	Lgals8	Tmem91	Chpt1
	Ocln						Ripor3		Kcnab2	Pde7a	Zfp423	Ago3
	Odf3b						Rln1		Tiam1	Pgr	D8Ertd738e	Dld
	Odf3l1						Rnasel		Mical2	Smco1	Bcr	Paics
	Olfm2						Rnd1		Pcdhgc3	Sap18	Swi5	Rybp
	Olfr1414						Rnf217		Dnajb12	Rc3h2	Tro	Crot
	Olfr94						Ror1		Sez6	Cpd	Hint1	Cdc27
	Oplah						Rpp25		Atxn2l	Pank3	Macroh2a1	Abce1
	Oprd1						Rprml		Hsph1	Birc6	Glis1	Amd1
	Optc						Rreb1		Dpf3	Sp4	Pdcd11	Rsbn1
	Osbp2						Rspo3		Abcc8	Lhfpl5	Hspa1a	4930533N22Rik
	Oxt						Rtbdn		Sdc3	Tial1	Ptprs	Frrs1l
	Pabpn1l						Ryr1		Fam168a	Rps6ka2	Cltb	Loxl2
	Padi3						S1pr1		Slc38a10	Zmym2	Mpnd	Tmem60
	Pag1						Samd11		Agap3	Fzd6	Arrdc1	Serp1
	Pald1						Samd13		Spata2	Rasd2	Angptl4	Tmem18
	Palld						Samd5		Car11	Slc9b2	Mir744	5730455P16Rik
	Papln						Sbk1		Dpp9	Trim2	Rbfox3	Zfp799
	Paqr5						Scgn		Faim2	Copb1	Acly	Zranb2
	Pard6b						Scin		Kars	Tmem161b	Dus3l	Ube2a
	Pawr						Scml4		Septin6	Ripor2	Rpl36a	Klhl24
	Pcdhgc3						Sctr		Cenpb	Tubgcp3	Ppia	Bicd1
	Pcdhgc4						Sdc4		Zfpm1	Zc3hav1	Atat1	Thoc2
	Pcdhgc5						Sdk2		A330074K22Rik	Slc6a18	Prkcsh	Zdhhc15
	Pced1b						Sema4b		Acsbg1	Parp11	Rsph1	Cggbp1
	Pcgf1						Serhl		Brsk2	Atp6v1h	Csnk1e	Erp44
	Pcsk5						Serinc2		Ube3b	Pisd	Ubr4	Dnajb9
	Pcsk6						Sgcd		Bsn	Rnft1	Chmp2a	Exd2
	Pde11a						Sgpp2		Ppme1	Ptpn20	D430041D05Rik	Hexb
	Pde2a						Sh2d4a		Bop1	Cpeb2	Ube2ql1	Camkk2
	Pde3a						Sh3rf3		Mgat5	Cul2	Sugp1	Esyt2
	Pde4b						Shc3		B4galt5	Gm15319	Iqsec3	Fam160a2
	Pde8a						Shisa7		Taf8	Oaz2	Proca1	Zfp991
	Pdia2						Shisal2b		Rpl28	Adgrb3	S100a1	Ntmt1
	Pdlim1						Shmt1		Tmem214	Saxo2	1700003E16Rik	Cldn12
	Pdlim7						Shroom1		Slc25a5	Ip6k1	Rab3a	Nxt2
	Pdpn						Sipa1l1		Taok2	Sdhaf4	Ccar1	Aspa
	Pdxk-ps						Skap2		Cspg5	Rbbp4	Kmt2b	Vamp4
	Pdyn						Slc11a2		Dcun1d2	Cog5	Srrm2	Stard3nl
	Pgf						Slc13a3		Thop1	Stk38	Cry2	Gm29968
	Pgm5						Slc15a1		Mypop	Cep83os	Tuba1b	Zfp982
	Pgpep1l						Slc16a11		Rab10os	A630072M18Rik	Mphosph8	Fktn
	Phf19						Slc16a12		Tufm	Pir	Tshz2	Scyl2
	Phf21b						Slc16a9		Dhx8	Tmem181b-ps	Rnps1	Tgoln1
	Phlda3						Slc17a7		Cntnap1	Col4a3bp	Arhgap24	Smim15
	Phpt1						Slc22a18		Ap1ar	D3Ertd751e	Septin5	Luc7l2
	Pih1h3b						Slc22a3		Scaf4	Gxylt1	Anxa2	Gnai3
	Pim1						Slc22a4		Chmp4b	5930430L01Rik	Stx1b	Wdr77
	Plag1						Slc25a21		Zcchc17	Bmpr1a	Bak1	Orc4
	Platr26						Slc25a48		Rbm15b	Mgat4c	Nat9	Agtpbp1
	Plau						Slc26a4		Patj	Wdr63	Osbpl10	Brca2
	Plaur						Slc37a2		Nectin1	Gtf2a1	Grm2	Eny2
	Plbd1						Slc39a8		Crmp1	Cyld	Scg3	Ccnc
	Pld5						Slc44a3		Pou3f3	Itm2c	Gnaz	Gopc
	Plec						Slc5a8		Rfxap	Dis3	Ppp6r2	Faxc
	Plek2						Slc6a11		Rtkn	Gpcpd1	Mllt1	Ralgps2
	Plekhg2						Slc6a19		Mrpl54	Pikfyve	Slc6a11	Mfsd14a
	Plekhg5						Slc6a3		Mtus1	Ankrd28	Myo18a	Sepsecs
	Plin1						Slc7a10		Gigyf2	Npat	Dnaaf3	Pkn2
	Plin5						Slco4a1		Rims4	Tmem87a	Ntrk1	Rab23
	Plk5						Slco5a1		Ccpg1	Dgka	Rtl8b	Atp2b1
	Pllp						Slfn5		Ptpn1	Slc25a3	Carmil2	Pgap1
	Plpp4						Slit1		Sdf4	Wdr35	Pitpnm3	Jmy
	Plxna1						Slit3		Las1l	Derl1	Cyp4f15	Vps4b
	Plxna4						Smad7		Prkcd	Vinac1	Ube2v1	Fam76b
	Pmel						Smim5		Abhd12	Plxna3	Tmem94	Spast
	Pnma2						Smkr-ps		Flywch2	Snhg14	Usf1	Psmb4
	Polg						Smo		Klc2	Slc36a1os	Radil	Slc36a4
	Pou5f1						Smoc1		Bcar1	Gm1673	Insrr	Fam172a
	Ppfia3						Smpd5		Mia2	Smad4	Gaa	C5ar2
	Ppm1l						Snai3		Lrrfip1	Mob1b	Polr2l	D1Ertd622e
	Ppp1r16b						Snorc		Fdxr	Twsg1	Myo18b	Tent2
	Ppp1r18						Socs1		Hbegf	Hdx	Sgta	Rrn3
	Ppp1r18os						Sowaha		Adamts15	Malt1	Luc7l3	Polr3f
	Ppp1r1a						Sowahd		Raph1	Moap1	Ambra1	Ptcd3
	Ppp1r3g						Sox10		Ckmt1	Isoc1	Capzb	Ulk3
	Ppp4r1l-ps						Sox13		Rpl17	Atf2	Calb2	Strn
	Prex1						Sox5		Med25	Ttc26	Ciart	Rgs5
	Prkag3						Spata31d1b		Mc1r	Hmgcll1	Gpx3	Itgav
	Prkca						Spint2		Pitrm1	Cryzl2	Cx3cl1	Slc30a5
	Prkcd						Spock1		Mal	Eif1ax	Ptpra	Naaladl1
	Prkce						Srcin1		Dact3	Dner	Trak1	Cntnap5b
	Prkcg						Srrm3		Cat	Thoc2	Coro7	Trnt1
	Prkcz						Ssu2		Smarca2	Ankrd46	Tfip11	Slitrk2
	Prlh						St6galnac2		Ubxn4	Lrrc51	Amph	Tmem242
	Prmt8						Stac		Abcg4	Spred1	Tcf25	Wsb1
	Prok2						Stag3		Smarce1	Rps6ka5	Runx3	Srsf10
	Prokr1						Stat5a		Mrpl12	AU041133	Lonp1	Ankrd46
	Prom1						Stum		Sec23ip	Ptger3	Grin1	Aqp4
	Proser2						Sulf1		Smarcd3	Hap1	Ext2	Srsf6
	Prox1						Susd3		Mknk2	Amy1	Sec24b	Zfp260
	Prox1os						Susd5		Pik3cd	Wdpcp	Fam20c	Prkdc
	Prr15l						Svil		Dnaja1	Cabcoco1	Pprc1	Dzip3
	Prr7						Sympk		Dhcr24	Trim27	Tnrc18	Ppp1r2
	Prrt4						Sync		Cic	Slc30a7	Pigt	Alg11
	Prss12						Syne2		Dnajc7	Styx	Prr5	Sub1
	Prtn3						Synj2		Zfp521	Nlrc3	Zcrb1	Mapk9
	Psd4						Synpo		Parp3	Dgke	Myh14	Chp1
	Pstpip2						Syt13		Stk25	Epc1	Prelp	Gng12
	Ptgdr						Syt15		Mxra7	Zfp966	Cdk2ap2	Rasa2
	Ptger2						Syt17		Hivep2	N4bp2	Pnmal2	Ptges3
	Ptger3						Tacc3		Sstr3	AI597479	Ier5l	Cep83os
	Ptgfr						Tacr1		Lyar	Fbxl13	Zfp319	Ddhd2
	Ptk2b						Taok3		Adam15	Naa40	Zfp36	Ugt8a
	Ptp4a3						Tbc1d24		Phf12	Psmb4	Nefm	Rgs17
	Ptpn3						Tcf20		Sik3	Gm16223	Dab2ip	Armcx5
	Ptpn7						Tcf24		Cdh13	Zfp280b	Spock2	Nap1l2
	Ptprb						Tdrd5		Pold4	Ahi1	Simc1	Thoc7
	Ptpre						Tead2		Bptf	Ube2q2	Btbd6	Mboat2
	Ptprt						Tec		Lrrc4b	Trmt61b	Csnk2b	Ggps1
	Ptpru						Tent5b		Ewsr1	Zik1	Ehbp1l1	Hspa13
	Pxdn						Tent5c		Noc2l	Mid2	6430548M08Rik	Smad2
	Qrich2						Tepp		Cd59a	Nsg2	Arl8a	Taf13
	Rab11fip1						Tgfa		Srfbp1	Cdcp1	Phactr3	Scyl3
	Rab11fip4						Tgfbr3		Srp68	Ndn	Sox13	Ankrd13c
	Rab15						Th		Sox12	Hrh1	Kif9	Kcna4
	Rab20						Themis2		Rps24	Hars2	Myrip	Ap1g1
	Rab3il1						Thoc6		Zcrb1	Pitpnm3	Elmsan1	Larp4b
	Rab44						Tk1		Slc6a9	Gm20172	Lpin1	Mtpap
	Rac3						Tlr12		2210016L21Rik	Mtmr1	Hsf4	Esco1
	Rai1						Tm6sf1		Cnih3	Churc1	Capns1	Nfyb
	Ramp3						Tmc6		Igbp1	Kcnq1ot1	Ipw	Magt1
	Rap1gap						Tmc8		Brap	Ngrn	Midn	Abcd3
	Rapgef3						Tmem114		Ube2ql1	Sox1ot	Cables1	Pgm2l1
	Rapgef3os2						Tmem132c		Hcn4	Csnk1a1	Agap1	Zbtb6
	Rarb						Tmem132d		Nab2	Armc3	Ccdc40	Vcan
	Rarg						Tmem151a		Cttnbp2nl	Col6a5	Kirrel3	Atg4c
	Rarres1						Tmem163		Atp5o	Msantd2	Smox	Dusp19
	Rasa3						Tmem189		Slco2a1	Rsbn1	Sp9	Mplkip
	Rasd1						Tmem191c		Tgfb3	Spcs2	Clasrp	Cldnd1
	Rasgrp2						Tmem200c		Aamdc	A830018L16Rik	Pold2	Thnsl1
	Rasgrp4						Tmem233		Naca	Zbtb41	Phrf1	Sec23a
	Rasl10a						Tmem235		Rpl18a	Adsl	Aurkaip1	Adam10
	Rassf2						Tmem255b		Fam193a	H2-DMa	1810009A15Rik	Leprot
	Rbm20						Tmem259		Wdr55	Dnaic2	Bod1l	Casd1
	Rbm38						Tmem44		Polr3d	Mctp1	Ergic3	Cdh12
	Rbmxl2						Tmem51		Syt11	Desi2	Syt5	Ap4e1
	Rbp4						Tmem51os1		Epas1	Nkain2	Mcoln1	Nebl
	Rcc2						Tmem54		Map4k4	Yme1l1	Cdc42bpb	Gm6710
	Rcn3						Tmem82		Fzr1	Thsd7b	Cdr1	Zfp976
	Rcor2						Tmem9		Clec16a	D2hgdh	Pa2g4	Armc8
	Recql5						Tmem98		Acer2	Klhl13	Sf3a1	Wdr47
	Rerg						Tmprss13		Itpk1	Gm26682	Tomm34	Hsd17b12
	Rflna						Tmprss2		Ndufb9	Chac2	Lrig3	Serinc3
	Rftn1						Tnf		Slc24a3	Micos10	Rtl8a	Rchy1
	Rfx2						Tnfaip8l3		Sall2	Abcb10	Rell2	H3f3a
	Rfx6						Tnfsf9		Per2	Rbm3	Arhgap39	Spopl
	Rgmb						Tns3		Snrk	H4c9	Klc4	Ptchd4
	Rgs11						Tns4		Tut1	Gm9925	Tox3	Pcdhb22
	Rgs14						Tpcn1		Lrrn1	Ero1l	Nop14	Tspyl1
	Rgs16						Tpm2		Scnm1	Ythdc2	Selenbp1	Rnf128
	Rgs20						Traf4		Rab11b	Atp8a1	Mier2	Ranbp6
	Rgs22						Trh		Actr1b	Zbtb33	Atg9a	Eif5a2
	Rgs8						Trim16		Hspa12a	Tmem170b	Igfbp5	Gm15506
	Rgs9bp						Trio		Tubg2	Nudcd2	Rps21	Ccnh
	Rhbdf1						Triobp		Gab2	Gm6313	Napa	St7l
	Rhbdl3						Trnp1		Fth1	Son	Pltp	Ndufa9
	Rhod						Trpm2		Ddx24	Gm32810	Ass1	Gxylt1
	Rhof						Tsc22d1		Pacsin3	Cdc27	Rab35	Slc12a2
	Rhpn2						Tsku		Slc6a7	Cdca4	Bcat2	Tmem126b
	Rimklb						Tspan9		Rmdn3	Stard3nl	Zfp36l1	Slc35a1
	Ripk4						Ttc28		Chmp2a	Asnsd1	Wdr55	Zfp330
	Ripor3						Ttc34		Grm4	H2ac20	Map3k6	Rnf11
	Rln1						Ttc7		Ddx54	Ankrd16	Dgkz	Mob4
	Rln3						Ttll8		Tmem163	Crb1	Kcnmb4os2	Dnm1l
	Rnasel						Tymp		Sh3bp5l	Snx13	Ppp5c	Cog5
	Rnd1						Uba7		Tom1	Klhl15	Prxl2a	Cdc16
	Rnf217						Ubash3b		Rasd1	6330415B21Rik	Igf2bp2	Xkr4
	Ror1						Uhrf1		P4ha1	Ino80c	Nup62	Unc50
	Rpl27-ps2						Upp1		Il21r	Trps1	Mxra7	Tmem170b
	Rpl35a-ps3						Usp43		Zfp27	Hltf	Gm13830	Ei24
	Rpp25						Ust		Shisa4	Tnks2	Fam217b	Reep5
	Rprml						Uts2r		Nefl	Dnajc13	Pou2f2	1110059E24Rik
	Rreb1						Vat1l		Gm38431	Bmi1	Rspo1	Copb1
	Rspo3						Vegfa		Hdgfl2	Rab3b	Micos13	Ubxn2a
	Rtbdn						Vill		Nsmf	Tarbp1	Unk	Klhdc10
	Rxra						Vrtn		Coro2a	Hikeshi	Mrpl15	Api5
	Ryr1						Vsig8		Ep300	Mplkip	Oprm1	Cul3
	S1pr1						Vsir		Tcf7l1	Rchy1	Nagk	AU041133
	Samd11						Vwa5b2		Kcna1	Idi1	Siah3	Hs3st5
	Samd13						Wfdc1		Camk1d	Ccdc114	Elavl3	Kdm5a
	Samd4						Whrn		Zdhhc9	Slc35d2	Sox9	Ermp1
	Samd5						Wnt2		Uba1	Cct8	Stub1	E330033B04Rik
	Sbk1						Xkr5		Kif3c	Lamc3	Kif21a	2610524H06Rik
	Scgn						Xkr6		Gtf3c6	Rrad	Rhbdd2	Nipa1
	Scin						Zbtb46		Cd68	Gprasp2	Rasl10b	Brox
	Scml4						Zc3h12a		Nubp1	9030612E09Rik	Ubxn10	Mrpl50
	Sco2						Zc3hav1		Uck2	Atad2b	Nfe2l1	Smchd1
	Sctr						Zcchc14		H6pd	Meaf6	Eif3k	Mid2
	Sdc4						Zcchc24		Tubb2a	Dnhd1	Plekha7	Zfp617
	Sdk2						Zdhhc22		Hrh3	Tmem50a	Ptcd1	Rap1a
	Selenov						Zfp488		Arid5a	Trappc8	Ucp2	Atp11b
	Sema4b						Zfp536		Ehd3	Spcs1	Ssh1	Trmt61b
	Sema4c						Zfp593		Ints1	B230216N24Rik	Ptms	Slc18b1
	Sema6c						Zfp800		Rab11fip5	Fhl4	Rundc3a	Rsl1d1
	Serhl						Zic1		Rtn4r	2900097C17Rik	Dnttip1	Catspere2
	Serinc2						Zic4		Enho	Ajuba	Gatad2a	Pcdha8
	Sgcd						Zpbp2		Slc25a35	Firre	Kat2a	Phf20l1
	Sgpp2						Zyg11a		Grn	Ctdspl2	Fam193b	Ptgr2
	Sh2d4a								Mprip	Ssr4	Klf5	Dop1a
	Sh3rf3								Ipo13	Slc11a2	Stat5b	Qk
	Shc3								Gatad2a	Psma5	Grin2d	Flrt2
	Shh								Pcdh9	Zbtb6	Slc4a1ap	Tmtc1
	Shisa7								Gpi1	Prag1	Clip2	Cpd
	Shisal2b								Syt3	Scn2a	Fhod3	Hnrnpd
	Shmt1								B4galnt1	Gpr135	Fam184a	Hccs
	Shroom1								Klf9	Mrfap1	Slc14a2	Togaram1
	Sipa1l1								Dnm2	Xpo1	Abca2	Ermap
	Skap2								Smtn	Spg11	Rgs9bp	Lrba
	Slc11a2								Mrgpre	B020014A21Rik	Tns2	Rmi1
	Slc12a4								Lgi3	5730480H06Rik	Smoc1	Large1
	Slc13a3								Traf3ip1	Hopx	Plbd2	Xpot
	Slc15a1								Hexim1	Lemd3	Anxa6	Zfp91
	Slc16a11								St8sia5	Zfp963	Gon4l	Crebrf
	Slc16a12								Sypl2	Zfp961	Psmd3	Cxcr2
	Slc16a8								Gpr3	Birc2	Zfp553	Pde7a
	Slc16a9								Hdac4	Svip	Fam189b	Yod1
	Slc17a7								Acly	Zdhhc17	Fyco1	Pgk1
	Slc22a18								Aars2	Pbx1	Ccpg1	Slc7a3
	Slc22a3								Rasgrp1	Ube2d2a	Ncaph2	Xkr6
	Slc22a4								Zbtb4	T2	Miip	Gm14327
	Slc24a4								Mef2d	Mettl4	Usp42	Tmed5
	Slc25a21								Ehmt1	Paics	Cope	Cct6a
	Slc25a48								Cog4	Antxr2	Xbp1	Gtf2a2
	Slc26a4								Klc1	Pabpn1	Ppp1r26	Neto2
	Slc27a3								Abca2	Rasa2	Atp13a2	Lars
	Slc2a4								Ncoa5	Zfp160	E4f1	Dars2
	Slc37a1								Usp54	Atp5mpl	Khsrp	Abl2
	Slc37a2								Dcaf6	Klf11	Cacna2d4	Bivm
	Slc39a8								Slc38a2	Mcub	Dlgap4	Zfp932
	Slc44a3								Cbx1	Nus1	Fry	1810026B05Rik
	Slc44a5								Ap2a1	Ovca2	Mlf2	Lmbrd2
	Slc4a4								Foxn3	Zc3h14	Wdr18	Pcdha9
	Slc5a8								Tpi1	Mblac2	Trim8	Ube2b
	Slc6a11								Fn1	Tbl1xr1	Zbtb38	Plp1
	Slc6a19								Phf21a	Mfsd1	Kcnh2	Sos1
	Slc6a3								Elovl1	Pkia	Pnisr	Gm20362
	Slc7a10								Slc41a1	Crebrf	Otub1	Nudcd1
	Slco4a1								Usf2	Fam126b	Ddx27	6330415B21Rik
	Slco5a1								Kndc1	Ints6l	Fxyd5	Zfp933
	Slfn5								Eef1a2	Lpcat2	Kndc1	Naa16
	Slit1								Mdh1	Ift80	Phf21b	Chm
	Slit3								Zfpl1	Oat	Zhx3	Dennd5b
	Smad7								Rgs8	Sptlc1	Dexi	2210039B01Rik
	Smim5								Kcnb1	Gm15941	Ky	C330018D20Rik
	Smkr-ps								Plk3	Gramd1c	Nrap	Rab21
	Smo								Tpx2	AU022751	Ndufv3	Etfrf1
	Smoc1								Lonp1	Lrch2	Ccdc65	Slc16a1
	Smpd5								Aatf	Fam169b	Plch2	Emc7
	Snai3								2810004N23Rik	Atl2	Gtf3c6	Slf2
	Snorc								Prr30	8430431K14Rik	Selenon	Pcdh7
	Socs1								Prkcz	Wdr37	Polrmt	Alg2
	Sowaha								Mettl14	Amd1	Pcp4l1	Grk1
	Sowahd								Ank1	Rpe	Tmem114	Pik3ca
	Sox10								Wdr60	Gabrb3	Dst	Mmadhc
	Sox13								Sort1	B930025P03Rik	Ccdc28a	Hikeshi
	Sox5								Gramd1b	Fadd	Gstz1	Fut11
	Sox8								Ube2g2	Vangl2	Ap2a1	Zfp101
	Spata13								Mtres1	Ankfn1	Stk25	Rbm7
	Spata31d1b								Ank3	Dnaaf3	Akt1	Gm4787
	Spint2								Lin7a	Bcap31	Cnn3	1500009L16Rik
	Spock1								Kmt2e	Magef1	Dtx3	Ociad1
	Spsb4								Ret	Scamp1	Zfhx3	Psmd10
	Srcin1								Ncan	Trip12	Gspt2	Acbd5
	Srrm3								Sema4g	Fam102b	Stk40	Ralgapa2
	Ssbp3								Arhgap31	Ect2l	Ccdc190	Snx6
	Ssu2								Plbd2	Ttc22	Coa3	H2-T24
	St6galnac2								Adarb2	Mapk15	Myh11	Rbms3
	Stac								Agpat1	Nxt2	Upf3a	Elp1
	Stag3								Triobp	Zfp967	Ttc28	Polr2k
	Stat5a								Cadm3	Reep5	Nono	Hs2st1
	Stum								Tns2	Slc39a9	B9d2	4932438A13Rik
	Sulf1								Naa38	Nr1d2	Imp4	Ilvbl
	Susd3								Rnf187	A330076H08Rik	Synpo2	Slc35f5
	Susd5								Mnt	Insig1	Parvb	Teddm1b
	Svil								Adgrl2	Xpnpep3	Rps10	Cbx3
	Sympk								Ranbp10	Gm12191	Marchf4	Dmac2l
	Sync								Arl6ip4	Stxbp2	Abcf2	Adss
	Syne2								Rad23a	Kcna5	Pak4	Rnu6
	Synj2								Cs	Arhgef33	Bloc1s1	Tm9sf1
	Synpo								Rhog	Dnah2	Tspear	1810013L24Rik
	Syt13								Ddx41	Nek7	Tmie	Cox6c
	Syt15								Arsa	Ppp6r3	Jakmip2	Nt5c3
	Syt17								Snrnp48	Srp14	Arhgef10	Zfp2
	Tacc3								Actn4	Fut9	Mrpl39	Arxes2
	Tacr1								S100a1	Fndc3a	Cops7a	Rnf170
	Taf4								Maz	Hibadh	Gm11217	Cenpw
	Taok3								Klhdc4	Wdyhv1	Fam222a	Atad2
	Tbc1d24								Ccar1	Rps14	Agpat1	Klhl28
	Tbc1d8								Samd1	Gpr157	Tmub1	Fnta
	Tcf20								R3hdm1	Lrrn4cl	Sec16a	Psma6
	Tcf24								Apc2	Snx27	Ptprn2	Etaa1
	Tdh								Rilpl1	Cmtr2	Tmem132a	Cdkl2
	Tdrd5								Mrps7	Lama2	Bcorl1	Naip5
	Tead2								Scrt2	Dlg1	Dnmbp	Twistnb
	Tec								Taf6	2310069G16Rik	Tenm4	Kcnq1ot1
	Tent5b								Oxa1l	Htr7	Bcl7b	Gtf3c4
	Tent5c								Lmtk2	Soat1	2310022B05Rik	Thap12
	Tepp								Dand5	2610008E11Rik	Matk	Rabgap1
	Tgfa								Tshz3	Id4	Zfp236	Npepps
	Tgfbi								Gamt	Cd24a	Pip5k1c	Soat2
	Tgfbr3								Wnt7a	Lbr	Mypop	Inpp5f
	Th								Dbndd1	B4galt7	Myo7a	Pcdhga8
	Themis2								Hlf	Slc38a6	Hkdc1	Prpf4b
	Thoc6								Parp1	Asph	Trio	Slc1a2
	Tk1								Drg2	Rnf125	Pced1b	Mtf2
	Tle6								Ccm2	L2hgdh	Rpl27a	Slc35e2
	Tlr12								Nova2	Trappc2	Atp9a	Mier3
	Tm6sf1								Apba1	Gm16386	Polr1a	Zfp719
	Tmc6								Fam102a	Ufd1	Strip1	Gsk3b
	Tmc8								Psmc5	Zfp955a	Arhgap1	Gm19782
	Tmem114								Ttc17	Cox16	Rab10os	Pot1b
	Tmem132c								Hs6st3	Flna	Fn1	Phc3
	Tmem132d								Smim11	Kif2a	Flt4	Cd164
	Tmem151a								Foxo4	Xpr1	5033417F24Rik	Rcbtb1
	Tmem163								Capn15	Xpot	H6pd	Snord17
	Tmem189								Gba2	Cacybp	Cog1	Slc30a7
	Tmem191c								Sik2	1110059E24Rik	Dnajc17	Stk17b
	Tmem200c								Gon4l	Mycbp2	Cdcp1	Ctso
	Tmem233								Cntn2	Nup155	Tekt2	Cacul1
	Tmem235								Evi5l	Mboat2	Magee1	Slc37a3
	Tmem255b								Lef1	Myoz3	Selenom	Arf4
	Tmem259								Dio2	Mtch2	Zfp467	Atp5l
	Tmem44								Nrxn3	Camkv	Rnf25	Mpc1
	Tmem45b								Fam110b	Serhl	Gstm7	Tmed2
	Tmem51								Stk40	Dcdc2c	Rras	Stx16
	Tmem51os1								Lamp1	Zfp606	Usp54	Mtx2
	Tmem54								Mon1b	Lmbrd2	Shfl	Srsf7
	Tmem74b								Plcb3	Ppp6c	Cebpb	Zfp317
	Tmem82								Gm17634	Pnma3	Cep89	Galnt1
	Tmem9								Sgtb	6030458C11Rik	Pclo	Zfp958
	Tmem98								Ptk2b	Cetn2	Rrp7a	Slc35a5
	Tmprss13								Ece1	Gabrg3	Uqcrq	Rimklb
	Tmprss2								Itga3	Mir100hg	Nisch	Gm29679
	Tnc								Tnik	Gm266	Trp53bp2	Gm12191
	Tnf								Ppp1r37	Yipf5	Snora78	Zfp930
	Tnfaip8l3								Rps29	Pot1a	Gemin5	Insig2
	Tnfsf9								Pitpnc1	Abi2	Zc3h3	Rheb
	Tns2								Ell2	U2surp	0610010K14Rik	Impa1
	Tns3								Tmem259	Rnf138rt1	Nthl1	9430037G07Rik
	Tns4								Tfg	Dbi	Pla2g6	Secisbp2l
	Tpcn1								Eng	Nr2c1	Hspa8	Ndufs4
	Tpm2								Slc25a37	Katnbl1	Kcnip1	Znrf2
	Traf4								Homer2	Zdhhc20	Gramd1a	Lypla1
	Trh								Prr18	Grhl1	Htatsf1	Fam174a
	Trhde								Phc1	Ica1l	Ep300	Uhrf1bp1l
	Trim16								Myh11	Commd7	Fads2	Elovl7
	Trio								Bag6	Vit	Habp4	Cnot1
	Triobp								Rgs3	Slc7a11	Zic5	Bloc1s3
	Trnp1								Cep170b	Rftn1	Fbll1	Ubl3
	Trp53i13								BC024978	Gng10	Drc1	Piga
	Trpm2								Gli3	Alox8	Snrnp35	Bhlhb9
	Trpv4								Mrps11	Wdr77	Adam15	Cog3
	Tsc22d1								Gltp	Pcdhb18	Arhgef11	Cct8
	Tsc22d2								Tppp	Pigx	Bmerb1	Prom1
	Tsku								Fstl4	Cops9	Col27a1	Sinhcaf
	Tspan18								Sfpq	Fnbp1l	Ttyh3	Tmed8
	Tspan9								Mast1	Rtbdn	Mrps7	Pip4p2
	Ttc28								Mrps28	Ptdss1	Ckmt1	Cdh8
	Ttc34								Gm11217	Gjd3	Mlip	Pcna
	Ttc7								Creb3l2	Il1f9	Rasgrf1	Ergic2
	Ttll8								Atp2a2	Abhd13	Kmt2a	Katnbl1
	Tymp								Mag	Vhl	Atf6b	Zfp955b
	Uaca								Pick1	AI504432	Gna11	Stt3b
	Uba7								Opa3	Mtx3	Got2	4930519G04Rik
	Ubash3b								Snrnp35	Sema3a	Stx4a	Gtf3c3
	Uhrf1								Fam104a	Rheb	Coq9	Ogfrl1
	Upp1								Rgs7bp	Slc25a40	F3	A830010M20Rik
	Usp43								Taf15	Sprtn	Flrt1	Gm42517
	Ust								Cpne9	Cfap54	Asna1	Acadsb
	Uts2r								Fam83d	Prr11	Rpl8	Ubr7
	Vat1l								Clstn1	Rngtt	Cotl1	Egfem1
	Vegfa								Dynll2	Actr10	Ptpn1	A830082N09Rik
	Vill								Dapk3	A330049N07Rik	Usp10	Prkg1
	Vrtn								Fam189a2	Zc2hc1a	Snord14d	Mrps14
	Vsig8								Scrg1	Cd2ap	Rpf1	Cflar
	Vsir								Gnb1	Api5	Ptpn21	Rer1
	Vwa5b2								Fam53b	A330023F24Rik	Setd1a	Tomm22
	Wdr73								Cux2	Spag6l	Map1lc3a	Ap5m1
	Wfdc1								Ntsr2	Elp4	Adm	Rnmt
	Whrn								Arhgef17	Insrr	Tmem151a	Efr3a
	Wnt10a								Mphosph10	Gm14325	Iqce	Mat2a
	Wnt2								Chd3	Stk26	Gng5	Tug1
	Xkr5								Psmb10	Purb	Capn2	Rabac1
	Xkr6								Arhgef3	Exoc5	Tmem131	Tcea1
	Zbtb46								Gtf2a1l	Stk33	Pou6f2	Krr1
	Zc3h12a								Naa60	Dicer1	Mbd2	Armcx3
	Zc3hav1								Kif17	Fbxl20	1190005I06Rik	Mmp16
	Zcchc14								Ddit4	Avl9	Eps8	Tmem101
	Zcchc24								Rpl36a	Ttc16	Ppp6r1	Ppp2r5e
	Zdhhc22								Gkap1	Pkd1	Rtl6	Abcd2
	Zfp217								Shc4	Tbck	Rbm25	H2-DMb2
	Zfp488								Prep	Fezf1	Stau1	Utp15
	Zfp536								Tfe3	Lca5l	Ikbke	G2e3
	Zfp593								Srrm3	Rab9b	Cdr2	Mtdh
	Zfp703								Rad21	Jag2	Disp2	Yy2
	Zfp800								Slc35e1	Cacfd1	Mrpl23	Fbxo11
	Zic1								Dusp27	Smtnl2	Lamtor1	4930447C04Rik
	Zic4								Phrf1	Emc8	Grid2ip	Hdx
	Zpbp2								Upf1	Stam	Fam131c	Knl1
	Zswim6								Arhgef10	Drc3	Diras1	Kpna4
	Zyg11a								Fam192a	Nek1	Cdc5l	Atl1
									Kdm6b	Ece2	Kxd1	Fzd6
									Gm14430	Sema4f	Mex3d	Atp6v0b
									Kif21a	Ppat	Aatf	9530091C08Rik
									Jakmip1	Slc30a10	Fbxo42	Sos2
									Eif3b	Mybl2	Ppp1r1a	Lrfn5
									Sesn2	Lancl1	Snrnp27	Psg16
									Gm13629	Mak	Maml3	Pcnp
									Gnaz	Prokr2	Syn2	Tbx3
									Adcy1	Xkrx	Sptb	Rora
									Aurkaip1	Gm19782	Txlna	Zfp706
									Syf2	Plekhf2	Kctd2	Clk4
									Ube2d-ps	Tigd2	Filip1l	Hibch
									Psmc4	Tent2	Mink1	D3Ertd751e
									Rab3a	Kpna4	Nfatc2	Ddx19b
									Tchp	Pcna	Mob3a	Gdap1
									Pus1	Cfap65	Rps27rt	Psma5
									Plekhm2	Tex10	Epb41l4a	Nr2c2
									Ctcf	Dennd6a	Atp6v1f	Zdhhc13
									Atp6v0e2	Btla	Snora68	Tvp23b
									Incenp	Mfsd14a	Upf3b	Mettl4
									Insyn1	Zfp799	Smarcd3	Rab30
									Rps13	Aph1c	Cbx7	Rps14
									Plod1	Ift52	Rad50	Ppp6c
									Psmd12	Gm19619	Tmem201	Zfp62
									Tnfaip3	Fam76a	Tmem63b	Zzz3
									Nckipsd	Lsm4	Polr2j	Spata5
									Scn1b	B3gnt4	Cachd1	Tfam
									Supt5	Ccnc	Mfsd13a	Gm29683
									Cables2	9530051G07Rik	Sema4b	Rnf152
									Brd2	Amn1	Rfx2	Rpl9
									Dnajc21	Ttc21b	Cpne9	Cntnap5c
									Ogfr	Tmem19	Nucb1	Asb3
									Fnbp1	I920046F24Rik	Mlph	Rbbp4
									Rwdd1	Selenof	Cpne2	Ndfip2
									Afap1l1	Polr3gl	Ech1	Man1a2
									Gpt2	Sh3bgrl	Krba1	Nab2
									Map1lc3a	Gm13985	Rpa1	Fastkd2
									Stub1	Atp9b	Sipa1l2	Cct4
									Trim9	Gm4349	Flnb	Kbtbd7
									Fgd1	Gapvd1	Gm13375	Eif3m
									Grik5	Emc6	L1cam	Sgcb
									Zbtb48	Rsph4a	Cobl	Abi1
									Hnrnpul1	Oas3	Armc7	Zfp160
									Nde1	Gm51425	Chil1	Usp33
									Git2	Pi16	Fam207a	Fgf12
									Arrdc2	Dync2li1	Dnajb1	Mbnl1
									Prcc	Traip	Ltbp3	Cnih1
									Tpm2	Chl1	Cfap20	Brip1os
									Laptm5	2810001G20Rik	Lmna	Itgb1
									Ndrg4	Psmc6	C1qbp	Tmem64
									Mea1	Tipin	Ldb2	Fam126a
									Ptgfrn	Tmem181a	Sf3a3	Sptssa
									Pcif1	Spcs3	Srprb	1700066M21Rik
									Pmm1	Sdc2	Ptbp1	Ppp6r3
									1700017B05Rik	Morf4l1-ps1	Hcn3	Ipp
									Uqcc3	D830005E20Rik	Aamp	Rps6ka5
									Tsc22d4	Orc4	Galr1	8030462N17Rik
									Mir453	Zyg11b	Nans	C1galt1c1
									Slc35f6	Spata17	Smad1	Map3k7
									Olfm2	Ipo7	Slc17a8	Arap2
									Vgf	Cfap46	Jmjd8	Kctd20
									Clip2	Ube2i	Lrfn1	Elmod2
									Elovl6	Slc35f5	Arfgap3	Hes5
									Eml1	Zfp446	Rpl12	Svop
									Sec62	Satb2	Gabbr2	Zfp942
									Zfp804a	Dusp12	Aimp2	Zfp329
									Eif2b4	Elp1	Selenow	Fopnl
									Arhgap35	Gm20491	Slc2a1	Ublcp1
									Rims2	Slc4a4	B4galnt1	Ddx47
									Arfip2	Sned1	Rpl14	Tmem70
									Drosha	Chst14	C2cd2l	Bloc1s6
									Ap3d1	Itga2b	Lrfn3	Birc5
									Phactr4	Prkaa1	Etnppl	Vmn2r84
									Per1	Zfp442	Med15	Heatr3
									Ubqln2	Prrg4	Pex14	Usp37
									Kif5a	Mospd2	Arsa	Zfp397
									Xylt2	Slc41a2	Nfam1	Amfr
									Eif3d	Cebpg	Xdh	Zfp367
									Tspan14	Cfap61	Fam166c	Gm13985
									Fbrsl1	Gm42788	Map11	Zfp472
									Sympk	Ap4e1	Ap1m1	Creb1
									Prkcg	Spryd7	Rhobtb2	Apmap
									Avpi1	Rnf215	Tpr	Rps6ka3
									Trib2	Socs4	BC034090	Tpd52
									Zfp991	Dram2	Ttc25	Intu
									Ablim3	Etnk2	Gtf3a	Eif2ak2
									Lrrc4	Prlhr	Rapgef1	Zbtb34
									Eml2	Crb2	Cuedc1	9330159F19Rik
									Srm	Rab14	Dap	Asxl2
									Fxyd1	Pakap	Slc2a10	Prps2
									Ilk	Knl1	Aqr	Hspa9
									Marchf11	Dock7	Pcp4	Mtx3
									Pcbp2	Scai	Rtf1	Fam8a1
									Myorg	Slc22a21	Gadd45gip1	Map2k1
									Cox4i1	Hpcal4	Mad1l1	Cmtm4
									Zfp637	Zfp706	Cpt1c	Cdh10
									Zpr1	Med13	Gm10052	Arfip1
									Ccdc174	Rab27b	Adgra1	Sike1
									Larp1	Zadh2	Eif3c	Fancc
									Bsg	Plagl1	Zfp219	Bcl2l2
									Chd4	9530091C08Rik	Pold1	Retreg1
									Eprs	Cdc42	Ino80b	Pde7b
									Pmepa1	Vwa5a	Ndufa6	Fam169a
									Rxrb	Dhtkd1	Trap1	Snx10
									C530008M17Rik	Sri	Disp1	C630043F03Rik
									E130308A19Rik	Sf3b3	Chchd6	Kansl1l
									Caly	E330023G01Rik	Nelfa	Atp5e
									Csk	Zfp982	B4galt3	Rnf7
									Fry	Tep1	S100a11	Kcnj3
									Hapln4	Esyt2	Gm973	2310069G16Rik
									Rusc1	Snhg4	Mpst	Kdr
									Gng12	Chic2	Insyn2b	Dph5
									Hba-a1	Pms1	Dele1	Gm3414
									Dag1	Cfap70	Olfm1	Plekha8
									Pes1	Pigg	Eps15l1	Apoo
									AU040320	Mbtps2	Maff	Bag4
									Txn2	Rnf138	Npas4	Rpe
									Mapk8ip1	Esr2	Grn	Gpr34
									Tom1l2	Phf20l1	Hspa2	Cntn5
									Alyref	Glis1	Dnttip2	Mrs2
									Lingo1	Armc10	Lrrfip2	Mat2b
									Pja1	Slc35a1	Plppr3	Rpl39
									Ptprs	Aopep	Rflna	Nip7
									Tdrkh	Zfp626	Pgm1	Eif3e
									Utp11	Tert	Sox2	Tmeff1
									Clip1	Dcun1d3	Coro1c	Ints2
									Sema7a	Kif6	Plat	Rnf125
									Abhd8	Usp15	Maz	Kctd18
									Rnf26	Rbm12	C1qc	Adam21
									Ptcd1	Gm20362	Cadm4	A830082K12Rik
									Atcay	Rad17	Tmem267	Gjd2
									Dnajb1	Slc20a2	Gpaa1	Nap1l3
									Ptpra	Qser1	A2ml1	Dennd6a
									Pstpip1	Usp48	Best3	Epc1
									Sdk2	Ovgp1	Tnfaip2	Hdgfl3
									Fbxw7	Rmst	Nol12	Nek1
									Prex1	Eif1a	Akna	Rsl24d1
									Cdc42bpb	Rab3gap1	Bcas3	Atrnl1
									Dlg3	Zfp81	Rexo4	Mief1
									Chrac1	Tram1	Ctsa	Ybey
									Eif2s2	Prmt3	Borcs5	Tgs1
									Nkain1	2010204K13Rik	Tsku	Slc4a10
									Ccdc136	Hmga2	Pmepa1	Gm32810
									St6galnac4	Zfp65	Rplp0	Zfp442
									Rnf122	Wdr49	Cfap52	Scn1a
									Tafa5	Ugdh	Csnk2a2	Ctcfl
									Brsk1	Zc3hc1	Gjb6	Pdk1
									Nr1h2	Ppm1k	A430033K04Rik	Mettl25
									Fra10ac1	Psmd14	Fus	Mpc2
									Pcdh1	Fmo1	Enho	Brdt
									Dmac2	Zzef1	Sez6	Rnf2
									Clvs1	Nxph1	Triobp	Mir1188
									Map2k7	Lyrm9	Pgf	Cr1l
									Klf4	Miga1	AI837181	Cask
									Spry4	Crk	Ccdc189	Cdc42se2
									Large1	Ptp4a2	Myrf	Slc25a32
									Rpl13a	Mgst1	Phc1	Slc38a9
									Snrpd1	Lrp2	Pcnx3	Dpm1
									Foxk2	Zfp266	Uqcr11	Tcaim
									Myh14	Cep192	Cnpy3	Gm13483
									Extl1	Eml6	Myh7	Zfp638
									Wasf3	Rock1	Smarce1	Bbx
									Pld3	Slc5a12	Mettl27	Smc5
									Cers2	Wwp1	Bcl9	Focad
									Rbm6	Rtl4	Rpusd1	Rad1
									Pcbp3	Bnip3	Zfp276	Hars2
									Fndc4	Cr1l	Ccpg1os	Slc39a14
									Mmp24	Stxbp4	Qars	Dync2h1
									Pofut2	Fam126a	Tmem104	Gjd3
									Ckap4	Zfp292	Mettl7a1	Brip1
									Fabp5	Cpeb1	Fdft1	Gnpnat1
									Tmem28	Tmem14a	Ldlr	Zfyve16
									Ttll5	Rassf9	Lipe	Tmed10
									Whrn	Tgs1	Fra10ac1	Aldh1a1
									Yars	Bcas2	Mettl3	Gm14325
									Lamc2	Ankef1	Atp13a1	Slc12a6
									Acat1	Cdh22	Tmsb15b2	Uqcrc2
									Sobp	Mpv17	Med24	Uba3
									Mxd4	Kif24	Dcps	Hipk3
									Ntn4	A530058N18Rik	Tmem176a	Pnpt1
									Lzic	Zfp518a	Mospd3	Ptchd1
									Etv5	Pcsk5	Vil1	Casc4
									Kin	Gnai3	Lrp5	Mterf3
									Cnp	Phlpp2	Reep2	Idh3a
									Cdca8	Syn2	Ogdh	Tmem245
									Cops6	Sec23a	Slc46a3	Tmem135
									Eef1g	Gm26876	Zfp536	Cox14
									Adrb1	Dcaf17	Mib2	Suco
									Ppp2r1a	Nktr	Plekho1	Sema5a
									Snw1	Ccl9	Kat6b	Efcab14
									Micu1	Dars	Skiv2l	Psmd6
									Ndufa10	Zfp866	Slc5a5	Zfp9
									Tbc1d9b	Atp7a	Klhdc7a	Qrsl1
									Kcna6	Yjefn3	Ikzf4	Gm10406
									Capzb	Ssc4d	Mtss1	Timm8a1
									Phf2	Atg4c	Cdh13	Zkscan2
									Nars	Tmem179	Galnt2	Enpp4
									Rgma	Insr	Dhx8	Erbb4
									1110008P14Rik	Kdm5a	Lmf1	Paqr9
									Pomgnt1	Gm867	Rfc2	Nup155
									Psmc3	A930013F10Rik	Aldh2	Luc7l
									Gba	Usp24	Pnma3	1110032F04Rik
									Rabl6	Wdr19	Herpud2	Zfp943
									Synj2	Ercc6	Rpph1	Adcy1
									Fam124a	Zfp780b	Tfpt	Tafa4
									Lypla2	Zbtb37	Mns1	Gm10408
									Strn4	Rhoq	Atxn7l2	Clcn5
									Def6	Slc16a10	Znrd1as	Elavl1
									R3hdm4	Arih1	Ddx24	Atp6v1b2
									Cpm	Pds5a	Acsf3	Il5ra
									Bace1	Cdc16	Prokr2	Dennd1b
									Mlx	Atp6v0b	Hectd4	Nol11
									Asap2	Dhx35	Ap2s1	Eml5
									Ypel3	Ccdc121	Faap100	Rcn2
									Adgrg5	Nmbr	Frs3	Zbtb1
									Gadd45gip1	Mat2a	Cox20	Dach2
									Stk11	Gm11992	Ctdnep1	Agpat5
									Panx2	Ints2	Chrac1	Hnrnpa0
									Zfp36	Ccdc167	Syt17	Gabpa
									Ogdh	Trip6	Scrt2	Slc6a18
									Ing4	M6pr	Nrros	Erlec1
									Qrich1	Cnot1	2900079G21Rik	Camk1d
									Ift20	Zup1	Mgst3	Ykt6
									Snord15b	Vcpip1	Cp	Tdp2
									Acsl6	Asb3	Rgl3	Vps13b
									Ablim2	Bend4	Mtres1	Snx16
									Inhba	6820408C15Rik	Ppdpf	Pi15
									Dlc1	D030040B21Rik	Srp68	Zfp383
									Pcdhgc5	Teddm1b	Carmil3	Myo1b
									Arhgap23	Hsf2	Mak	Gabrb1
									Pop5	Clcn4	Atg3	Rian
									Zbtb40	Lepr	Plcb3	Tnpo1
									Serf1	Kbtbd3	Lzts2	Snapc1
									Numa1	Snora44	Ccnk	Nrxn1
									Ube2r2	Rnf14	Pcbp2	Glrx
									Wsb2	Polr1d	Herpud1	Il1rap
									Zfp341	Avp	Igdcc3	Hnmt
									Map11	Syt10	Cul9	Hfe
									Gm20604	2310015A10Rik	Slco4a1	Xrcc2
									Syvn1	5031425E22Rik	Myh10	Hps3
									Ninj1	Klhdc8b	Pum3	Glra3
									Septin7	Dnah3	Nipal3	Decr2
									Chchd10	Nek5	Vangl1	BC055324
									Akap1	Pnma1	Xrcc3	Dock10
									Zfp385c	Plpp1	Jmjd6	Pigl
									B3gat3	Pdha1	Daxx	Galnt13
									Ccdc120	Ndufb2	Dgcr6	Pggt1b
									Arf6	Thnsl1	Tcf20	Pcdh19
									Ccnk	Ifit2	Dennd2a	Imp3
									Mfhas1	Pkib	Fcho1	Wdhd1
									Arhgef18	Acp1	Hadha	Mtfmt
									Slc45a4	Thada	Tdp1	Slc23a2
									Abcb8	Spag1	Flot1	Pcdhac1
									Pnrc1	Arl5a	Eif3d	Ramac
									Selenon	9630001P10Rik	Morn1	Abhd17b
									Xrcc1	Lncppara	D11Wsu47e	Scn2a
									Mlip	Dgki	Pde4a	Mospd2
									Sod1	Shprh	Rps29	4933406I18Rik
									Cxxc5	AW146154	Abcf3	Ppp3ca
									Slc6a17	Nek10	Scarna2	Vps13c
									Cuedc2	Aldh9a1	Rhbdl1	Cdk17
									Gsn	Bag4	Bicdl1	Ubn2
									Sec61a1	Fundc1	Ndufa3	B4galt6
									Siah2	Rbm43	Psmc3ip	4930431F12Rik
									Tjp2	Arfgef1	Aldoc	Itgb8
									Serbp1	Dnah5	Hspb6	Plppr4
									Ppip5k1	Nipal2	Zc3h12a	Serinc5
									Flot1	Nup205	Anp32b	Timm29
									Camsap1	Bbx	Fastk	Gm13363
									Nfyc	Phkb	Zrsr1	Tstd2
									Blzf1	Zfp874a	Stab2	Cops5
									Kxd1	Gm15328	Nf2	Arhgap29
									Mgrn1	Znrf2	Hid1	Oaz2
									Adamts8	Gcnt1	Bin1	Fundc2
									Hsp90aa1	Pcsk7	Nfrkb	Mfap3l
									Kcna2	Gm28729	Dcakd	Reep1
									Borcs8	Tmc4	Phf1	Arl6ip6
									Vash1	Gm4791	Prpf40b	Lrrc7
									Rpsa	Spg21	Ablim3	Hps5
									Vsnl1	Dnah11	Dtx2	Snx30
									Fam184a	Necab1	Nt5c	Ctla2a
									Ppp1r15a	Eif2ak2	Rsrp1	Stradb
									Pacs2	H4c2	Col4a2	Gmeb1
									Ksr2	Clock	Heg1	9330136K24Rik
									Wipi1	Fam160a2	Ncl	2810001G20Rik
									Ppp1r10	Sstr1	Adgrd1	Zfp458
									Sars2	Guf1	Prmt2	Csgalnact2
									Slc25a19	Ttc25	Rnf166	Cd8a
									Smarcd1	Slc6a15	Stn1	Ppm1b
									Far2	Htr5a	Ppp1r12c	Rspry1
									Wdr18	Nsg1	Fuca1	Znf41-ps
									Prickle4	Slc22a15	Fbln5	Phf6
									Cdip1	Kdm5d	Cd68	Hnrnph2
									Shfl	Nmd3	Dpf2	Herc3
									Ubtf	Rad18	Syf2	Tlr3
									Herc3	Zfp11	Tepsin	Fhl4
									Usp35	Cops4	Camta2	Zfp780b
									Lrtm2	Fam83h	Fam102a	Rbm41
									Atg3	Spata13	Rassf9	Zfp24
									Parp6	Jkamp	Trmt2a	Ccng1
									Sgsm3	D130020L05Rik	2900026A02Rik	Zfp873
									Trim67	Capn6	Cpne7	Pcmt1
									Dennd5a	Psd3	Taf10	Erlin2
									Klf13	Araf	Htra3	Zfp457
									Aamp	Cers4	Arhgap31	Fancm
									Zfp629	Tmem203	Tpp1	Zbtb26
									Zfp691	Iqub	Plcd4	Tia1
									9030624G23Rik	Fgf14	Ppp1r16a	Cfap97
									Dexi	Dock11	Snrpf	H3c14
									Lrfn1	Cfap69	Oxa1l	Itch
									Ensa	1700029J07Rik	Zbtb4	Zfp280d
									Zfp335	Slc52a2	Prrt2	Ttpa
									Ptpn11	Cacna1d	Rtn4r	Gpd2
									Havcr2	Tspan17	Tmem231	Cntn1
									Dbn1	Agbl4	Rab11fip4	Zfp983
									Kctd1	Fam107b	Gtf2ird1	Phkb
									Mrpl39	Ly6g5b	Hnrnph3	Reep3
									Rpusd1	Gm14326	Nelfe	Carf
									Plekhg1	Gm6093	Ift27	Uggt2
									Got1	Adat2	Mical3	Ndufa2
									Tecpr1	Pkn2	Kiz	Sephs2
									Prkab1	Hacd3	Las1l	Grin2b
									Nol12	Snap23	Lhx2	Micos10
									Selenop	Lrrc46	Wdcp	Ube3c
									Mcu	Rtel1	Pdlim7	Zbtb41
									Plekhm1	Dnah7a	Usp36	Dcaf1
									Csnk2b	Grm7	Sap30bp	Dnmt3a
									Ndrg3	Gas2l3	Aaas	Abhd5
									Mrps18a	Adcyap1r1	Bsn	Rnu3a
									Myom1	Mettl25	Eef1g	Tor1aip2
									Pqlc2	Nbl1	Trim3	Dicer1
									Slc24a2	4930481A15Rik	Zfp658	Pde6d
									Snora78	Scml4	Bsdc1	Zfp870
									Fbxo44	Nlrx1	Zfp318	Vps26b
									Terf2	D930032P07Rik	Anxa5	Dr1
									Tshz1	Trmt6	Exosc10	4933434E20Rik
									Abcd4	Zbtb26	Lhfpl5	Napb
									Mrpl49	Lamtor5	Camkv	Ppcdc
									Tbc1d16	Eif3m	Sh2d4b	Mrfap1
									Shisa9	Gm5113	Rp9	Shoc2
									Mcrip1	Pnpla7	Fah	D5Ertd579e
									Wdcp	Suz12	Csf1	B130006D01Rik
									Zer1	Bet1	Krt1	Zfp763
									Cttnbp2	A530040E14Rik	Mbd6	Rragb
									Secisbp2l	Spag16	Ccdc173	Rttn
									Pygm	Cul3	Rab1b	Nexmif
									2410002F23Rik	Otp	Asb2	Cldn34c1
									Ggt7	Gm12258	Gm20605	Pak2
									Elac2	Rhobtb3	Gabarap	Cldn5
									Trap1	Creb3	Pdzrn3	Kdm4c
									Washc2	Ccdc162	Alx4	Abt1
									Grrp1	Ccdc148	Sfn	Gm42788
									Capns1	Enoph1	Shisa7	Rfx7
									Fam50a	Med30	Foxk2	Gm16702
									Ppp1r11	Adprm	Itga3	Aph1c
									Aaas	Bub1	Crtc2	Pds5b
									Dhx16	Gm17399	Tmem145	BC039771
									Fasn	Trim43b	Cngb1	Mageh1
									Lin54	Gm14685	Cacna1a	Lrrc40
									Cwc27	Exph5	Smpd4	Bmt2
									Shroom4	Gsto1	Ptma	Ube2e1
									Ppif	Pon3	Smtn	Krt10
									Tedc1	Polg2	Egln2	Rdx
									Agpat3	Gm27021	Snx32	Pigc
									Vps52	Gtf3c3	Dglucy	Efcab1
									Tdrd7	Tgfbr1	Serpinb6b	Spcs1
									Pclo	Rbm11	Nup88	Fstl5
									Syngr1	Mir1188	Edc4	Snora81
									Rundc3a	Ocln	Rprd1b	Slc17a5
									Mbd2	Rdh10	Cln3	Fbxw11
									Mras	Etaa1	Vit	Mlc1
									Mgat5b	Gm11266	Prkar2b	Rlf
									Kif13a	Rtn1	Pinx1	Stxbp3
									Tekt5	Zc3h7a	Zap70	Tmtc4
									Ndufb11	Paip2b	Bex1	Sco1
									Akap9	Zfp668	Trim46	Slfn5
									Setbp1	Adam10	Ccdc136	Mrpl35
									Ergic1	Col5a3	Tprgl	Zfp292
									Syndig1l	Ly75	Flywch2	Maoa
									Ttyh1	Tsr2	Spata17	Tmem14c
									Rab37	Tm9sf1	Spr	Mkrn1
									Aebp2	Ubr3	Ptp4a3	Atp6v1d
									Fam13a	Tigd3	Arl2	Gm15446
									St3gal5	Rraga	Cdh22	Pou5f2
									Gm45927	Bbs12	Odf2	Thoc1
									Rgs4	Smim26	Anks6	Gtpbp10
									Cfap298	Dnajc3	Tunar	Entpd7
									Tab2	Ppox	Gatc	Ywhaz
									Abtb1	Gm14327	Mpp2	Slc25a40
									Tkt	Folh1	Dbnl	Ikbkg
									Chmp3	BC024063	Zfp703	Dnajb14
									Sgta	3830406C13Rik	Rrad	Dennd4a
									Dazap2	Rab36	Tprn	Slc30a1
									Rims1	Ankub1	Cttnbp2nl	Gm14288
									Epb41	Gm4876	Ndufab1	C9orf72
									Sirt3	Ar	Rps6ka2	Med12l
									Ttyh2	Zfc3h1	Klhl29	Nfatc2ip
									Grb14	Adgrv1	Cdkn1a	Zfp740
									AI837181	Map2k1	Cln6	Dync1i2
									Coro1c	Cyp4f17	Septin9	Cd99l2
									Zfp282	Enpp4	Map3k4	Atp8a1
									Dclk2	Nudcd1	Cbs	Manea
									Snap25	Catspere2	Zmat2	Pcm1
									Ypel4	Trappc13	Pcbd1	Gabra4
									Alg3	Kcnmb1	Actr5	Oxsm
									Etv6	Sulf1	Fam92b	Klhl4
									Ybx3	4933421O10Rik	Ppif	Wee1
									Rassf5	Dpyd	Tlk2	1500015A07Rik
									Fgf11	H2az1	Gna12	Asb7
									Gpx1	Dzank1	Srgap1	Syt1
									Ifnar2	Dennd1b	Cyth2	Rgs4
									Ccdc9	4933405O20Rik	Rptor	Phex
									Kcnc1	Stard6	Idh3g	Cox5a
									Rbm27	4831440E17Rik	Zfp64	Erap1
									Ccdc130	Acot6	Rps18	Cyb561d1
									Mb21d2	Cfap44	Atxn7l1	Tmeff2
									Glrx	Ttll6	Psmb2	Prpf39
									Tshz2	Cacna1s	Flad1	Itm2a
									1700003M07Rik	2700054A10Rik	Tmem8b	Vps26a
									Camk4	Bpnt1	Pkp4	Ets1
									Ethe1	Hnrnpll	B3gat3	Zdhhc2
									Fbxw8	Cdc7	Slc39a13	Zfp141
									Lrrc24	Clptm1l	H13	Dcun1d3
									Atp1b1	Nckap1	Antxr1	Gm4349
									Cox6b1	Pphln1	Pak6	Lpcat2
									Mfsd2a	Rft1	Cpsf4	Tmem87b
									Cep83	Unc5cl	Cntnap3	Tma7
									Cdkl5	Kif27	Srf	Gm5136
									Mmp15	Pskh1	Zfp414	B020014A21Rik
									Asna1	Nox4	Bicral	Speer8-ps1
									Shisa7	Timm29	Ap1b1	Cse1l
									Sh3bgrl3	Alpk3	Gstp1	Cbwd1
									Nucb2	Epdr1	Taf8	Ppa1
									Zcchc24	Tmem212	Ankrd26	Ipo8
									Pex5l	Vps8	Lgals3	Gm9776
									Paox	Zfp941	Hdlbp	Prdx1
									Impdh1	Arih2	Itpr1	Cdk7
									Zdhhc5	Tceanc	Tekt1	Nkap
									Pmfbp1	Synpr	Galnt10	Zdbf2
									Spats2l	Pex2	Dnajb5	Arl14ep
									Ssrp1	Sos1	Ccdc88b	Homer1
									Gnl1	Taf2	Sall1	Vrk1
									Igsf8	Xkr8	Bckdha	Prxl2c
									Bud31	Stard4	Smarcb1	Dpp10
									Rita1	Celsr3	Pelp1	Smad4
									Fes	Ttll9	Nxf1	Chchd2
									Sarm1	Zfp474	Ctc1	Klhdc2
									Mrps15	Zfp12	Prdm2	Mog
									Trim41	Ift22	Arhgap21	Capza1
									Pfdn1	Gm5115	Naa60	Kdm5d
									Plppr4	H2-M5	Klc2	Guf1
									Hrh2	Loxl2	Stoml3	Fam45a
									Paqr7	Harbi1	Pacsin3	Cd320
									Bcl6	Arv1	Myo1e	Gatad1
									Prr14l	Phka2	Mafg	Exoc6
									Smurf1	Cd274	Zbtb40	Tusc3
									Maml1	Pithd1	Ahsa1	Phf14
									Pfdn4	Gm7444	2610005L07Rik	Tmx2
									Klhl2	2210039B01Rik	Trp73	Epha4
									Dda1	Rimklb	Rnf5	Ankrd45
									Sec14l2	St8sia3	Tln1	Tbc1d32
									Kalrn	C130046K22Rik	Rps19bp1	Irgm1
									Plekha5	Mbnl1	Prkcg	Ahcyl2
									Smg9	Ubr5	Epha1	Utp25
									Atxn7l3	Pias2	Prpf31	Neto1
									Zfp526	Dgkb	Cfap57	Gm15881
									Pcx	Pyurf	Bbc3	Snrpe
									Nrg3	Qtrt2	Ubxn4	Mars2
									Gnal	Zfp229	Apbb1	E2f3
									Sec24b	Morn1	Chpf	Ppid
									Tmem115	Ltn1	Rnf216	Mfsd4a
									Chchd3	Hdc	Ttc21a	Fundc1
									Ak1	BC065397	Mc1r	Myoz3
									Polr1a	Slc35f4	Use1	Zfp758
									Snai2	Nipa2	Brpf1	Rel
									Tmem63a	Snx14	Enox1	Cmpk2
									Rpl12	Abraxas1	Poldip2	Gabra1
									Cfap36	Gfpt1	Pes1	Mblac2
									Ltv1	Ttbk2	LOC105244034	Txlng
									Cenps	Zfp58	Cox17	Rab6a
									Zdhhc8	Sfi1	Trafd1	Stard4
									Mbd6	Trim24	Cant1	Oas3
									Nav2	Arhgap5	AU040320	Hnrnpll
									Arl1		Myadm	Pot1a
									Larp6		Brf1	Lcorl
									Klc4		Plppr2	Zfp811
									E2f1		Dnajc4	Asf1a
									Ube2o		Mgat5b	Pex7
									Gpr4		Pik3ip1	Zmym5
									Nudt22		Inpp5e	Atad2b
									Chrna6		1110032A03Rik	Daam1
									Zfand3		Sall2	Sertm1
									Ncs1		Cct5	Tcp1
									Bcl11a		Rbm4b	Nkain3
									Abhd6		Cebpd	Erbin
									Pum3		Wfs1	Pcdhb11
									Coa6		Chat	Lemd3
									Ahdc1		Sufu	Tbce
									Aldh1a1		Flna	Ywhaq
									Fbxw5		Gltp	Dram2
									Shtn1		Dctn2	Btg3
									Mafg		Mepce	Btaf1
									Stx18		Dvl1	Abhd18
									Rp9		Asb16	Seh1l
									Prkcsh		Plk3	Zfp973
									Tbkbp1		Katnb1	Gzf1
									Mtor		Snapc2	Soat1
									Hadha		Cables2	Cadps
									Gna11		Pik3r2	Virma
									Ilf3		Ripk4	Dstn
									Gtf3c1		Fam210b	1810037I17Rik
									Gnptab		Pik3r4	Hsf2
									Mrps22		Rab7	Tiprl
									Ndufa3		Dlec1	Faf1
									Garem1		Rela	Adarb2
									Daxx		Ddx41	Btbd1
									Anks1b		Gm20604	Zfp937
									Tpd52l2		Dnah1	Eid2b
									Ampd3		Gstm5	B3galt6
									Fam149b		Ppp2r1a	Snhg4
									Gabarapl1		Dlg4	Hmgb3
									Gm3667		Cers1	Fis1
									Camk1		Pfdn4	Klhl23
									Dmp1		Mast4	Dock7
									Ptrhd1		Qrich1	Mir99ahg
									Fam111a		Zfp580	Tigd2
									Eno2		Alas1	Fem1c
									Usp30		Efcc1	Mmut
									Pi4ka		Amotl2	Fkbp1a
									2610507B11Rik		Asap1	Zhx1
									Grin2c		Mtus2	6820431F20Rik
									Cbx8		Abcc10	Cep97
									Pfn1		Nacad	Vps54
									Slc12a8		Adcy8	Tmtc3
									Ppargc1b		Spata18	Cryzl1
									Rrp7a		1700016K19Rik	Rps6kb1
									Nol8		Cacnb3	Cbfb
									Ap1b1		Atp10a	Cab39
									Sf3a3		Pcgf2	Tmem248
									Atp5g1		Fndc4	6030443J06Rik
									Soga1		Nfkbib	Stxbp5
									Nans		Zfp827	Mios
									Tut7		Spag4	Vstm2a
									Map6		Nol4l	Nifk
									Acot11		Copg1	Gm3219
									Aldoc		Nexn	Gskip
									Osbpl7		Magi1	Oxsr1
									Mast4		Rpl27	Strn3
									Rasa3		Npdc1	Ranbp17
									Baz2b		Sap30l	Tbc1d15
									Lmcd1		Fkbpl	Sirt1
									AW209491		Snapc4	Nmrk2
									Scamp3		Nckap5l	Fbxo8
									Brpf3		Cramp1l	Zfp606
									Fam160b2		Zscan22	Snx27
									Bach2		Ankrd52	Kcna1
									Cldn11		Mybbp1a	Gm20491
									Gak		Ccdc91	Slc39a9
									Cyp46a1		Zfp366	Actr6
									Gga3		Mcrip1	Klhl41
									Cxxc1		Plpp7	Mcts1
									Acp2		Top3b	Pdlim5
									Adamts4		Kin	Sdhaf4
									Inpp5a		Pcnx2	Ppp1r9a
									Kank4		Ccdc85c	Ran
									Pias4		Lrrc46	Mfn1
									Unc119		Cwc27	Tmem241
									Tlk2		Fbxl8	Gtf2h5
									Epha4		Pcdh1	Riok3
									Rimkla		Prpf8	Btbd3
									Tmem38a		Kif6	Celf1
									Dele1		Megf6	Ncoa4
									Alx4		Igsf8	Phtf2
									Nadk2		Cul7	Birc6
									Tex52		G6pc3	Reck
									Gphn		Fam50a	Kcns2
									4930578G10Rik		Rubcn	Usp17la
									Pigq		Znfx1	Atrip
									Gap43		Cfap410	Sv2a
									Stil		Tfg	Gtf2h2
									Ppp2r5b		Gas2l1	Cops3
									Zfp276		Nphp1	Ube2q2
									Rnd1		Foxj1	Zfp407
									Ahsa1		Trnp1	Fam49a
									Nav3		Trir	Herc4
									Pou2f2		Eppk1	Zfp974
									Nrd1		Gm11992	Haus2
									Eif4g1		Sptan1	Cd2ap
									Trpm2		Lyl1	Ppp4r4
									Tmem229b		Fiz1	Prr14l
									Dync1h1		Anapc13	Naa20
									Arrb2		Scg5	Tmem165
									Cplx2		Zfp687	D830030K20Rik
									Exosc3		Gcc1	Nhlrc3
									Mllt11		Ubald2	Chsy3
									Crtc2		Htr5a	Ddx50
									Rps17		Nedd9	Pias2
									Tars		Dbp	Nectin3
									Man2a2		Nup210	Entpd5
									Slc36a1		Capn5	Fam107b
									Tmsb15b2		Sncaip	Gm4425
									Paqr4		Col18a1	Elac1
									Apba3		Arhgap33	Olfr224
									Idh3g		Ecm1	Stx17
									F730043M19Rik		Phf23	Them4
									Tspan31		St3gal3	1700101I11Rik
									Plp1		Selenop	Blvra
									Lmo1		Haghl	Gpr165
									Tango2		Dpysl5	Trim24
									Pno1		Aip	Cyp51
									C1qa		Adgrb1	Rnf141
									Sulf2		Dzip1l	Ahcyl1
									Prpf31		Map4k2	4930579G24Rik
									Arhgap32		Rtn4rl1	Usp7
									Cbx6		1110008P14Rik	Cntnap5a
									E130309D02Rik		Trim26	Fmo1
									Aar2		1110051M20Rik	AW822252
									Rasl11a		Apba1	Csgalnact1
									Cdr2l		Robo1	Ube2e2
									Ift57		Rnf165	Vdac2
									Pdzd4		Amdhd2	Psma4
									Ccdc86		Elmod3	Prps1l3
									Tanc2		Ctsz	F8
									Urm1		Nfe2l2	Parpbp
									Actn1		Rsph3a	Pdcl
									Myl6b		Nhsl1	Grk5
									Usf1		Zfp710	Mki67
									Abhd11os		Hydin	Krit1
									Fkbpl		Wasf3	Malsu1
									Camta1		A930003O13Rik	Pcdhb6
									Dctn3		Zfp956	Pcdhb16
									Furin		Fosb	Lpp
									Stau1		Recql4	Tsc22d1
									BC048403		Psmb10	Zik1
									Dmtn		Irf3	Hmgcll1
									Nt5c		Ipo4	Phospho2
									Tnfrsf21		Akap13	Dio2
									Igf2bp2		Hspb1	Grin2a
									Aff1		Phactr4	Nsd1
									Nfatc1		Rab13	Nae1
									Yipf3		Efhd2	B230216N24Rik
									Ccp110		Atp5o	Dnajc13
									Polr3a		Itpkb	Rad17
									Atp2b1		Parp4	Ado
									L1td1		Cdk18	Btbd10
									H1f0		Dnlz	Rnf182
									Fntb		Sap30	Slc16a10
									Sorbs3		Dnajc7	Lsm14a
									Tns3		Zswim4	Gm19619
									Hagh		Prkd2	Ppp4r2
									Sipa1l3		Atp5j	Gabrg3
									Caprin1		Spty2d1	Rnf19a
									Camkk1		G6pdx	Rfk
									Mapt		Hyal1	Pank1
									Cdh6		Ttll9	Gng10
									Atf7ip		Traf3ip1	Dolk
									Ppp1r1a		Zmynd10	Gm16222
									Isca1		Ftl1	Gm6313
									Fam13c		Map2k2	Gmcl1
									Camk2b		H2ax	AI597479
									Orai1		Ap2a2	Bcap29
									Gpr12		Ampd3	Eapp
									Clu		Rpl17	Csnk1g3
									Soga3		Sh2b3	Gm20172
									Frmpd1		Eefsec	Chmp2b
									Adm		Lxn	Ufd1
									Nptn		Gstt1	Zmpste24
									Slc25a29		Cpxm2	Adam28
									Srgap1		Mvd	Sec61g
									Plch1		Srsf5	Timm22
									Micall1		Znrd2	Hif1an
									Smim12		Tnnt1	Ccne2
									Prr3		Msto1	Wdr41
									4921524J17Rik		Gas6	Cox7a2l
									Klhdc3		Cux2	Dennd4c
									Plk2		Zdhhc8	Rab3gap2
									Sprn		Map3k13	Ajuba
									Ccne1		Dctd	Parp8
									Atp5g2		Xpc	Sec63
									Faah		Camk1	Gng2
									Erc2		Cep164	Slc33a1
									Tbc1d30		Tmem130	Psmb7
									Usp43		Atp6v0c	Degs1
									Pemt		Crb1	Gm21284
									Paf1		Sfxn3	Wdr44
									Rbmx2		Fam167a	Cyb5r4
									Por		Cnot9	Prr11
									Marcksl1		Maml1	Prr5l
									Snhg18		Soga1	Usp46
											Rorc	Qdpr
											Cep128	Nemp2
											Hipk1	Osgepl1
											Nwd1	Nt5c2
											Maneal	Gen1
											Dym	Mrpl3
											Slc22a6	Mkrn3
											Pglyrp1	A630072M18Rik
											Anks1	Kdm6a
											Mus81	Zmym1
											Necab2	Asb13
											Psmf1	Snx12
											Bop1	Ggh
											Itga2b	Ankrd39
											Vasn	Pcdhb19
											Nudt14	Arhgap12
											Apba3	Hnrnpc
											Zcchc14	Cpne3
											Ppp1r15a	Smc4
											Trp53	Hectd2
											4931428F04Rik	Zbtb37
											Fam186b	Gabrg1
											Ell	Unc5c
											Bcar1	Pvt1
											Rbck1	Lonrf3
											Bud13	Ganab
											Igsf21	Nek9
											Mapk1ip1	Tceal1
											U2af2	Grid2
											Abcd1	Agfg1
											Unc13d	Zfp607b
											Cdc42bpg	Nubpl
											Stxbp1	Yipf1
											Cwf19l1	Rnf146
											Ube3b	Adamts6
											4930526I15Rik	Nell1
											Wwp2	Mir22hg
											Pet117	Cldn11
[truncated: 369 more rows]

## Sheet: GP_RNA_upreg coc_WT
Cluster	ID	Description	p.adjust	query_size	Count	term_size	effective_domain_size	GeneRatio	BgRatio
GO:BP	GO:0007275	multicellular organism development	4.06101e-10	191	82	5441	27492	0.429319	0.197912
GO:BP	GO:0032502	developmental process	1.1e-09	203	97	6768	27492	0.477833	0.246181
GO:BP	GO:0048731	system development	2.53183e-08	198	77	5090	27492	0.388889	0.185145
GO:BP	GO:0048856	anatomical structure development	2.56075e-08	203	88	6113	27492	0.433498	0.222356
GO:BP	GO:0097435	supramolecular fiber organization	4.30899e-07	203	25	736	27492	0.123153	0.0267714
GO:BP	GO:0007399	nervous system development	5.8782e-07	203	48	2468	27492	0.236453	0.0897716
GO:BP	GO:0030154	cell differentiation	6.77046e-06	203	68	4598	27492	0.334975	0.167249
GO:BP	GO:0048869	cellular developmental process	7.63542e-06	203	69	4715	27492	0.339901	0.171504
GO:BP	GO:0007010	cytoskeleton organization	7.85721e-06	192	32	1422	27492	0.166667	0.0517241
GO:BP	GO:0048522	positive regulation of cellular process	1.10515e-05	199	79	5962	27492	0.396985	0.216863
GO:BP	GO:0022008	neurogenesis	2.57045e-05	203	37	1809	27492	0.182266	0.065801
GO:BP	GO:0048468	cell development	6.52555e-05	203	43	2397	27492	0.211823	0.087189
GO:BP	GO:0032501	multicellular organismal process	9.48414e-05	199	101	8900	27492	0.507538	0.323731
GO:BP	GO:0048518	positive regulation of biological process	9.87192e-05	176	74	6525	27492	0.420455	0.237342
GO:BP	GO:0042981	regulation of apoptotic process	0.000111198	184	31	1577	27492	0.168478	0.0573621
GO:BP	GO:0007267	cell-cell signaling	0.000121449	203	34	1670	27492	0.167488	0.0607449
GO:BP	GO:0048583	regulation of response to stimulus	0.000140634	157	48	3870	27492	0.305732	0.140768
GO:BP	GO:0043067	regulation of programmed cell death	0.000173979	184	31	1609	27492	0.168478	0.0585261
GO:BP	GO:1905114	cell surface receptor signaling pathway involved in cell-cell signaling	0.000286066	203	18	551	27492	0.08867	0.0200422
GO:BP	GO:0006915	apoptotic process	0.000355476	158	31	1953	27492	0.196203	0.0710388
GO:BP	GO:0048699	generation of neurons	0.000408188	203	33	1674	27492	0.162562	0.0608904
GO:BP	GO:0050789	regulation of biological process	0.000488914	199	131	13203	27492	0.658291	0.480249
GO:BP	GO:0009966	regulation of signal transduction	0.000521582	203	46	2865	27492	0.226601	0.104212
GO:BP	GO:0012501	programmed cell death	0.000669431	150	30	2011	27492	0.2	0.0731486
GO:BP	GO:0051239	regulation of multicellular organismal process	0.000693524	203	45	2798	27492	0.221675	0.101775
GO:BP	GO:0006996	organelle organization	0.000783639	203	54	3698	27492	0.26601	0.134512
GO:BP	GO:0065007	biological regulation	0.000888431	187	128	13907	27492	0.684492	0.505856
GO:BP	GO:0010646	regulation of cell communication	0.00092881	203	51	3415	27492	0.251232	0.124218
GO:BP	GO:0023051	regulation of signaling	0.0010064	203	51	3424	27492	0.251232	0.124545
GO:BP	GO:0051493	regulation of cytoskeleton organization	0.00109458	203	17	541	27492	0.0837438	0.0196785
GO:BP	GO:0050794	regulation of cellular process	0.00110948	199	124	12377	27492	0.623116	0.450204
GO:BP	GO:0065009	regulation of molecular function	0.00120459	195	45	2979	27492	0.230769	0.108359
GO:BP	GO:0030182	neuron differentiation	0.0012678	203	30	1507	27492	0.147783	0.0548159
GO:BP	GO:0009967	positive regulation of signal transduction	0.00128534	203	30	1508	27492	0.147783	0.0548523
GO:BP	GO:0010941	regulation of cell death	0.0013784	184	31	1770	27492	0.168478	0.0643824
GO:BP	GO:0031325	positive regulation of cellular metabolic process	0.00161191	184	46	3312	27492	0.25	0.120471
GO:BP	GO:1902903	regulation of supramolecular fiber organization	0.00197566	203	14	384	27492	0.0689655	0.0139677
GO:BP	GO:0048519	negative regulation of biological process	0.0027346	181	67	5946	27492	0.370166	0.216281
GO:BP	GO:0048666	neuron development	0.00276853	203	26	1236	27492	0.128079	0.0449585
GO:BP	GO:0033554	cellular response to stress	0.00278707	157	28	1831	27492	0.178344	0.0666012
GO:BP	GO:0071840	cellular component organization or biogenesis	0.00280432	203	86	7432	27492	0.423645	0.270333
GO:BP	GO:0031175	neuron projection development	0.00281739	203	24	1080	27492	0.118227	0.0392842
GO:BP	GO:0009653	anatomical structure morphogenesis	0.0029381	203	43	2754	27492	0.211823	0.100175
GO:BP	GO:0032879	regulation of localization	0.00296902	203	44	2852	27492	0.216749	0.103739
GO:BP	GO:0009893	positive regulation of metabolic process	0.00301876	184	50	3834	27492	0.271739	0.139459
GO:BP	GO:0031109	microtubule polymerization or depolymerization	0.00318201	181	8	125	27492	0.0441989	0.00454678
GO:BP	GO:0008219	cell death	0.00364603	150	30	2182	27492	0.2	0.0793685
GO:BP	GO:0051173	positive regulation of nitrogen compound metabolic process	0.00370947	184	43	3085	27492	0.233696	0.112214
GO:BP	GO:0010604	positive regulation of macromolecule metabolic process	0.00386487	184	47	3529	27492	0.255435	0.128365
GO:BP	GO:0031110	regulation of microtubule polymerization or depolymerization	0.00449979	181	7	92	27492	0.038674	0.00334643
GO:BP	GO:0060021	roof of mouth development	0.00501254	180	7	94	27492	0.0388889	0.00341918
GO:BP	GO:0030030	cell projection organization	0.00544665	203	30	1619	27492	0.147783	0.0588899
GO:BP	GO:0031328	positive regulation of cellular biosynthetic process	0.00563336	191	33	2010	27492	0.172775	0.0731122
GO:BP	GO:0006928	movement of cell or subcellular component	0.00574703	199	35	2112	27492	0.175879	0.0768223
GO:BP	GO:0044057	regulation of system process	0.00719342	203	17	622	27492	0.0837438	0.0226248
GO:BP	GO:0007166	cell surface receptor signaling pathway	0.00732654	156	35	2763	27492	0.224359	0.100502
GO:BP	GO:0016043	cellular component organization	0.00753222	203	83	7243	27492	0.408867	0.263458
GO:BP	GO:0060070	canonical Wnt signaling pathway	0.00756528	146	10	296	27492	0.0684932	0.0107668
GO:BP	GO:0008544	epidermis development	0.00785771	124	10	351	27492	0.0806452	0.0127674
GO:BP	GO:0044271	cellular nitrogen compound biosynthetic process	0.00830543	191	58	4718	27492	0.303665	0.171614
GO:BP	GO:0022010	central nervous system myelination	0.0086957	145	4	22	27492	0.0275862	0.000800233
GO:BP	GO:0032291	axon ensheathment in central nervous system	0.0086957	145	4	22	27492	0.0275862	0.000800233
GO:BP	GO:0045935	positive regulation of nucleobase-containing compound metabolic process	0.00884025	191	32	1957	27492	0.167539	0.0711843
GO:BP	GO:0009891	positive regulation of biosynthetic process	0.00910298	191	33	2056	27492	0.172775	0.0747854
GO:BP	GO:0120036	plasma membrane bounded cell projection organization	0.00985358	203	29	1581	27492	0.142857	0.0575076
GO:BP	GO:0051641	cellular localization	0.0100582	203	43	2889	27492	0.211823	0.105085
GO:BP	GO:0009611	response to wounding	0.0112176	125	12	537	27492	0.096	0.019533
GO:BP	GO:0051241	negative regulation of multicellular organismal process	0.0116318	180	21	1061	27492	0.116667	0.038593
GO:BP	GO:0060341	regulation of cellular localization	0.0117228	153	17	863	27492	0.111111	0.031391
GO:BP	GO:0010647	positive regulation of cell communication	0.0121672	203	32	1865	27492	0.157635	0.0678379
GO:BP	GO:0009059	macromolecule biosynthetic process	0.0122854	196	60	4872	27492	0.306122	0.177215
GO:BP	GO:0023056	positive regulation of signaling	0.01299	203	32	1871	27492	0.157635	0.0680562
GO:BP	GO:0031323	regulation of cellular metabolic process	0.014188	186	67	6041	27492	0.360215	0.219737
GO:BP	GO:0048513	animal organ development	0.0146552	184	48	3820	27492	0.26087	0.13895
GO:BP	GO:0008283	cell population proliferation	0.0148226	143	27	2081	27492	0.188811	0.0756947
GO:BP	GO:0051171	regulation of nitrogen compound metabolic process	0.0153629	186	64	5682	27492	0.344086	0.206678
GO:BP	GO:0033043	regulation of organelle organization	0.0159099	203	23	1115	27492	0.1133	0.0405573
GO:BP	GO:0070507	regulation of microtubule cytoskeleton organization	0.0164954	181	8	156	27492	0.0441989	0.00567438
GO:BP	GO:0032886	regulation of microtubule-based process	0.0168252	181	10	261	27492	0.0552486	0.00949367
GO:BP	GO:0002520	immune system development	0.0168692	184	21	1063	27492	0.11413	0.0386658
GO:BP	GO:2000026	regulation of multicellular organismal development	0.0175655	180	25	1457	27492	0.138889	0.0529972
GO:BP	GO:0061061	muscle structure development	0.0180815	180	16	676	27492	0.0888889	0.024589
GO:BP	GO:0044249	cellular biosynthetic process	0.0201108	196	67	5763	27492	0.341837	0.209625
GO:BP	GO:0030155	regulation of cell adhesion	0.0207575	184	17	746	27492	0.0923913	0.0271352
GO:BP	GO:0043066	negative regulation of apoptotic process	0.0208848	150	18	1020	27492	0.12	0.0371017
GO:BP	GO:0080090	regulation of primary metabolic process	0.0212899	186	65	5862	27492	0.349462	0.213226
GO:BP	GO:0044087	regulation of cellular component biogenesis	0.0227199	203	21	980	27492	0.103448	0.0356467
GO:BP	GO:0031326	regulation of cellular biosynthetic process	0.023561	184	50	4121	27492	0.271739	0.149898
GO:BP	GO:0099601	regulation of neurotransmitter receptor activity	0.0249326	203	6	71	27492	0.0295567	0.00258257
GO:BP	GO:0048585	negative regulation of response to stimulus	0.0258827	157	24	1609	27492	0.152866	0.0585261
GO:BP	GO:0007272	ensheathment of neurons	0.0273861	176	8	172	27492	0.0454545	0.00625637
GO:BP	GO:0008366	axon ensheathment	0.0273861	176	8	172	27492	0.0454545	0.00625637
GO:BP	GO:0043069	negative regulation of programmed cell death	0.0277747	150	18	1042	27492	0.12	0.0379019
GO:BP	GO:0048646	anatomical structure formation involved in morphogenesis	0.0315103	203	23	1164	27492	0.1133	0.0423396
GO:BP	GO:0048523	negative regulation of cellular process	0.0327811	181	57	5102	27492	0.314917	0.185581
GO:BP	GO:0046785	microtubule polymerization	0.0343213	181	6	84	27492	0.0331492	0.00305543
GO:BP	GO:0016055	Wnt signaling pathway	0.0382327	146	11	435	27492	0.0753425	0.0158228
GO:BP	GO:0198738	cell-cell signaling by wnt	0.0398741	146	11	437	27492	0.0753425	0.0158955
GO:BP	GO:0009889	regulation of biosynthetic process	0.0403351	184	50	4203	27492	0.271739	0.152881
GO:BP	GO:0120035	regulation of plasma membrane bounded cell projection organization	0.0426626	203	17	714	27492	0.0837438	0.0259712
GO:BP	GO:0050793	regulation of developmental process	0.0456531	191	37	2635	27492	0.193717	0.0958461
GO:BP	GO:0045444	fat cell differentiation	0.0491639	171	9	250	27492	0.0526316	0.00909355
GO:CC	GO:0005622	intracellular anatomical structure	8.34238e-09	200	169	17282	27279	0.845	0.633528
GO:CC	GO:0005737	cytoplasm	8.95861e-09	199	129	11347	27279	0.648241	0.415961
GO:CC	GO:0043226	organelle	3.17512e-08	200	160	15998	27279	0.8	0.586458
GO:CC	GO:0043005	neuron projection	4.98004e-07	203	36	1574	27279	0.17734	0.0577001
GO:CC	GO:0043229	intracellular organelle	5.89629e-07	200	155	15671	27279	0.775	0.574471
GO:CC	GO:0043232	intracellular non-membrane-bounded organelle	9.37284e-07	192	81	6299	27279	0.421875	0.23091
GO:CC	GO:0043228	non-membrane-bounded organelle	9.37284e-07	192	81	6299	27279	0.421875	0.23091
GO:CC	GO:0005856	cytoskeleton	1.91064e-06	198	43	2296	27279	0.217172	0.0841673
GO:CC	GO:0120025	plasma membrane bounded cell projection	2.36764e-06	203	45	2426	27279	0.221675	0.0889329
GO:CC	GO:0042995	cell projection	2.60178e-06	203	46	2522	27279	0.226601	0.0924521
GO:CC	GO:0030424	axon	1.75134e-05	198	22	775	27279	0.111111	0.0284101
GO:CC	GO:0043227	membrane-bounded organelle	0.00010814	203	145	14795	27279	0.714286	0.542359
GO:CC	GO:0099080	supramolecular complex	0.000195859	192	27	1319	27279	0.140625	0.0483522
GO:CC	GO:0043231	intracellular membrane-bounded organelle	0.000216024	200	139	14330	27279	0.695	0.525313
GO:CC	GO:0099512	supramolecular fiber	0.000395638	186	22	994	27279	0.11828	0.0364383
GO:CC	GO:0099081	supramolecular polymer	0.000443769	186	22	1001	27279	0.11828	0.0366949
GO:CC	GO:0036477	somatodendritic compartment	0.000546014	203	24	1077	27279	0.118227	0.0394809
GO:CC	GO:0110165	cellular anatomical entity	0.000623337	204	192	22667	27279	0.941176	0.830932
GO:CC	GO:0030054	cell junction	0.000691317	203	36	2107	27279	0.17734	0.0772389
GO:CC	GO:0005654	nucleoplasm	0.00100778	164	45	3768	27279	0.27439	0.138128
GO:CC	GO:0098794	postsynapse	0.00121816	203	19	753	27279	0.0935961	0.0276037
GO:CC	GO:0005883	neurofilament	0.00155681	87	3	11	27279	0.0344828	0.000403241
GO:CC	GO:0030425	dendrite	0.00190522	203	19	777	27279	0.0935961	0.0284834
GO:CC	GO:0097447	dendritic tree	0.00197588	203	19	779	27279	0.0935961	0.0285568
GO:CC	GO:0005694	chromosome	0.00263784	130	19	1261	27279	0.146154	0.046226
GO:CC	GO:0015630	microtubule cytoskeleton	0.005754	192	24	1313	27279	0.125	0.0481323
GO:CC	GO:0099572	postsynaptic specialization	0.00810221	203	13	437	27279	0.0640394	0.0160196
GO:CC	GO:0030017	sarcomere	0.0120337	80	6	213	27279	0.075	0.0078082
GO:CC	GO:0005925	focal adhesion	0.0128862	186	8	185	27279	0.0430108	0.00678177
GO:CC	GO:0030016	myofibril	0.0139648	109	7	235	27279	0.0642202	0.00861469
GO:CC	GO:0099513	polymeric cytoskeletal fiber	0.0153155	181	16	759	27279	0.0883978	0.0278236
GO:CC	GO:0043292	contractile fiber	0.0181627	109	7	245	27279	0.0642202	0.00898127
GO:CC	GO:0030055	cell-substrate junction	0.0186827	186	8	195	27279	0.0430108	0.00714836
GO:CC	GO:0030426	growth cone	0.0190579	170	8	214	27279	0.0470588	0.00784486
GO:CC	GO:0030427	site of polarized growth	0.0238665	170	8	221	27279	0.0470588	0.00810147
GO:CC	GO:0015629	actin cytoskeleton	0.048516	186	12	494	27279	0.0645161	0.0181092
GO:MF	GO:0005515	protein binding	5.14236e-05	199	119	10433	25399	0.59799	0.410764
GO:MF	GO:0008092	cytoskeletal protein binding	0.0041032	203	23	1000	25399	0.1133	0.0393716
GO:MF	GO:0005488	binding	0.00804721	199	155	16189	25399	0.778894	0.637387
GO:MF	GO:0019911	structural constituent of myelin sheath	0.0274439	176	3	10	25399	0.0170455	0.000393716
GO:MF	GO:0015631	tubulin binding	0.0299608	170	11	369	25399	0.0647059	0.0145281
GO:MF	GO:0003682	chromatin binding	0.0388005	192	15	598	25399	0.078125	0.0235442
GO:MF	GO:0003677	DNA binding	0.0462834	194	36	2400	25399	0.185567	0.0944919
GO:MF	GO:0008017	microtubule binding	0.0475891	170	9	259	25399	0.0529412	0.0101973
TF	TF:M01733_1	Factor: MZF-1; motif: TGGGGAR; match class: 1	0.00541166	204	59	3560	21833	0.289216	0.163056
TF	TF:M02872	Factor: IRF4; motif: NNNAYTCTCGGWNNN	0.0128316	204	164	14562	21833	0.803922	0.666972
TF	TF:M02844	Factor: BCL6B; motif: NNNNCCGCCCCWNNNN	0.033108	193	148	13716	21833	0.766839	0.628223

## Sheet: GP_RNA_downreg coc_WT
Category	ID	Description	p.adjust	query_size	Count	term_size	effective_domain_size	GeneRatio	BgRatio
GO:BP	GO:0003341	cilium movement	1.01681e-11	191	18	203	27492	0.0942408	0.00738397
GO:BP	GO:0001539	cilium or flagellum-dependent cell motility	5.84266e-11	191	16	161	27492	0.0837696	0.00585625
GO:BP	GO:0060285	cilium-dependent cell motility	5.84266e-11	191	16	161	27492	0.0837696	0.00585625
GO:BP	GO:0001578	microtubule bundle formation	3.84454e-10	147	13	127	27492	0.0884354	0.00461953
GO:BP	GO:0060294	cilium movement involved in cell motility	4.24215e-10	191	15	152	27492	0.078534	0.00552888
GO:BP	GO:0007017	microtubule-based process	1.06621e-09	261	36	914	27492	0.137931	0.033246
GO:BP	GO:0007018	microtubule-based movement	3.20828e-09	261	24	410	27492	0.091954	0.0149134
GO:BP	GO:0035082	axoneme assembly	6.60433e-09	147	11	94	27492	0.0748299	0.00341918
GO:BP	GO:0051179	localization	1.17754e-08	252	106	6255	27492	0.420635	0.227521
GO:BP	GO:0060271	cilium assembly	1.44445e-08	147	17	351	27492	0.115646	0.0127674
GO:BP	GO:0044782	cilium organization	3.50581e-08	261	22	380	27492	0.0842912	0.0138222
GO:BP	GO:0006928	movement of cell or subcellular component	8.95504e-07	252	50	2112	27492	0.198413	0.0768223
GO:BP	GO:0120031	plasma membrane bounded cell projection assembly	1.26904e-06	261	24	548	27492	0.091954	0.0199331
GO:BP	GO:0030031	cell projection assembly	1.95118e-06	261	24	560	27492	0.091954	0.0203696
GO:BP	GO:0000226	microtubule cytoskeleton organization	2.01111e-06	212	23	637	27492	0.108491	0.0231704
GO:BP	GO:0040011	locomotion	3.01542e-06	239	44	1877	27492	0.1841	0.0682744
GO:BP	GO:0003351	epithelial cilium movement involved in extracellular fluid movement	3.79612e-06	83	6	39	27492	0.0722892	0.00141859
GO:BP	GO:0006858	extracellular transport	6.05973e-06	83	6	42	27492	0.0722892	0.00152772
GO:BP	GO:0030317	flagellated sperm motility	7.28618e-06	191	11	138	27492	0.0575916	0.00501964
GO:BP	GO:0097722	sperm motility	7.28618e-06	191	11	138	27492	0.0575916	0.00501964
GO:BP	GO:0051674	localization of cell	1.3192e-05	239	40	1684	27492	0.167364	0.0612542
GO:BP	GO:0048870	cell motility	1.3192e-05	239	40	1684	27492	0.167364	0.0612542
GO:BP	GO:0070925	organelle assembly	4.60826e-05	156	21	867	27492	0.134615	0.0315364
GO:BP	GO:0007288	sperm axoneme assembly	0.000364923	119	5	30	27492	0.0420168	0.00109123
GO:BP	GO:0120316	sperm flagellum assembly	0.000702763	119	5	34	27492	0.0420168	0.00123672
GO:BP	GO:0044458	motile cilium assembly	0.000736613	62	5	65	27492	0.0806452	0.00236432
GO:BP	GO:0120036	plasma membrane bounded cell projection organization	0.000762113	261	37	1581	27492	0.141762	0.0575076
GO:BP	GO:0032879	regulation of localization	0.000826639	245	52	2852	27492	0.212245	0.103739
GO:BP	GO:0007218	neuropeptide signaling pathway	0.000912839	121	7	106	27492	0.0578512	0.00385567
GO:BP	GO:1903530	regulation of secretion by cell	0.000975949	245	21	654	27492	0.0857143	0.0237887
GO:BP	GO:0030030	cell projection organization	0.00135088	261	37	1619	27492	0.141762	0.0588899
GO:BP	GO:0001895	retina homeostasis	0.00146044	249	7	56	27492	0.0281124	0.00203696
GO:BP	GO:0015850	organic hydroxy compound transport	0.00155332	223	13	289	27492	0.058296	0.0105121
GO:BP	GO:0007010	cytoskeleton organization	0.00192054	162	25	1422	27492	0.154321	0.0517241
GO:BP	GO:0120197	mucociliary clearance	0.00290547	58	3	11	27492	0.0517241	0.000400116
GO:BP	GO:0051234	establishment of localization	0.00494205	269	77	4747	27492	0.286245	0.172668
GO:BP	GO:0045494	photoreceptor cell maintenance	0.00550025	249	6	44	27492	0.0240964	0.00160047
GO:BP	GO:0023061	signal release	0.00659026	244	18	563	27492	0.0737705	0.0204787
GO:BP	GO:0051046	regulation of secretion	0.00688887	245	21	740	27492	0.0857143	0.0269169
GO:BP	GO:0140352	export from cell	0.00831805	245	24	940	27492	0.0979592	0.0341918
GO:BP	GO:0051952	regulation of amine transport	0.00836144	109	6	106	27492	0.0550459	0.00385567
GO:BP	GO:0032940	secretion by cell	0.00998643	245	23	885	27492	0.0938776	0.0321912
GO:BP	GO:0046879	hormone secretion	0.0102904	244	14	363	27492	0.057377	0.0132038
GO:BP	GO:0070286	axonemal dynein complex assembly	0.0117208	83	4	39	27492	0.0481928	0.00141859
GO:BP	GO:0015837	amine transport	0.012741	109	6	114	27492	0.0550459	0.00414666
GO:BP	GO:0009914	hormone transport	0.0140183	244	14	373	27492	0.057377	0.0135676
GO:BP	GO:0015844	monoamine transport	0.0158078	203	7	97	27492	0.0344828	0.0035283
GO:BP	GO:0006810	transport	0.0211553	269	73	4594	27492	0.271375	0.167103
GO:BP	GO:0006996	organelle organization	0.0213696	268	62	3698	27492	0.231343	0.134512
GO:BP	GO:0022414	reproductive process	0.0287809	88	18	1811	27492	0.204545	0.0658737
GO:BP	GO:0000003	reproduction	0.0289961	88	18	1812	27492	0.204545	0.0659101
GO:BP	GO:1903532	positive regulation of secretion by cell	0.0299519	245	13	345	27492	0.0530612	0.0125491
GO:BP	GO:0046883	regulation of hormone secretion	0.0341416	244	12	300	27492	0.0491803	0.0109123
GO:BP	GO:0006835	dicarboxylic acid transport	0.039157	47	4	93	27492	0.0851064	0.0033828
GO:BP	GO:0051937	catecholamine transport	0.0405577	109	5	83	27492	0.0458716	0.00301906
GO:BP	GO:0006812	cation transport	0.0438673	174	21	1189	27492	0.12069	0.0432489
GO:BP	GO:0051954	positive regulation of amine transport	0.0447862	203	5	46	27492	0.0246305	0.00167321
GO:CC	GO:0005929	cilium	5.32473e-17	198	35	698	27279	0.176768	0.0255874
GO:CC	GO:0031514	motile cilium	3.64499e-14	197	21	245	27279	0.106599	0.00898127
GO:CC	GO:0005930	axoneme	1.32523e-12	198	16	136	27279	0.0808081	0.00498552
GO:CC	GO:0097014	ciliary plasm	1.67596e-12	198	16	138	27279	0.0808081	0.00505884
GO:CC	GO:0120025	plasma membrane bounded cell projection	1.08891e-11	203	55	2426	27279	0.270936	0.0889329
GO:CC	GO:0097729	9+2 motile cilium	4.24312e-11	197	16	170	27279	0.0812183	0.0062319
GO:CC	GO:0042995	cell projection	5.38552e-11	203	55	2522	27279	0.270936	0.0924521
GO:CC	GO:0032838	plasma membrane bounded cell projection cytoplasm	9.71811e-09	198	16	241	27279	0.0808081	0.00883463
GO:CC	GO:0099568	cytoplasmic region	1.17658e-08	198	17	284	27279	0.0858586	0.0104109
GO:CC	GO:0036126	sperm flagellum	4.74968e-07	197	12	154	27279	0.0609137	0.00564537
GO:CC	GO:0005856	cytoskeleton	4.93443e-07	261	53	2296	27279	0.203065	0.0841673
GO:CC	GO:0005858	axonemal dynein complex	4.87708e-06	83	5	26	27279	0.060241	0.000953114
GO:CC	GO:0099512	supramolecular fiber	7.99194e-06	215	27	994	27279	0.125581	0.0364383
GO:CC	GO:0099081	supramolecular polymer	9.2311e-06	215	27	1001	27279	0.125581	0.0366949
GO:CC	GO:0030286	dynein complex	9.79256e-06	83	6	60	27279	0.0722892	0.00219949
GO:CC	GO:0005874	microtubule	1.47068e-05	261	19	432	27279	0.0727969	0.0158364
GO:CC	GO:0005737	cytoplasm	2.58667e-05	269	155	11347	27279	0.576208	0.415961
GO:CC	GO:0099503	secretory vesicle	4.11688e-05	117	15	647	27279	0.128205	0.0237179
GO:CC	GO:0015630	microtubule cytoskeleton	4.76702e-05	261	34	1313	27279	0.130268	0.0481323
GO:CC	GO:0099080	supramolecular complex	5.303e-05	261	34	1319	27279	0.130268	0.0483522
GO:CC	GO:0036156	inner dynein arm	0.000619961	69	3	10	27279	0.0434783	0.000366582
GO:CC	GO:0030141	secretory granule	0.000867803	115	11	438	27279	0.0956522	0.0160563
GO:CC	GO:0099513	polymeric cytoskeletal fiber	0.000932311	215	20	759	27279	0.0930233	0.0278236
GO:CC	GO:0005875	microtubule associated complex	0.00233701	83	6	151	27279	0.0722892	0.00553539
GO:CC	GO:0030658	transport vesicle membrane	0.00668916	117	7	192	27279	0.0598291	0.00703838
GO:CC	GO:0071944	cell periphery	0.0322281	259	93	6909	27279	0.359073	0.253272
GO:CC	GO:0016324	apical plasma membrane	0.0363822	220	12	400	27279	0.0545455	0.0146633
GO:CC	GO:0045177	apical part of cell	0.044715	269	15	495	27279	0.0557621	0.0181458
GO:MF	GO:0008569	minus-end-directed microtubule motor activity	2.67372e-06	83	5	20	25399	0.060241	0.000787433
GO:MF	GO:0008188	neuropeptide receptor activity	1.86307e-05	112	6	43	25399	0.0535714	0.00169298
GO:MF	GO:0051959	dynein light intermediate chain binding	2.84879e-05	83	5	31	25399	0.060241	0.00122052
GO:MF	GO:0043167	ion binding	0.000111044	267	99	5890	25399	0.370787	0.231899
GO:MF	GO:0045505	dynein intermediate chain binding	0.000176125	83	5	44	25399	0.060241	0.00173235
GO:MF	GO:0003777	microtubule motor activity	0.00018473	261	8	65	25399	0.0306513	0.00255916
GO:MF	GO:0004983	neuropeptide Y receptor activity	0.00278543	74	3	12	25399	0.0405405	0.00047246
GO:MF	GO:0008528	G protein-coupled peptide receptor activity	0.0031096	121	7	143	25399	0.0578512	0.00563014
GO:MF	GO:0015631	tubulin binding	0.00396098	261	15	369	25399	0.0574713	0.0145281
GO:MF	GO:0097367	carbohydrate derivative binding	0.00451269	263	46	2275	25399	0.174905	0.0895705
GO:MF	GO:0001653	peptide receptor activity	0.00464335	121	7	152	25399	0.0578512	0.00598449
GO:MF	GO:0036094	small molecule binding	0.00497037	264	50	2561	25399	0.189394	0.100831
GO:MF	GO:0005524	ATP binding	0.00687722	263	34	1487	25399	0.129278	0.0585456
GO:MF	GO:0032559	adenyl ribonucleotide binding	0.00726481	263	35	1557	25399	0.13308	0.0613016
GO:MF	GO:0030554	adenyl nucleotide binding	0.0087722	263	35	1571	25399	0.13308	0.0618528
GO:MF	GO:0032555	purine ribonucleotide binding	0.00976349	263	40	1920	25399	0.152091	0.0755935
GO:MF	GO:0003774	cytoskeletal motor activity	0.0107619	261	8	111	25399	0.0306513	0.00437025
GO:MF	GO:0017076	purine nucleotide binding	0.0116612	263	40	1935	25399	0.152091	0.0761841
GO:MF	GO:0032553	ribonucleotide binding	0.0122217	263	40	1939	25399	0.152091	0.0763416
GO:MF	GO:0043168	anion binding	0.0126187	264	47	2432	25399	0.17803	0.0957518
GO:MF	GO:0005515	protein binding	0.0170181	266	142	10433	25399	0.533835	0.410764
GO:MF	GO:0035639	purine ribonucleoside triphosphate binding	0.0196302	263	38	1840	25399	0.144487	0.0724438
GO:MF	GO:0000166	nucleotide binding	0.0203951	264	43	2189	25399	0.162879	0.0861845
GO:MF	GO:1901265	nucleoside phosphate binding	0.0203951	264	43	2189	25399	0.162879	0.0861845
GO:MF	GO:0031895	V1B vasopressin receptor binding	0.0213976	1	1	1	25399	1	3.93716e-05
GO:MF	GO:0004672	protein kinase activity	0.024685	18	5	593	25399	0.277778	0.0233474
GO:MF	GO:0016773	phosphotransferase activity, alcohol group as acceptor	0.0360107	80	10	697	25399	0.125	0.027442
GO:MF	GO:0005185	neurohypophyseal hormone activity	0.0427952	1	1	2	25399	1	7.87433e-05
GO:MF	GO:0031894	V1A vasopressin receptor binding	0.0427952	1	1	2	25399	1	7.87433e-05
GO:MF	GO:0005509	calcium ion binding	0.0457369	186	16	719	25399	0.0860215	0.0283082
HP	HP:0032559	Short sperm flagella	0.00534363	69	5	18	4821	0.0724638	0.00373367
HP	HP:0012206	Abnormal sperm motility	0.0102144	83	9	80	4821	0.108434	0.0165941
HP	HP:0012868	Abnormal sperm tail morphology	0.012275	69	5	21	4821	0.0724638	0.00435594
TF	TF:M04613	Factor: HLTF; motif: AGSCARAAAGYRGSTGS	0.00945317	184	105	8936	21833	0.570652	0.409289
TF	TF:M07325	Factor: MaFA; motif: TCTGCTGASCNN	0.0155879	142	67	6544	21833	0.471831	0.29973
TF	TF:M07122	Factor: rfx1; motif: GTYNCCATGGCAAC	0.0158595	266	33	1203	21833	0.12406	0.0551001
TF	TF:M00281	Factor: RFX1; motif: NNGTNRCNATRGYAACNN	0.0260471	269	96	5316	21833	0.356877	0.243485
TF	TF:M02790	Factor: Rfxdc2; motif: NNNCNTAGCAACSNN	0.0381236	81	10	533	21833	0.123457	0.0244126
TF	TF:M03796	Factor: MafA; motif: GGTCAGCAGH	0.0381714	42	20	4184	21833	0.47619	0.191637

## Sheet: GP_RNA_upreg coc_KO
Category	ID	Description	p.adjust	query_size	Count	term_size	effective_domain_size	GeneRatio	BgRatio
GO:BP	GO:0048856	anatomical structure development	8.44909e-16	352	153	6113	27492	0.434659	0.222356
GO:BP	GO:0032502	developmental process	7.84674e-15	352	161	6768	27492	0.457386	0.246181
GO:BP	GO:0007275	multicellular organism development	2.01267e-14	352	139	5441	27492	0.394886	0.197912
GO:BP	GO:0048518	positive regulation of biological process	1.27171e-12	377	160	6525	27492	0.424403	0.237342
GO:BP	GO:0048522	positive regulation of cellular process	1.72327e-12	423	164	5962	27492	0.387707	0.216863
GO:BP	GO:0030154	cell differentiation	1.82097e-11	423	135	4598	27492	0.319149	0.167249
GO:BP	GO:0048869	cellular developmental process	4.53227e-11	352	119	4715	27492	0.338068	0.171504
GO:BP	GO:0048731	system development	5.32716e-11	352	125	5090	27492	0.355114	0.185145
GO:BP	GO:0009888	tissue development	8.69688e-11	329	66	2004	27492	0.200608	0.0728939
GO:BP	GO:0048513	animal organ development	1.39917e-10	423	117	3820	27492	0.276596	0.13895
GO:BP	GO:0044782	cilium organization	1.4277e-10	198	22	380	27492	0.111111	0.0138222
GO:BP	GO:0035082	axoneme assembly	2.49318e-10	192	13	94	27492	0.0677083	0.00341918
GO:BP	GO:0060271	cilium assembly	2.88806e-10	198	21	351	27492	0.106061	0.0127674
GO:BP	GO:0072359	circulatory system development	3.8149e-10	423	55	1168	27492	0.130024	0.0424851
GO:BP	GO:0051179	localization	7.02901e-10	423	162	6255	27492	0.382979	0.227521
GO:BP	GO:0031325	positive regulation of cellular metabolic process	1.39656e-09	373	95	3312	27492	0.254692	0.120471
GO:BP	GO:0032501	multicellular organismal process	1.94888e-09	352	178	8900	27492	0.505682	0.323731
GO:BP	GO:0009893	positive regulation of metabolic process	2.50415e-09	373	104	3834	27492	0.27882	0.139459
GO:BP	GO:0006928	movement of cell or subcellular component	2.77091e-09	384	72	2112	27492	0.1875	0.0768223
GO:BP	GO:0051173	positive regulation of nitrogen compound metabolic process	7.00278e-09	373	89	3085	27492	0.238606	0.112214
GO:BP	GO:0048646	anatomical structure formation involved in morphogenesis	7.21763e-09	377	49	1164	27492	0.129973	0.0423396
GO:BP	GO:0009653	anatomical structure morphogenesis	8.36139e-09	370	82	2754	27492	0.221622	0.100175
GO:BP	GO:0010604	positive regulation of macromolecule metabolic process	9.08206e-09	373	97	3529	27492	0.260054	0.128365
GO:BP	GO:0032879	regulation of localization	9.33511e-09	423	92	2852	27492	0.217494	0.103739
GO:BP	GO:0001578	microtubule bundle formation	1.28865e-08	192	13	127	27492	0.0677083	0.00461953
GO:BP	GO:0003341	cilium movement	1.68837e-08	183	15	203	27492	0.0819672	0.00738397
GO:BP	GO:0050794	regulation of cellular process	3.86645e-08	353	221	12377	27492	0.626062	0.450204
GO:BP	GO:0019219	regulation of nucleobase-containing compound metabolic process	4.39943e-08	377	104	3972	27492	0.275862	0.144478
GO:BP	GO:0051171	regulation of nitrogen compound metabolic process	6.05794e-08	377	133	5682	27492	0.352785	0.206678
GO:BP	GO:0070925	organelle assembly	7.41213e-08	332	37	867	27492	0.111446	0.0315364
GO:BP	GO:0051254	positive regulation of RNA metabolic process	1.10871e-07	370	60	1786	27492	0.162162	0.0649644
GO:BP	GO:0035239	tube morphogenesis	1.1801e-07	423	43	897	27492	0.101655	0.0326277
GO:BP	GO:0080090	regulation of primary metabolic process	1.25656e-07	377	135	5862	27492	0.35809	0.213226
GO:BP	GO:0001539	cilium or flagellum-dependent cell motility	1.39192e-07	268	15	161	27492	0.0559701	0.00585625
GO:BP	GO:0060285	cilium-dependent cell motility	1.39192e-07	268	15	161	27492	0.0559701	0.00585625
GO:BP	GO:0001568	blood vessel development	1.43099e-07	423	38	727	27492	0.0898345	0.0264441
GO:BP	GO:0051252	regulation of RNA metabolic process	1.50347e-07	377	98	3720	27492	0.259947	0.135312
GO:BP	GO:0031323	regulation of cellular metabolic process	2.48707e-07	377	137	6041	27492	0.363395	0.219737
GO:BP	GO:0006355	regulation of transcription, DNA-templated	2.80607e-07	377	92	3431	27492	0.244032	0.1248
GO:BP	GO:1903506	regulation of nucleic acid-templated transcription	2.84992e-07	377	92	3432	27492	0.244032	0.124836
GO:BP	GO:2001141	regulation of RNA biosynthetic process	3.03202e-07	377	92	3436	27492	0.244032	0.124982
GO:BP	GO:0030317	flagellated sperm motility	3.36122e-07	183	12	138	27492	0.0655738	0.00501964
GO:BP	GO:0097722	sperm motility	3.36122e-07	183	12	138	27492	0.0655738	0.00501964
GO:BP	GO:0010556	regulation of macromolecule biosynthetic process	3.36538e-07	377	101	3942	27492	0.267905	0.143387
GO:BP	GO:0006351	transcription, DNA-templated	3.60506e-07	377	94	3557	27492	0.249337	0.129383
GO:BP	GO:0097659	nucleic acid-templated transcription	3.66001e-07	377	94	3558	27492	0.249337	0.129419
GO:BP	GO:0045893	positive regulation of transcription, DNA-templated	3.70424e-07	349	54	1654	27492	0.154728	0.060163
GO:BP	GO:1903508	positive regulation of nucleic acid-templated transcription	3.70424e-07	349	54	1654	27492	0.154728	0.060163
GO:BP	GO:1902680	positive regulation of RNA biosynthetic process	3.87091e-07	349	54	1656	27492	0.154728	0.0602357
GO:BP	GO:0032774	RNA biosynthetic process	4.45218e-07	377	94	3571	27492	0.249337	0.129892
GO:BP	GO:0006357	regulation of transcription by RNA polymerase II	4.52857e-07	377	73	2456	27492	0.193634	0.0893351
GO:BP	GO:0050789	regulation of biological process	4.61107e-07	353	228	13203	27492	0.645892	0.480249
GO:BP	GO:0001944	vasculature development	5.08904e-07	423	38	760	27492	0.0898345	0.0276444
GO:BP	GO:0045935	positive regulation of nucleobase-containing compound metabolic process	5.39393e-07	370	62	1957	27492	0.167568	0.0711843
GO:BP	GO:0051239	regulation of multicellular organismal process	6.56132e-07	423	86	2798	27492	0.20331	0.101775
GO:BP	GO:0007018	microtubule-based movement	6.60715e-07	423	27	410	27492	0.0638298	0.0149134
GO:BP	GO:0048514	blood vessel morphogenesis	7.79048e-07	423	34	634	27492	0.0803783	0.0230613
GO:BP	GO:0010557	positive regulation of macromolecule biosynthetic process	8.04457e-07	349	58	1893	27492	0.166189	0.0688564
GO:BP	GO:0006366	transcription by RNA polymerase II	8.3578e-07	394	76	2525	27492	0.192893	0.0918449
GO:BP	GO:0048523	negative regulation of cellular process	8.82587e-07	423	131	5102	27492	0.309693	0.185581
GO:BP	GO:0060294	cilium movement involved in cell motility	1.03578e-06	183	12	152	27492	0.0655738	0.00552888
GO:BP	GO:0050793	regulation of developmental process	1.04936e-06	423	82	2635	27492	0.193853	0.0958461
GO:BP	GO:0120031	plasma membrane bounded cell projection assembly	1.22355e-06	198	21	548	27492	0.106061	0.0199331
GO:BP	GO:0034654	nucleobase-containing compound biosynthetic process	1.38244e-06	377	99	3929	27492	0.262599	0.142914
GO:BP	GO:0065007	biological regulation	1.56922e-06	353	235	13907	27492	0.665722	0.505856
GO:BP	GO:2000026	regulation of multicellular organismal development	1.76331e-06	423	55	1457	27492	0.130024	0.0529972
GO:BP	GO:0030031	cell projection assembly	1.80444e-06	198	21	560	27492	0.106061	0.0203696
GO:BP	GO:0019438	aromatic compound biosynthetic process	1.82657e-06	377	100	4006	27492	0.265252	0.145715
GO:BP	GO:0031326	regulation of cellular biosynthetic process	1.84671e-06	377	102	4121	27492	0.270557	0.149898
GO:BP	GO:0035295	tube development	2.07534e-06	423	47	1139	27492	0.111111	0.0414302
GO:BP	GO:0007017	microtubule-based process	2.43367e-06	423	41	914	27492	0.0969267	0.033246
GO:BP	GO:0009889	regulation of biosynthetic process	2.56334e-06	377	103	4203	27492	0.27321	0.152881
GO:BP	GO:0018130	heterocycle biosynthetic process	3.40696e-06	377	99	3995	27492	0.262599	0.145315
GO:BP	GO:0040011	locomotion	4.40727e-06	377	59	1877	27492	0.156499	0.0682744
GO:BP	GO:0060429	epithelium development	4.93954e-06	323	41	1235	27492	0.126935	0.0449222
GO:BP	GO:0048468	cell development	5.39418e-06	423	75	2397	27492	0.177305	0.087189
GO:BP	GO:0009891	positive regulation of biosynthetic process	6.5394e-06	349	59	2056	27492	0.169054	0.0747854
GO:BP	GO:0031328	positive regulation of cellular biosynthetic process	7.46018e-06	349	58	2010	27492	0.166189	0.0731122
GO:BP	GO:0009059	macromolecule biosynthetic process	8.28223e-06	395	117	4872	27492	0.296203	0.177215
GO:BP	GO:1901362	organic cyclic compound biosynthetic process	8.98949e-06	394	104	4158	27492	0.263959	0.151244
GO:BP	GO:0051674	localization of cell	1.19272e-05	377	54	1684	27492	0.143236	0.0612542
GO:BP	GO:0048870	cell motility	1.19272e-05	377	54	1684	27492	0.143236	0.0612542
GO:BP	GO:0001525	angiogenesis	1.31895e-05	423	29	536	27492	0.0685579	0.0194966
GO:BP	GO:0045944	positive regulation of transcription by RNA polymerase II	1.84677e-05	370	44	1261	27492	0.118919	0.0458679
GO:BP	GO:0120036	plasma membrane bounded cell projection organization	2.08985e-05	352	49	1581	27492	0.139205	0.0575076
GO:BP	GO:0048519	negative regulation of biological process	3.13016e-05	423	141	5946	27492	0.333333	0.216281
GO:BP	GO:0044458	motile cilium assembly	3.81734e-05	192	8	65	27492	0.0416667	0.00236432
GO:BP	GO:0000122	negative regulation of transcription by RNA polymerase II	3.83001e-05	375	37	963	27492	0.0986667	0.0350284
GO:BP	GO:0030030	cell projection organization	3.83584e-05	198	34	1619	27492	0.171717	0.0588899
GO:BP	GO:0002521	leukocyte differentiation	3.97573e-05	423	30	598	27492	0.070922	0.0217518
GO:BP	GO:0006996	organelle organization	4.34231e-05	419	98	3698	27492	0.23389	0.134512
GO:BP	GO:0044271	cellular nitrogen compound biosynthetic process	4.61341e-05	378	108	4718	27492	0.285714	0.171614
GO:BP	GO:0009966	regulation of signal transduction	4.92327e-05	423	82	2865	27492	0.193853	0.104212
GO:BP	GO:0030855	epithelial cell differentiation	4.97259e-05	323	28	703	27492	0.0866873	0.0255711
GO:BP	GO:0007010	cytoskeleton organization	6.89215e-05	356	45	1422	27492	0.126404	0.0517241
GO:BP	GO:0000226	microtubule cytoskeleton organization	7.63804e-05	276	24	637	27492	0.0869565	0.0231704
GO:BP	GO:0030097	hemopoiesis	7.83895e-05	423	39	954	27492	0.0921986	0.034701
GO:BP	GO:0048583	regulation of response to stimulus	8.89039e-05	423	101	3870	27492	0.238771	0.140768
GO:BP	GO:0060255	regulation of macromolecule metabolic process	0.000131512	377	139	6756	27492	0.3687	0.245744
GO:BP	GO:0051172	negative regulation of nitrogen compound metabolic process	0.000142951	377	67	2488	27492	0.177719	0.0904991
GO:BP	GO:0070286	axonemal dynein complex assembly	0.00017725	155	6	39	27492	0.0387097	0.00141859
GO:BP	GO:0048534	hematopoietic or lymphoid organ development	0.000260815	423	39	999	27492	0.0921986	0.0363378
GO:BP	GO:0045595	regulation of cell differentiation	0.000366821	423	55	1704	27492	0.130024	0.0619817
GO:BP	GO:0051241	negative regulation of multicellular organismal process	0.000443061	423	40	1061	27492	0.0945626	0.038593
GO:BP	GO:0023051	regulation of signaling	0.00044847	423	90	3424	27492	0.212766	0.124545
GO:BP	GO:0009628	response to abiotic stimulus	0.000511537	317	37	1268	27492	0.116719	0.0461225
GO:BP	GO:0019222	regulation of metabolic process	0.000552481	377	144	7237	27492	0.381963	0.26324
GO:BP	GO:0031324	negative regulation of cellular metabolic process	0.000636647	377	68	2645	27492	0.180371	0.0962098
GO:BP	GO:0042127	regulation of cell population proliferation	0.000654397	377	51	1749	27492	0.135279	0.0636185
GO:BP	GO:0045444	fat cell differentiation	0.000691976	369	16	250	27492	0.0433604	0.00909355
GO:BP	GO:0010646	regulation of cell communication	0.00077802	423	89	3415	27492	0.210402	0.124218
GO:BP	GO:0051094	positive regulation of developmental process	0.00077986	423	48	1429	27492	0.113475	0.0519788
GO:BP	GO:0048585	negative regulation of response to stimulus	0.000795151	423	52	1609	27492	0.122931	0.0585261
GO:BP	GO:0009890	negative regulation of biosynthetic process	0.000821927	375	50	1721	27492	0.133333	0.0626
GO:BP	GO:0031327	negative regulation of cellular biosynthetic process	0.000939659	375	49	1678	27492	0.130667	0.0610359
GO:BP	GO:0045934	negative regulation of nucleobase-containing compound metabolic process	0.000986113	375	47	1580	27492	0.125333	0.0574713
GO:BP	GO:0002520	immune system development	0.00125214	423	39	1063	27492	0.0921986	0.0386658
GO:BP	GO:0009967	positive regulation of signal transduction	0.00132981	421	49	1508	27492	0.11639	0.0548523
GO:BP	GO:0009605	response to external stimulus	0.00177482	337	68	3059	27492	0.20178	0.111269
GO:BP	GO:0007166	cell surface receptor signaling pathway	0.00178114	423	75	2763	27492	0.177305	0.100502
GO:BP	GO:0051049	regulation of transport	0.00181352	418	56	1862	27492	0.133971	0.0677288
GO:BP	GO:0010558	negative regulation of macromolecule biosynthetic process	0.00185533	375	47	1616	27492	0.125333	0.0587807
GO:BP	GO:0051270	regulation of cellular component movement	0.00187532	377	36	1074	27492	0.0954907	0.0390659
GO:BP	GO:0071310	cellular response to organic substance	0.00193383	423	75	2769	27492	0.177305	0.10072
GO:BP	GO:0051093	negative regulation of developmental process	0.00208263	423	38	1043	27492	0.0898345	0.0379383
GO:BP	GO:0045765	regulation of angiogenesis	0.00231267	423	18	299	27492	0.0425532	0.0108759
GO:BP	GO:0043618	regulation of transcription from RNA polymerase II promoter in response to stress	0.00248762	313	7	48	27492	0.0223642	0.00174596
GO:BP	GO:0051240	positive regulation of multicellular organismal process	0.00250719	423	50	1580	27492	0.118203	0.0574713
GO:BP	GO:0023056	positive regulation of signaling	0.00264678	421	56	1871	27492	0.133017	0.0680562
GO:BP	GO:1901342	regulation of vasculature development	0.00279717	423	18	303	27492	0.0425532	0.0110214
GO:BP	GO:0006810	transport	0.00299684	224	66	4594	27492	0.294643	0.167103
GO:BP	GO:0010468	regulation of gene expression	0.0036695	377	111	5340	27492	0.29443	0.194238
GO:BP	GO:0009719	response to endogenous stimulus	0.0036974	419	53	1758	27492	0.126492	0.0639459
GO:BP	GO:0042633	hair cycle	0.00396452	345	10	114	27492	0.0289855	0.00414666
GO:BP	GO:0042303	molting cycle	0.00396452	345	10	114	27492	0.0289855	0.00414666
GO:BP	GO:0043620	regulation of DNA-templated transcription in response to stress	0.00434739	313	7	52	27492	0.0223642	0.00189146
GO:BP	GO:0045892	negative regulation of transcription, DNA-templated	0.00448691	375	41	1365	27492	0.109333	0.0496508
GO:BP	GO:0008283	cell population proliferation	0.00461098	377	55	2081	27492	0.145889	0.0756947
GO:BP	GO:1903507	negative regulation of nucleic acid-templated transcription	0.00465245	375	41	1367	27492	0.109333	0.0497236
GO:BP	GO:1902679	negative regulation of RNA biosynthetic process	0.00473734	375	41	1368	27492	0.109333	0.0497599
GO:BP	GO:0051253	negative regulation of RNA metabolic process	0.00507264	375	43	1472	27492	0.114667	0.0535428
GO:BP	GO:0010647	positive regulation of cell communication	0.00520506	421	55	1865	27492	0.130641	0.0678379
GO:BP	GO:0007167	enzyme linked receptor protein signaling pathway	0.00598685	321	29	950	27492	0.0903427	0.0345555
GO:BP	GO:0009968	negative regulation of signal transduction	0.00606864	423	41	1222	27492	0.0969267	0.0444493
GO:BP	GO:0009855	determination of bilateral symmetry	0.0072365	313	10	134	27492	0.0319489	0.00487415
GO:BP	GO:0051234	establishment of localization	0.00750577	418	109	4747	27492	0.260766	0.172668
GO:BP	GO:0014706	striated muscle tissue development	0.00760883	320	18	430	27492	0.05625	0.0156409
GO:BP	GO:0044249	cellular biosynthetic process	0.00764707	395	121	5763	27492	0.306329	0.209625
GO:BP	GO:0009799	specification of symmetry	0.00773767	313	10	135	27492	0.0319489	0.00491052
GO:BP	GO:1901576	organic substance biosynthetic process	0.00779321	395	122	5826	27492	0.308861	0.211916
GO:BP	GO:0030522	intracellular receptor signaling pathway	0.00789101	408	15	241	27492	0.0367647	0.00876619
GO:BP	GO:1903706	regulation of hemopoiesis	0.00816463	423	20	394	27492	0.0472813	0.0143314
GO:BP	GO:0006915	apoptotic process	0.00845654	349	49	1953	27492	0.140401	0.0710388
GO:BP	GO:1903131	mononuclear cell differentiation	0.00868574	423	22	466	27492	0.0520095	0.0169504
GO:BP	GO:0065009	regulation of molecular function	0.0104122	349	66	2979	27492	0.189112	0.108359
GO:BP	GO:0014070	response to organic cyclic compound	0.0110136	380	35	1104	27492	0.0921053	0.0401571
GO:BP	GO:0061061	muscle structure development	0.0112769	320	23	676	27492	0.071875	0.024589
GO:BP	GO:0071840	cellular component organization or biogenesis	0.0113862	423	156	7432	27492	0.368794	0.270333
GO:BP	GO:1902106	negative regulation of leukocyte differentiation	0.0114219	423	10	105	27492	0.0236407	0.00381929
GO:BP	GO:0070887	cellular response to chemical stimulus	0.0116309	423	85	3430	27492	0.200946	0.124764
GO:BP	GO:0036159	inner dynein arm assembly	0.0117351	155	4	21	27492	0.0258065	0.000763859
GO:BP	GO:1902105	regulation of leukocyte differentiation	0.0123436	423	17	304	27492	0.0401891	0.0110578
GO:BP	GO:0003351	epithelial cilium movement involved in extracellular fluid movement	0.0128884	183	5	39	27492	0.0273224	0.00141859
GO:BP	GO:0071495	cellular response to endogenous stimulus	0.0135153	419	45	1459	27492	0.107399	0.05307
GO:BP	GO:1903707	negative regulation of hemopoiesis	0.0135377	423	10	107	27492	0.0236407	0.00389204
GO:BP	GO:0010648	negative regulation of cell communication	0.0144168	423	43	1357	27492	0.101655	0.0493598
GO:BP	GO:0023052	signaling	0.0147755	350	132	7418	27492	0.377143	0.269824
GO:BP	GO:0023057	negative regulation of signaling	0.0149485	423	43	1359	27492	0.101655	0.0494326
GO:BP	GO:0060537	muscle tissue development	0.0160437	320	18	454	27492	0.05625	0.0165139
GO:BP	GO:0035914	skeletal muscle cell differentiation	0.0161988	320	8	86	27492	0.025	0.00312818
GO:BP	GO:0016043	cellular component organization	0.0167572	423	152	7243	27492	0.359338	0.263458
GO:BP	GO:0065008	regulation of biological quality	0.01708	420	94	3977	27492	0.22381	0.14466
GO:BP	GO:0010942	positive regulation of cell death	0.0182406	293	21	654	27492	0.0716724	0.0237887
GO:BP	GO:0030098	lymphocyte differentiation	0.0182516	423	20	416	27492	0.0472813	0.0151317
GO:BP	GO:0012501	programmed cell death	0.0186584	349	49	2011	27492	0.140401	0.0731486
GO:BP	GO:0061966	establishment of left/right asymmetry	0.0186638	26	2	5	27492	0.0769231	0.000181871
GO:BP	GO:0006858	extracellular transport	0.0187371	183	5	42	27492	0.0273224	0.00152772
GO:BP	GO:0009058	biosynthetic process	0.0189651	422	129	5931	27492	0.305687	0.215735
GO:BP	GO:0016310	phosphorylation	0.0232876	300	42	1903	27492	0.14	0.0692201
GO:BP	GO:0002683	negative regulation of immune system process	0.0240932	423	20	424	27492	0.0472813	0.0154227
GO:BP	GO:0050962	detection of light stimulus involved in sensory perception	0.0241146	365	5	23	27492	0.0136986	0.000836607
GO:BP	GO:0050908	detection of light stimulus involved in visual perception	0.0241146	365	5	23	27492	0.0136986	0.000836607
GO:BP	GO:0007154	cell communication	0.0244498	350	132	7488	27492	0.377143	0.27237
GO:BP	GO:0099111	microtubule-based transport	0.0245969	423	13	195	27492	0.0307329	0.00709297
GO:BP	GO:0002682	regulation of immune system process	0.0259814	423	45	1483	27492	0.106383	0.053943
GO:BP	GO:0032870	cellular response to hormone stimulus	0.0262795	419	25	621	27492	0.0596659	0.0225884
GO:BP	GO:0032886	regulation of microtubule-based process	0.0274876	418	15	261	27492	0.0358852	0.00949367
GO:BP	GO:0007368	determination of left/right symmetry	0.0281102	313	9	124	27492	0.028754	0.0045104
GO:BP	GO:2001212	regulation of vasculogenesis	0.0298302	283	4	15	27492	0.0141343	0.000545613
GO:BP	GO:0008219	cell death	0.0305475	257	41	2182	27492	0.159533	0.0793685
GO:BP	GO:0000165	MAPK cascade	0.0310785	421	29	787	27492	0.0688836	0.0286265
GO:BP	GO:0035556	intracellular signal transduction	0.0310863	350	57	2519	27492	0.162857	0.0916267
GO:BP	GO:0009790	embryo development	0.0343736	369	35	1200	27492	0.0948509	0.0436491
GO:BP	GO:0038066	p38MAPK cascade	0.0349212	285	6	52	27492	0.0210526	0.00189146
GO:BP	GO:0051385	response to mineralocorticoid	0.0356384	204	5	43	27492	0.0245098	0.00156409
GO:BP	GO:0022414	reproductive process	0.0360748	418	51	1811	27492	0.12201	0.0658737
GO:BP	GO:0000003	reproduction	0.036609	418	51	1812	27492	0.12201	0.0659101
GO:BP	GO:0060632	regulation of microtubule-based movement	0.0370644	368	7	61	27492	0.0190217	0.00221883
GO:BP	GO:0045766	positive regulation of angiogenesis	0.0380053	423	12	174	27492	0.0283688	0.00632911
GO:BP	GO:1904018	positive regulation of vasculature development	0.0380053	423	12	174	27492	0.0283688	0.00632911
GO:BP	GO:0007389	pattern specification process	0.0390499	192	13	449	27492	0.0677083	0.016332
GO:BP	GO:0007165	signal transduction	0.0405951	350	122	6849	27492	0.348571	0.249127
GO:BP	GO:0006468	protein phosphorylation	0.0413492	423	47	1606	27492	0.111111	0.058417
GO:BP	GO:0007399	nervous system development	0.0421619	369	58	2468	27492	0.157182	0.0897716
GO:BP	GO:0043068	positive regulation of programmed cell death	0.0421986	293	19	585	27492	0.0648464	0.0212789
GO:BP	GO:0070848	response to growth factor	0.0469836	423	27	718	27492	0.0638298	0.0261167
GO:BP	GO:0009725	response to hormone	0.0470528	419	32	938	27492	0.0763723	0.034119
GO:BP	GO:0051384	response to glucocorticoid	0.0473186	232	9	178	27492	0.0387931	0.00647461
GO:BP	GO:0010605	negative regulation of macromolecule metabolic process	0.0485454	349	69	3314	27492	0.197708	0.120544
GO:BP	GO:0010941	regulation of cell death	0.049693	257	35	1770	27492	0.136187	0.0643824
GO:CC	GO:0005856	cytoskeleton	3.85367e-13	423	88	2296	27279	0.208038	0.0841673
GO:CC	GO:0005929	cilium	3.22112e-12	418	43	698	27279	0.102871	0.0255874
GO:CC	GO:0005930	axoneme	2.17934e-11	198	15	136	27279	0.0757576	0.00498552
GO:CC	GO:0097014	ciliary plasm	2.71127e-11	198	15	138	27279	0.0757576	0.00505884
GO:CC	GO:0005737	cytoplasm	8.79355e-11	420	248	11347	27279	0.590476	0.415961
GO:CC	GO:0031514	motile cilium	9.48679e-10	198	17	245	27279	0.0858586	0.00898127
GO:CC	GO:0099568	cytoplasmic region	6.22066e-09	423	24	284	27279	0.0567376	0.0104109
GO:CC	GO:0032838	plasma membrane bounded cell projection cytoplasm	6.42347e-08	423	21	241	27279	0.0496454	0.00883463
GO:CC	GO:0005622	intracellular anatomical structure	9.41934e-08	420	325	17282	27279	0.77381	0.633528
GO:CC	GO:0099512	supramolecular fiber	1.43975e-07	423	44	994	27279	0.104019	0.0364383
GO:CC	GO:0015630	microtubule cytoskeleton	1.76373e-07	423	52	1313	27279	0.122931	0.0481323
GO:CC	GO:0099081	supramolecular polymer	1.78914e-07	423	44	1001	27279	0.104019	0.0366949
GO:CC	GO:0120025	plasma membrane bounded cell projection	3.0644e-07	423	77	2426	27279	0.182033	0.0889329
GO:CC	GO:0043226	organelle	7.16154e-07	423	306	15998	27279	0.723404	0.586458
GO:CC	GO:0042995	cell projection	7.50534e-07	423	78	2522	27279	0.184397	0.0924521
GO:CC	GO:0043232	intracellular non-membrane-bounded organelle	1.17769e-06	419	149	6299	27279	0.355609	0.23091
GO:CC	GO:0043228	non-membrane-bounded organelle	1.17769e-06	419	149	6299	27279	0.355609	0.23091
GO:CC	GO:0099080	supramolecular complex	4.48941e-06	423	49	1319	27279	0.115839	0.0483522
GO:CC	GO:0097729	9+2 motile cilium	6.37126e-06	183	11	170	27279	0.0601093	0.0062319
GO:CC	GO:0005654	nucleoplasm	1.97759e-05	413	97	3768	27279	0.234867	0.138128
GO:CC	GO:0043229	intracellular organelle	2.94041e-05	423	295	15671	27279	0.6974	0.574471
GO:CC	GO:0099513	polymeric cytoskeletal fiber	7.9732e-05	417	32	759	27279	0.0767386	0.0278236
GO:CC	GO:0036126	sperm flagellum	0.000294705	183	9	154	27279	0.0491803	0.00564537
GO:CC	GO:0110165	cellular anatomical entity	0.000796961	289	267	22667	27279	0.923875	0.830932
GO:CC	GO:0043227	membrane-bounded organelle	0.00107767	423	275	14795	27279	0.650118	0.542359
GO:CC	GO:0005874	microtubule	0.00108279	417	21	432	27279	0.0503597	0.0158364
GO:CC	GO:0005815	microtubule organizing center	0.0102574	340	25	813	27279	0.0735294	0.0298031
GO:CC	GO:1990716	axonemal central apparatus	0.0123268	47	2	6	27279	0.0425532	0.000219949
GO:CC	GO:0016604	nuclear body	0.0295595	408	29	901	27279	0.0710784	0.0330291
GO:CC	GO:0005667	transcription regulator complex	0.043955	369	17	450	27279	0.0460705	0.0164962
GO:CC	GO:0062023	collagen-containing extracellular matrix	0.045061	288	13	367	27279	0.0451389	0.0134536
GO:MF	GO:0005515	protein binding	9.0076e-13	423	254	10433	25399	0.600473	0.410764
GO:MF	GO:0005488	binding	8.52382e-07	420	324	16189	25399	0.771429	0.637387
GO:MF	GO:0008134	transcription factor binding	3.70928e-05	423	30	590	25399	0.070922	0.0232293
GO:MF	GO:0140110	transcription regulator activity	9.64123e-05	374	55	1797	25399	0.147059	0.0707508
GO:MF	GO:0003690	double-stranded DNA binding	0.000499465	210	33	1594	25399	0.157143	0.0627584
GO:MF	GO:0008092	cytoskeletal protein binding	0.000765931	384	36	1000	25399	0.09375	0.0393716
GO:MF	GO:0000977	RNA polymerase II transcription regulatory region sequence-specific DNA binding	0.000789557	210	29	1322	25399	0.138095	0.0520493
GO:MF	GO:0003677	DNA binding	0.00130614	345	60	2400	25399	0.173913	0.0944919
GO:MF	GO:0000978	RNA polymerase II cis-regulatory region sequence-specific DNA binding	0.0026375	210	25	1106	25399	0.119048	0.043545
GO:MF	GO:0035259	glucocorticoid receptor binding	0.00303643	369	5	19	25399	0.0135501	0.000748061
GO:MF	GO:1990837	sequence-specific double-stranded DNA binding	0.00321597	210	30	1499	25399	0.142857	0.0590181
GO:MF	GO:0000976	transcription cis-regulatory region binding	0.00326247	210	29	1422	25399	0.138095	0.0559865
GO:MF	GO:0001067	transcription regulatory region nucleic acid binding	0.00344186	210	29	1426	25399	0.138095	0.0561439
GO:MF	GO:0000987	cis-regulatory region sequence-specific DNA binding	0.00375853	210	25	1129	25399	0.119048	0.0444506
GO:MF	GO:0000981	DNA-binding transcription factor activity, RNA polymerase II-specific	0.00393733	210	27	1282	25399	0.128571	0.0504744
GO:MF	GO:0140297	DNA-binding transcription factor binding	0.00688715	423	22	467	25399	0.0520095	0.0183866
GO:MF	GO:0001228	DNA-binding transcription activator activity, RNA polymerase II-specific	0.0103004	345	20	503	25399	0.057971	0.0198039
GO:MF	GO:0003700	DNA-binding transcription factor activity	0.0109477	210	27	1358	25399	0.128571	0.0534667
GO:MF	GO:0043565	sequence-specific DNA binding	0.0113467	210	30	1601	25399	0.142857	0.063034
GO:MF	GO:0000979	RNA polymerase II core promoter sequence-specific DNA binding	0.0119315	210	4	21	25399	0.0190476	0.000826804
GO:MF	GO:0001216	DNA-binding transcription activator activity	0.0120876	210	15	510	25399	0.0714286	0.0200795
GO:MF	GO:0003712	transcription coregulator activity	0.0153193	419	21	461	25399	0.0501193	0.0181503
GO:MF	GO:0019899	enzyme binding	0.0161448	423	63	2254	25399	0.148936	0.0887437
GO:MF	GO:0044877	protein-containing complex binding	0.0226615	420	46	1505	25399	0.109524	0.0592543
GO:MF	GO:0003713	transcription coactivator activity	0.0262562	408	14	248	25399	0.0343137	0.00976416
GO:MF	GO:0004340	glucokinase activity	0.0324355	66	2	5	25399	0.030303	0.000196858
GO:MF	GO:0004396	hexokinase activity	0.0324355	66	2	5	25399	0.030303	0.000196858
GO:MF	GO:0008865	fructokinase activity	0.0324355	66	2	5	25399	0.030303	0.000196858
GO:MF	GO:0019158	mannokinase activity	0.0324355	66	2	5	25399	0.030303	0.000196858
GO:MF	GO:0061629	RNA polymerase II-specific DNA-binding transcription factor binding	0.0349085	423	17	343	25399	0.0401891	0.0135045
GO:MF	GO:0042802	identical protein binding	0.0351095	212	37	2288	25399	0.174528	0.0900823
HP	HP:0012265	Ciliary dyskinesia	0.0293754	52	5	32	4821	0.0961538	0.00663763
HP	HP:0012262	Abnormal ciliary motility	0.0343399	52	5	33	4821	0.0961538	0.00684505
HP	HP:0012261	Abnormal respiratory motile cilium physiology	0.0399338	52	5	34	4821	0.0961538	0.00705248
KEGG	KEGG:00524	Neomycin, kanamycin and gentamicin biosynthesis	0.0498901	66	2	5	8714	0.030303	0.000573789
TF	TF:M02844	Factor: BCL6B; motif: NNNNCCGCCCCWNNNN	8.04277e-10	376	300	13716	21833	0.797872	0.628223
TF	TF:M00716	Factor: ZF5; motif: GSGCGCGR	3.87123e-07	423	345	14878	21833	0.815603	0.681446
TF	TF:M00450_1	Factor: Zic3; motif: NGGGKGGTC; match class: 1	5.62869e-07	407	187	6850	21833	0.459459	0.313745
TF	TF:M00378_1	Factor: Pax-4; motif: NNNNNYCACCCB; match class: 1	9.7684e-07	419	334	14471	21833	0.797136	0.662804
TF	TF:M01240	Factor: BEN; motif: CAGCGRNV	1.14087e-06	423	366	16268	21833	0.865248	0.745111
TF	TF:M07289_1	Factor: GKLF; motif: NNNRGGNGNGGSN; match class: 1	1.23833e-06	422	274	11003	21833	0.649289	0.503962
TF	TF:M08995	Factor: CTCF; motif: NAGGGGGCGCNNKNNNN	3.75352e-06	423	333	14354	21833	0.787234	0.657445
TF	TF:M04662	Factor: FOXN4; motif: NNWANNCGWMCGCGTCNNNNMT	6.15291e-06	423	360	16026	21833	0.851064	0.734026
TF	TF:M10209	Factor: E2F-1; motif: GNGGGCGGGRMN	1.16066e-05	423	330	14278	21833	0.780142	0.653964
TF	TF:M02089	Factor: E2F-3; motif: GGCGGGN	1.53616e-05	423	276	11302	21833	0.652482	0.517657
TF	TF:M00933	Factor: Sp1; motif: CCCCGCCCCN	4.01762e-05	422	225	8779	21833	0.533175	0.402098
TF	TF:M01240_1	Factor: BEN; motif: CAGCGRNV; match class: 1	0.00010471	423	286	12021	21833	0.676123	0.550589
TF	TF:M07289	Factor: GKLF; motif: NNNRGGNGNGGSN	0.000118566	399	326	15327	21833	0.817043	0.702011
TF	TF:M07395	Factor: Sp1; motif: NGGGGCGGGGN	0.000168359	377	208	9148	21833	0.551724	0.418999
TF	TF:M07461	Factor: KLF; motif: GGGNGGGG	0.000209567	416	214	8517	21833	0.514423	0.390098
TF	TF:M00333	Factor: ZF5; motif: NRNGNGCGCGCWN	0.00024796	423	329	14505	21833	0.777778	0.664361
TF	TF:M00444	Factor: VDR; motif: GGGKNARNRRGGWSA	0.000282805	328	197	10050	21833	0.60061	0.460312
TF	TF:M00196	Factor: Sp1; motif: NGGGGGCGGGGYN	0.000290627	422	222	8814	21833	0.526066	0.403701
TF	TF:M00450	Factor: Zic3; motif: NGGGKGGTC	0.000379942	409	309	13962	21833	0.755501	0.639491
TF	TF:M07261	Factor: LKLF; motif: GGGGTGGKSN	0.000485076	416	226	9212	21833	0.543269	0.42193
TF	TF:M01783	Factor: SP2; motif: GGGCGGGAC	0.000939875	422	206	8131	21833	0.488152	0.372418
TF	TF:M00749	Factor: SREBP-1; motif: CACSCCA	0.00104113	367	193	8752	21833	0.525886	0.400861
TF	TF:M10357	Factor: Rfxdc1; motif: NNGTTGCYNKG	0.00133275	411	94	3075	21833	0.22871	0.140842
TF	TF:M10209_1	Factor: E2F-1; motif: GNGGGCGGGRMN; match class: 1	0.00156965	423	255	10651	21833	0.602837	0.48784
TF	TF:M00716_1	Factor: ZF5; motif: GSGCGCGR; match class: 1	0.00169823	423	282	12090	21833	0.666667	0.553749
TF	TF:M07040_1	Factor: GKLF; motif: NNRRGRRNGNSNNN; match class: 1	0.00186916	423	212	8477	21833	0.501182	0.388265
TF	TF:M02933	Factor: ZF5; motif: GYCGCGCARNGCNN	0.00342327	422	231	9523	21833	0.547393	0.436175
TF	TF:M07290	Factor: GLI; motif: NGACCMCCCAN	0.0037667	409	174	6939	21833	0.425428	0.317822
TF	TF:M10376	Factor: Sp5; motif: RNGGRGGNGGRGNNGGGGGAGGRG	0.00478575	373	121	4861	21833	0.324397	0.222645
TF	TF:M07040	Factor: GKLF; motif: NNRRGRRNGNSNNN	0.00509129	423	296	12970	21833	0.699764	0.594055
TF	TF:M10375	Factor: Sp1; motif: GGNGGGGGNGGGGGMGGGGCNGGG	0.00515478	423	255	10781	21833	0.602837	0.493794
TF	TF:M02111_1	Factor: NR1B2; motif: NTGACCY; match class: 1	0.00516692	416	99	3351	21833	0.237981	0.153483
TF	TF:M00932	Factor: Sp1; motif: NNGGGGCGGGGNN	0.00566368	362	191	8963	21833	0.527624	0.410525
TF	TF:M00244	Factor: NGFI-C; motif: WTGCGTGGGYGG	0.00571282	398	131	5036	21833	0.329146	0.23066
TF	TF:M07397	Factor: ZBP89; motif: CCCCKCCCCCNN	0.00602	404	194	8105	21833	0.480198	0.371227
TF	TF:M08819	Factor: LKLF; motif: CNCCACCCS	0.00658701	415	152	5821	21833	0.366265	0.266615
TF	TF:M07436	Factor: WT1; motif: NNGGGNGGGSGN	0.00803562	349	164	7746	21833	0.469914	0.354784
TF	TF:M01175	Factor: CKROX; motif: SCCCTCCCC	0.00851676	405	159	6347	21833	0.392593	0.290707
TF	TF:M12470	Factor: Foxn1; motif: RGAMGC	0.00953328	412	228	9738	21833	0.553398	0.446022
TF	TF:M00931	Factor: Sp1; motif: GGGGCGGGGC	0.0095639	375	191	8681	21833	0.509333	0.397609
TF	TF:M10278	Factor: KLF3; motif: NNNNNNGGGCGGGGCNNGN	0.00977365	375	167	7348	21833	0.445333	0.336555
TF	TF:M02844_1	Factor: BCL6B; motif: NNNNCCGCCCCWNNNN; match class: 1	0.0100494	376	189	8549	21833	0.50266	0.391563
TF	TF:M00649	Factor: MAZ; motif: GGGGAGGG	0.0116724	423	207	8424	21833	0.489362	0.385838
TF	TF:M07297	Factor: MAZ; motif: CCCTCCCYCYN	0.0128647	422	96	3241	21833	0.227488	0.148445
TF	TF:M02764_1	Factor: HNF4-alpha; motif: NNNNMGGGGTCAANNNN; match class: 1	0.0130005	416	53	1492	21833	0.127404	0.0683369
TF	TF:M04662_1	Factor: FOXN4; motif: NNWANNCGWMCGCGTCNNNNMT; match class: 1	0.0135005	423	291	12809	21833	0.687943	0.586681
TF	TF:M00378	Factor: Pax-4; motif: NNNNNYCACCCB	0.0135618	420	389	18733	21833	0.92619	0.858013
TF	TF:M00008	Factor: Sp1; motif: GGGGCGGGGT	0.0139709	422	205	8366	21833	0.485782	0.383181
TF	TF:M02831	Factor: Zfp281; motif: NNCCCCCCCCCCMYC	0.0152315	322	90	3977	21833	0.279503	0.182155
TF	TF:M00333_1	Factor: ZF5; motif: NRNGNGCGCGCWN; match class: 1	0.0157304	423	261	11224	21833	0.617021	0.514084
TF	TF:M02874	Factor: IRF6; motif: NNNACTCYCGGKNNN	0.017422	419	299	13421	21833	0.713604	0.614712
TF	TF:M03814	Factor: BTEB2; motif: GNAGGGGGNGGGSSNN	0.0194881	404	129	4977	21833	0.319307	0.227958
TF	TF:M07602	Factor: CP2; motif: NNNNCCAGNCNN	0.0199808	423	247	10521	21833	0.583924	0.481885
TF	TF:M01104	Factor: MOVO-B; motif: GNGGGGG	0.0208168	422	190	7667	21833	0.450237	0.351166
TF	TF:M00144	Factor: Pax-5; motif: RRMSWGANWYCTNRAGCGKRACSRYNSM	0.0224177	423	275	12008	21833	0.650118	0.549993
TF	TF:M00646	Factor: LF-A1; motif: GGGSTCWR	0.023739	422	285	12585	21833	0.675355	0.576421
TF	TF:M02885	Factor: MYF6; motif: NNNRACAGNCNCNCC	0.0256602	378	285	14297	21833	0.753968	0.654834
TF	TF:M00749_1	Factor: SREBP-1; motif: CACSCCA; match class: 1	0.0291241	375	70	2483	21833	0.186667	0.113727
TF	TF:M01104_1	Factor: MOVO-B; motif: GNGGGGG; match class: 1	0.0294726	360	84	3289	21833	0.233333	0.150644
TF	TF:M10277	Factor: Klf15; motif: RGGGMGGRGNNGGGGGNGG	0.0308018	373	86	3271	21833	0.230563	0.149819
TF	TF:M01598	Factor: ZBED6; motif: NRRGCTCGCCNN	0.0334619	411	142	5563	21833	0.345499	0.254798
TF	TF:M03807	Factor: SP2; motif: GNNGGGGGCGGGGSN	0.0344958	375	160	7111	21833	0.426667	0.3257
TF	TF:M07329	Factor: Osx; motif: CCNCCCCCNNN	0.0358084	361	138	6174	21833	0.382271	0.282783
TF	TF:M10355	Factor: rfx2; motif: SGSNGTTGCCATGGNRACSRGN	0.0362103	224	28	1163	21833	0.125	0.053268
TF	TF:M00444_1	Factor: VDR; motif: GGGKNARNRRGGWSA; match class: 1	0.0373057	419	106	3798	21833	0.252983	0.173957
TF	TF:M01175_1	Factor: CKROX; motif: SCCCTCCCC; match class: 1	0.0420964	405	62	1976	21833	0.153086	0.0905052
TF	TF:M02848	Factor: EGR1; motif: NNNNGAGTGGGANNNN	0.0428617	418	100	3550	21833	0.239234	0.162598
TF	TF:M04627	Factor: Rfx1; motif: GTTGCYNNGGARMS	0.0449036	274	80	4163	21833	0.291971	0.190675
TF	TF:M10276	Factor: Kaiso; motif: SARNYCTCGCGAGAN	0.0451848	413	295	13536	21833	0.714286	0.619979
TF	TF:M07397_1	Factor: ZBP89; motif: CCCCKCCCCCNN; match class: 1	0.0486328	366	96	3886	21833	0.262295	0.177987

## Sheet: GP_RNA_downreg coc_KO
Category	ID	Description	p.adjust	query_size	Count	term_size	effective_domain_size	GeneRatio	BgRatio
GO:BP	GO:0140014	mitotic nuclear division	0.0201046	168	10	281	27492	0.0595238	0.0102212
GO:BP	GO:0043305	negative regulation of mast cell degranulation	0.0268136	26	2	6	27492	0.0769231	0.000218245
GO:CC	GO:0031224	intrinsic component of membrane	5.11751e-09	246	112	7040	27279	0.455285	0.258074
GO:CC	GO:0016021	integral component of membrane	6.0169e-09	246	110	6869	27279	0.447154	0.251805
GO:CC	GO:0012505	endomembrane system	2.22018e-06	253	74	4124	27279	0.29249	0.151179
GO:CC	GO:0016020	membrane	2.55174e-06	253	139	10178	27279	0.549407	0.373108
GO:CC	GO:0005737	cytoplasm	3.91169e-06	222	134	11347	27279	0.603604	0.415961
GO:CC	GO:0005794	Golgi apparatus	0.000134589	251	35	1502	27279	0.139442	0.0550607
GO:CC	GO:0098590	plasma membrane region	0.000308245	251	32	1350	27279	0.12749	0.0494886
GO:CC	GO:0098588	bounding membrane of organelle	0.000873199	247	35	1658	27279	0.1417	0.0607794
GO:CC	GO:0031090	organelle membrane	0.00134365	234	51	3123	27279	0.217949	0.114484
GO:CC	GO:0005886	plasma membrane	0.00495139	221	80	6431	27279	0.361991	0.235749
GO:CC	GO:0043235	receptor complex	0.00499327	219	13	385	27279	0.0593607	0.0141134
GO:CC	GO:0016324	apical plasma membrane	0.00729332	251	14	400	27279	0.0557769	0.0146633
GO:CC	GO:0005768	endosome	0.00865646	244	22	913	27279	0.0901639	0.033469
GO:CC	GO:0110165	cellular anatomical entity	0.00899072	226	209	22667	27279	0.924779	0.830932
GO:CC	GO:0005622	intracellular anatomical structure	0.0122162	224	170	17282	27279	0.758929	0.633528
GO:CC	GO:0031984	organelle subcompartment	0.0122395	253	28	1313	27279	0.110672	0.0481323
GO:CC	GO:0045177	apical part of cell	0.017359	220	14	495	27279	0.0636364	0.0181458
GO:CC	GO:0032809	neuronal cell body membrane	0.019888	173	4	34	27279	0.0231214	0.00124638
GO:CC	GO:0005793	endoplasmic reticulum-Golgi intermediate compartment	0.0208312	179	6	104	27279	0.0335196	0.00381246
GO:CC	GO:0044298	cell body membrane	0.0279061	173	4	37	27279	0.0231214	0.00135635
GO:CC	GO:0055038	recycling endosome membrane	0.0304407	244	6	82	27279	0.0245902	0.00300598
GO:CC	GO:0005770	late endosome	0.0320976	226	10	273	27279	0.0442478	0.0100077
GO:CC	GO:0043227	membrane-bounded organelle	0.0341591	237	157	14795	27279	0.662447	0.542359
GO:CC	GO:0005876	spindle microtubule	0.035291	189	5	68	27279	0.026455	0.00249276
GO:CC	GO:0030054	cell junction	0.0356137	251	37	2107	27279	0.14741	0.0772389
GO:CC	GO:0043231	intracellular membrane-bounded organelle	0.0359528	237	153	14330	27279	0.64557	0.525313
GO:CC	GO:0071944	cell periphery	0.0382155	221	81	6909	27279	0.366516	0.253272
GO:CC	GO:0031985	Golgi cisterna	0.0447834	127	5	106	27279	0.0393701	0.00388577
GO:MF	GO:0003824	catalytic activity	0.000180478	229	85	5699	25399	0.371179	0.224379
GO:MF	GO:0016740	transferase activity	0.000184063	219	44	2287	25399	0.200913	0.0900429
GO:MF	GO:0045569	TRAIL binding	0.00902864	59	2	3	25399	0.0338983	0.000118115
GO:MF	GO:0140096	catalytic activity, acting on a protein	0.0111692	229	41	2307	25399	0.179039	0.0908303
GO:MF	GO:0043167	ion binding	0.0259246	220	77	5890	25399	0.35	0.231899
TF	TF:M01993	Factor: TEL1; motif: CNCGGAANNN	0.000451228	232	149	10449	21833	0.642241	0.478587
TF	TF:M10276	Factor: Kaiso; motif: SARNYCTCGCGAGAN	0.00210764	250	190	13536	21833	0.76	0.619979
TF	TF:M05494	Factor: Egr-2; motif: GCGTGGGCGG	0.0045164	246	116	7242	21833	0.471545	0.3317
TF	TF:M04662_1	Factor: FOXN4; motif: NNWANNCGWMCGCGTCNNNNMT; match class: 1	0.0392435	252	179	12809	21833	0.710317	0.586681
TF	TF:M00716_1	Factor: ZF5; motif: GSGCGCGR; match class: 1	0.0429807	252	171	12090	21833	0.678571	0.553749

## Sheet: GP_RNA_upreg in KO_sal 
Category	ID	Description	p.adjust	query_size	Count	term_size	effective_domain_size	GeneRatio	BgRatio
GO:BP	GO:0032291	axon ensheathment in central nervous system	6.86781e-06	25	4	22	27492	0.16	0.000800233
GO:BP	GO:0022010	central nervous system myelination	6.86781e-06	25	4	22	27492	0.16	0.000800233
GO:BP	GO:0014003	oligodendrocyte development	0.000125749	25	4	44	27492	0.16	0.00160047
GO:BP	GO:0007417	central nervous system development	0.000295669	25	9	1029	27492	0.36	0.0374291
GO:BP	GO:1904062	regulation of cation transmembrane transport	0.000808377	23	6	367	27492	0.26087	0.0133493
GO:BP	GO:0007272	ensheathment of neurons	0.00116602	27	5	172	27492	0.185185	0.00625637
GO:BP	GO:0008366	axon ensheathment	0.00116602	27	5	172	27492	0.185185	0.00625637
GO:BP	GO:0098655	cation transmembrane transport	0.00186147	26	8	885	27492	0.307692	0.0321912
GO:BP	GO:0032412	regulation of ion transmembrane transporter activity	0.00341877	22	5	267	27492	0.227273	0.00971192
GO:BP	GO:0007399	nervous system development	0.00368351	28	12	2468	27492	0.428571	0.0897716
GO:BP	GO:0022898	regulation of transmembrane transporter activity	0.00409315	22	5	277	27492	0.227273	0.0100757
GO:BP	GO:0034765	regulation of ion transmembrane transport	0.00423126	23	6	488	27492	0.26087	0.0177506
GO:BP	GO:0032409	regulation of transporter activity	0.00512195	22	5	290	27492	0.227273	0.0105485
GO:BP	GO:0021782	glial cell development	0.00571789	25	4	113	27492	0.16	0.00411029
GO:BP	GO:0048709	oligodendrocyte differentiation	0.00656762	25	4	117	27492	0.16	0.00425578
GO:BP	GO:0034220	ion transmembrane transport	0.00957469	26	8	1103	27492	0.307692	0.0401208
GO:BP	GO:0034762	regulation of transmembrane transport	0.0116353	23	6	582	27492	0.26087	0.0211698
GO:BP	GO:0006812	cation transport	0.016611	26	8	1189	27492	0.307692	0.0432489
GO:BP	GO:2001257	regulation of cation channel activity	0.0189459	22	4	175	27492	0.181818	0.00636549
GO:BP	GO:0042552	myelination	0.0281428	25	4	169	27492	0.16	0.00614724
GO:BP	GO:0043269	regulation of ion transport	0.0395346	23	6	722	27492	0.26087	0.0262622
GO:BP	GO:0010959	regulation of metal ion transport	0.0421192	23	5	427	27492	0.217391	0.0155318
GO:CC	GO:0098797	plasma membrane protein complex	0.000898859	23	6	551	27279	0.26087	0.0201987
GO:CC	GO:0030424	axon	0.00184517	28	7	775	27279	0.25	0.0284101
GO:CC	GO:0071944	cell periphery	0.00280952	28	18	6909	27279	0.642857	0.253272
GO:CC	GO:0034703	cation channel complex	0.00427296	22	4	213	27279	0.181818	0.0078082
GO:CC	GO:0034702	ion channel complex	0.0129219	22	4	283	27279	0.181818	0.0103743
GO:CC	GO:0044305	calyx of Held	0.0218117	16	2	28	27279	0.125	0.00102643
GO:CC	GO:0043005	neuron projection	0.0239349	28	8	1574	27279	0.285714	0.0577001
GO:CC	GO:0030054	cell junction	0.0310164	28	9	2107	27279	0.321429	0.0772389
GO:CC	GO:1902495	transmembrane transporter complex	0.033333	22	4	362	27279	0.181818	0.0132703
GO:CC	GO:1990351	transporter complex	0.0385337	22	4	376	27279	0.181818	0.0137835
GO:MF	GO:0019911	structural constituent of myelin sheath	0.0106492	23	2	10	25399	0.0869565	0.000393716
GO:MF	GO:0099106	ion channel regulator activity	0.0266182	18	3	124	25399	0.166667	0.00488208
GO:MF	GO:0016247	channel regulator activity	0.0320435	18	3	132	25399	0.166667	0.00519706
GO:MF	GO:0004937	alpha1-adrenergic receptor activity	0.0357924	1	1	3	25399	1	0.000118115

## Sheet: GP_RNA_downreg in KO_sal
Category	ID	Description	p.adjust	query_size	Count	term_size	effective_domain_size	GeneRatio	BgRatio
GO:BP	GO:0003341	cilium movement	1.75563e-22	164	25	203	27492	0.152439	0.00738397
GO:BP	GO:0060285	cilium-dependent cell motility	1.62434e-20	164	22	161	27492	0.134146	0.00585625
GO:BP	GO:0001539	cilium or flagellum-dependent cell motility	1.62434e-20	164	22	161	27492	0.134146	0.00585625
GO:BP	GO:0035082	axoneme assembly	2.65591e-18	148	17	94	27492	0.114865	0.00341918
GO:BP	GO:0044782	cilium organization	9.70218e-18	122	24	380	27492	0.196721	0.0138222
GO:BP	GO:0060294	cilium movement involved in cell motility	1.18841e-16	164	19	152	27492	0.115854	0.00552888
GO:BP	GO:0007018	microtubule-based movement	4.58261e-16	164	26	410	27492	0.158537	0.0149134
GO:BP	GO:0060271	cilium assembly	5.69727e-16	122	22	351	27492	0.180328	0.0127674
GO:BP	GO:0001578	microtubule bundle formation	5.79404e-16	148	17	127	27492	0.114865	0.00461953
GO:BP	GO:0051179	localization	1.21713e-12	179	90	6255	27492	0.502793	0.227521
GO:BP	GO:0120031	plasma membrane bounded cell projection assembly	6.55232e-12	122	22	548	27492	0.180328	0.0199331
GO:BP	GO:0030317	flagellated sperm motility	8.96804e-12	164	15	138	27492	0.0914634	0.00501964
GO:BP	GO:0097722	sperm motility	8.96804e-12	164	15	138	27492	0.0914634	0.00501964
GO:BP	GO:0030031	cell projection assembly	1.02079e-11	122	22	560	27492	0.180328	0.0203696
GO:BP	GO:0007017	microtubule-based process	1.47638e-11	126	27	914	27492	0.214286	0.033246
GO:BP	GO:0006928	movement of cell or subcellular component	1.57357e-11	179	48	2112	27492	0.268156	0.0768223
GO:BP	GO:0048870	cell motility	5.06619e-11	179	42	1684	27492	0.234637	0.0612542
GO:BP	GO:0051674	localization of cell	5.06619e-11	179	42	1684	27492	0.234637	0.0612542
GO:BP	GO:0040011	locomotion	4.26618e-10	179	43	1877	27492	0.240223	0.0682744
GO:BP	GO:0044458	motile cilium assembly	5.11118e-10	122	10	65	27492	0.0819672	0.00236432
GO:BP	GO:0070925	organelle assembly	6.53065e-09	156	26	867	27492	0.166667	0.0315364
GO:BP	GO:0120036	plasma membrane bounded cell projection organization	4.99358e-08	152	33	1581	27492	0.217105	0.0575076
GO:BP	GO:0030030	cell projection organization	9.31499e-08	152	33	1619	27492	0.217105	0.0588899
GO:BP	GO:0048856	anatomical structure development	4.81299e-07	184	79	6113	27492	0.429348	0.222356
GO:BP	GO:0032502	developmental process	6.75127e-07	184	84	6768	27492	0.456522	0.246181
GO:BP	GO:0000226	microtubule cytoskeleton organization	8.03463e-07	122	18	637	27492	0.147541	0.0231704
GO:BP	GO:0007288	sperm axoneme assembly	1.3888e-06	95	6	30	27492	0.0631579	0.00109123
GO:BP	GO:0120316	sperm flagellum assembly	3.11088e-06	95	6	34	27492	0.0631579	0.00123672
GO:BP	GO:0003351	epithelial cilium movement involved in extracellular fluid movement	4.67447e-06	88	6	39	27492	0.0681818	0.00141859
GO:BP	GO:0006858	extracellular transport	7.45834e-06	88	6	42	27492	0.0681818	0.00152772
GO:BP	GO:0007267	cell-cell signaling	7.84297e-06	165	32	1670	27492	0.193939	0.0607449
GO:BP	GO:0035094	response to nicotine	1.37012e-05	33	5	58	27492	0.151515	0.0021097
GO:BP	GO:0070286	axonemal dynein complex assembly	2.3604e-05	115	6	39	27492	0.0521739	0.00141859
GO:BP	GO:0032879	regulation of localization	5.73453e-05	166	42	2852	27492	0.253012	0.103739
GO:BP	GO:0006811	ion transport	7.40402e-05	143	27	1583	27492	0.188811	0.0575804
GO:BP	GO:0002125	maternal aggressive behavior	8.21214e-05	3	2	4	27492	0.666667	0.000145497
GO:BP	GO:0007271	synaptic transmission, cholinergic	9.11834e-05	33	4	31	27492	0.121212	0.0011276
GO:BP	GO:0022414	reproductive process	0.000102305	128	27	1811	27492	0.210938	0.0658737
GO:BP	GO:0000003	reproduction	0.000103464	128	27	1812	27492	0.210938	0.0659101
GO:BP	GO:0009855	determination of bilateral symmetry	0.000132921	156	9	134	27492	0.0576923	0.00487415
GO:BP	GO:1903530	regulation of secretion by cell	0.000140985	164	18	654	27492	0.109756	0.0237887
GO:BP	GO:0009799	specification of symmetry	0.000141731	156	9	135	27492	0.0576923	0.00491052
GO:BP	GO:0007010	cytoskeleton organization	0.000144936	184	29	1422	27492	0.157609	0.0517241
GO:BP	GO:0006810	transport	0.000250193	153	52	4594	27492	0.339869	0.167103
GO:BP	GO:0048468	cell development	0.000270251	184	39	2397	27492	0.211957	0.087189
GO:BP	GO:0051952	regulation of amine transport	0.000279325	104	7	106	27492	0.0673077	0.00385567
GO:BP	GO:0051234	establishment of localization	0.000279918	153	53	4747	27492	0.346405	0.172668
GO:BP	GO:1903532	positive regulation of secretion by cell	0.000294291	164	13	345	27492	0.0792683	0.0125491
GO:BP	GO:0007389	pattern specification process	0.000335394	174	15	449	27492	0.0862069	0.016332
GO:BP	GO:0003352	regulation of cilium movement	0.000359974	164	6	43	27492	0.0365854	0.00156409
GO:BP	GO:0006812	cation transport	0.000379072	166	24	1189	27492	0.144578	0.0432489
GO:BP	GO:0051049	regulation of transport	0.000394772	166	31	1862	27492	0.186747	0.0677288
GO:BP	GO:0015837	amine transport	0.000460113	104	7	114	27492	0.0673077	0.00414666
GO:BP	GO:0032940	secretion by cell	0.000615273	164	20	885	27492	0.121951	0.0321912
GO:BP	GO:0002118	aggressive behavior	0.000615821	3	2	10	27492	0.666667	0.000363742
GO:BP	GO:0043269	regulation of ion transport	0.000724735	166	18	722	27492	0.108434	0.0262622
GO:BP	GO:0045924	regulation of female receptivity	0.000752652	3	2	11	27492	0.666667	0.000400116
GO:BP	GO:0048513	animal organ development	0.000778379	182	51	3820	27492	0.28022	0.13895
GO:BP	GO:0051046	regulation of secretion	0.000863351	164	18	740	27492	0.109756	0.0269169
GO:BP	GO:0048869	cellular developmental process	0.000941482	184	59	4715	27492	0.320652	0.171504
GO:BP	GO:0030154	cell differentiation	0.000941556	184	58	4598	27492	0.315217	0.167249
GO:BP	GO:0007368	determination of left/right symmetry	0.000976268	156	8	124	27492	0.0512821	0.0045104
GO:BP	GO:0046887	positive regulation of hormone secretion	0.00113674	164	9	164	27492	0.054878	0.00596537
GO:BP	GO:0015850	organic hydroxy compound transport	0.00115231	152	11	289	27492	0.0723684	0.0105121
GO:BP	GO:0007588	excretion	0.0012018	33	4	58	27492	0.121212	0.0021097
GO:BP	GO:0060180	female mating behavior	0.00124521	3	2	14	27492	0.666667	0.000509239
GO:BP	GO:0043084	penile erection	0.00124521	3	2	14	27492	0.666667	0.000509239
GO:BP	GO:0042711	maternal behavior	0.00143674	3	2	15	27492	0.666667	0.000545613
GO:BP	GO:0007275	multicellular organism development	0.00147344	182	64	5441	27492	0.351648	0.197912
GO:BP	GO:0051047	positive regulation of secretion	0.00148276	164	13	398	27492	0.0792683	0.0144769
GO:BP	GO:0140352	export from cell	0.00157238	164	20	940	27492	0.121951	0.0341918
GO:BP	GO:0060746	parental behavior	0.00164195	3	2	16	27492	0.666667	0.000581987
GO:BP	GO:0043270	positive regulation of ion transport	0.00249619	3	3	312	27492	1	0.0113488
GO:BP	GO:0023061	signal release	0.00268356	164	15	563	27492	0.0914634	0.0204787
GO:BP	GO:0007625	grooming behavior	0.00287307	3	2	21	27492	0.666667	0.000763859
GO:BP	GO:0060632	regulation of microtubule-based movement	0.00300057	164	6	61	27492	0.0365854	0.00221883
GO:BP	GO:0051050	positive regulation of transport	0.00322307	4	4	1018	27492	1	0.037029
GO:BP	GO:0007620	copulation	0.00346119	3	2	23	27492	0.666667	0.000836607
GO:BP	GO:0007204	positive regulation of cytosolic calcium ion concentration	0.00358854	3	3	352	27492	1	0.0128037
GO:BP	GO:0051241	negative regulation of multicellular organismal process	0.00380403	4	4	1061	27492	1	0.038593
GO:BP	GO:0035813	regulation of renal sodium excretion	0.00444587	3	2	26	27492	0.666667	0.00094573
GO:BP	GO:0035812	renal sodium excretion	0.00517064	3	2	28	27492	0.666667	0.00101848
GO:BP	GO:0051480	regulation of cytosolic calcium ion concentration	0.00523175	3	3	399	27492	1	0.0145133
GO:BP	GO:0099111	microtubule-based transport	0.00546324	88	7	195	27492	0.0795455	0.00709297
GO:BP	GO:0042538	hyperosmotic salinity response	0.00595005	3	2	30	27492	0.666667	0.00109123
GO:BP	GO:0044062	regulation of excretion	0.00636024	3	2	31	27492	0.666667	0.0011276
GO:BP	GO:0032501	multicellular organismal process	0.00654778	171	84	8900	27492	0.491228	0.323731
GO:BP	GO:0060084	synaptic transmission involved in micturition	0.0072216	33	2	3	27492	0.0606061	0.000109123
GO:BP	GO:0007617	mating behavior	0.0072216	3	2	33	27492	0.666667	0.00120035
GO:BP	GO:0007274	neuromuscular synaptic transmission	0.00779147	33	3	27	27492	0.0909091	0.000982104
GO:BP	GO:0009653	anatomical structure morphogenesis	0.00858493	184	39	2754	27492	0.211957	0.100175
GO:BP	GO:0046903	secretion	0.0088668	164	20	1054	27492	0.121951	0.0383384
GO:BP	GO:0097254	renal tubular secretion	0.00910818	3	2	37	27492	0.666667	0.00134585
GO:BP	GO:0006874	cellular calcium ion homeostasis	0.010065	3	3	496	27492	1	0.0180416
GO:BP	GO:0098801	regulation of renal system process	0.0106665	3	2	40	27492	0.666667	0.00145497
GO:BP	GO:0055074	calcium ion homeostasis	0.011008	3	3	511	27492	1	0.0185872
GO:BP	GO:0006972	hyperosmotic response	0.0112132	3	2	41	27492	0.666667	0.00149134
GO:BP	GO:0072503	cellular divalent inorganic cation homeostasis	0.0118035	3	3	523	27492	1	0.0190237
GO:BP	GO:0072507	divalent inorganic cation homeostasis	0.0135076	3	3	547	27492	1	0.0198967
GO:BP	GO:0019098	reproductive behavior	0.0135366	3	2	45	27492	0.666667	0.00163684
GO:BP	GO:0051954	positive regulation of amine transport	0.0141515	3	2	46	27492	0.666667	0.00167321
GO:BP	GO:0009651	response to salt stress	0.0154224	3	2	48	27492	0.666667	0.00174596
GO:BP	GO:2000848	positive regulation of corticosteroid hormone secretion	0.0160504	134	3	9	27492	0.0223881	0.000327368
GO:BP	GO:0032892	positive regulation of organic acid transport	0.0160782	3	2	49	27492	0.666667	0.00178234
GO:BP	GO:0045777	positive regulation of blood pressure	0.0167478	3	2	50	27492	0.666667	0.00181871
GO:BP	GO:0007286	spermatid development	0.0167702	103	8	276	27492	0.0776699	0.0100393
GO:BP	GO:0048731	system development	0.0174047	182	58	5090	27492	0.318681	0.185145
GO:BP	GO:0006996	organelle organization	0.0177924	175	45	3698	27492	0.257143	0.134512
GO:BP	GO:0007618	mating	0.0181277	3	2	52	27492	0.666667	0.00189146
GO:BP	GO:0006875	cellular metal ion homeostasis	0.0194919	3	3	618	27492	1	0.0224793
GO:BP	GO:1903793	positive regulation of anion transport	0.0195622	3	2	54	27492	0.666667	0.00196421
GO:BP	GO:0003014	renal system process	0.0199801	33	4	117	27492	0.121212	0.00425578
GO:BP	GO:0015844	monoamine transport	0.0205836	143	6	97	27492	0.041958	0.0035283
GO:BP	GO:0035176	social behavior	0.0210513	3	2	56	27492	0.666667	0.00203696
GO:BP	GO:0055078	sodium ion homeostasis	0.0218162	3	2	57	27492	0.666667	0.00207333
GO:BP	GO:0001895	retina homeostasis	0.0230437	149	5	56	27492	0.033557	0.00203696
GO:BP	GO:0051703	biological process involved in intraspecies interaction between organisms	0.0233871	3	2	59	27492	0.666667	0.00214608
GO:BP	GO:0046883	regulation of hormone secretion	0.0237525	164	10	300	27492	0.0609756	0.0109123
GO:BP	GO:0061512	protein localization to cilium	0.0242404	59	4	68	27492	0.0677966	0.00247345
GO:BP	GO:0036159	inner dynein arm assembly	0.0255338	63	3	21	27492	0.047619	0.000763859
GO:BP	GO:0030003	cellular cation homeostasis	0.0262084	3	3	682	27492	1	0.0248072
GO:BP	GO:0019953	sexual reproduction	0.0274727	58	11	1098	27492	0.189655	0.0399389
GO:BP	GO:0051937	catecholamine transport	0.0278483	104	5	83	27492	0.0480769	0.00301906
GO:BP	GO:0006873	cellular ion homeostasis	0.0280995	3	3	698	27492	1	0.0253892
GO:BP	GO:0048609	multicellular organismal reproductive process	0.0281777	58	11	1101	27492	0.189655	0.040048
GO:BP	GO:0055065	metal ion homeostasis	0.0284638	3	3	701	27492	1	0.0254983
GO:BP	GO:0048515	spermatid differentiation	0.0298831	103	8	299	27492	0.0776699	0.0108759
GO:BP	GO:0032504	multicellular organism reproduction	0.0324776	58	11	1118	27492	0.189655	0.0406664
GO:BP	GO:0062177	radial spoke assembly	0.033676	122	2	2	27492	0.0163934	7.27484e-05
GO:BP	GO:0042592	homeostatic process	0.0354761	4	4	1853	27492	1	0.0674014
GO:BP	GO:0030278	regulation of ossification	0.0376682	2	2	129	27492	1	0.00469227
GO:BP	GO:0055080	cation homeostasis	0.0378854	3	3	771	27492	1	0.0280445
GO:BP	GO:0016043	cellular component organization	0.0386982	171	70	7243	27492	0.409357	0.263458
GO:BP	GO:0098771	inorganic ion homeostasis	0.0401429	3	3	786	27492	1	0.0285901
GO:BP	GO:0060073	micturition	0.0418172	164	3	10	27492	0.0182927	0.000363742
GO:BP	GO:0042634	regulation of hair cycle	0.0433761	152	4	31	27492	0.0263158	0.0011276
GO:BP	GO:0032890	regulation of organic acid transport	0.0442628	3	2	81	27492	0.666667	0.00294631
GO:BP	GO:0007155	cell adhesion	0.0447816	184	24	1411	27492	0.130435	0.051324
GO:BP	GO:0048871	multicellular organismal homeostasis	0.0454873	4	3	519	27492	0.75	0.0188782
GO:BP	GO:0050801	ion homeostasis	0.0474498	3	3	831	27492	1	0.030227
GO:BP	GO:0043085	positive regulation of catalytic activity	0.0475185	24	7	1082	27492	0.291667	0.0393569
GO:CC	GO:0005929	cilium	5.29689e-25	176	41	698	27279	0.232955	0.0255874
GO:CC	GO:0005930	axoneme	1.08578e-20	174	21	136	27279	0.12069	0.00498552
GO:CC	GO:0097014	ciliary plasm	1.49629e-20	174	21	138	27279	0.12069	0.00505884
GO:CC	GO:0031514	motile cilium	3.19814e-20	176	25	245	27279	0.142045	0.00898127
GO:CC	GO:0120025	plasma membrane bounded cell projection	1.21479e-17	154	55	2426	27279	0.357143	0.0889329
GO:CC	GO:0042995	cell projection	1.27063e-17	154	56	2522	27279	0.363636	0.0924521
GO:CC	GO:0097729	9+2 motile cilium	2.50765e-16	164	19	170	27279	0.115854	0.0062319
GO:CC	GO:0032838	plasma membrane bounded cell projection cytoplasm	2.11486e-15	174	21	241	27279	0.12069	0.00883463
GO:CC	GO:0099568	cytoplasmic region	4.11081e-15	174	22	284	27279	0.126437	0.0104109
GO:CC	GO:0005858	axonemal dynein complex	4.13831e-11	115	8	26	27279	0.0695652	0.000953114
GO:CC	GO:0036126	sperm flagellum	2.11859e-10	164	14	154	27279	0.0853659	0.00564537
GO:CC	GO:0030286	dynein complex	1.36838e-09	115	9	60	27279	0.0782609	0.00219949
GO:CC	GO:0036156	inner dynein arm	5.05501e-09	63	5	10	27279	0.0793651	0.000366582
GO:CC	GO:0005856	cytoskeleton	4.60262e-08	176	43	2296	27279	0.244318	0.0841673
GO:CC	GO:0005875	microtubule associated complex	2.888e-07	150	11	151	27279	0.0733333	0.00553539
GO:CC	GO:0071944	cell periphery	4.92718e-05	184	79	6909	27279	0.429348	0.253272
GO:CC	GO:0099503	secretory vesicle	6.26714e-05	104	14	647	27279	0.134615	0.0237179
GO:CC	GO:0005892	acetylcholine-gated channel complex	0.000263263	33	3	15	27279	0.0909091	0.000549874
GO:CC	GO:0098802	plasma membrane signaling receptor complex	0.000571247	33	5	165	27279	0.151515	0.00604861
GO:CC	GO:0043235	receptor complex	0.000901876	130	11	385	27279	0.0846154	0.0141134
GO:CC	GO:0030141	secretory granule	0.00134929	97	10	438	27279	0.103093	0.0160563
GO:CC	GO:0098797	plasma membrane protein complex	0.00173978	182	15	551	27279	0.0824176	0.0201987
GO:CC	GO:0005576	extracellular region	0.00260809	160	35	2733	27279	0.21875	0.100187
GO:CC	GO:0015630	microtubule cytoskeleton	0.00301856	171	23	1313	27279	0.134503	0.0481323
GO:CC	GO:0034702	ion channel complex	0.00357889	166	10	283	27279	0.060241	0.0103743
GO:CC	GO:0098691	dopaminergic synapse	0.0051637	82	3	16	27279	0.0365854	0.000586532
GO:CC	GO:1902495	transmembrane transporter complex	0.00527922	166	11	362	27279	0.0662651	0.0132703
GO:CC	GO:1990351	transporter complex	0.00749346	166	11	376	27279	0.0662651	0.0137835
GO:CC	GO:0005737	cytoplasm	0.00812217	181	103	11347	27279	0.569061	0.415961
GO:CC	GO:1990716	axonemal central apparatus	0.00917208	36	2	6	27279	0.0555556	0.000219949
GO:CC	GO:0005886	plasma membrane	0.0110698	184	68	6431	27279	0.369565	0.235749
GO:CC	GO:0043005	neuron projection	0.0139826	24	8	1574	27279	0.333333	0.0577001
GO:CC	GO:0099512	supramolecular fiber	0.0275627	175	18	994	27279	0.102857	0.0364383
GO:CC	GO:0099081	supramolecular polymer	0.0301157	175	18	1001	27279	0.102857	0.0366949
GO:CC	GO:0005874	microtubule	0.0325527	170	11	432	27279	0.0647059	0.0158364
GO:CC	GO:0005887	integral component of plasma membrane	0.0479537	145	20	1496	27279	0.137931	0.0548407
GO:MF	GO:0008569	minus-end-directed microtubule motor activity	1.99459e-10	88	7	20	25399	0.0795455	0.000787433
GO:MF	GO:0005515	protein binding	1.32397e-09	185	123	10433	25399	0.664865	0.410764
GO:MF	GO:0051959	dynein light intermediate chain binding	6.56108e-09	88	7	31	25399	0.0795455	0.00122052
GO:MF	GO:0045505	dynein intermediate chain binding	9.22031e-08	88	7	44	25399	0.0795455	0.00173235
GO:MF	GO:0003777	microtubule motor activity	1.57965e-06	88	7	65	25399	0.0795455	0.00255916
GO:MF	GO:0005185	neurohypophyseal hormone activity	5.28473e-06	3	2	2	25399	0.666667	7.87433e-05
GO:MF	GO:0005488	binding	1.11043e-05	175	145	16189	25399	0.828571	0.637387
GO:MF	GO:0003774	cytoskeletal motor activity	6.77728e-05	88	7	111	25399	0.0795455	0.00437025
GO:MF	GO:0005509	calcium ion binding	8.47593e-05	160	19	719	25399	0.11875	0.0283082
GO:MF	GO:0042166	acetylcholine binding	0.000247784	33	3	12	25399	0.0909091	0.00047246
GO:MF	GO:0022848	acetylcholine-gated cation-selective channel activity	0.000628491	33	3	16	25399	0.0909091	0.000629946
GO:MF	GO:0015464	acetylcholine receptor activity	0.00091418	33	3	18	25399	0.0909091	0.000708689
GO:MF	GO:0042165	neurotransmitter binding	0.0012749	33	3	20	25399	0.0909091	0.000787433
GO:MF	GO:0005184	neuropeptide hormone activity	0.00171645	3	2	26	25399	0.666667	0.00102366
GO:MF	GO:0005231	excitatory extracellular ligand-gated ion channel activity	0.00229285	83	4	33	25399	0.0481928	0.00129926
GO:MF	GO:0099094	ligand-gated cation channel activity	0.00281239	109	6	101	25399	0.0550459	0.00397653
GO:MF	GO:0005261	cation channel activity	0.0053661	166	11	322	25399	0.0662651	0.0126777
GO:MF	GO:0097367	carbohydrate derivative binding	0.00552524	96	23	2275	25399	0.239583	0.0895705
GO:MF	GO:0022836	gated channel activity	0.00568652	166	11	324	25399	0.0662651	0.0127564
GO:MF	GO:0015276	ligand-gated ion channel activity	0.014207	109	6	134	25399	0.0550459	0.0052758
GO:MF	GO:0022834	ligand-gated channel activity	0.0154466	109	6	136	25399	0.0550459	0.00535454
GO:MF	GO:1904315	transmitter-gated ion channel activity involved in regulation of postsynaptic membrane potential	0.0200818	33	3	49	25399	0.0909091	0.00192921
GO:MF	GO:0031855	oxytocin receptor binding	0.0223702	1	1	1	25399	1	3.93716e-05
GO:MF	GO:0099529	neurotransmitter receptor activity involved in regulation of postsynaptic membrane potential	0.0240247	33	3	52	25399	0.0909091	0.00204732
GO:MF	GO:0004340	glucokinase activity	0.0331543	62	2	5	25399	0.0322581	0.000196858
GO:MF	GO:0019158	mannokinase activity	0.0331543	62	2	5	25399	0.0322581	0.000196858
GO:MF	GO:0008865	fructokinase activity	0.0331543	62	2	5	25399	0.0322581	0.000196858
GO:MF	GO:0004396	hexokinase activity	0.0331543	62	2	5	25399	0.0322581	0.000196858
GO:MF	GO:0022824	transmitter-gated ion channel activity	0.0333655	33	3	58	25399	0.0909091	0.00228355
GO:MF	GO:0022835	transmitter-gated channel activity	0.0333655	33	3	58	25399	0.0909091	0.00228355
GO:MF	GO:0022890	inorganic cation transmembrane transporter activity	0.0403154	141	12	560	25399	0.0851064	0.0220481
GO:MF	GO:0032841	calcitonin binding	0.0447405	2	1	1	25399	0.5	3.93716e-05
GO:MF	GO:0005179	hormone activity	0.0462298	3	2	133	25399	0.666667	0.00523643
GO:MF	GO:0043167	ion binding	0.0465087	151	56	5890	25399	0.370861	0.231899
GO:MF	GO:0098960	postsynaptic neurotransmitter receptor activity	0.0491327	33	3	66	25399	0.0909091	0.00259853
GO:MF	GO:0005230	extracellular ligand-gated ion channel activity	0.0495407	83	4	71	25399	0.0481928	0.00279539
HP	HP:0012206	Abnormal sperm motility	1.09841e-05	122	14	80	4821	0.114754	0.0165941
HP	HP:0032559	Short sperm flagella	9.17181e-05	63	6	18	4821	0.0952381	0.00373367
HP	HP:0012868	Abnormal sperm tail morphology	0.000260024	63	6	21	4821	0.0952381	0.00435594
HP	HP:0031456	Ectopic pregnancy	0.000379409	122	10	49	4821	0.0819672	0.0101639
HP	HP:0025177	Peribronchovascular interstitial thickening	0.000379409	122	10	49	4821	0.0819672	0.0101639
HP	HP:0032543	Lithoptysis	0.000379409	122	10	49	4821	0.0819672	0.0101639
HP	HP:0011617	Pulmonary situs ambiguus	0.000379409	122	10	49	4821	0.0819672	0.0101639
HP	HP:0011615	Abnormal pulmonary situs morphology	0.000379409	122	10	49	4821	0.0819672	0.0101639
HP	HP:0011539	Atrial situs ambiguous	0.000464226	122	10	50	4821	0.0819672	0.0103713
HP	HP:0025576	Abnormal inferior vena cava morphology	0.000565232	122	10	51	4821	0.0819672	0.0105787
HP	HP:0011535	Abnormal atrial arrangement	0.000992807	122	10	54	4821	0.0819672	0.011201
HP	HP:0030829	Abnormal breath sound	0.00110192	122	14	114	4821	0.114754	0.0236465
HP	HP:0001742	Nasal congestion	0.00118776	122	10	55	4821	0.0819672	0.0114084
HP	HP:0012265	Ciliary dyskinesia	0.0012073	122	8	32	4821	0.0655738	0.00663763
HP	HP:0012262	Abnormal ciliary motility	0.00156016	122	8	33	4821	0.0655738	0.00684505
HP	HP:0002257	Chronic rhinitis	0.00168019	122	10	57	4821	0.0819672	0.0118233
HP	HP:0012261	Abnormal respiratory motile cilium physiology	0.00199735	122	8	34	4821	0.0655738	0.00705248
HP	HP:0011109	Chronic sinusitis	0.00226939	178	12	61	4821	0.0674157	0.012653
HP	HP:0100582	Nasal polyposis	0.00226939	178	12	61	4821	0.0674157	0.012653
HP	HP:0011274	Recurrent mycobacterial infections	0.00234222	122	10	59	4821	0.0819672	0.0122381
HP	HP:0003251	Male infertility	0.00254025	122	14	122	4821	0.114754	0.025306
HP	HP:0032558	Absent sperm flagella	0.00254214	63	5	17	4821	0.0793651	0.00352624
HP	HP:3000004	Abnormality of frontalis muscle belly	0.00330357	14	3	10	4821	0.214286	0.00207426
HP	HP:0004661	Frontalis muscle weakness	0.00330357	14	3	10	4821	0.214286	0.00207426
HP	HP:0040172	Abnormality of occipitofrontalis muscle	0.00330357	14	3	10	4821	0.214286	0.00207426
HP	HP:0032560	Coiled sperm flagella	0.00348461	63	5	18	4821	0.0793651	0.00373367
HP	HP:0008222	Female infertility	0.00437398	122	10	63	4821	0.0819672	0.0130678
HP	HP:0000433	Abnormal nasal mucosa morphology	0.00461047	178	12	65	4821	0.0674157	0.0134827
HP	HP:0030828	Wheezing	0.00507432	122	10	64	4821	0.0819672	0.0132753
HP	HP:0031245	Productive cough	0.00507432	122	10	64	4821	0.0819672	0.0132753
HP	HP:0001748	Polysplenia	0.00507432	122	10	64	4821	0.0819672	0.0132753
HP	HP:0005301	Persistent left superior vena cava	0.00587007	122	10	65	4821	0.0819672	0.0134827
HP	HP:0012801	Narrow jaw	0.00603582	14	3	12	4821	0.214286	0.00248911
HP	HP:0002872	Apneic episodes precipitated by illness, fatigue, stress	0.00603582	14	3	12	4821	0.214286	0.00248911
HP	HP:0012863	Abnormal male germ cell morphology	0.0067438	63	6	35	4821	0.0952381	0.0072599
HP	HP:0012864	Abnormal sperm morphology	0.0067438	63	6	35	4821	0.0952381	0.0072599
HP	HP:0012862	Abnormal germ cell morphology	0.0067438	63	6	35	4821	0.0952381	0.0072599
HP	HP:0005425	Recurrent sinopulmonary infections	0.00779164	122	10	67	4821	0.0819672	0.0138975
HP	HP:0025575	Abnormal superior vena cava morphology	0.00779164	122	10	67	4821	0.0819672	0.0138975
HP	HP:0004889	Intermittent episodes of respiratory insufficiency due to muscle weakness	0.00995235	14	3	14	4821	0.214286	0.00290396
HP	HP:0030842	Choking episodes	0.00995235	14	3	14	4821	0.214286	0.00290396
HP	HP:0011469	Nasal regurgitation	0.00995235	14	3	14	4821	0.214286	0.00290396
HP	HP:0005345	Abnormal vena cava morphology	0.0133182	122	10	71	4821	0.0819672	0.0147272
HP	HP:0010772	Anomalous pulmonary venous return	0.0151392	122	10	72	4821	0.0819672	0.0149347
HP	HP:0004885	Episodic respiratory distress	0.0184969	14	3	17	4821	0.214286	0.00352624
HP	HP:0025401	Staring gaze	0.0184969	14	3	17	4821	0.214286	0.00352624
HP	HP:0100750	Atelectasis	0.0194345	122	10	74	4821	0.0819672	0.0153495
HP	HP:0002882	Sudden episodic apnea	0.0308504	14	3	20	4821	0.214286	0.00414852
HP	HP:0001669	Transposition of the great arteries	0.0312511	122	10	78	4821	0.0819672	0.0161792
HP	HP:0030968	Abnormal pulmonary vein morphology	0.0312511	122	10	78	4821	0.0819672	0.0161792
HP	HP:0011718	Abnormality of the pulmonary veins	0.0312511	122	10	78	4821	0.0819672	0.0161792
HP	HP:0008443	Spinal deformities	0.0359304	14	3	21	4821	0.214286	0.00435594
HP	HP:0012041	Decreased fertility in males	0.037182	63	10	155	4821	0.15873	0.032151
HP	HP:0012384	Rhinitis	0.0437544	122	10	81	4821	0.0819672	0.0168015
KEGG	KEGG:04725	Cholinergic synapse	0.00418939	33	5	111	8714	0.151515	0.0127381
KEGG	KEGG:04080	Neuroactive ligand-receptor interaction	0.00591115	3	3	372	8714	1	0.0426899
KEGG	KEGG:00524	Neomycin, kanamycin and gentamicin biosynthesis	0.0376184	62	2	5	8714	0.0322581	0.000573789
REAC	REAC:R-MMU-388479	Vasopressin-like receptors	0.000362909	3	2	6	8748	0.666667	0.000685871
REAC	REAC:R-MMU-629597	Highly calcium permeable nicotinic acetylcholine receptors	0.00124874	33	3	9	8748	0.0909091	0.00102881
REAC	REAC:R-MMU-622323	Presynaptic nicotinic acetylcholine receptors	0.00244028	33	3	11	8748	0.0909091	0.00125743
REAC	REAC:R-MMU-629594	Highly calcium permeable postsynaptic nicotinic acetylcholine receptors	0.00244028	33	3	11	8748	0.0909091	0.00125743
REAC	REAC:R-MMU-181431	Acetylcholine binding and downstream events	0.00420809	33	3	13	8748	0.0909091	0.00148605
REAC	REAC:R-MMU-622327	Postsynaptic nicotinic acetylcholine receptors	0.00420809	33	3	13	8748	0.0909091	0.00148605
REAC	REAC:R-MMU-500792	GPCR ligand binding	0.0237412	3	3	373	8748	1	0.0426383
TF	TF:M10355	Factor: rfx2; motif: SGSNGTTGCCATGGNRACSRGN	4.89681e-08	174	34	1163	21833	0.195402	0.053268
TF	TF:M10357	Factor: Rfxdc1; motif: NNGTTGCYNKG	2.56681e-07	177	58	3075	21833	0.327684	0.140842
TF	TF:M07122	Factor: rfx1; motif: GTYNCCATGGCAAC	8.41433e-06	174	31	1203	21833	0.178161	0.0551001
TF	TF:M09706	Factor: rfx1; motif: SNSSCNGTTGCCAKGGNRACSS	1.79788e-05	171	28	1054	21833	0.163743	0.0482755
TF	TF:M04627	Factor: Rfx1; motif: GTTGCYNNGGARMS	9.72056e-05	185	66	4163	21833	0.356757	0.190675
TF	TF:M07122_1	Factor: rfx1; motif: GTYNCCATGGCAAC; match class: 1	0.00205359	186	11	205	21833	0.0591398	0.00938946
TF	TF:M04627_1	Factor: Rfx1; motif: GTTGCYNNGGARMS; match class: 1	0.00219839	93	13	604	21833	0.139785	0.0276645
TF	TF:M10356	Factor: rfx3; motif: CSGTTGCCATGGNRAC	0.00242055	171	9	142	21833	0.0526316	0.00650392
TF	TF:M07261_1	Factor: LKLF; motif: GGGGTGGKSN; match class: 1	0.00379026	101	37	3792	21833	0.366337	0.173682
TF	TF:M07305	Factor: RFX; motif: SNGTTGCYANGGA	0.00966805	171	25	1199	21833	0.146199	0.0549169
TF	TF:M07371	Factor: ZEB; motif: NNNCAGGTGNSN	0.0106625	66	9	450	21833	0.136364	0.020611
TF	TF:M07461	Factor: KLF; motif: GGGNGGGG	0.0125515	163	91	8517	21833	0.558282	0.390098
TF	TF:M02790	Factor: Rfxdc2; motif: NNNCNTAGCAACSNN	0.0196529	92	11	533	21833	0.119565	0.0244126
TF	TF:M04493_1	Factor: Rxrb; motif: GGGGTCAAAGGTCA; match class: 1	0.0221547	55	18	2439	21833	0.327273	0.111712
TF	TF:M07289_1	Factor: GKLF; motif: NNNRGGNGNGGSN; match class: 1	0.0223107	184	121	11003	21833	0.657609	0.503962
TF	TF:M08819	Factor: LKLF; motif: CNCCACCCS	0.0223495	174	72	5821	21833	0.413793	0.266615
TF	TF:M01704_1	Factor: gli3; motif: GACCACCCANG; match class: 1	0.0244109	173	11	286	21833	0.0635838	0.0130994
TF	TF:M01733	Factor: MZF-1; motif: TGGGGAR	0.0297015	186	117	10436	21833	0.629032	0.477992
TF	TF:M07260	Factor: Ikaros; motif: TGGGAGN	0.0317192	89	66	11484	21833	0.741573	0.525993
TF	TF:M07602	Factor: CP2; motif: NNNNCCAGNCNN	0.0328448	185	117	10521	21833	0.632432	0.481885
TF	TF:M02844	Factor: BCL6B; motif: NNNNCCGCCCCWNNNN	0.0356793	186	143	13716	21833	0.768817	0.628223
TF	TF:M02925	Factor: TCFAP2C; motif: NNGCCCNAGGGCWN	0.0435664	182	69	5328	21833	0.379121	0.244034
TF	TF:M07325	Factor: MaFA; motif: TCTGCTGASCNN	0.0475509	184	81	6544	21833	0.440217	0.29973

## Sheet: GP_RNA_upreg Coc WT spec
Category	ID	Description	p.adjust	query_size	Count	term_size	effective_domain_size	GeneRatio	BgRatio
GO:BP	GO:0007399	nervous system development	1.96024e-09	122	39	2468	27492	0.319672	0.0897716
GO:BP	GO:0007275	multicellular organism development	3.13114e-09	113	56	5441	27492	0.495575	0.197912
GO:BP	GO:0048731	system development	3.18863e-09	113	54	5090	27492	0.477876	0.185145
GO:BP	GO:0032502	developmental process	6.06268e-09	114	63	6768	27492	0.552632	0.246181
GO:BP	GO:0048856	anatomical structure development	1.10798e-07	113	57	6113	27492	0.504425	0.222356
GO:BP	GO:0022008	neurogenesis	1.12559e-07	122	31	1809	27492	0.254098	0.065801
GO:BP	GO:0051239	regulation of multicellular organismal process	3.91375e-07	122	38	2798	27492	0.311475	0.101775
GO:BP	GO:0048869	cellular developmental process	3.82878e-06	122	49	4715	27492	0.401639	0.171504
GO:BP	GO:0009653	anatomical structure morphogenesis	3.99938e-06	122	36	2754	27492	0.295082	0.100175
GO:BP	GO:0030154	cell differentiation	5.37232e-06	122	48	4598	27492	0.393443	0.167249
GO:BP	GO:0048522	positive regulation of cellular process	5.61107e-06	122	56	5962	27492	0.459016	0.216863
GO:BP	GO:0032501	multicellular organismal process	6.38973e-06	119	70	8900	27492	0.588235	0.323731
GO:BP	GO:0048699	generation of neurons	9.70995e-06	122	27	1674	27492	0.221311	0.0608904
GO:BP	GO:0048468	cell development	2.59466e-05	122	32	2397	27492	0.262295	0.087189
GO:BP	GO:0065009	regulation of molecular function	2.70901e-05	116	35	2979	27492	0.301724	0.108359
GO:BP	GO:0007267	cell-cell signaling	4.11423e-05	122	26	1670	27492	0.213115	0.0607449
GO:BP	GO:0048518	positive regulation of biological process	5.60712e-05	119	56	6525	27492	0.470588	0.237342
GO:BP	GO:1905114	cell surface receptor signaling pathway involved in cell-cell signaling	6.0116e-05	122	15	551	27492	0.122951	0.0200422
GO:BP	GO:0030182	neuron differentiation	0.000106125	122	24	1507	27492	0.196721	0.0548159
GO:BP	GO:0050793	regulation of developmental process	0.000124193	113	31	2635	27492	0.274336	0.0958461
GO:BP	GO:0016043	cellular component organization	0.000139277	122	60	7243	27492	0.491803	0.263458
GO:BP	GO:0031175	neuron projection development	0.000151625	122	20	1080	27492	0.163934	0.0392842
GO:BP	GO:0051128	regulation of cellular component organization	0.000158581	113	29	2366	27492	0.256637	0.0860614
GO:BP	GO:0050789	regulation of biological process	0.0001602	119	86	13203	27492	0.722689	0.480249
GO:BP	GO:0007010	cytoskeleton organization	0.000161094	122	23	1422	27492	0.188525	0.0517241
GO:BP	GO:0048519	negative regulation of biological process	0.000187892	95	44	5946	27492	0.463158	0.216281
GO:BP	GO:0050794	regulation of cellular process	0.000289504	119	82	12377	27492	0.689076	0.450204
GO:BP	GO:0120035	regulation of plasma membrane bounded cell projection organization	0.0002899	122	16	714	27492	0.131148	0.0259712
GO:BP	GO:0044057	regulation of system process	0.000291237	122	15	622	27492	0.122951	0.0226248
GO:BP	GO:0048583	regulation of response to stimulus	0.000299508	122	40	3870	27492	0.327869	0.140768
GO:BP	GO:0010646	regulation of cell communication	0.00033173	122	37	3415	27492	0.303279	0.124218
GO:BP	GO:0051493	regulation of cytoskeleton organization	0.000337974	122	14	541	27492	0.114754	0.0196785
GO:BP	GO:0023051	regulation of signaling	0.000354859	122	37	3424	27492	0.303279	0.124545
GO:BP	GO:2000026	regulation of multicellular organismal development	0.000368601	106	21	1457	27492	0.198113	0.0529972
GO:BP	GO:0071840	cellular component organization or biogenesis	0.000374472	122	60	7432	27492	0.491803	0.270333
GO:BP	GO:0065007	biological regulation	0.000385784	119	88	13907	27492	0.739496	0.505856
GO:BP	GO:0031344	regulation of cell projection organization	0.000391055	122	16	730	27492	0.131148	0.0265532
GO:BP	GO:0097435	supramolecular fiber organization	0.000436611	122	16	736	27492	0.131148	0.0267714
GO:BP	GO:0009966	regulation of signal transduction	0.000494461	122	33	2865	27492	0.270492	0.104212
GO:BP	GO:0048646	anatomical structure formation involved in morphogenesis	0.000505932	122	20	1164	27492	0.163934	0.0423396
GO:BP	GO:0030155	regulation of cell adhesion	0.000584596	108	15	746	27492	0.138889	0.0271352
GO:BP	GO:0006928	movement of cell or subcellular component	0.000673523	119	27	2112	27492	0.226891	0.0768223
GO:BP	GO:0008366	axon ensheathment	0.000715	103	8	172	27492	0.0776699	0.00625637
GO:BP	GO:0007272	ensheathment of neurons	0.000715	103	8	172	27492	0.0776699	0.00625637
GO:BP	GO:0006996	organelle organization	0.000828852	122	38	3698	27492	0.311475	0.134512
GO:BP	GO:0044087	regulation of cellular component biogenesis	0.000843365	122	18	980	27492	0.147541	0.0356467
GO:BP	GO:0008283	cell population proliferation	0.000845972	80	21	2081	27492	0.2625	0.0756947
GO:BP	GO:0120036	plasma membrane bounded cell projection organization	0.00105876	122	23	1581	27492	0.188525	0.0575076
GO:BP	GO:0006915	apoptotic process	0.0011228	108	24	1953	27492	0.222222	0.0710388
GO:BP	GO:0033043	regulation of organelle organization	0.00120045	122	19	1115	27492	0.155738	0.0405573
GO:BP	GO:0022010	central nervous system myelination	0.00122798	81	4	22	27492	0.0493827	0.000800233
GO:BP	GO:0032291	axon ensheathment in central nervous system	0.00122798	81	4	22	27492	0.0493827	0.000800233
GO:BP	GO:0048666	neuron development	0.0013047	122	20	1236	27492	0.163934	0.0449585
GO:BP	GO:0007155	cell adhesion	0.00136635	108	20	1411	27492	0.185185	0.051324
GO:BP	GO:0032879	regulation of localization	0.00144458	122	32	2852	27492	0.262295	0.103739
GO:BP	GO:0051246	regulation of protein metabolic process	0.00149322	109	28	2576	27492	0.256881	0.0937
GO:BP	GO:0022610	biological adhesion	0.0015599	108	20	1423	27492	0.185185	0.0517605
GO:BP	GO:0040011	locomotion	0.00157967	122	25	1877	27492	0.204918	0.0682744
GO:BP	GO:0030030	cell projection organization	0.00159978	122	23	1619	27492	0.188525	0.0588899
GO:BP	GO:0045595	regulation of cell differentiation	0.00164128	108	22	1704	27492	0.203704	0.0619817
GO:BP	GO:0097190	apoptotic signaling pathway	0.00168202	60	10	603	27492	0.166667	0.0219337
GO:BP	GO:0065008	regulation of biological quality	0.00183075	122	39	3977	27492	0.319672	0.14466
GO:BP	GO:0042981	regulation of apoptotic process	0.00187735	108	21	1577	27492	0.194444	0.0573621
GO:BP	GO:0012501	programmed cell death	0.00189965	108	24	2011	27492	0.222222	0.0731486
GO:BP	GO:0009893	positive regulation of metabolic process	0.00196257	108	35	3834	27492	0.324074	0.139459
GO:BP	GO:0031325	positive regulation of cellular metabolic process	0.00199511	113	33	3312	27492	0.292035	0.120471
GO:BP	GO:0043067	regulation of programmed cell death	0.00259422	108	21	1609	27492	0.194444	0.0585261
GO:BP	GO:0022603	regulation of anatomical structure morphogenesis	0.00279658	122	17	954	27492	0.139344	0.034701
GO:BP	GO:1902903	regulation of supramolecular fiber organization	0.00300626	122	11	384	27492	0.0901639	0.0139677
GO:BP	GO:0033554	cellular response to stress	0.00309128	89	20	1831	27492	0.224719	0.0666012
GO:BP	GO:0061564	axon development	0.00330707	113	12	510	27492	0.106195	0.0185509
GO:BP	GO:0031644	regulation of nervous system process	0.00400288	122	8	182	27492	0.0655738	0.00662011
GO:BP	GO:0051240	positive regulation of multicellular organismal process	0.00406015	122	22	1580	27492	0.180328	0.0574713
GO:BP	GO:0031323	regulation of cellular metabolic process	0.0043316	109	46	6041	27492	0.422018	0.219737
GO:BP	GO:0008544	epidermis development	0.00436606	65	8	351	27492	0.123077	0.0127674
GO:BP	GO:0051345	positive regulation of hydrolase activity	0.00492477	113	12	530	27492	0.106195	0.0192783
GO:BP	GO:0051641	cellular localization	0.00590908	122	31	2889	27492	0.254098	0.105085
GO:BP	GO:0007162	negative regulation of cell adhesion	0.00616087	106	9	299	27492	0.0849057	0.0108759
GO:BP	GO:0042542	response to hydrogen peroxide	0.00642462	73	6	146	27492	0.0821918	0.00531064
GO:BP	GO:0048523	negative regulation of cellular process	0.00673815	95	37	5102	27492	0.389474	0.185581
GO:BP	GO:0033993	response to lipid	0.00685757	80	14	1086	27492	0.175	0.0395024
GO:BP	GO:1901700	response to oxygen-containing compound	0.00693189	86	20	2003	27492	0.232558	0.0728576
GO:BP	GO:0007166	cell surface receptor signaling pathway	0.00709928	122	30	2763	27492	0.245902	0.100502
GO:BP	GO:0009967	positive regulation of signal transduction	0.0072456	122	21	1508	27492	0.172131	0.0548523
GO:BP	GO:0048870	cell motility	0.00745538	119	22	1684	27492	0.184874	0.0612542
GO:BP	GO:0051674	localization of cell	0.00745538	119	22	1684	27492	0.184874	0.0612542
GO:BP	GO:0051241	negative regulation of multicellular organismal process	0.007651	106	16	1061	27492	0.150943	0.038593
GO:BP	GO:2001236	regulation of extrinsic apoptotic signaling pathway	0.00776903	108	7	158	27492	0.0648148	0.00574713
GO:BP	GO:0009611	response to wounding	0.00782536	62	9	537	27492	0.145161	0.019533
GO:BP	GO:0008219	cell death	0.00797968	108	24	2182	27492	0.222222	0.0793685
GO:BP	GO:0010604	positive regulation of macromolecule metabolic process	0.00818118	108	32	3529	27492	0.296296	0.128365
GO:BP	GO:0042552	myelination	0.00883665	103	7	169	27492	0.0679612	0.00614724
GO:BP	GO:0097191	extrinsic apoptotic signaling pathway	0.00911354	108	8	230	27492	0.0740741	0.00836607
GO:BP	GO:0050790	regulation of catalytic activity	0.00999042	113	25	2257	27492	0.221239	0.0820966
GO:BP	GO:0010975	regulation of neuron projection development	0.0108512	122	12	529	27492	0.0983607	0.019242
GO:BP	GO:0010941	regulation of cell death	0.011682	108	21	1770	27492	0.194444	0.0643824
GO:BP	GO:0051173	positive regulation of nitrogen compound metabolic process	0.0122853	113	30	3085	27492	0.265487	0.112214
GO:BP	GO:0080090	regulation of primary metabolic process	0.0125753	119	47	5862	27492	0.394958	0.213226
GO:BP	GO:0007015	actin filament organization	0.0129128	122	11	447	27492	0.0901639	0.0162593
GO:BP	GO:0051171	regulation of nitrogen compound metabolic process	0.0129908	119	46	5682	27492	0.386555	0.206678
GO:BP	GO:0090066	regulation of anatomical structure size	0.0138781	122	12	542	27492	0.0983607	0.0197148
GO:BP	GO:0000902	cell morphogenesis	0.0145395	122	17	1079	27492	0.139344	0.0392478
GO:BP	GO:0032268	regulation of cellular protein metabolic process	0.0152148	109	25	2403	27492	0.229358	0.0874072
GO:BP	GO:0016477	cell migration	0.0163244	119	20	1498	27492	0.168067	0.0544886
GO:BP	GO:0034115	negative regulation of heterotypic cell-cell adhesion	0.0200162	102	3	11	27492	0.0294118	0.000400116
GO:BP	GO:0070587	regulation of cell-cell adhesion involved in gastrulation	0.0200162	102	3	11	27492	0.0294118	0.000400116
GO:BP	GO:0014003	oligodendrocyte development	0.0216932	81	4	44	27492	0.0493827	0.00160047
GO:BP	GO:0042127	regulation of cell population proliferation	0.0224151	88	18	1749	27492	0.204545	0.0636185
GO:BP	GO:0060341	regulation of cellular localization	0.0233741	82	12	863	27492	0.146341	0.031391
GO:BP	GO:0002366	leukocyte activation involved in immune response	0.0237537	119	9	314	27492	0.0756303	0.0114215
GO:BP	GO:0051017	actin filament bundle assembly	0.0241089	122	7	166	27492	0.057377	0.00603812
GO:BP	GO:0002263	cell activation involved in immune response	0.0256263	119	9	317	27492	0.0756303	0.0115306
GO:BP	GO:0070586	cell-cell adhesion involved in gastrulation	0.0266163	102	3	12	27492	0.0294118	0.000436491
GO:BP	GO:0035239	tube morphogenesis	0.0268949	122	15	897	27492	0.122951	0.0326277
GO:BP	GO:0061572	actin filament bundle organization	0.027094	122	7	169	27492	0.057377	0.00614724
GO:BP	GO:0038034	signal transduction in absence of ligand	0.0279018	48	4	79	27492	0.0833333	0.00287356
GO:BP	GO:0097192	extrinsic apoptotic signaling pathway in absence of ligand	0.0279018	48	4	79	27492	0.0833333	0.00287356
GO:BP	GO:0019220	regulation of phosphate metabolic process	0.0294739	119	19	1426	27492	0.159664	0.0518696
GO:BP	GO:0051174	regulation of phosphorus metabolic process	0.0297649	119	19	1427	27492	0.159664	0.051906
GO:BP	GO:0051179	localization	0.0305034	122	49	6255	27492	0.401639	0.227521
GO:BP	GO:0030029	actin filament-based process	0.0317596	122	14	798	27492	0.114754	0.0290266
GO:BP	GO:0043066	negative regulation of apoptotic process	0.0318539	84	13	1020	27492	0.154762	0.0371017
GO:BP	GO:0080134	regulation of response to stress	0.0337569	89	15	1273	27492	0.168539	0.0463044
GO:BP	GO:0006935	chemotaxis	0.0367789	119	12	613	27492	0.10084	0.0222974
GO:BP	GO:0099565	chemical synaptic transmission, postsynaptic	0.0370623	122	6	118	27492	0.0491803	0.00429216
GO:BP	GO:0032970	regulation of actin filament-based process	0.0389087	122	10	411	27492	0.0819672	0.0149498
GO:BP	GO:1903530	regulation of secretion by cell	0.0393128	35	7	654	27492	0.2	0.0237887
GO:BP	GO:0042330	taxis	0.0398529	119	12	618	27492	0.10084	0.0224793
GO:BP	GO:0043069	negative regulation of programmed cell death	0.0398973	84	13	1042	27492	0.154762	0.0379019
GO:BP	GO:0099601	regulation of neurotransmitter receptor activity	0.0408147	122	5	71	27492	0.0409836	0.00258257
GO:BP	GO:0060255	regulation of macromolecule metabolic process	0.0415096	109	47	6756	27492	0.431193	0.245744
GO:BP	GO:0030036	actin cytoskeleton organization	0.0448999	122	13	714	27492	0.106557	0.0259712
GO:BP	GO:0030148	sphingolipid biosynthetic process	0.045268	95	5	93	27492	0.0526316	0.0033828
GO:BP	GO:0051248	negative regulation of protein metabolic process	0.046835	93	14	1097	27492	0.150538	0.0399025
GO:BP	GO:0010628	positive regulation of gene expression	0.047935	108	16	1205	27492	0.148148	0.0438309
GO:BP	GO:0006950	response to stress	0.0484918	89	28	3850	27492	0.314607	0.140041
GO:BP	GO:0060070	canonical Wnt signaling pathway	0.0497181	106	8	296	27492	0.0754717	0.0107668
GO:CC	GO:0042995	cell projection	1.06851e-08	122	37	2522	27279	0.303279	0.0924521
GO:CC	GO:0120025	plasma membrane bounded cell projection	1.55714e-08	122	36	2426	27279	0.295082	0.0889329
GO:CC	GO:0043005	neuron projection	6.43739e-08	122	28	1574	27279	0.229508	0.0577001
GO:CC	GO:0005737	cytoplasm	8.25845e-08	122	85	11347	27279	0.696721	0.415961
GO:CC	GO:0030424	axon	1.07529e-05	118	17	775	27279	0.144068	0.0284101
GO:CC	GO:0036477	somatodendritic compartment	8.31804e-05	122	19	1077	27279	0.155738	0.0394809
GO:CC	GO:0030425	dendrite	0.000104017	122	16	777	27279	0.131148	0.0284834
GO:CC	GO:0097447	dendritic tree	0.000107624	122	16	779	27279	0.131148	0.0285568
GO:CC	GO:0030054	cell junction	0.000132677	122	27	2107	27279	0.221311	0.0772389
GO:CC	GO:0098794	postsynapse	0.000372258	122	15	753	27279	0.122951	0.0276037
GO:CC	GO:0005925	focal adhesion	0.00255139	109	7	185	27279	0.0642202	0.00678177
GO:CC	GO:0030017	sarcomere	0.00293465	38	5	213	27279	0.131579	0.0078082
GO:CC	GO:0005622	intracellular anatomical structure	0.00313815	119	97	17282	27279	0.815126	0.633528
GO:CC	GO:0030055	cell-substrate junction	0.00359111	109	7	195	27279	0.0642202	0.00714836
GO:CC	GO:0030426	growth cone	0.00372563	100	7	214	27279	0.07	0.00784486
GO:CC	GO:0031252	cell leading edge	0.00399679	88	9	451	27279	0.102273	0.0165329
GO:CC	GO:0030427	site of polarized growth	0.00458539	100	7	221	27279	0.07	0.00810147
GO:CC	GO:0030016	myofibril	0.00471292	38	5	235	27279	0.131579	0.00861469
GO:CC	GO:0043292	contractile fiber	0.00575656	38	5	245	27279	0.131579	0.00898127
GO:CC	GO:0005856	cytoskeleton	0.00591949	114	24	2296	27279	0.210526	0.0841673
GO:CC	GO:0043235	receptor complex	0.0106443	116	9	385	27279	0.0775862	0.0141134
GO:CC	GO:0070161	anchoring junction	0.014551	88	10	664	27279	0.113636	0.0243411
GO:CC	GO:0031674	I band	0.015368	38	4	152	27279	0.105263	0.00557205
GO:CC	GO:0043226	organelle	0.0199423	119	90	15998	27279	0.756303	0.586458
GO:CC	GO:0098802	plasma membrane signaling receptor complex	0.01995	116	6	165	27279	0.0517241	0.00604861
GO:CC	GO:0045171	intercellular bridge	0.0227286	28	3	84	27279	0.107143	0.00307929
GO:CC	GO:0045202	synapse	0.030363	122	18	1494	27279	0.147541	0.0547674
GO:CC	GO:0099080	supramolecular complex	0.0313007	114	16	1319	27279	0.140351	0.0483522
GO:CC	GO:0048471	perinuclear region of cytoplasm	0.0357481	83	10	787	27279	0.120482	0.02885
GO:CC	GO:0150034	distal axon	0.038008	110	8	376	27279	0.0727273	0.0137835
GO:CC	GO:0043025	neuronal cell body	0.0402439	110	11	717	27279	0.1	0.026284
GO:CC	GO:0099572	postsynaptic specialization	0.0412194	122	9	437	27279	0.0737705	0.0160196
GO:CC	GO:0110165	cellular anatomical entity	0.0461067	123	116	22667	27279	0.943089	0.830932
GO:MF	GO:0005515	protein binding	4.12096e-07	119	82	10433	25399	0.689076	0.410764
GO:MF	GO:0005488	binding	0.00284686	120	99	16189	25399	0.825	0.637387
GO:MF	GO:0019911	structural constituent of myelin sheath	0.00427696	103	3	10	25399	0.0291262	0.000393716
TF	TF:M01733_1	Factor: MZF-1; motif: TGGGGAR; match class: 1	4.89896e-05	123	45	3560	21833	0.365854	0.163056
TF	TF:M00470	Factor: AP-2gamma; motif: GCCYNNGGS	0.00078477	123	66	7023	21833	0.536585	0.321669
TF	TF:M07261_1	Factor: LKLF; motif: GGGGTGGKSN; match class: 1	0.00474123	106	38	3792	21833	0.358491	0.173682
TF	TF:M07322_1	Factor: HSF4; motif: CTGCMRN; match class: 1	0.0127487	110	80	11453	21833	0.727273	0.524573
TF	TF:M07329_1	Factor: Osx; motif: CCNCCCCCNNN; match class: 1	0.0183388	122	27	2020	21833	0.221311	0.0925205
TF	TF:M09699	Factor: myogenin; motif: NGNRRCAGCTG	0.0193536	23	6	541	21833	0.26087	0.024779
TF	TF:M07289_1	Factor: GKLF; motif: NNNRGGNGNGGSN; match class: 1	0.0230938	123	85	11003	21833	0.691057	0.503962
TF	TF:M12438	Factor: Wt1; motif: NNCCTCCCCCACNN	0.0255318	122	55	5984	21833	0.45082	0.274081

## Sheet: GP_RNA_downreg Coc WT spec
Category	ID	Description	p.adjust	query_size	Count	term_size	effective_domain_size	GeneRatio	BgRatio
GO:BP	GO:0003341	cilium movement	6.68124e-12	133	16	203	27492	0.120301	0.00738397
GO:BP	GO:0060285	cilium-dependent cell motility	6.72808e-11	160	15	161	27492	0.09375	0.00585625
GO:BP	GO:0001539	cilium or flagellum-dependent cell motility	6.72808e-11	160	15	161	27492	0.09375	0.00585625
GO:BP	GO:0001578	microtubule bundle formation	7.17961e-11	165	14	127	27492	0.0848485	0.00461953
GO:BP	GO:0007018	microtubule-based movement	2.6894e-10	212	23	410	27492	0.108491	0.0149134
GO:BP	GO:0007017	microtubule-based process	2.93795e-10	212	33	914	27492	0.15566	0.033246
GO:BP	GO:0044782	cilium organization	4.98162e-10	212	22	380	27492	0.103774	0.0138222
GO:BP	GO:0060294	cilium movement involved in cell motility	5.79071e-10	160	14	152	27492	0.0875	0.00552888
GO:BP	GO:0051179	localization	8.40466e-10	204	93	6255	27492	0.455882	0.227521
GO:BP	GO:0035082	axoneme assembly	8.42515e-10	165	12	94	27492	0.0727273	0.00341918
GO:BP	GO:0060271	cilium assembly	9.47194e-10	212	21	351	27492	0.0990566	0.0127674
GO:BP	GO:0006928	movement of cell or subcellular component	3.36781e-09	204	48	2112	27492	0.235294	0.0768223
GO:BP	GO:0040011	locomotion	2.79726e-08	193	42	1877	27492	0.217617	0.0682744
GO:BP	GO:0120031	plasma membrane bounded cell projection assembly	9.92768e-08	212	23	548	27492	0.108491	0.0199331
GO:BP	GO:0030031	cell projection assembly	1.52322e-07	212	23	560	27492	0.108491	0.0203696
GO:BP	GO:0048870	cell motility	2.49157e-07	193	38	1684	27492	0.196891	0.0612542
GO:BP	GO:0051674	localization of cell	2.49157e-07	193	38	1684	27492	0.196891	0.0612542
GO:BP	GO:0000226	microtubule cytoskeleton organization	5.24526e-07	165	21	637	27492	0.127273	0.0231704
GO:BP	GO:0003351	epithelial cilium movement involved in extracellular fluid movement	2.80703e-06	80	6	39	27492	0.075	0.00141859
GO:BP	GO:0006858	extracellular transport	4.48211e-06	80	6	42	27492	0.075	0.00152772
GO:BP	GO:0097722	sperm motility	1.62373e-05	160	10	138	27492	0.0625	0.00501964
GO:BP	GO:0030317	flagellated sperm motility	1.62373e-05	160	10	138	27492	0.0625	0.00501964
GO:BP	GO:0120036	plasma membrane bounded cell projection organization	3.15708e-05	212	35	1581	27492	0.165094	0.0575076
GO:BP	GO:0030030	cell projection organization	5.69641e-05	212	35	1619	27492	0.165094	0.0588899
GO:BP	GO:0070925	organelle assembly	7.48243e-05	133	19	867	27492	0.142857	0.0315364
GO:BP	GO:0007288	sperm axoneme assembly	0.000227985	110	5	30	27492	0.0454545	0.00109123
GO:BP	GO:0032879	regulation of localization	0.00026502	199	46	2852	27492	0.231156	0.103739
GO:BP	GO:0001895	retina homeostasis	0.000341119	203	7	56	27492	0.0344828	0.00203696
GO:BP	GO:0120316	sperm flagellum assembly	0.000439529	110	5	34	27492	0.0454545	0.00123672
GO:BP	GO:0044458	motile cilium assembly	0.000451392	110	6	65	27492	0.0545455	0.00236432
GO:BP	GO:0007218	neuropeptide signaling pathway	0.000498906	112	7	106	27492	0.0625	0.00385567
GO:BP	GO:1903530	regulation of secretion by cell	0.000607464	199	19	654	27492	0.0954774	0.0237887
GO:BP	GO:0051234	establishment of localization	0.00105127	204	64	4747	27492	0.313725	0.172668
GO:BP	GO:0045494	photoreceptor cell maintenance	0.00155751	203	6	44	27492	0.0295567	0.00160047
GO:BP	GO:0007010	cytoskeleton organization	0.00178038	141	23	1422	27492	0.163121	0.0517241
GO:BP	GO:0120197	mucociliary clearance	0.00241789	56	3	11	27492	0.0535714	0.000400116
GO:BP	GO:1903532	positive regulation of secretion by cell	0.00288054	199	13	345	27492	0.0653266	0.0125491
GO:BP	GO:0051046	regulation of secretion	0.00380902	199	19	740	27492	0.0954774	0.0269169
GO:BP	GO:0015844	monoamine transport	0.00437698	169	7	97	27492	0.0414201	0.0035283
GO:BP	GO:0051952	regulation of amine transport	0.00526152	102	6	106	27492	0.0588235	0.00385567
GO:BP	GO:0048468	cell development	0.00622322	199	38	2397	27492	0.190955	0.087189
GO:BP	GO:0023061	signal release	0.00665465	198	16	563	27492	0.0808081	0.0204787
GO:BP	GO:0015850	organic hydroxy compound transport	0.00723654	182	11	289	27492	0.0604396	0.0105121
GO:BP	GO:0006810	transport	0.0079963	204	60	4594	27492	0.294118	0.167103
GO:BP	GO:0015837	amine transport	0.0080313	102	6	114	27492	0.0588235	0.00414666
GO:BP	GO:0070286	axonemal dynein complex assembly	0.00936908	80	4	39	27492	0.05	0.00141859
GO:BP	GO:0140352	export from cell	0.00954876	199	21	940	27492	0.105528	0.0341918
GO:BP	GO:0032502	developmental process	0.00992935	204	79	6768	27492	0.387255	0.246181
GO:BP	GO:0022414	reproductive process	0.0115844	198	31	1811	27492	0.156566	0.0658737
GO:BP	GO:0000003	reproduction	0.0117132	198	31	1812	27492	0.156566	0.0659101
GO:BP	GO:0051047	positive regulation of secretion	0.0136386	199	13	398	27492	0.0653266	0.0144769
GO:BP	GO:0032940	secretion by cell	0.0137113	199	20	885	27492	0.100503	0.0321912
GO:BP	GO:0051954	positive regulation of amine transport	0.0171256	169	5	46	27492	0.0295858	0.00167321
GO:BP	GO:0006811	ion transport	0.018935	198	28	1583	27492	0.141414	0.0575804
GO:BP	GO:0006996	organelle organization	0.0192449	218	53	3698	27492	0.243119	0.134512
GO:BP	GO:0048856	anatomical structure development	0.0228747	200	71	6113	27492	0.355	0.222356
GO:BP	GO:0046883	regulation of hormone secretion	0.0229417	198	11	300	27492	0.0555556	0.0109123
GO:BP	GO:0051937	catecholamine transport	0.0233291	169	6	83	27492	0.035503	0.00301906
GO:BP	GO:0046879	hormone secretion	0.026012	198	12	363	27492	0.0606061	0.0132038
GO:BP	GO:0099111	microtubule-based transport	0.0300405	204	9	195	27492	0.0441176	0.00709297
GO:BP	GO:0006812	cation transport	0.0315508	198	23	1189	27492	0.116162	0.0432489
GO:BP	GO:0006835	dicarboxylic acid transport	0.0332567	46	4	93	27492	0.0869565	0.0033828
GO:BP	GO:0009914	hormone transport	0.0340287	198	12	373	27492	0.0606061	0.0135676
GO:BP	GO:0015872	dopamine transport	0.0415652	169	5	55	27492	0.0295858	0.00200058
GO:CC	GO:0005929	cilium	9.37518e-18	165	33	698	27279	0.2	0.0255874
GO:CC	GO:0031514	motile cilium	7.07312e-14	133	18	245	27279	0.135338	0.00898127
GO:CC	GO:0005930	axoneme	1.47675e-12	165	15	136	27279	0.0909091	0.00498552
GO:CC	GO:0097014	ciliary plasm	1.84137e-12	165	15	138	27279	0.0909091	0.00505884
GO:CC	GO:0120025	plasma membrane bounded cell projection	1.36217e-11	169	49	2426	27279	0.289941	0.0889329
GO:CC	GO:0042995	cell projection	5.91192e-11	169	49	2522	27279	0.289941	0.0924521
GO:CC	GO:0097729	9+2 motile cilium	6.58625e-10	164	14	170	27279	0.0853659	0.0062319
GO:CC	GO:0099568	cytoplasmic region	6.12532e-09	165	16	284	27279	0.0969697	0.0104109
GO:CC	GO:0032838	plasma membrane bounded cell projection cytoplasm	6.5298e-09	165	15	241	27279	0.0909091	0.00883463
GO:CC	GO:0036126	sperm flagellum	7.32422e-07	164	11	154	27279	0.0670732	0.00564537
GO:CC	GO:0005858	axonemal dynein complex	3.46126e-06	80	5	26	27279	0.0625	0.000953114
GO:CC	GO:0005856	cytoskeleton	5.12485e-06	212	44	2296	27279	0.207547	0.0841673
GO:CC	GO:0030286	dynein complex	6.70367e-06	80	6	60	27279	0.075	0.00219949
GO:CC	GO:0005874	microtubule	1.60213e-05	212	17	432	27279	0.0801887	0.0158364
GO:CC	GO:0005737	cytoplasm	2.30221e-05	213	127	11347	27279	0.596244	0.415961
GO:CC	GO:0099512	supramolecular fiber	7.63445e-05	212	25	994	27279	0.117925	0.0364383
GO:CC	GO:0099503	secretory vesicle	8.05343e-05	108	14	647	27279	0.12963	0.0237179
GO:CC	GO:0099081	supramolecular polymer	8.69632e-05	212	25	1001	27279	0.117925	0.0366949
GO:CC	GO:0036156	inner dynein arm	0.000463485	66	3	10	27279	0.0454545	0.000366582
GO:CC	GO:0099513	polymeric cytoskeletal fiber	0.000642302	212	20	759	27279	0.0943396	0.0278236
GO:CC	GO:0015630	microtubule cytoskeleton	0.00117745	212	27	1313	27279	0.127358	0.0481323
GO:CC	GO:0099080	supramolecular complex	0.00128027	212	27	1319	27279	0.127358	0.0483522
GO:CC	GO:0005875	microtubule associated complex	0.00161356	80	6	151	27279	0.075	0.00553539
GO:CC	GO:0030658	transport vesicle membrane	0.00192422	184	9	192	27279	0.048913	0.00703838
GO:CC	GO:0030141	secretory granule	0.00239816	106	10	438	27279	0.0943396	0.0160563
GO:CC	GO:0031226	intrinsic component of plasma membrane	0.0169329	194	26	1580	27279	0.134021	0.05792
GO:CC	GO:0005887	integral component of plasma membrane	0.0186186	194	25	1496	27279	0.128866	0.0548407
GO:CC	GO:0031410	cytoplasmic vesicle	0.0403908	199	30	2007	27279	0.150754	0.0735731
GO:CC	GO:0097708	intracellular vesicle	0.0411012	199	30	2009	27279	0.150754	0.0736464
GO:CC	GO:0097505	Rad6-Rad18 complex	0.0423795	4	1	1	27279	0.25	3.66582e-05
GO:MF	GO:0008569	minus-end-directed microtubule motor activity	2.91387e-06	80	5	20	25399	0.0625	0.000787433
GO:MF	GO:0008188	neuropeptide receptor activity	1.56864e-05	104	6	43	25399	0.0576923	0.00169298
GO:MF	GO:0051959	dynein light intermediate chain binding	3.10803e-05	80	5	31	25399	0.0625	0.00122052
GO:MF	GO:0003777	microtubule motor activity	4.94745e-05	212	8	65	25399	0.0377358	0.00255916
GO:MF	GO:0045505	dynein intermediate chain binding	0.000192398	80	5	44	25399	0.0625	0.00173235
GO:MF	GO:0008528	G protein-coupled peptide receptor activity	0.00244571	112	7	143	25399	0.0625	0.00563014
GO:MF	GO:0043167	ion binding	0.00264105	217	80	5890	25399	0.368664	0.231899
GO:MF	GO:0003774	cytoskeletal motor activity	0.00311722	212	8	111	25399	0.0377358	0.00437025
GO:MF	GO:0004983	neuropeptide Y receptor activity	0.00323034	71	3	12	25399	0.0422535	0.00047246
GO:MF	GO:0001653	peptide receptor activity	0.00366211	112	7	152	25399	0.0625	0.00598449
GO:MF	GO:0097367	carbohydrate derivative binding	0.00443755	214	40	2275	25399	0.186916	0.0895705
GO:MF	GO:0005524	ATP binding	0.00586769	214	30	1487	25399	0.140187	0.0585456
GO:MF	GO:0036094	small molecule binding	0.00669951	215	43	2561	25399	0.2	0.100831
GO:MF	GO:0032559	adenyl ribonucleotide binding	0.0141435	214	30	1557	25399	0.140187	0.0613016
GO:MF	GO:0030554	adenyl nucleotide binding	0.0167354	214	30	1571	25399	0.140187	0.0618528
GO:MF	GO:0032555	purine ribonucleotide binding	0.0213837	214	34	1920	25399	0.158879	0.0755935
GO:MF	GO:0035639	purine ribonucleoside triphosphate binding	0.0221407	214	33	1840	25399	0.154206	0.0724438
GO:MF	GO:0043168	anion binding	0.02345	215	40	2432	25399	0.186047	0.0957518
GO:MF	GO:0004672	protein kinase activity	0.0238891	17	5	593	25399	0.294118	0.0233474
GO:MF	GO:0017076	purine nucleotide binding	0.0250222	214	34	1935	25399	0.158879	0.0761841
GO:MF	GO:0032553	ribonucleotide binding	0.0260837	214	34	1939	25399	0.158879	0.0763416
GO:MF	GO:0005515	protein binding	0.0268369	216	118	10433	25399	0.546296	0.410764
GO:MF	GO:0000166	nucleotide binding	0.0274847	215	37	2189	25399	0.172093	0.0861845
GO:MF	GO:1901265	nucleoside phosphate binding	0.0274847	215	37	2189	25399	0.172093	0.0861845
GO:MF	GO:0031895	V1B vasopressin receptor binding	0.0281226	1	1	1	25399	1	3.93716e-05
GO:MF	GO:0016773	phosphotransferase activity, alcohol group as acceptor	0.033944	77	10	697	25399	0.12987	0.027442
GO:MF	GO:0015631	tubulin binding	0.0492089	212	12	369	25399	0.0566038	0.0145281
HP	HP:0032559	Short sperm flagella	0.00440053	66	5	18	4821	0.0757576	0.00373367
HP	HP:0012206	Abnormal sperm motility	0.00771658	80	9	80	4821	0.1125	0.0165941
HP	HP:0012868	Abnormal sperm tail morphology	0.0101244	66	5	21	4821	0.0757576	0.00435594
TF	TF:M07122	Factor: rfx1; motif: GTYNCCATGGCAAC	0.000892732	212	31	1203	21833	0.146226	0.0551001
TF	TF:M07325	Factor: MaFA; motif: TCTGCTGASCNN	0.0112664	128	62	6544	21833	0.484375	0.29973
TF	TF:M10355	Factor: rfx2; motif: SGSNGTTGCCATGGNRACSRGN	0.0118427	212	28	1163	21833	0.132075	0.053268
TF	TF:M00281	Factor: RFX1; motif: NNGTNRCNATRGYAACNN	0.0225116	215	80	5316	21833	0.372093	0.243485
TF	TF:M02790	Factor: Rfxdc2; motif: NNNCNTAGCAACSNN	0.0265255	78	10	533	21833	0.128205	0.0244126

[truncated: 9 more sheets: GP_ChIP_Coc spec_WT, GP_ChIP_Sal spec_WT, GP_ChIP_Coc spec_KO, GP_ChIP_Sal spec_KO, GP_ChIP_KO spec_sal, GP_ChIP_WT spec_sal, GP_ChIP_Coc spec_only in WT, GP_ChIP_Sal spec_only in WT, Curated gene sets (logFC0.5)]
