# Supplementary material for: USP7/Maged1-mediated H2A monoubiquitination in the paraventricular thalamus: an epigenetic mechanism involved in cocaine use disorder
Source: Nat Commun. 2023 Dec 20;14:8481. doi: 10.1038/s41467-023-44120-2 (PMC10733359; doi:10.1038/s41467-023-44120-2)
Supplement: Supplementary file 5 — Supplementary Data 2 [file 41467_2023_44120_MOESM5_ESM.xlsx]

## Sheet: Mice_Maged1_Identified proteins
Protein IDs	Majority protein IDs	Protein names	Gene names	LFQ intensity WT maged1_cocaine_rep1	LFQ intensity WT maged1_cocaine_rep2	LFQ intensity WT maged1_cocaine_rep3	LFQ intensity WT maged1_cocaine_rep4	LFQ intensity WT maged1_cocaine_rep5	LFQ intensity WT maged1_cocaine_rep6	LFQ intensity WT maged1_cocaine_rep7	LFQ intensity VGlut2 Maged1_cocaine_rep1	LFQ intensity VGlut2 Maged1_cocaine_rep2	LFQ intensity VGlut2 Maged1_cocaine_rep3	LFQ intensity VGlut2 Maged1_cocaine_rep4	LFQ intensity VGlut2 Maged1_cocaine_rep5	LFQ intensity VGlut2 Maged1_cocaine_rep6	LFQ intensity VGlut2 Maged1_cocaine_rep7	LFQ intensity VGlut2 Maged1_cocaine_rep8	LFQ intensity WT Maged1_rep1	LFQ intensity WT Maged1_rep2	LFQ intensity WT Maged1_rep3	LFQ intensity WT Maged1_rep4	LFQ intensity WT Maged1_rep5	LFQ intensity IgG_Ctrl_rep1	LFQ intensity IgG_Ctrl_rep2	LFQ intensity IgG_Ctrl_rep3	LFQ intensity IgG_Ctrl_rep4	Peptides	Razor unique peptides	Unique peptides	Sequence coverage	Unique razor sequence coverage	Unique sequence coverage	Mol weight kDa	Q value	Score	Intensity	MS MS count	iBAQ	iBAQ VGlut2 Maged1_cocaine_rep8	iBAQ WT maged1_cocaine_rep1	iBAQ WT maged1_cocaine_rep2	iBAQ WT maged1_cocaine_rep3	iBAQ WT maged1_cocaine_rep4	iBAQ WT maged1_cocaine_rep5	iBAQ WT maged1_cocaine_rep6	iBAQ IgG_Ctrl_rep4	iBAQ VGlut2 Maged1_cocaine_rep1	iBAQ VGlut2 Maged1_cocaine_rep2
A0A075B5J6;P01629	A0A075B5J6;P01629	Ig kappa chain V-II region 2S1.3	Gm20730	0	0	0	0	0	0	3853300	0	0	0	0	0	0	0	0	0	0	0	0	0	0	0	0	0	1	1	1	10.9	10.9	10.9	13.072	0.0073869	6.5625	12639000	1	2527700	0	0	0	0	0	0	0	0	0	0
A0A075B5K2	A0A075B5K2		Igkv9-124	0	0	0	0	0	0	0	0	0	0	0	0	0	4035700	0	0	0	0	0	0	0	0	0	0	2	2	2	15.8	15.8	15.8	10.419	0	12.669	3516700	2	879180	0	0	0	0	0	0	0	0	0	0
A0A140T8M9;A0A140T8M0;A0A0B4J1I0;A0A075B5N0;A0A075B5K8;A0A140T8N1;P01631	A0A140T8M9;A0A140T8M0;A0A0B4J1I0;A0A075B5N0;A0A075B5K8;A0A140T8N1;P01631	Ig kappa chain V-II region 26-10	Igkv1-110;Igkv1-35;Igkv1-99	0	0	0	0	0	0	13399000	0	0	0	0	0	0	0	0	0	0	0	0	0	0	0	0	0	1	1	1	10.9	10.9	10.9	13.117	0	35.941	385950000	19	77190000	6932600	2225100	5736100	4081800	2004700	1593800	2477100	13656000	0	0
A0A075B5L7	A0A075B5L7		Igkv4-80	0	0	0	0	0	0	0	0	0	0	0	0	0	5606100	0	0	0	0	0	0	0	0	0	0	1	1	1	13.8	13.8	13.8	12.562	0.0073462	6.5044	11478000	0	5738800	0	0	0	0	0	0	0	0	0	0
A0A075B5M7;A0A0B4J1J2;A0A0B4J1J1	A0A075B5M7;A0A0B4J1J2;A0A0B4J1J1		Igkv5-39;Igkv5-43;Igkv5-45	0	0	0	0	0	0	0	0	0	0	0	0	0	0	0	0	0	0	0	0	0	0	13583000	2011100	2	2	2	31.6	31.6	31.6	10.345	0	14.004	56915000	10	18972000	1981800	0	1626900	0	0	0	0	6086800	0	0
A0A075B5N9;P01668;P01659;P01665;P01672;P01671;P01670;P01669;P01667;P01666;P03977;P01664;P01660;P01657;P01656;P01654;P01673;P01655	A0A075B5N9;P01668;P01659;P01665;P01672;P01671;P01670;P01669;P01667;P01666;P03977;P01664;P01660;P01657;P01656;P01654;P01673;P01655	Ig kappa chain V-III region PC 7210;Ig kappa chain V-III region TEPC 124;Ig kappa chain V-III region PC 7043;Ig kappa chain V-III region PC 7940;Ig kappa chain V-III region PC 7175;Ig kappa chain V-III region PC 6684;Ig kappa chain V-III region PC 7769;Ig kappa chain V-III region PC 6308;Ig kappa chain V-III region PC 7183;Ig kappa chain V-III region 50S10.1;Ig kappa chain V-III region CBPC 101;I…	Igkv3-7	0	0	0	0	0	0	0	0	0	0	0	0	0	19132000	0	0	0	0	0	0	0	0	0	0	1	1	1	18.2	18.2	18.2	10.856	0	24.153	54604000	4	18201000	0	0	2985400	0	0	0	0	2414400	0	0
A0A075B5P5;A0A1Y7VJN6;P03987	A0A075B5P5;A0A1Y7VJN6;P03987	Ig gamma-3 chain C region	Ighg3	42163000	47476000	36829000	24273000	22860000	32542000	22426000	14096000	4495400	13080000	52524000	18807000	116910000	104140000	12953000	0	0	3457800	10705000	4899900	92191000	0	24824000	0	9	9	9	30.9	30.9	30.9	36.198	0	62.767	622130000	77	44438000	1604000	3894000	3000200	2533800	2181500	1486700	1539200	0	1649600	605350
A0A075B5Q4;P18525;J3QNN6;A0A075B5Q6;A0A075B5Q9;A0A075B5R1;A0A075B5Q2;A0A075B5Q0;A0A075B5P9;A0A075B5S5;P18527;P18530;P18529;P18526;P18524;P84751	A0A075B5Q4;P18525	Ig heavy chain V region 5-84	Ighv5-12	0	0	0	0	0	0	0	0	0	0	0	0	24786000	2742500	0	0	0	0	0	0	29242000	0	0	0	3	2	2	27.4	21.4	21.4	13.075	0	37.166	38116000	9	5445100	0	398490	164480	0	0	0	0	0	0	0
A0A075B5R2;A0A075B5R3;P01786	A0A075B5R2;A0A075B5R3		Ighv7-3;Ighv7-2	0	12850000	0	0	0	0	0	0	0	0	0	4030500	0	11764000	0	0	0	0	0	0	14228000	0	0	0	3	2	2	24.2	18.3	18.3	13.457	0	13.683	77436000	10	15487000	1410700	343060	2398700	0	941060	1204000	0	1856300	490190	483070
A0A075B5S2;P01790;P01794;P01791;P01788;P01787	A0A075B5S2		Ighv7-1	4200600	7763100	0	0	0	0	37237000	3618400	0	3600900	12473000	3124200	7049200	28461000	25189000	9225900	0	2752900	10263000	6241900	15228000	7237900	63733000	0	3	3	3	28.9	28.9	28.9	13.644	0	58.849	349270000	52	49895000	8332500	859220	1693800	2106800	1515500	2918800	807230	4895900	1070700	0
A0A075B5T2	A0A075B5T2		Ighv6-3	0	0	0	0	0	0	0	0	0	0	0	0	0	0	0	0	0	0	0	1001800	0	0	0	0	4	1	1	41.5	12.7	12.7	13.259	0.0065238	6.7011	27589000	4	3448600	0	423090	598470	0	0	0	0	0	209920	0
A0A075B5V1;A0A075B5V6;A0A075B5U4;A0A0A6YXA5;A0A0A6YVW3;A0A075B5V2;A0A075B5V0;A0A075B5U7;P01757;P01756;P06330	A0A075B5V1;A0A075B5V6;A0A075B5U4;A0A0A6YXA5;A0A0A6YVW3;A0A075B5V2;A0A075B5V0;A0A075B5U7;P01757;P01756;P06330	Ig heavy chain V region J558;Ig heavy chain V region MOPC 104E;Ig heavy chain V region AC38 205.12	Ighv1-31;Ighv1-42;Ighv1-18;Ighv1-15;Ighv1-23;Ighv1-34;Ighv1-26;Ighv1-22	0	0	0	0	0	0	0	0	0	0	0	0	15382000	19491000	0	0	0	0	0	0	0	0	0	0	2	2	1	29.6	29.6	19.4	10.966	0	30.059	180610000	17	30102000	2464900	947440	1153600	0	0	0	0	8714100	487070	0
A0A075B5Y4	A0A075B5Y4		Ighv1-81	0	0	0	0	0	0	0	0	0	0	0	0	0	4697700	0	0	0	0	0	0	0	0	0	0	2	1	1	20.5	12	12	12.989	0.001007	7.3972	8552700	1	1425500	0	0	0	0	0	0	0	0	0	0
A0A075B6A3;A0A0A6YXW6	A0A075B6A3;A0A0A6YXW6		Igha	0	0	0	0	0	0	0	0	0	0	0	0	0	0	0	0	0	0	0	5699700	0	0	0	0	1	1	1	3.2	3.2	3.2	36.718	0.001073	8.6739	242820000	21	17344000	1716800	0	2040300	1172900	816750	0	382610	1756600	530710	0
A0A0A6YW67;P62984;P62983;P0CG49;P0CG50	A0A0A6YW67;P62984;P62983;P0CG49;P0CG50	Ubiquitin-60S ribosomal protein L40;Ubiquitin;60S ribosomal protein L40;Ubiquitin-40S ribosomal protein S27a;Ubiquitin;40S ribosomal protein S27a;Polyubiquitin-B;Ubiquitin;Polyubiquitin-C;Ubiquitin;Ubiquitin-related 1;Ubiquitin-related 2	Gm8797;Uba52;Rps27a;Ubb;Ubc	0	0	0	0	0	0	13659000	0	0	0	0	0	0	0	0	0	0	0	0	0	0	0	0	3858900	2	2	2	32.5	32.5	32.5	8.7279	0	61.788	133580000	13	33394000	3021700	0	0	1855700	2871300	1716700	1838200	8896100	0	2094100
F6TQW2;A0A0A6YY53;P01864	F6TQW2;A0A0A6YY53;P01864	Ig gamma-2A chain C region secreted form	Ighg2c	10747000	0	0	0	0	0	29723000	10619000	0	0	4846200	3987700	55240000	0	26219000	0	0	21101000	0	0	68610000	10648000	144760000	24417000	6	6	5	15.3	15.3	11.4	44.095	0	111.19	857260000	59	71438000	13578000	648000	521220	490110	714220	257980	194770	22905000	1105000	654440
A0A0B4J1H6;P01630	A0A0B4J1H6;P01630	Ig kappa chain V-II region 7S34.1	Igkv2-137	0	0	0	0	0	0	4116100	0	0	0	0	0	0	0	0	0	0	0	0	0	0	0	12044000	0	2	2	2	20	20	20	13.131	0	13.444	22606000	3	4521300	557830	0	244090	0	0	0	0	0	0	0
A0A0B4J1I1	A0A0B4J1I1		Igkv16-104	0	0	0	0	0	0	0	0	0	0	0	0	25016000	0	0	0	0	0	0	0	0	0	0	0	1	1	1	13.8	13.8	13.8	12.874	0.001087	9.2049	35838000	2	17919000	0	0	0	0	0	0	0	0	0	0
A0A0B4J1N0	A0A0B4J1N0		Ighv1-76	0	0	0	0	0	0	1135500	0	0	0	0	0	0	0	0	0	0	0	0	0	0	0	0	0	1	1	1	12.2	12.2	12.2	10.879	0.0019627	7.1653	3962500	1	660410	0	0	0	0	0	0	0	0	0	0
A0A140T8M2;P01636	A0A140T8M2			0	0	0	0	0	0	0	0	0	0	0	0	0	0	0	0	0	0	0	0	0	0	11118000	0	3	2	2	27.8	19.1	19.1	12.557	0.0011696	11.999	18429000	3	2632700	0	54983	0	0	0	0	0	0	0	0
A0A140T8N2;P01642	A0A140T8N2;P01642	Ig kappa chain V-V region L7	Gm10881	0	4004300	0	0	0	0	0	0	0	0	0	0	0	0	0	0	0	0	0	0	0	0	0	0	1	1	1	10.4	10.4	10.4	12.615	0.0010091	7.4536	15310000	5	3827500	0	0	984000	0	0	0	0	0	0	0
A0A140T8N3	A0A140T8N3			0	0	0	0	0	0	0	0	0	0	0	0	0	0	0	0	0	0	0	988150	0	0	0	0	1	1	1	6.1	6.1	6.1	12.617	0.0019436	7.0548	54891000	15	10978000	0	1202900	1541900	834490	872400	354840	0	0	410760	673580
A0A140T8N7;A0A140T8N5;A0A075B5N7;A0A075B5N4;A0A140T8M4;A0A140T8P1;A0A140T8M5;A0A140T8P7;A0A140T8M3;P01633	A0A140T8N7;A0A140T8N5;A0A075B5N7;A0A075B5N4;A0A140T8M4;A0A140T8P1;A0A140T8M5;A0A140T8P7;A0A140T8M3;P01633	Ig kappa chain V19-17	Igkv6-13;Igkv8-27;Igk-V19-17	0	0	0	0	0	0	0	0	0	0	0	0	0	0	0	0	0	0	0	0	0	0	16645000	0	2	2	2	15.7	15.7	15.7	12.739	0.0011338	11.506	45868000	7	9173700	1835500	0	550500	0	0	0	0	0	0	0
P01635;A0A140T8Q1;A0A140T8P6	P01635;A0A140T8Q1	Ig kappa chain V-V region K2		0	0	0	0	0	0	0	0	0	0	0	0	14116000	0	0	0	0	0	0	0	0	0	0	0	3	3	2	27.8	27.8	19.1	12.581	0	18.161	31988000	5	4569700	0	180310	95784	620000	0	0	0	0	0	0
A0A140T8T4;P51410	A0A140T8T4;P51410	60S ribosomal protein L9	Rpl9	0	16415000	0	0	0	0	17042000	0	0	0	0	0	0	15981000	7832800	0	9594600	7667700	10885000	11646000	13987000	17243000	25509000	7098700	3	3	3	15.6	15.6	15.6	21.853	0	21.244	234670000	33	26074000	2111600	260070	1671800	224140	263690	0	0	6538000	117480	361700
A0A1D5RLD8;P16858;S4R1W1;V9GX06;V9GXK0;Q64467	A0A1D5RLD8;P16858;S4R1W1	Glyceraldehyde-3-phosphate dehydrogenase	Gapdh;Gm3839	205920000	307160000	126520000	129960000	124170000	108740000	566450000	280400000	288640000	313870000	303830000	283550000	591150000	532690000	669740000	263520000	218380000	221920000	194720000	197970000	335170000	214700000	324110000	895610000	20	20	20	48.6	48.6	48.6	35.812	0	323.31	18326000000	434	1145400000	138170000	15950000	21347000	5177600	4694000	3536500	3071500	607270000	18847000	21190000
A0A2R8VHP3;Q6IFZ8	A0A2R8VHP3;Q6IFZ8		Gm5414	0	0	0	0	0	0	0	0	0	0	0	0	0	0	5821200	0	0	0	0	0	0	0	0	0	7	1	0	10.7	3	0	57.919	0	15.279	24503000	2	742500	544570	0	0	0	0	0	0	197930	0	0
A0A338P6R8;Q9Z2Q6	A0A338P6R8;Q9Z2Q6	Septin-5	Sept5	13958000	21541000	0	0	20568000	20050000	38643000	7658700	25101000	13076000	10007000	10974000	12125000	19827000	29326000	9563100	0	7014000	7908900	11010000	12337000	0	21465000	78947000	9	9	9	29.9	29.9	29.9	41.949	0	81.799	1279300000	63	55620000	6238100	570370	1336100	251140	210340	314440	362250	36986000	254150	1213700
A2A699	A2A699	Protein FAM171A2	Fam171a2	0	0	0	0	0	0	0	0	0	0	0	0	0	0	0	0	14961000	27202000	16998000	24908000	8711400	0	0	0	3	3	3	3.3	3.3	3.3	87.486	0	18.269	190300000	8	5437200	0	0	342950	68234	118800	134650	82717	258880	196410	357450
A2AG50	A2AG50	MAP7 domain-containing protein 2	Map7d2	0	0	0	0	0	0	1455700	0	0	0	0	0	0	0	0	0	0	0	0	0	0	0	0	0	1	1	1	1.7	1.7	1.7	86.049	0.0010627	8.5302	29073000	1	830660	96456	0	0	0	0	0	0	621360	0	0
A2AGT5	A2AGT5	Cytoskeleton-associated protein 5	Ckap5	0	0	0	0	0	0	0	0	0	0	0	0	0	0	0	0	0	0	0	0	0	0	0	3331600	2	2	2	1.8	1.8	1.8	225.63	0	12.626	29699000	1	280180	0	0	0	2378.4	0	0	0	272550	0	0
A2AJA9	A2AJA9	Uncharacterized protein C9orf172 homolog	Gm996	6721300	0	0	0	0	0	0	0	0	0	0	0	0	0	0	0	0	0	0	0	0	0	0	0	2	2	2	2.6	2.6	2.6	107.18	0	12.673	29069000	2	548470	0	126820	61302	47079	53697	0	0	0	0	85091
A2AJI0	A2AJI0	MAP7 domain-containing protein 1	Map7d1	0	0	0	0	0	0	2321800	0	0	0	0	0	0	0	0	0	0	0	0	0	0	0	0	0	2	2	2	2.8	2.8	2.8	93.275	0.0011403	11.625	51140000	1	1549700	165540	0	104540	0	0	0	0	790610	57162	0
A2ALS5	A2ALS5	Rap1 GTPase-activating protein 1	Rap1gap	0	0	0	0	0	0	0	0	0	0	0	0	0	0	0	0	0	0	0	0	0	0	0	2011100	2	2	2	4.1	4.1	4.1	73.432	0	14.401	17440000	2	528480	0	0	0	0	0	0	0	528480	0	0
A2AQ25	A2AQ25	Sickle tail protein	Skt	69850000	76976000	36502000	39504000	32175000	40807000	7727000	20492000	57484000	25471000	27407000	17251000	25383000	26499000	8057400	36124000	16612000	66915000	43221000	55407000	16314000	0	0	26539000	22	22	22	14	14	14	213.03	0	163.94	833010000	83	7437600	127720	799610	743690	139010	222320	145240	169870	407600	287860	542780
A2AWA9	A2AWA9	Rab GTPase-activating protein 1	Rabgap1	0	0	0	0	0	0	438520	0	0	0	0	0	0	0	0	0	0	0	0	0	0	0	0	0	1	1	1	1.5	1.5	1.5	120.8	0.0010482	8.1741	23805000	1	457790	0	0	0	0	0	0	0	443760	0	0
A8DUK4;P02088;P02089;CON__Q3SX09	A8DUK4;P02088	Hemoglobin subunit beta-1	Hbbt1;Hbb-b1	107690000	139270000	203710000	108620000	252180000	282770000	327700000	174650000	228670000	91262000	110370000	135830000	129210000	148750000	229550000	214420000	256940000	178380000	255970000	371340000	102860000	196030000	36094000	693920000	9	9	8	66.7	66.7	59.9	15.748	0	150.98	8299600000	192	754510000	65020000	17028000	14585000	20559000	17467000	17555000	16896000	297070000	21402000	26960000
B1AR17	B1AR17		Chd3	0	0	0	0	0	0	0	0	0	0	0	0	0	0	0	0	0	0	0	3735800	0	0	0	0	1	1	1	0.5	0.5	0.5	232.74	0.0010417	8.0764	47671000	8	529680	0	24776	0	0	0	0	0	0	33601	0
B1AWC9;Q01063;O89084	B1AWC9;Q01063;O89084	cAMP-specific 3,5-cyclic phosphodiesterase 4D;cAMP-specific 3,5-cyclic phosphodiesterase 4A	Pde4b;Pde4d;Pde4a	0	0	0	0	0	0	0	0	0	0	0	0	0	0	0	0	0	0	0	0	0	0	0	579380	1	1	1	1.4	1.4	1.4	83.301	0.00099602	7.2964	5024200	1	139560	0	0	0	0	0	0	0	139560	0	0
B1AWN6;A2ASI5	B1AWN6;A2ASI5	Sodium channel protein	Scn2a1;Scn3a	0	0	0	0	0	0	0	0	0	0	0	0	0	0	0	0	0	0	0	0	0	0	0	12301000	2	2	2	0.8	0.8	0.8	227.94	0.0011682	11.988	240960000	2	3950200	1705100	0	0	0	0	0	0	1748700	0	0
B2RSH2	B2RSH2	Guanine nucleotide-binding protein G(i) subunit alpha-1	Gnai1	0	0	0	0	0	0	3779700	0	0	0	0	0	0	0	0	0	0	0	0	0	0	0	0	0	3	1	1	10.7	4.2	4.2	40.361	0.0010246	7.7107	124520000	4	8301400	682060	168800	114000	108720	0	0	0	5144400	157690	254420
B2RXM2;Q8BG05;V9GX38	B2RXM2;Q8BG05	Heterogeneous nuclear ribonucleoprotein A3	Gm6793;Hnrnpa3	36871000	27550000	8119800	8524800	8732800	0	35148000	3519000	8710400	6118200	5011300	5044500	11921000	9239900	18521000	15226000	11179000	21181000	28177000	24078000	29510000	15108000	45137000	15636000	7	7	7	18.5	18.5	18.5	36.609	0	53.325	546020000	63	34126000	4013200	1891300	1491700	439940	431890	287550	197620	7735700	192750	830880
B9EJA2	B9EJA2	Cortactin-binding protein 2	Cttnbp2	0	0	0	0	0	0	0	0	0	0	0	0	0	0	806420	0	0	0	0	0	0	0	0	0	1	1	1	0.8	0.8	0.8	178.77	0.0010471	8.1425	19949000	1	216840	27060	0	0	0	0	0	0	189780	0	0
B9EKR1	B9EKR1	Receptor-type tyrosine-protein phosphatase zeta	Ptprz1	0	0	0	0	0	0	7017900	0	0	0	0	0	0	0	0	0	0	0	0	0	0	0	0	5169800	2	2	2	1.4	1.4	1.4	254.4	0	14.546	68749000	6	781240	0	0	0	0	0	0	0	562440	0	46725
CON__ENSEMBL:ENSBTAP00000007350;CON__P01030	CON__ENSEMBL:ENSBTAP00000007350;CON__P01030			0	0	0	0	0	0	5524400	0	0	0	0	0	0	0	0	0	0	0	0	0	0	0	0	0	4	4	3	2.7	2.7	2	192.99	0	23.414	226890000	9	2578300	173600	187590	179240	87318	86784	27536	22963	0	178070	75132
CON__P00761	CON__P00761			47126000000	65826000000	23556000000	23587000000	19991000000	9718000000	22635000000	30149000000	14827000000	38666000000	36511000000	32271000000	51056000000	49929000000	26952000000	54990000000	49478000000	36119000000	53166000000	58233000000	103380000000	104090000000	44774000000	5808700000	7	7	7	38.5	38.5	38.5	24.409	0	323.31	1114400000000	5118	101310000000	8151300000	2505300000	4817700000	2669600000	3511300000	2057100000	1112400000	3506200000	3852600000	3367700000
CON__P01966	CON__P01966			0	0	0	0	0	0	61785000	0	0	0	0	0	0	0	0	0	0	0	0	25807000	0	0	0	0	3	2	2	25.4	19	19	15.184	0	18.638	1540900000	20	171210000	4250200	823020	0	596160	0	0	0	141720000	967350	1094200
CON__P02533;CON__A2A4G1;Q61414;CON__Q61782;CON__P35900;CON__Q9D312;Q9D312;CON__Q8N1A0;Q8CCX5	CON__P02533			58688000	47392000	8764800	67338000	5108300	42000000	50515000	68678000	18752000	68715000	27659000	31983000	72874000	28872000	289480000	313220000	731120000	227160000	271260000	191950000	72263000	1033000000	132810000	44657000	27	22	3	50	44.7	11.9	51.621	0	323.31	4064800000	288	140160000	21375000	2066100	1389000	284700	1770200	429030	1028900	11983000	2247900	1458600
CON__P02535-1;P02535	CON__P02535-1;P02535	Keratin, type I cytoskeletal 10	Krt10	0	0	0	0	0	0	0	0	0	0	0	0	0	0	0	0	0	5406800	0	0	0	15213000	0	0	12	3	2	20	7.7	6.1	57.769	0	18.873	48026000	9	1847200	416760	0	0	0	0	0	0	278810	0	0
CON__P02538;CON__O95678;CON__Q8VED5;Q8VED5;E9Q1Z0	CON__P02538			0	0	0	0	0	0	0	0	0	0	0	0	0	0	0	0	0	0	0	2207300	0	0	0	0	28	1	1	38.3	1.8	1.8	60.044	0.0010846	9.058	225000000	31	7500000	2788100	142080	122580	0	19912	0	0	0	304100	0
CON__P02666	CON__P02666			0	0	0	0	0	0	0	0	0	0	0	0	0	0	0	0	0	0	0	1497100	0	0	0	0	1	1	1	7.7	7.7	7.7	23.583	0.001938	7.0462	8189300	3	1364900	0	0	0	0	0	0	0	0	0	0
CON__P02768-1	CON__P02768-1			133120000	30540000	184580000	84728000	139890000	192790000	18461000	40916000	105860000	80244000	100360000	55740000	111200000	82934000	101050000	140480000	92499000	61994000	81744000	125210000	0	95394000	32036000	5286000	7	7	5	10.2	10.2	6.6	69.366	0	81.181	2114600000	122	58739000	6304700	3064900	1148900	2146000	2221400	2150100	2136500	350260	1541100	2812200
CON__P02769	CON__P02769			15700000	0	0	0	0	11019000	0	3141500	4865700	7826000	13841000	1943600	0	13946000	34472000	5105900	0	0	4965900	4047000	4699600	9393900	0	7002200	7	5	5	12.9	9.2	9.2	69.293	0	36.219	263180000	24	6579600	2624200	382200	40293	160400	28364	86134	364770	1192600	175130	151320
CON__P04259	CON__P04259			24355000	7446900	5276700	34969000	7624400	12813000	29846000	74357000	3728600	56710000	10458000	15751000	20403000	10723000	88894000	161960000	323520000	101220000	150640000	75846000	23804000	259250000	58649000	27180000	28	14	1	38.3	20.2	3	59.998	0	284.69	1810400000	156	60348000	8663400	770730	322820	266330	1129900	282370	428950	5935900	3337200	307400
CON__P04264;CON__H-INV:HIT000016045	CON__P04264			1425500000	674560000	961520000	1666300000	1218200000	2034000000	1145300000	1851100000	893410000	1160500000	754510000	1112300000	1994000000	822470000	3905700000	5474000000	10454000000	3516000000	5379000000	4155900000	1728100000	20467000000	2586800000	954890000	49	49	31	55.3	55.3	42.4	66.017	0	323.31	76629000000	2583	2471900000	297890000	38958000	20149000	22373000	45814000	18955000	31428000	164120000	67951000	34484000
CON__P07477	CON__P07477			2718300000	4239900000	1184600000	1019900000	384550000	105540000	2436500000	1339600000	500190000	2094300000	1732800000	1804300000	2634000000	2562200000	1796100000	2532400000	2106000000	1533800000	2859900000	2692400000	5928800000	5753000000	3536400000	759180000	1	1	1	8.1	8.1	8.1	26.558	0	88.764	58726000000	107	7340800000	760100000	346270000	511070000	128250000	143880000	38273000	10758000	880330000	234500000	112480000
CON__P08727	CON__P08727			0	0	0	0	0	0	0	0	0	0	0	0	0	0	0	0	0	0	2823300	0	0	0	0	0	9	2	2	17	5.5	5.5	44.091	0	16.549	50080000	7	1615500	669630	0	0	0	0	0	0	262760	24256	7055.4
CON__P08779;CON__Q9Z2K1;CON__Q3ZAW8;Q9Z2K1;Q9WTL4	CON__P08779			12451000	12476000	0	4094500	0	0	25692000	29051000	0	34648000	1504100	5672000	13601000	5522500	134690000	101150000	202540000	110450000	113430000	53685000	13117000	240910000	35267000	17370000	24	11	11	46.9	30.4	30.4	51.267	0	323.31	1410700000	127	48646000	10498000	406920	280690	11098	190880	0	76074	4318800	895660	0
CON__P12035;CON__Q01546	CON__P12035;CON__Q01546			0	0	0	0	0	0	0	0	0	0	0	0	0	2497500	0	0	0	0	0	0	0	0	0	0	12	1	1	11.9	2.2	2.2	64.503	1	-2	3832200	1	119760	0	0	0	0	0	0	0	0	0	0
CON__P13645;CON__Q7Z3Y7;CON__Q148H6;P05784;CON__P05784;CON__Q7Z3Y8;CON__Q7Z3Z0;CON__Q99456;CON__Q2M2I5;CON__Q7Z3Y9;CON__Q9UE12;CON__O76014;CON__REFSEQ:XP_986630;CON__O76015;CON__A2AB72;CON__Q497I4;CON__O76013;CON__Q14525;CON__Q92764;CON__Q14532;CON__Q15323;B1AQ75;Q62168;A1L317;Q61765;Q9Z320;A6BLY7;Q6IFX3;Q8VCW2;Q497I4;Q61897;CON__A2A5Y0	CON__P13645			812390000	368490000	575530000	1097200000	652060000	1029400000	699200000	1090900000	407200000	535280000	461520000	586430000	1153200000	307600000	2183100000	2082600000	8786000000	1361200000	1886100000	1693100000	755230000	7469500000	1587800000	464710000	37	37	25	48.6	48.6	38.3	59.51	0	323.31	40614000000	1726	1562100000	221840000	29641000	12202000	16526000	40176000	14602000	23805000	109600000	51267000	17608000
CON__P13646-1	CON__P13646-1			0	0	0	0	0	0	13638000	0	0	0	0	0	0	0	16205000	0	15340000	0	0	0	0	0	0	0	12	6	2	23.6	14	5	49.586	0	36.347	89435000	14	3194100	1130500	0	0	0	0	184770	0	210060	26254	0
CON__P13647	CON__P13647			77623000	75180000	53134000	42074000	44257000	74990000	68028000	99130000	32450000	85826000	35250000	63317000	93160000	47489000	299970000	140850000	908870000	128450000	179120000	118890000	90160000	484010000	522070000	58242000	30	22	5	41.2	33.9	8.1	62.378	0	317.23	4032300000	301	130070000	16855000	1780000	1514600	670750	812000	777300	1529500	13070000	2810500	1264500
CON__P20930	CON__P20930			0	399740	0	0	655450	804330	0	567140	420130	0	0	695960	0	0	0	1097600	104070000	464790	583960	907590	478780	1487700	0	0	9	9	9	3.9	3.9	3.9	435.16	0	76.384	117000000	20	557150	19617	4429	4174	1558.2	6838.9	7776.4	11783	0	10694	6828.8
CON__P35527	CON__P35527			605910000	335520000	391740000	372590000	485870000	672450000	586440000	558070000	287970000	493280000	325370000	463570000	865240000	462650000	2405500000	2191900000	1676800000	1636600000	3110500000	2065600000	913040000	11392000000	983940000	471690000	35	34	34	62.3	62.3	62.3	62.129	0	323.31	35508000000	1527	1365700000	201880000	24064000	12072000	9887400	13506000	7867100	10775000	118140000	31286000	14585000
CON__P35908v2;CON__P35908;CON__Q7Z794;CON__Q9R0H5;CON__Q6NXH9;Q6IFZ9;Q9R0H5;Q6NXH9;CON__REFSEQ:XP_932229	CON__P35908v2;CON__P35908			422320000	258660000	278830000	552440000	296410000	502960000	260200000	494030000	187680000	249830000	213890000	281520000	509890000	158190000	716630000	995720000	5330600000	571540000	950170000	801550000	515230000	3874900000	576190000	128130000	47	43	31	67.3	64.8	52.7	65.432	0	323.31	18585000000	843	464620000	34158000	9833000	4328300	4381400	13701000	3638300	6476900	14418000	13595000	5148600
CON__P48668	CON__P48668			0	0	0	0	0	0	20055000	0	0	0	0	0	0	0	0	0	0	0	0	0	0	0	0	0	28	1	0	38.3	3	0	60.024	0	29.336	620820000	35	20694000	5503500	484550	326730	185720	106490	0	0	3360700	1517300	157250
CON__Q04695;CON__P19001;P19001	CON__Q04695			3414000	0	0	0	0	0	0	6856600	2429600	13097000	0	0	0	0	7198700	8722700	76278000	8923400	10147000	6162000	0	10807000	0	0	18	6	1	32.6	15	2.8	48.105	0	63.653	232770000	19	8026600	1284000	56262	0	26043	47785	0	159320	1378900	329990	71591
CON__Q0V8M9;Q61704	CON__Q0V8M9;Q61704	Inter-alpha-trypsin inhibitor heavy chain H3	Itih3	0	0	0	0	6284500	6442600	0	0	5294500	0	0	0	0	0	0	0	0	0	0	0	0	0	0	0	4	4	4	3.8	3.8	3.8	99.536	0	25.683	215460000	9	5524500	1869700	92655	247950	41260	42013	106430	112540	272750	122840	206170
CON__Q0VCM5	CON__Q0VCM5			0	0	0	0	0	0	886440	0	0	0	0	0	0	0	0	0	0	0	0	0	0	0	0	0	1	1	1	1.1	1.1	1.1	101.24	0.0037915	6.839	6770100	2	165120	129150	0	0	0	0	0	0	0	0	0
CON__Q14CN4-1;CON__Q6IME9;CON__Q3SY84;CON__Q7RTS7;CON__Q32MB2;Q6IME9	CON__Q14CN4-1;CON__Q6IME9;CON__Q3SY84;CON__Q7RTS7;CON__Q32MB2;Q6IME9	Keratin, type II cytoskeletal 72	Krt72	0	0	0	0	0	0	0	0	0	0	0	0	0	0	0	0	0	0	0	5926100	0	0	0	0	3	1	1	4.1	2.3	2.3	55.877	0.0010834	9.0175	116140000	6	3519300	1703500	0	0	0	148880	0	0	1123700	88734	51189
CON__Q28194	CON__Q28194			27752000	23360000	35694000	27247000	23432000	14446000	27251000	22003000	24107000	27737000	28160000	23738000	39661000	16621000	25418000	28494000	18252000	0	22090000	30210000	0	0	0	0	6	6	2	5.6	5.6	1.9	129.39	0	37.299	520730000	31	8265600	1119300	479490	599740	422480	410190	250460	218820	0	411160	569600
CON__Q2UVX4	CON__Q2UVX4			119790000	269910000	42665000	24062000	101380000	101120000	87524000	136110000	60885000	205550000	99639000	76402000	101630000	155260000	61466000	151680000	129500000	148700000	180170000	282970000	0	0	0	0	6	3	3	4.5	3.1	3.1	187.37	0	168.37	2728000000	93	27555000	1453700	1270500	2534300	1005400	1226300	802780	701560	0	1955300	1035900
CON__Q3SX14;P13020	CON__Q3SX14;P13020	Gelsolin	Gsn	24774000	20916000	29997000	23883000	36897000	35216000	0	27206000	28407000	19106000	23712000	17380000	36016000	19091000	0	29493000	32113000	18975000	23075000	28038000	7915900	0	0	0	6	6	6	8.3	8.3	8.3	85.686	0	71.738	472460000	54	13896000	128570	553230	522220	949440	954310	818070	868510	38914	1275000	1677200
CON__Q3TTY5;Q3TTY5	CON__Q3TTY5;Q3TTY5	Keratin, type II cytoskeletal 2 epidermal	Krt2	0	0	0	0	0	0	0	0	0	0	0	0	0	0	0	7659500	0	0	0	0	0	0	0	0	11	2	2	12	4.4	4.4	70.922	0	18.952	23067000	5	591470	292080	0	0	0	0	0	0	0	0	0
CON__Q5D862	CON__Q5D862			1617600	1017900	0	990320	0	0	0	1431500	0	448900	0	2064600	734240	0	6033000	1786200	125160000	1192200	1536700	1056800	1134200	3495300	4054800	972400	11	11	11	8.8	8.8	8.8	248.07	0	162.58	175030000	27	2365200	373010	30256	16856	0	27679	8290.7	15609	206930	33364	9766.1
CON__Q6KB66-1;CON__Q0VBK2;Q0VBK2	CON__Q6KB66-1;CON__Q0VBK2;Q0VBK2	Keratin, type II cytoskeletal 80	Krt80	0	0	0	0	0	0	0	0	0	0	0	0	0	0	0	0	5305100	0	0	0	0	0	0	0	2	2	2	5.3	5.3	5.3	50.525	0	13.792	12336000	2	373800	133250	0	0	0	0	0	0	0	0	0
CON__Q8N1N4-2;CON__Q7RTT2	CON__Q8N1N4-2;CON__Q7RTT2			0	0	0	0	0	0	0	0	0	0	0	0	0	0	2459300	3226700	24860000	2479200	5013800	3268200	0	18628000	0	0	7	6	6	14.8	13.4	13.4	56.964	0	50.015	58991000	18	2034200	138320	0	0	0	0	0	0	66480	37332	0
CON__Q86YZ3	CON__Q86YZ3			25860000	9901000	11272000	11077000	10274000	0	10341000	37022000	4063000	7856400	11298000	13874000	11313000	6698200	73687000	15134000	9094200	10545000	11661000	10815000	14533000	67894000	182580000	20100000	6	6	6	10.4	10.4	10.4	282.39	0	147.9	633660000	81	7454800	1536100	451050	234280	43095	48508	33916	20845	581020	641090	61598
D3YWQ0	D3YWQ0	Diacylglycerol kinase	Dgki	0	0	0	0	0	0	0	0	0	0	0	0	0	0	0	0	0	0	0	2677100	0	0	0	0	2	2	2	2.8	2.8	2.8	118.21	0	12.975	61163000	4	1359200	0	80220	91244	96499	95672	105890	101070	193510	24649	78896
D3Z0M9	D3Z0M9		Ddx23	0	0	0	0	0	0	0	0	0	0	0	0	0	0	0	6192900	0	0	0	0	0	11204000	0	0	2	2	2	2.7	2.7	2.7	95.493	0.0012019	12.478	14875000	3	338070	0	0	41332	0	0	0	0	0	0	0
D3Z2H9	D3Z2H9		Tpm3-rs7	29315000	29287000	296080000	303380000	276960000	235160000	7406800	340410000	299200000	211300000	273480000	263030000	8491700	57286000	0	23795000	31264000	243780000	129320000	98247000	24924000	6669500	4915900	51124000	17	17	6	52.8	52.8	19.4	28.991	0	323.31	3639700000	256	214100000	413460	1449600	1509400	22737000	27023000	7477100	14623000	13716000	29171000	28717000
D3Z7P3	D3Z7P3	Glutaminase kidney isoform, mitochondrial	Gls	3601500	3465500	0	0	0	0	5700900	0	0	0	0	0	0	0	5685400	0	0	2934900	0	0	6616500	0	6169800	13881000	7	7	7	19	19	19	73.963	0	49.416	187000000	9	5342800	448010	58529	52950	0	13421	0	0	3977800	15798	0
E9PX29	E9PX29		Sptbn4	5664900	0	0	0	0	0	0	0	0	0	4572200	0	0	0	0	0	0	13648000	0	0	0	0	0	0	7	6	6	3.6	3.3	3.3	288.82	0	39.785	75837000	5	519430	0	37467	0	17473	18879	38295	15741	0	56885	30601
E9PZF0;Q01768;P15532	E9PZF0;Q01768;P15532	Nucleoside diphosphate kinase;Nucleoside diphosphate kinase B;Nucleoside diphosphate kinase A	Gm20390;Nme2;Nme1	0	0	0	0	0	0	5825300	0	0	0	0	0	0	0	5785300	0	0	0	0	0	0	0	6131300	31407000	5	5	5	33.7	33.7	33.7	30.2	0	34.478	341960000	8	17998000	659900	0	0	0	0	0	0	16774000	0	0
E9Q401;A2AGL3;E9PZQ0	E9Q401	Ryanodine receptor 2	Ryr2	742160000	880250000	593840000	605010000	683290000	639490000	58157000	621590000	301100000	667050000	613940000	381900000	907190000	733080000	43916000	880320000	550640000	892220000	834210000	1096100000	577180	0	6804800	11848000	94	94	94	21.9	21.9	21.9	564.81	0	323.31	13298000000	1232	50180000	500970	2989000	3590300	1864500	2132600	1551500	1339800	613590	3840200	1976900
E9Q557	E9Q557	Desmoplakin	Dsp	1567700	1388200	821640	1243600	0	2015100	1446900	3080000	1382800	1335500	972140	1975600	1212900	0	12077000	2768400	684860000	3582000	6054600	1760100	2789500	50194000	117420000	2187600	42	42	42	14.2	14.2	14.2	332.91	0	323.31	889840000	93	5392900	322330	27067	20860	6202.5	17722	13238	27664	229130	260120	30657
E9Q616	E9Q616		Ahnak	0	0	0	0	0	0	0	0	0	0	0	0	0	0	0	0	7570300	0	0	0	0	0	0	0	2	2	2	3.1	3.1	3.1	604.25	0.0011455	11.698	10324000	3	28361	0	0	0	0	0	0	0	0	0	0
E9Q7L0	E9Q7L0		Ogdhl	0	0	0	0	0	0	0	0	0	0	0	0	7342100	7791600	0	0	0	0	0	0	0	0	0	0	6	6	4	6.5	6.5	4.4	116.6	0	36.463	121470000	8	2584400	48828	12500	14373	8253.6	0	0	0	1919500	34150	0
E9Q912	E9Q912		Rap1gds1	0	0	0	0	0	0	0	0	0	0	0	0	0	0	0	0	0	0	0	0	0	0	0	11849000	4	4	4	7.1	7.1	7.1	66.076	0	25.151	115070000	8	3712000	273320	0	0	0	0	0	0	3314500	0	0
E9QA15	E9QA15		Cald1	0	0	0	0	0	0	0	0	0	0	0	0	0	0	0	0	0	528050	0	0	0	0	0	0	1	1	1	1.6	1.6	1.6	89.272	0.0038204	6.9102	7896800	2	282030	0	13159	0	0	0	0	0	0	44793	0
F6SEU4	F6SEU4	Ras/Rap GTPase-activating protein SynGAP	Syngap1	3319600	3758300	0	0	0	0	0	0	53337000	7361500	2868600	0	0	15923000	0	3448200	3288100	2900000	3423800	0	4528300	0	0	0	8	8	8	9.6	9.6	9.6	148.24	0	60.351	116350000	12	1818000	0	59517	31418	13839	0	15587	0	0	0	854540
P62270;F6YVP7;A0A1Y7VKY1	P62270;F6YVP7;A0A1Y7VKY1	40S ribosomal protein S18	Rps18;Gm10260	136580000	228790000	156610000	73976000	89881000	187850000	86840000	56297000	161130000	136250000	149510000	152220000	167060000	342420000	81961000	159800000	122530000	104310000	106870000	111540000	440770000	289400000	210490000	61386000	9	9	9	47.4	47.4	47.4	17.718	0	152.66	3730900000	262	414540000	24815000	16799000	26233000	12512000	4174200	4550600	10881000	38394000	7257800	18083000
F8VPU2	F8VPU2	FERM, RhoGEF and pleckstrin domain-containing protein 1	Farp1	0	0	0	0	0	0	0	0	0	3129400	3379600	0	0	0	0	0	0	0	0	0	0	0	0	0	3	3	3	3.9	3.9	3.9	118.87	0	17.854	63078000	4	1190200	0	0	22245	27768	90279	20235	0	469300	18798	159140
G3X9C2	G3X9C2	F-box only protein 50	Nccrp1	0	0	0	0	0	0	0	0	0	0	0	0	0	0	0	0	1103700	0	0	0	0	0	0	0	1	1	1	4.1	4.1	4.1	30.407	0.0019685	7.1856	1102000	1	73470	0	0	0	0	0	0	0	0	0	0
G5E829	G5E829	Plasma membrane calcium-transporting ATPase 1	Atp2b1	2474000	2379800	0	0	0	0	3234700	3173200	2180000	1953400	0	1382700	15375000	4973500	2388100	5114300	3056300	3494300	5623800	7429100	0	3599300	0	91576000	14	9	6	14.8	10.3	7.6	134.75	0	77.808	801060000	28	16021000	301480	62707	59269	0	0	0	22790	14208000	106860	83276
G5E8K5	G5E8K5	Ankyrin-3	Ank3	0	0	2564500	0	0	0	0	0	0	0	0	0	0	0	0	0	0	0	0	0	0	0	0	0	9	3	3	4.6	2	2	214.06	0	17.529	53233000	3	584980	0	27247	22251	23511	12147	15920	17872	323490	7911.9	22881
G5E8Q8	G5E8Q8		Adgrf5	0	0	0	0	0	0	0	0	0	0	0	0	0	0	0	0	0	0	0	0	0	0	0	0	1	1	1	0.7	0.7	0.7	149.39	1	-2	0	20	0	0	0	0	0	0	0	0	0	0	0
H3BJD6	H3BJD6		Ppp1r9a	0	2571800	17524000	19192000	8893000	12833000	0	19999000	27976000	11798000	14967000	32750000	0	7599400	0	0	0	0	2002100	0	7619300	0	0	0	9	8	8	8.1	7.4	7.4	144.4	0	62.101	188190000	36	3619100	0	9052.2	31934	226020	333020	98473	188310	0	581340	583730
J3QN38;Q3TXS7	J3QN38;Q3TXS7	26S proteasome non-ATPase regulatory subunit 1	Gm21972;Psmd1	0	0	0	0	0	0	0	0	0	0	0	0	0	0	0	0	0	0	0	0	0	0	0	1886300	1	1	1	19.4	19.4	19.4	11.119	0.001046	8.1411	16357000	2	2726200	0	0	0	0	0	0	0	2726200	0	0
O08547	O08547	Vesicle-trafficking protein SEC22b	Sec22b	0	0	0	0	0	0	0	0	0	0	0	0	0	0	0	0	0	0	0	0	0	0	0	1082300	2	2	2	9.3	9.3	9.3	24.74	0	12.664	9385800	1	782150	0	0	0	0	0	0	0	782150	0	0
O08553	O08553	Dihydropyrimidinase-related protein 2	Dpysl2	95004000	149700000	70350000	76259000	87619000	94702000	248860000	94518000	76625000	114670000	90813000	104310000	120940000	149820000	235110000	90683000	80659000	80918000	84995000	64229000	148250000	80627000	136680000	831480000	21	21	18	46.3	46.3	40	62.277	0	323.31	12021000000	386	387780000	29007000	2368200	4793300	1010500	1497400	1232400	949840	286430000	4038400	2866000
O08583;Q9JJW6	O08583	THO complex subunit 4	Alyref	18824000	45934000	0	0	0	0	19900000	14937000	25152000	12366000	0	0	26980000	96629000	0	33101000	15525000	14707000	0	16462000	119340000	100760000	32222000	0	5	5	5	36.5	36.5	36.5	26.94	0	93.102	505880000	22	38914000	0	3042900	5463500	338170	0	0	0	1213100	2115600	1103100
O08585	O08585	Clathrin light chain A	Clta	0	0	4284400	0	0	0	0	0	0	0	0	0	0	0	0	0	0	0	0	0	0	0	0	0	3	3	3	8.5	8.5	8.5	25.604	0	17.428	58114000	8	8302100	0	1257200	401590	510620	111460	0	0	2016200	426880	1009600
O08599	O08599	Syntaxin-binding protein 1	Stxbp1	29179000	49643000	6952100	1880100	12415000	9692000	114710000	8013000	16200000	9223400	9349500	7541100	72801000	64143000	93638000	61209000	56665000	16924000	23129000	16602000	60050000	69542000	53466000	428240000	24	24	24	45.3	45.3	45.3	67.568	0	323.31	4744000000	178	153030000	10349000	1042900	1540300	186590	67627	205550	141810	119010000	202490	405400
O08638	O08638	Myosin-11	Myh11	3023300	3996200	296830000	185750000	312620000	261970000	0	282630000	230560000	198440000	235700000	218390000	0	26026000	0	10470000	11122000	338760000	43969000	51957000	9309200	7160100	0	0	60	43	43	30.8	23.4	23.4	227.03	0	323.31	2842800000	233	28715000	51305	33041	34157	2303600	3071500	1901400	1380500	0	3056500	2738300
O08709	O08709	Peroxiredoxin-6	Prdx6	0	0	0	0	0	0	0	0	0	0	0	0	0	0	0	0	0	0	0	0	0	0	0	5540000	1	1	1	9.4	9.4	9.4	24.87	0	27.474	48041000	4	3202800	0	0	0	0	0	0	0	3202800	0	0
O08749	O08749	Dihydrolipoyl dehydrogenase, mitochondrial	Dld	0	0	0	0	0	0	7190500	0	0	0	0	0	0	0	7046800	0	0	0	0	0	0	0	0	9968000	5	5	5	11.2	11.2	11.2	54.272	0	45.158	121200000	9	5771400	717380	24807	39142	27215	36550	0	0	3838100	32717	0
O08784	O08784	Treacle protein	Tcof1	0	0	0	0	0	0	0	0	0	0	0	0	0	0	0	0	0	0	0	184730000	0	0	0	0	1	1	1	1.1	1.1	1.1	135	0.0065421	6.7129	2760600000	113	43134000	6670000	854770	836180	743460	1036700	1244000	1396700	1336400	991310	1512600
O08788	O08788	Dynactin subunit 1	Dctn1	9510000	4840000	3480800	3334200	0	0	4825200	2663200	10024000	1892300	3614600	1547500	6005500	4747800	4586900	4424400	4233100	2210400	3546700	3729300	17501000	0	3941600	44627000	14	14	14	13.2	13.2	13.2	141.67	0	119.79	536860000	28	8521500	343030	107240	79761	40724	51378	13441	10676	6734200	51319	174190
O08917	O08917	Flotillin-1	Flot1	0	0	0	0	0	0	1005800	0	0	0	0	0	0	0	0	0	0	0	0	0	0	0	0	0	1	1	1	3	3	3	47.513	0.0011038	10.378	19578000	1	725120	113670	0	0	0	0	0	0	513690	0	0
O08997	O08997	Copper transport protein ATOX1	Atox1	0	0	0	0	0	0	0	0	0	0	0	0	0	0	0	0	0	0	0	0	0	0	0	1474600	1	1	1	20.6	20.6	20.6	7.3384	0.0010977	9.7766	12787000	1	3196800	0	0	0	0	0	0	0	3196800	0	0
O09167	O09167	60S ribosomal protein L21	Rpl21	14147000	21891000	0	0	0	0	0	0	6317500	11006000	6867600	10520000	6921900	8459000	0	7358400	10942000	5392700	8101600	6504200	20130000	0	0	0	1	1	1	9.4	9.4	9.4	18.562	0	15.469	182200000	37	30367000	3853000	2374900	3336400	0	0	0	0	0	514440	1584600
O35098	O35098	Dihydropyrimidinase-related protein 4	Dpysl4	0	0	0	0	0	0	0	0	0	0	0	0	0	0	0	0	0	0	0	0	0	0	0	10638000	4	3	3	13.8	10.3	10.3	61.961	0	29.692	96803000	5	3226800	99515	0	0	0	0	0	0	3075100	0	0
O35129	O35129	Prohibitin-2	Phb2	0	0	0	0	0	0	0	0	0	0	0	0	0	0	0	0	0	0	0	0	0	0	0	6781700	5	5	5	17.7	17.7	17.7	33.296	0	31.601	70341000	4	3197300	228350	0	0	0	0	0	0	2673100	0	0
O35295	O35295	Transcriptional activator protein Pur-beta	Purb	24789000	15055000	50359000	47462000	0	0	0	14370000	43537000	12167000	19445000	14647000	9368500	6516200	0	9002100	10409000	15112000	17039000	12885000	19318000	6541200	0	0	2	2	2	12	12	12	33.901	0	110.87	367180000	26	40797000	0	3124900	1889300	4280600	5108000	1234500	1113900	0	1798600	6333700
O35526	O35526	Syntaxin-1A	Stx1a	0	0	0	0	0	0	0	0	0	0	0	0	0	0	0	0	0	0	0	0	0	0	0	24239000	5	5	5	20.8	20.8	20.8	33.054	0	123.8	230450000	9	17727000	0	0	0	0	0	0	0	16374000	75928	296670
O35551	O35551	Rab GTPase-binding effector protein 1	Rabep1	0	0	0	0	0	0	0	0	0	0	0	0	0	0	0	0	0	0	0	0	0	0	0	1670000	1	1	1	1.9	1.9	1.9	99.523	0.0019704	7.1861	14482000	1	273240	0	0	0	0	0	0	0	273240	0	0
O35609	O35609	Secretory carrier-associated membrane protein 3	Scamp3	0	0	0	0	0	0	0	0	0	0	0	0	0	0	0	0	0	0	0	0	0	0	0	2733800	1	1	1	4.6	4.6	4.6	38.458	0.0011792	12.103	23706000	1	1823600	0	0	0	0	0	0	0	1823600	0	0
O35633	O35633	Vesicular inhibitory amino acid transporter	Slc32a1	0	0	0	0	0	0	0	0	0	0	0	0	0	0	0	0	0	0	0	0	0	0	0	4771200	1	1	1	2.5	2.5	2.5	57.38	0.0010406	8.0636	42119000	4	2216800	0	0	0	0	0	0	0	2177600	0	0
O35643	O35643	AP-1 complex subunit beta-1	Ap1b1	0	0	0	0	0	0	1274800	0	0	0	0	0	0	0	0	0	0	0	0	0	0	0	0	0	11	2	2	11.7	2.4	2.4	103.93	0	15.389	63565000	5	1412600	0	63105	112710	79446	65258	55678	91421	407970	28320	97916
O35668	O35668	Huntingtin-associated protein 1	Hap1	0	0	0	0	0	0	1005200	0	0	0	0	0	0	0	0	0	0	0	0	0	0	0	0	0	1	1	1	2.1	2.1	2.1	70.115	0.0019493	7.0753	14502000	1	467800	57158	0	0	0	0	0	0	356690	0	0
O35681	O35681	Synaptotagmin-3	Syt3	0	0	0	0	0	0	0	0	0	0	0	0	0	0	0	0	0	0	0	0	0	0	0	0	1	1	1	3.1	3.1	3.1	63.253	0.0010331	7.8965	0	1	0	0	0	0	0	0	0	0	0	0	0
O35682	O35682	Myeloid-associated differentiation marker	Myadm	0	0	0	0	0	0	2263000	0	0	0	0	0	0	0	0	0	0	0	0	0	0	0	0	0	1	1	1	5.3	5.3	5.3	35.284	0.0038168	6.8872	7206900	3	800770	0	0	0	0	0	0	0	382420	0	0
O35737;P70333;Q9Z2X1	O35737;P70333	Heterogeneous nuclear ribonucleoprotein H;Heterogeneous nuclear ribonucleoprotein H, N-terminally processed;Heterogeneous nuclear ribonucleoprotein H2	Hnrnph1;Hnrnph2	31123000	30923000	17050000	0	0	0	20001000	10828000	0	22232000	16851000	16918000	23551000	23933000	15245000	22313000	23260000	19555000	26133000	25637000	37275000	19974000	15610000	13266000	4	4	4	13.8	13.8	13.8	49.199	0	65.26	544500000	58	30250000	2806800	1944200	2082300	199220	231010	108860	171190	5404900	501110	499730
O35857	O35857	Mitochondrial import inner membrane translocase subunit TIM44	Timm44	0	0	0	0	0	0	0	0	0	0	0	0	0	0	0	0	0	0	0	0	0	0	0	1603500	1	1	1	3.1	3.1	3.1	51.091	0.001955	7.1065	13905000	1	496620	0	0	0	0	0	0	0	496620	0	0
O35927	O35927	Catenin delta-2	Ctnnd2	0	0	0	0	0	0	0	3362500	8572600	4775400	3552300	3148500	0	2526200	0	0	0	3654400	0	0	0	0	0	13135000	6	6	6	9	9	9	135	0	51.499	182480000	15	2991400	0	17764	18878	21108	21875	41017	0	2288400	64698	182220
O35954	O35954	Membrane-associated phosphatidylinositol transfer protein 1	Pitpnm1	0	0	0	0	0	0	0	0	0	0	0	0	0	0	0	0	0	0	0	0	0	0	0	3696200	3	3	3	3.3	3.3	3.3	134.94	0	16.678	32052000	3	552630	0	0	0	0	0	0	0	552630	0	0
O35972	O35972	39S ribosomal protein L23, mitochondrial	Mrpl23	0	0	0	0	0	0	0	0	0	0	0	0	0	0	0	0	1223000	0	0	0	0	0	0	0	1	1	1	8.9	8.9	8.9	17.121	0.0056285	6.7636	7985400	2	887270	0	245240	166500	0	0	0	0	0	0	0
O54774	O54774	AP-3 complex subunit delta-1	Ap3d1	9996000	10088000	0	0	0	0	0	4302900	0	4171000	5242800	6965400	9326700	11880000	0	14730000	10576000	31227000	39066000	20222000	20416000	61357000	0	10324000	5	5	5	5.3	5.3	5.3	135.08	0	56.525	384170000	20	6860300	0	136300	298590	67003	67013	67940	100450	2510000	103930	236590
O54951	O54951	Semaphorin-6B	Sema6b	0	0	0	0	0	0	0	0	0	0	0	0	0	0	0	0	0	0	0	1976500	0	0	0	0	1	1	1	1.6	1.6	1.6	95.466	0.0010277	7.7935	36774000	9	1050700	161330	65010	73582	80311	81658	0	0	0	77351	0
O54983	O54983	Ketimine reductase mu-crystallin	Crym	0	0	0	0	0	0	0	0	0	0	0	0	0	0	4782300	0	0	0	0	0	0	0	0	8758800	3	3	3	8.3	8.3	8.3	33.523	0	65.674	95807000	5	6843400	905400	0	0	0	0	0	0	5844200	0	0
O55023	O55023	Inositol monophosphatase 1	Impa1	0	0	0	0	0	0	0	0	0	0	0	0	0	0	0	0	0	0	0	0	0	0	0	9297000	4	4	4	16.2	16.2	16.2	30.436	0	24.878	82440000	4	5152500	0	0	0	0	0	0	0	5038800	85356	0
O55042	O55042	Alpha-synuclein	Snca	0	0	0	0	0	0	2765900	0	0	0	0	0	0	0	3543300	0	0	0	0	0	0	0	0	43491000	5	5	5	38.6	38.6	38.6	14.485	0	108.55	399820000	10	66637000	1846500	0	0	0	0	0	0	63717000	109450	110840
O55091	O55091	Protein IMPACT	Impact	0	0	0	0	0	0	0	0	0	0	0	0	0	0	0	0	0	0	0	0	0	0	0	8178000	2	2	2	7.9	7.9	7.9	36.276	0	18.733	70917000	3	4432300	0	0	0	0	0	0	0	4432300	0	0
O55125	O55125	Protein NipSnap homolog 1	Nipsnap1	0	0	0	0	0	0	1135500	0	0	0	0	0	0	0	0	0	0	0	0	0	0	0	0	0	2	2	2	8.1	8.1	8.1	33.363	0	16.19	27300000	2	1950000	0	0	0	0	0	0	0	1815100	0	0
O55131;Q9DA97;Q8C650	O55131	Septin-7	Sept7	31237000	27750000	20684000	17589000	23663000	14756000	78050000	23200000	18785000	18155000	22394000	19981000	31309000	26218000	71812000	33362000	28122000	28344000	30056000	32080000	30209000	27132000	47902000	195410000	17	17	17	36	36	36	50.549	0	239.75	2922000000	147	127040000	13311000	1599800	1541900	967370	782800	679060	516160	79438000	1386500	1423000
O55142	O55142	60S ribosomal protein L35a	Rpl35a	8128500	13295000	4815300	6211300	0	0	9035500	0	5923900	0	0	0	0	5003100	0	4146700	0	0	0	0	9387200	0	0	0	4	4	4	27.3	27.3	27.3	12.554	0	25.739	121290000	9	17327000	1628400	1284300	1840900	242610	523870	160160	13809	3429200	54677	708470
O55143;Q8R429;Q64518	O55143	Sarcoplasmic/endoplasmic reticulum calcium ATPase 2	Atp2a2	3378900	0	0	0	0	0	5366500	3152900	0	6182500	3872900	2767500	24184000	5163200	9083300	0	0	0	0	0	0	0	0	38101000	11	11	11	12	12	12	114.86	0	89.471	443680000	21	9440100	691760	96248	53305	0	16046	0	0	7205300	107980	100410
O55176	O55176	E3 ubiquitin-protein ligase Praja-1	Pja1	251180000	297300000	59669000	82233000	69255000	119930000	212620000	22621000	10693000	19549000	27113000	27672000	34950000	38257000	33965000	142110000	141390000	133970000	149610000	188480000	0	0	0	0	15	14	14	32	27.2	27.2	63.905	0	254.27	2181100000	173	83890000	2575000	9411600	12025000	2585600	2465700	1879800	2020300	0	1119900	419210
O70161	O70161	Phosphatidylinositol 4-phosphate 5-kinase type-1 gamma	Pip5k1c	0	0	0	0	0	0	0	0	0	0	0	0	0	0	0	0	0	0	0	0	0	0	0	5895100	2	2	2	6.1	6.1	6.1	72.407	0	16.48	52845000	2	1822200	0	0	0	0	0	0	0	1762800	0	0
O70251	O70251	Elongation factor 1-beta	Eef1b	0	0	0	0	0	0	2596000	0	0	0	0	0	0	0	0	0	0	0	0	0	0	0	0	5716300	4	4	4	24.4	24.4	24.4	24.693	0	55.036	115280000	5	9606900	315780	644580	570950	0	0	0	0	4658800	441440	346630
O70305	O70305	Ataxin-2	Atxn2	0	0	0	0	0	0	0	0	0	0	0	0	0	0	0	0	0	0	0	1543600	0	0	0	0	1	1	1	1.2	1.2	1.2	136.48	0.0010707	8.6046	15874000	3	323950	0	44150	66065	0	0	0	0	0	0	0
O70318	O70318	Band 4.1-like protein 2	Epb41l2	0	0	0	0	0	0	0	0	0	0	0	0	0	3395800	0	0	0	0	0	0	0	0	0	16915000	5	5	5	7.6	7.6	7.6	109.94	0	47.015	167700000	9	2891300	47399	0	0	0	0	0	0	2707200	0	0
O70439	O70439	Syntaxin-7	Stx7	0	0	0	0	0	0	0	0	0	0	0	0	0	0	0	0	0	0	0	0	0	0	0	3789700	2	2	2	11.9	11.9	11.9	29.82	0	15.034	34088000	3	2840600	0	0	0	0	0	0	0	2738600	0	0
O70456	O70456	14-3-3 protein sigma	Sfn	0	0	0	0	0	0	0	4313200	0	0	0	0	0	5427000	0	0	29806000	0	0	0	0	0	0	0	8	6	6	24.2	16.9	16.9	27.706	0	36.284	177560000	26	11098000	0	323780	384800	304620	317510	335630	580880	0	624170	1209700
O70503	O70503	Very-long-chain 3-oxoacyl-CoA reductase	Hsd17b12	0	0	0	0	0	0	0	0	0	0	0	0	0	0	0	0	0	0	0	0	0	0	7026100	4519700	2	2	2	9.3	9.3	9.3	34.741	0	14.175	55042000	2	3440100	350960	0	0	0	0	0	0	2475200	0	0
O88342	O88342	WD repeat-containing protein 1	Wdr1	0	0	0	0	0	0	2123400	0	0	0	0	0	0	0	1498500	0	0	0	0	0	0	0	0	10473000	5	5	5	9.9	9.9	9.9	66.406	0	35.711	117300000	7	3910100	103060	17218	19847	35363	46711	16899	26661	3204800	55141	72114
O88343	O88343	Electrogenic sodium bicarbonate cotransporter 1	Slc4a4	0	0	0	0	0	0	0	0	0	0	0	0	0	0	0	0	0	0	0	0	0	0	6731700	34260000	4	4	4	7.5	7.5	7.5	121.48	0	85.217	351260000	10	8567300	116710	95647	118480	0	0	0	0	7358100	0	0
O88447	O88447	Kinesin light chain 1	Klc1	0	0	0	0	0	0	2595100	0	0	0	0	0	0	0	0	0	0	0	0	0	0	0	0	4463500	3	3	2	6.7	6.7	4.1	61.449	0	17.865	54795000	5	1522100	203790	0	0	0	0	0	0	1227600	0	0
O88456	O88456	Calpain small subunit 1	Capns1	0	0	0	0	0	0	0	0	0	0	0	0	0	0	0	0	0	0	0	0	0	0	0	1073900	1	1	1	5.6	5.6	5.6	28.463	0.0010526	8.2125	9312100	1	846560	0	0	0	0	0	0	0	846560	0	0
O88485	O88485	Cytoplasmic dynein 1 intermediate chain 1	Dync1i1	0	0	0	0	0	0	0	0	0	0	0	0	0	0	0	0	0	0	0	0	0	0	0	1855700	1	1	1	1.4	1.4	1.4	70.724	0.0038132	6.8867	16092000	1	766270	0	0	0	0	0	0	0	766270	0	0
O88533	O88533	Aromatic-L-amino-acid decarboxylase	Ddc	0	0	0	0	0	0	1023700	0	0	0	0	0	0	0	0	0	0	0	0	0	0	0	0	0	1	1	1	3.1	3.1	3.1	53.873	0.0038388	6.943	10437000	1	521840	0	0	0	0	0	0	0	436680	0	0
O88543	O88543	COP9 signalosome complex subunit 3	Cops3	0	0	0	0	0	0	0	0	0	0	0	0	0	0	0	0	0	0	0	0	0	0	0	3270000	2	2	2	7.3	7.3	7.3	47.832	0	12.665	59015000	2	2360600	0	0	0	0	0	0	0	1134300	0	0
O88569	O88569	Heterogeneous nuclear ribonucleoproteins A2/B1	Hnrnpa2b1	16080000	5046000	8091900	6710200	8337000	0	71232000	0	5849600	0	0	0	0	0	45416000	0	4831800	4076600	0	0	11149000	9639500	150740000	30018000	7	7	7	23.8	23.8	23.8	37.402	0	66.662	690790000	41	34540000	7560100	338760	213210	622260	455540	469330	350570	11667000	0	613290
O88643	O88643	Serine/threonine-protein kinase PAK 1	Pak1	0	0	0	0	0	0	0	0	0	0	0	0	0	0	0	0	0	0	0	0	0	0	0	9670600	3	3	3	6.4	6.4	6.4	60.736	0	21.498	84335000	4	3243700	0	0	0	0	0	0	0	3225400	0	0
O88703;O88704	O88703;O88704	Potassium/sodium hyperpolarization-activated cyclic nucleotide-gated channel 2;Potassium/sodium hyperpolarization-activated cyclic nucleotide-gated channel 1	Hcn2;Hcn1	0	0	0	0	0	0	0	0	0	0	0	0	0	491840	0	0	0	0	0	0	0	0	0	3618600	2	2	2	3.1	3.1	3.1	94.721	0	13.676	32092000	2	891440	0	0	0	0	0	0	0	834170	0	0
O88712;P56546	O88712;P56546	C-terminal-binding protein 1;C-terminal-binding protein 2	Ctbp1;Ctbp2	0	0	0	0	0	0	0	0	0	0	0	0	0	0	0	0	0	0	0	0	0	0	0	4888400	2	2	2	4.3	4.3	4.3	47.744	0.0011862	12.245	55146000	1	2626000	381670	0	0	0	0	0	0	2018600	0	0
O88737;Q8BL48	O88737	Protein bassoon	Bsn	334440000	409660000	5044300	1154000	10252000	8976700	56160000	7342000	285920000	77650000	21380000	9358100	104110000	158010000	141360000	208620000	264240000	29104000	95446000	85520000	22253000	3593400	6376300	141640000	68	68	67	26.6	26.6	26.2	418.84	0	323.31	3496700000	295	18600000	1935500	1704700	2195600	34450	12751	62788	31967	4628800	59755	1827300
O88741	O88741	Ganglioside-induced differentiation-associated protein 1	Gdap1	0	0	0	0	0	0	0	0	0	0	0	0	0	0	0	0	0	0	0	0	0	0	0	7845300	2	2	2	7.5	7.5	7.5	41.31	0	22.408	82466000	3	6343500	0	98335	87561	0	0	0	0	5233200	0	0
O88746	O88746	Target of Myb protein 1	Tom1	0	0	0	0	0	0	0	0	0	0	0	0	0	0	0	0	0	0	0	0	0	0	0	1326600	2	2	2	5.5	5.5	5.5	54.325	0.0011976	12.454	15520000	3	705450	0	0	0	0	0	0	0	522900	44350	0
O88851	O88851	Putative hydrolase RBBP9	Rbbp9	0	0	0	0	0	0	0	0	0	0	0	0	0	0	0	0	0	0	0	0	0	0	0	3249100	1	1	1	8.6	8.6	8.6	20.911	0.0011534	11.798	28175000	1	2817500	0	0	0	0	0	0	0	2817500	0	0
O88935	O88935	Synapsin-1	Syn1	79957000	101450000	41814000	28383000	14784000	36282000	387710000	46251000	30974000	43614000	44053000	43393000	62629000	83342000	435530000	64956000	54247000	71555000	83070000	95987000	59655000	34430000	738530000	630150000	25	25	23	60.3	60.3	56.8	74.096	0	323.31	8895200000	312	222380000	38434000	1802800	2665000	557790	619620	374400	364300	127660000	1021600	727870
O88952;O88951;Q8JZS0	O88952;O88951;Q8JZS0	Protein lin-7 homolog C;Protein lin-7 homolog B;Protein lin-7 homolog A	Lin7c;Lin7b;Lin7a	0	0	0	0	0	0	0	0	0	0	0	0	0	0	0	0	0	0	0	0	0	0	0	4284600	2	2	2	10.7	10.7	10.7	21.834	0.0011751	12.037	152410000	2	13856000	471310	0	0	0	0	0	10007000	3377700	0	0
O89053	O89053	Coronin-1A	Coro1a	0	0	0	0	0	0	4313600	0	0	0	0	0	0	0	0	0	0	0	0	0	0	0	0	20487000	4	4	4	11.1	11.1	11.1	50.989	0	23.195	202810000	6	10674000	0	97194	0	0	0	0	0	10331000	0	0
P00405	P00405	Cytochrome c oxidase subunit 2	Mtco2	0	0	0	0	0	0	0	0	0	0	0	0	0	0	0	0	0	0	1731200	0	0	0	0	0	1	1	1	4.4	4.4	4.4	25.976	0.0065056	6.6685	65236000	2	8154500	0	0	0	0	0	0	0	6350700	0	135490
P00493	P00493	Hypoxanthine-guanine phosphoribosyltransferase	Hprt1	0	0	0	0	0	0	0	0	0	0	0	0	0	0	0	0	0	0	0	0	0	0	0	1448400	1	1	1	6	6	6	24.57	0.0019474	7.0727	12560000	1	966160	0	0	0	0	0	0	0	966160	0	0
P00920	P00920	Carbonic anhydrase 2	Ca2	0	0	0	0	0	0	23483000	0	0	0	0	0	0	0	0	0	0	0	0	0	0	0	0	36385000	4	4	4	33.5	33.5	33.5	29.032	0	66.671	411050000	9	31620000	0	0	0	0	0	0	0	29308000	0	0
P01027	P01027	Complement C3;Complement C3 beta chain;C3-beta-c;Complement C3 alpha chain;C3a anaphylatoxin;Acylation stimulating protein;Complement C3b alpha chain;Complement C3c alpha chain fragment 1;Complement C3dg fragment;Complement C3g fragment;Complement C3d fragment;Complement C3f fragment;Complement C3c alpha chain fragment 2	C3	43006000	49953000	19003000	20556000	30913000	18772000	49083000	25438000	17799000	26590000	42387000	33040000	98455000	58416000	54566000	23218000	20212000	16483000	22210000	31965000	0	3253600	0	4034400	7	7	4	3.1	3.1	1.7	186.48	0	47.198	730660000	56	7025600	777390	413050	496930	188410	280160	176800	159400	69041	359530	302590
P01029	P01029	Complement C4-B;Complement C4 beta chain;Complement C4 alpha chain;C4a anaphylatoxin;Complement C4 gamma chain	C4b	28644000	35663000	0	0	0	0	0	0	0	23656000	15561000	14211000	36016000	29675000	0	37871000	33896000	18892000	29516000	38356000	0	0	0	0	3	2	2	2.5	1.8	1.8	192.91	0	51.869	487880000	51	6336100	610360	366130	511960	195570	194160	199670	166800	0	122040	314740
P01587	P01587	Granulocyte-macrophage colony-stimulating factor	Csf2	0	0	0	0	0	0	0	0	0	0	0	0	0	0	0	0	0	0	0	3008100	0	0	0	0	1	1	1	8.5	8.5	8.5	16.09	0.0019417	7.0539	142640000	4	23774000	0	112420	3070200	0	978070	0	0	2385600	1141300	930090
P01627	P01627	Ig kappa chain V-II region VKappa167	Gm5153	0	0	0	0	0	0	0	0	0	0	0	0	0	0	0	1842600	0	0	0	0	0	0	0	0	1	1	1	13.3	13.3	13.3	13.28	0	18.551	85705000	10	17141000	3455200	0	1330200	1352300	919360	351690	300410	2608400	0	0
P01645;P01644;A0A140T8M1;P01646;P01647;P04946;P01648	P01645;P01644;A0A140T8M1;P01646;P01647;P04946;P01648	Ig kappa chain V-V region HP 93G7;Ig kappa chain V-V region HP R16.7;Ig kappa chain V-V region HP 123E6;Ig kappa chain V-V region HP 124E1;Ig kappa chain V-V region NQ5-89.4;Ig kappa chain V-V region HP 91A3		0	0	0	0	0	0	0	0	0	0	0	0	27499000	0	0	0	0	0	0	0	0	0	0	0	4	4	3	50.9	50.9	34.3	11.954	0	29.327	91020000	7	18204000	0	2144100	0	0	527370	0	0	5444900	0	0
P01799;P01797;P01796;P01801;A0A075B5T3;P01804;P01803;P01800;P01802;A0A0A6YWU3;P01798	P01799;P01797;P01796;P01801;A0A075B5T3;P01804;P01803;P01800;P01802;A0A0A6YWU3;P01798	Ig heavy chain V-III region ABE-47N;Ig heavy chain V-III region U61;Ig heavy chain V-III region A4;Ig heavy chain V-III region J606;Ig heavy chain V-III region HPC76;Ig heavy chain V region AMPC1;Ig heavy chain V-III region T957;Ig heavy chain V-III region W3082;Ig heavy chain V-III region E109	Ighv6-6;Ighv6-7	30086000	56957000	28193000	34248000	0	141570000	26503000	26867000	15894000	26062000	41919000	29569000	35107000	59431000	20722000	0	0	0	12817000	0	46605000	0	114850000	12663000	4	4	1	38.1	38.1	8	12.675	0	40.619	816660000	17	136110000	3917100	9088500	9683000	9196400	14546000	7594100	9999500	5734400	7490900	11053000
P01837	P01837	Ig kappa chain C region		41213000	65399000	0	0	0	0	67685000	15924000	0	19498000	41786000	22612000	105940000	90809000	49648000	11533000	10423000	13231000	20267000	17026000	130670000	121730000	276350000	27129000	4	4	4	38.3	38.3	38.3	11.934	0	88.183	1399100000	132	349780000	38002000	13268000	19685000	4899700	3074300	2615000	2971400	55323000	6090600	3240700
P01844;P01845	P01844;P01845	Ig lambda-2 chain C region;Ig lambda-3 chain C region	Iglc2;Iglc3	0	0	0	0	0	0	8883800	0	0	0	0	0	0	0	0	0	0	0	0	0	0	0	0	0	2	2	2	30.8	30.8	30.8	11.254	0	12.669	62984000	6	10497000	0	457810	798280	0	0	0	0	2088300	287130	0
P01863;P01865	P01863;P01865	Ig gamma-2A chain C region, A allele;Ig gamma-2A chain C region, membrane-bound form	Ighg;Igh-1a	0	0	0	0	0	0	0	0	0	0	0	0	0	0	0	0	0	0	0	144190000	0	0	0	0	2	1	1	12.4	7.6	7.6	36.389	1	-2	869370000	1	96597000	0	0	6523900	280850	1279100	0	0	0	13125000	290360
P01867	P01867	Ig gamma-2B chain C region	Igh-3	0	0	0	0	0	0	0	0	0	0	0	0	0	0	0	0	0	0	0	0	0	130070000	0	0	4	4	4	9.4	9.4	9.4	44.259	0	29.865	158860000	11	12220000	0	353730	349150	195690	261620	0	0	1578600	0	188400
P01869	P01869	Ig gamma-1 chain C region, membrane-bound form	Ighg1	0	0	0	0	0	3507100	0	0	0	0	0	0	0	0	0	0	0	0	0	0	0	0	0	0	1	1	1	2.5	2.5	2.5	43.386	0.010009	6.4622	39475000	0	2467200	0	0	0	244580	205550	169830	150230	0	274950	219860
P01872	P01872	Ig mu chain C region	Ighm	33064000	86561000	13816000	21952000	27750000	0	49697000	27188000	17904000	16531000	21385000	29176000	30899000	104900000	29740000	8942000	0	4841400	18165000	0	55526000	0	70361000	11709000	7	7	7	15.9	15.9	15.9	49.971	0	99.105	712580000	58	32390000	2828800	1245900	4827300	649080	544200	716950	277830	2524800	1948700	743780
P01942	P01942	Hemoglobin subunit alpha	Hba	18034000	31044000	0	6889200	0	0	99648000	45616000	18582000	20144000	18398000	27800000	25989000	41949000	53879000	23269000	45744000	28010000	38655000	39246000	57312000	48577000	0	354700000	5	5	4	43	43	36.6	15.085	0	83.89	4302100000	103	537760000	19807000	2157100	3386800	425490	515590	281370	345830	434170000	6545800	3160100
P02104;CON__P02070	P02104;CON__P02070	Hemoglobin subunit epsilon-Y2	Hbb-y	0	0	0	0	0	0	0	0	0	0	0	0	0	0	0	0	296010000	0	0	0	0	0	0	0	2	1	1	15.6	8.8	8.8	16.136	0	35.576	5138600000	97	513860000	83353000	30799000	22291000	16942000	12993000	3364700	2193400	932090	38419000	12667000
P84244;P84228;P68433;P02301	P84244;P84228;P68433;P02301	Histone H3.3;Histone H3.2;Histone H3.1;Histone H3.3C	H3f3a;Hist1h3b;Hist1h3a;H3f3c	0	0	0	0	0	0	17441000	0	0	0	0	0	0	0	0	0	0	0	0	0	0	0	0	0	1	1	1	5.1	5.1	5.1	15.328	0.0011468	11.713	29018000	9	7254500	0	0	0	0	0	0	0	0	0	0
P03930	P03930	ATP synthase protein 8	Mtatp8	0	0	0	0	0	0	0	0	0	0	0	0	0	0	0	0	0	0	0	2315700	0	0	0	0	1	1	1	14.9	14.9	14.9	7.7662	0.0038095	6.8856	136850000	10	45616000	6032100	753860	765950	592740	727360	851310	0	23324000	378980	1100600
P03975	P03975	IgE-binding protein	Iap	0	0	0	0	0	0	1616100	0	0	0	0	0	0	0	0	0	0	0	0	0	0	0	0	0	1	1	1	2.2	2.2	2.2	62.747	0.0010384	8.0051	3110200	1	115190	15603	0	0	0	0	0	0	0	0	0
P03995	P03995	Glial fibrillary acidic protein	Gfap	39467000	27487000	40236000	21370000	14181000	21239000	42339000	15495000	14184000	24765000	34966000	42004000	35498000	51201000	53856000	32745000	36270000	28040000	23441000	20787000	15185000	8262300	14872000	20752000	18	17	17	45.3	43.7	43.7	49.899	0	125.65	972570000	120	31373000	5423600	1640700	1010400	830160	585960	109780	137650	6376600	763770	459420
P04370	P04370	Myelin basic protein	Mbp	4267000000	5834100000	3172700000	3235200000	3755600000	3477500000	7181100000	2473400000	2687400000	2842900000	2313500000	2137600000	3490500000	9935800000	7677900000	3739100000	2428600000	3121900000	3323300000	2260200000	11699000000	8308400000	22350000000	3779100000	10	10	10	27.2	27.2	27.2	27.167	0	323.31	167390000000	2970	18599000000	2348200000	596250000	641840000	313410000	406640000	234400000	178380000	3991700000	400190000	464990000
P04925	P04925	Major prion protein	Prnp	0	0	0	0	0	0	5800600	0	0	0	0	0	0	0	0	0	0	0	0	0	0	0	0	0	1	1	1	4.7	4.7	4.7	27.977	0.0010341	7.9346	41419000	4	3451600	0	0	0	0	0	0	0	1874300	0	0
P05063	P05063	Fructose-bisphosphate aldolase C	Aldoc	0	1754000	0	0	0	0	25662000	0	0	0	0	0	0	0	4914900	0	0	2432000	0	0	0	0	0	335720000	15	15	15	43.8	43.8	43.8	39.394	0	245.82	2860100000	51	124350000	1422600	0	78287	0	0	55654	0	117590000	0	0
P05064;A6ZI46;A6ZI47	P05064;A6ZI46	Fructose-bisphosphate aldolase A;Fructose-bisphosphate aldolase	Aldoa;Aldoart1	975230	7258700	2551300	1908900	0	1715600	120130000	5391300	2436100	3041100	1396800	2883400	4633800	5525300	16048000	32570000	102390000	66226000	107870000	120960000	13149000	43305000	3006000	1000700000	16	16	16	45.1	45.1	45.1	39.355	0	319.95	8269200000	127	359530000	6938000	74494	649250	176600	157790	60026	114600	316120000	657480	292910
P05132	P05132	cAMP-dependent protein kinase catalytic subunit alpha	Prkaca	0	0	0	0	0	0	5508900	0	0	0	0	0	0	2238700	3860500	2256300	0	0	0	0	0	0	4089600	43350000	6	6	3	17.4	17.4	8.8	40.57	0	52.299	364490000	9	20249000	1747700	97715	85358	132720	189400	105910	338470	14314000	685860	0
P05201	P05201	Aspartate aminotransferase, cytoplasmic	Got1	0	0	0	0	0	0	0	0	0	0	0	0	0	0	0	0	0	0	0	0	0	0	0	3487700	2	2	2	4.6	4.6	4.6	46.247	0.0011765	12.092	40839000	4	1701600	242010	0	17612	0	0	0	0	1260200	0	0
P05202	P05202	Aspartate aminotransferase, mitochondrial	Got2	0	0	0	0	0	0	17206000	0	0	0	0	0	0	0	20138000	0	0	0	0	0	0	0	0	27989000	9	9	9	26.5	26.5	26.5	47.411	0	93.396	393210000	17	15123000	1802500	0	0	0	0	0	0	12488000	0	0
P05213;P68373;Q9JJZ2;A0A2R8VHF3;Q3UX10	P05213;P68373;Q9JJZ2;A0A2R8VHF3	Tubulin alpha-1B chain;Tubulin alpha-1C chain;Tubulin alpha-8 chain	Tuba1b;Tuba1c;Tuba8	415390000	428900000	338040000	327700000	257220000	217090000	934450000	955780000	835380000	1020200000	848150000	830270000	1694900000	1524200000	1543500000	687190000	457100000	990980000	669250000	860470000	558840000	399410000	271980000	1219900000	15	15	0	43.7	43.7	0	50.151	0	323.31	29619000000	724	1410400000	212240000	21145000	22243000	13811000	14485000	7158500	6750800	442030000	63363000	55278000
P05977;P09542	P05977;P09542	Myosin light chain 1/3, skeletal muscle isoform;Myosin light chain 3	Myl1;Myl3	0	0	0	0	0	0	0	34025000	0	27654000	0	32014000	0	0	0	0	0	30836000	12848000	13385000	0	0	0	0	3	2	2	13.3	8.5	8.5	20.594	0	26.274	210630000	25	17553000	441870	0	0	103990	0	0	0	0	4358700	237020
P06151;P00342	P06151	L-lactate dehydrogenase A chain	Ldha	0	0	0	0	0	0	11679000	0	0	0	0	0	0	0	8537300	0	0	0	0	0	0	0	0	50018000	7	7	7	20.2	20.2	20.2	36.498	0	72.726	512920000	11	28496000	1137400	0	0	0	0	0	0	26152000	50295	0
P06745;CON__Q3ZBD7	P06745;CON__Q3ZBD7	Glucose-6-phosphate isomerase	Gpi	0	0	0	0	0	0	22749000	0	0	0	0	0	0	0	15413000	0	0	0	0	0	0	0	0	32411000	8	8	8	21.3	21.3	21.3	62.766	0	323.31	438820000	13	16878000	547410	0	0	0	0	0	0	14984000	0	0
P06837	P06837	Neuromodulin	Gap43	0	0	0	0	0	0	0	0	13168000	18003000	7796700	6911100	12335000	20684000	0	0	5436900	5576300	0	0	0	0	0	72374000	2	2	2	22.5	22.5	22.5	23.632	0	89.497	847050000	21	65158000	2912600	0	486130	0	0	0	0	52815000	242780	1885100
P07724	P07724	Serum albumin	Alb	0	0	0	0	0	0	0	0	0	0	0	0	0	0	0	0	0	0	0	0	0	0	0	7890500	2	2	2	4.3	4.3	4.3	68.692	0	14.82	72793000	3	1866500	0	0	0	0	0	0	0	1754500	0	0
P07901	P07901	Heat shock protein HSP 90-alpha	Hsp90aa1	0	0	0	0	0	0	21163000	0	0	0	0	0	0	0	7798700	0	0	0	0	0	0	0	0	127280000	20	10	10	26.3	13.6	13.6	84.787	0	134.43	1264700000	28	38324000	337600	8591.2	0	0	0	0	0	36186000	5765.9	0
P08032	P08032	Spectrin alpha chain, erythrocytic 1	Spta1	0	0	0	0	0	0	0	0	66255000	9113700	20159000	0	0	4119400	0	0	0	0	0	0	0	0	0	0	18	17	17	8.4	8	8	279.86	0	120.42	137160000	21	1001200	0	28545	0	0	0	0	0	0	0	622550
P08113	P08113	Endoplasmin	Hsp90b1	0	0	0	0	0	0	3746100	0	0	0	0	0	0	0	0	0	0	0	0	0	0	0	0	22046000	9	7	7	13.3	11.6	11.6	92.475	0	51.771	204910000	10	5254100	0	0	0	0	0	0	0	5139900	0	0
P08249	P08249	Malate dehydrogenase, mitochondrial	Mdh2	0	0	0	0	0	0	7355900	0	0	0	0	0	0	0	14602000	0	0	0	0	0	0	0	0	8774000	5	5	5	17.2	17.2	17.2	35.611	0	32.459	135380000	9	6446600	1990100	0	51347	0	0	0	0	3520000	0	0
P08551	P08551	Neurofilament light polypeptide	Nefl	13296000	39145000	2375600	1722200	1615700	3195200	47302000	1916400	1303000	2413300	1546400	0	4862200	368360000	9941200	14167000	5557700	3825900	2863400	2197400	13050000	2707900	7291500	40943000	21	17	17	36.6	33	33	61.508	0	169.41	892600000	77	24124000	2127900	659060	1242700	51301	80267	44263	132710	9100200	101740	66190
P08553	P08553	Neurofilament medium polypeptide	Nefm	30362000	33045000	2215200	0	3056900	9512900	55072000	5262500	0	7072200	3295700	3369100	10174000	474370000	12455000	29592000	10142000	10741000	9882300	5156100	18868000	6949600	11119000	46569000	22	17	17	27.1	23.7	23.7	95.915	0	276.25	1000800000	60	22240000	1424500	787810	1389200	41217	0	197190	200800	6404700	127680	0
P08752	P08752	Guanine nucleotide-binding protein G(i) subunit alpha-2	Gnai2	0	0	0	0	0	0	0	0	0	0	0	0	0	0	0	0	0	0	0	1073100	0	0	0	0	3	1	1	10.7	4.2	4.2	40.489	0.0011481	11.726	107960000	5	6350400	384570	63100	93973	0	0	0	0	4253600	73272	282950
P09405	P09405	Nucleolin	Ncl	6457100	0	22403000	22822000	16845000	16258000	0	11746000	29832000	34626000	19266000	30554000	0	8092100	0	0	0	10660000	16863000	0	0	0	0	11699000	9	9	9	14.7	14.7	14.7	76.722	0	72.916	283230000	27	7867600	0	40487	38830	609180	906880	449560	462830	510020	290260	1233800
P09411;P09041	P09411	Phosphoglycerate kinase 1	Pgk1	0	0	0	4235600	0	0	18485000	2400500	3842900	0	0	1456000	0	0	5568500	2222700	0	0	0	0	0	0	0	348790000	14	14	14	44.4	44.4	44.4	44.55	0	323.31	2814300000	51	108240000	2018600	0	130830	349960	558170	1597100	1610300	96336000	215570	642850
P09541	P09541	Myosin light chain 4	Myl4	0	15439000	68367000	80208000	81440000	79708000	0	118770000	40264000	51793000	85522000	43112000	0	19952000	0	10629000	12162000	73572000	49993000	36721000	14800000	0	0	0	7	7	6	37.8	37.8	33.2	21.159	0	130.22	919090000	85	70699000	0	188240	928760	5121500	7566700	4016400	4179900	0	11951000	6737200
Q3THW5;P0C0S6;P27661;Q64522	Q3THW5;P0C0S6;P27661	Histone H2A.V;Histone H2A.Z;Histone H2AX	H2afv;H2afz;H2afx	0	0	0	0	0	0	2956800	0	0	0	0	0	0	0	0	0	0	0	0	0	0	0	0	0	4	2	2	31.2	18.8	18.8	13.509	0	12.946	26702000	4	5340400	0	311220	332300	0	0	0	0	0	560600	751950
P0DN34	P0DN34			0	0	0	0	0	0	0	0	0	0	0	0	0	0	0	0	0	0	0	0	0	0	0	1874500	1	1	1	19.3	19.3	19.3	6.954	0.00099305	7.2699	16255000	1	5418300	0	0	0	0	0	0	0	5418300	0	0
P10107	P10107	Annexin A1	Anxa1	0	0	0	0	0	0	2555400	0	0	0	0	0	0	0	0	0	0	0	0	0	0	0	0	0	1	1	1	3.2	3.2	3.2	38.734	0.0019512	7.0814	12890000	1	585890	115050	0	0	0	0	0	0	208930	0	0
P10126	P10126	Elongation factor 1-alpha 1	Eef1a1	6204800	0	0	0	0	0	79325000	4771200	0	7784700	0	6070900	11374000	18416000	26635000	7446600	9755200	6915500	6412100	6926300	12110000	8745700	136920000	84203000	9	2	2	23.6	7.8	7.8	50.113	0	34.297	1122400000	27	53445000	7778700	436110	464290	73380	60798	51033	0	27663000	303740	131040
P10630	P10630	Eukaryotic initiation factor 4A-II;Eukaryotic initiation factor 4A-II, N-terminally processed	Eif4a2	0	0	0	0	0	0	5966300	0	0	0	0	0	0	0	0	0	0	0	0	0	0	0	0	10324000	3	3	2	9.3	9.3	6.9	46.402	0	18.709	105810000	4	4600300	204410	0	0	0	0	13132	0	3959200	0	0
P10637	P10637	Microtubule-associated protein tau	Mapt	3203200	4425300	7695100	4646200	7305700	5941100	79275000	3077200	19065000	4761600	4056500	14890000	2804700	4606500	59315000	3154700	2394800	2108800	2570400	3081600	5435500	3352700	125380000	189970000	9	9	9	15.1	15.1	15.1	76.243	0	104	1786000000	96	54120000	5349100	192940	360830	425550	274090	251200	206810	37042000	180870	858220
P10639	P10639	Thioredoxin	Txn	0	0	0	0	0	0	0	0	0	0	0	0	0	0	0	0	0	982690	0	0	0	0	0	0	1	1	1	12.4	12.4	12.4	11.675	0.0010787	8.9827	88508000	5	12644000	4328100	0	0	0	0	0	0	4191600	0	0
P10649;Q80W21;P15626;F6Y363;Q8R5I6;P19639;O35660;P48774	P10649	Glutathione S-transferase Mu 1	Gstm1	0	0	0	9122200	0	0	9819500	0	8554500	0	0	0	0	0	6108500	0	0	0	0	0	0	0	0	42353000	9	9	9	41.3	41.3	41.3	25.97	0	68.355	456230000	17	28514000	563610	361850	469710	301630	499260	0	0	22438000	135200	641920
P10852	P10852	4F2 cell-surface antigen heavy chain	Slc3a2	0	0	0	0	0	0	0	0	0	0	0	0	0	0	0	0	0	0	0	0	0	0	0	18110000	5	5	5	13.5	13.5	13.5	58.336	0	43.623	161470000	9	5766800	0	0	10047	0	0	0	0	5608600	0	0
Q8CGP2;Q8CGP1;Q6ZWY9;Q64525;Q64478;Q64475;P10854;P10853;P70696	Q8CGP2;Q8CGP1;Q6ZWY9;Q64525;Q64478;Q64475;P10854;P10853;P70696	Histone H2B type 1-P;Histone H2B type 1-K;Histone H2B type 1-C/E/G;Histone H2B type 2-B;Histone H2B type 1-H;Histone H2B type 1-B;Histone H2B type 1-M;Histone H2B type 1-F/J/L;Histone H2B type 1-A	Hist1h2bp;Hist1h2bk;Hist1h2bc;Hist2h2bb;Hist1h2bh;Hist1h2bb;Hist1h2bm;Hist1h2bf;Hist1h2ba	32729000	22664000	22728000	21860000	20489000	26875000	185940000	12925000	10611000	7298000	7170000	5821000	11382000	56460000	7297400	4570300	26039000	5327000	6760300	6695700	27235000	8052900	49203000	2905700	6	6	3	41.3	41.3	13.5	13.992	0	44.62	699940000	83	99991000	5104000	4870500	2917500	3151100	5096700	2568300	4199700	6169500	2368200	1851900
P10922	P10922	Histone H1.0;Histone H1.0, N-terminally processed	H1f0	45137000	59713000	0	5623100	0	7368000	62669000	0	0	0	0	4514800	42273000	42818000	22874000	33872000	23718000	3652800	5742100	5307300	127210000	70894000	89036000	5737200	5	5	5	27.3	27.3	27.3	20.861	0	51.777	740200000	81	148040000	17567000	9710300	9098900	351010	1080000	0	942540	22754000	299620	0
P11031	P11031	Activated RNA polymerase II transcriptional coactivator p15	Sub1	0	0	0	0	0	0	0	0	0	0	0	0	0	0	0	0	867850	0	0	0	0	0	0	0	2	2	2	15.7	15.7	15.7	14.427	0	12.869	58699000	2	11740000	391540	344250	0	303950	577200	360560	0	2270000	685200	1848000
P11499	P11499	Heat shock protein HSP 90-beta	Hsp90ab1	3315000	4141800	6549600	4222300	2688700	6183300	88563000	16069000	24093000	6034900	4599400	4164000	7222700	10076000	24016000	2014600	19202000	6621800	3696200	2830600	4871900	0	6703400	467590000	24	24	12	34.1	34.1	19.3	83.28	0	319.8	3358700000	96	101780000	4718500	200820	307200	496100	349770	165390	243580	84596000	571500	692490
P11798	P11798	Calcium/calmodulin-dependent protein kinase type II subunit alpha	Camk2a	435300000	422930000	292500000	351030000	250760000	290710000	426620000	429550000	635630000	538700000	434420000	369680000	541150000	533670000	370380000	740350000	535410000	710560000	658980000	740560000	287200000	249970000	139030000	147480000	16	16	12	39.3	39.3	30.1	54.114	0	323.31	12204000000	387	508480000	34955000	15973000	16830000	10728000	13799000	4584200	3150900	39608000	23966000	38545000
P11983	P11983	T-complex protein 1 subunit alpha	Tcp1	0	0	3588100	3477300	0	0	4497600	0	5459800	0	0	4462800	0	0	4223400	0	0	0	0	0	0	0	0	6260300	5	5	5	12.1	12.1	12.1	60.448	0	32.219	135980000	13	4386500	396090	66662	76390	69014	83988	0	28680	2157400	77366	248520
P12367	P12367	cAMP-dependent protein kinase type II-alpha regulatory subunit	Prkar2a	5293000	3439200	0	0	0	0	0	0	0	0	3439400	0	0	3908300	0	4054500	3893000	3682500	3568500	0	0	0	0	6112500	4	3	3	15.2	11.5	11.5	45.389	0	24.26	121490000	11	6394200	221280	353630	150360	102200	136090	149370	0	3576400	81549	106410
P12382	P12382	ATP-dependent 6-phosphofructokinase, liver type	Pfkl	0	0	0	0	0	0	137620000	0	2474500	0	2498300	2279800	2230600	3553300	52577000	3116800	0	2518300	0	0	0	0	0	4750500	15	12	12	26.4	21.7	21.7	85.359	0	118.22	551530000	27	17235000	8512500	0	56335	0	45460	0	0	2808800	0	147770
P12787	P12787	Cytochrome c oxidase subunit 5A, mitochondrial	Cox5a	0	0	0	0	0	0	2901700	0	0	0	0	0	0	0	0	0	0	0	0	0	0	0	0	0	1	1	1	11.6	11.6	11.6	16.101	0.0010235	7.708	16311000	1	1482800	0	0	0	0	0	0	0	1043900	0	0
P12960	P12960	Contactin-1	Cntn1	0	0	0	0	0	0	9641500	0	0	0	0	0	0	0	0	0	0	0	0	0	0	0	0	8031100	5	5	5	6.9	6.9	6.9	113.39	0	29.06	78497000	5	1509600	0	0	0	0	0	0	0	1114700	0	0
P12970;V9GX35	P12970	60S ribosomal protein L7a	Rpl7a	77880000	80013000	40010000	26437000	0	28550000	38859000	11260000	22971000	40144000	33125000	39028000	55602000	49189000	13914000	40025000	49181000	23119000	35191000	28399000	102810000	31252000	43770000	25619000	8	8	8	29.7	29.7	29.7	29.976	0	83.141	945070000	80	85915000	3227100	7517100	7431500	4108500	3844300	1239200	1697100	5115900	733300	4550100
P13595	P13595	Neural cell adhesion molecule 1	Ncam1	0	0	0	0	0	0	0	0	0	0	0	0	0	0	0	0	0	0	0	0	0	0	0	7985100	4	4	4	5.8	5.8	5.8	119.43	0	28.446	70347000	4	1496700	0	0	0	0	0	0	0	1473300	0	0
P14094	P14094	Sodium/potassium-transporting ATPase subunit beta-1	Atp1b1	0	0	0	0	0	0	66196000	0	0	54068000	0	0	124140000	135860000	155060000	0	0	0	0	0	0	14395000	35508000	197150000	6	6	6	18.4	18.4	18.4	35.194	0	74.266	2709800000	34	225810000	44289000	0	0	818410	730350	318270	372850	140960000	1107500	2478300
P14106	P14106	Complement C1q subcomponent subunit B	C1qb	326280000	522490000	108130000	97422000	56322000	60745000	594360000	52434000	105830000	155650000	178200000	224870000	615330000	691610000	249790000	302530000	311970000	466750000	398610000	511020000	932800000	734560000	1055300000	107290000	5	5	5	22.1	22.1	22.1	26.717	0	171.01	9196100000	283	766340000	63853000	32570000	48952000	6393800	7395600	2560800	3099900	79854000	5241100	10389000
P14115	P14115	60S ribosomal protein L27a	Rpl27a	41784000	53609000	33239000	23680000	17789000	38474000	0	0	24459000	23956000	18882000	23819000	27330000	29225000	0	18745000	23151000	11307000	16936000	18220000	52933000	0	0	0	2	2	2	16.2	16.2	16.2	16.605	0	16.268	543840000	44	77692000	3848100	5462200	6655900	3701000	3114300	1634600	3531700	6235000	0	4767900
P14131	P14131	40S ribosomal protein S16	Rps16	12570000	14273000	7146900	6193200	5881800	32506000	9574100	6614600	0	24127000	19637000	27275000	13381000	14340000	9527000	15821000	15900000	15442000	21360000	17579000	16497000	0	0	6711900	5	5	5	35.6	35.6	35.6	16.445	0	41.69	395010000	61	35910000	2850700	1189800	1305500	774420	852680	353340	2150900	5551200	528870	1965600
P14148	P14148	60S ribosomal protein L7	Rpl7	96656000	74271000	53035000	51984000	60560000	70349000	77823000	14956000	53925000	38720000	34962000	40208000	53020000	37773000	35606000	63766000	65690000	33106000	53589000	36798000	94513000	50430000	48505000	20695000	9	9	9	30.4	30.4	30.4	31.419	0	77.17	1337000000	107	102850000	4058900	6388300	5934300	3630600	4845500	1991000	3761400	7956400	4543400	11139000
P14152	P14152	Malate dehydrogenase, cytoplasmic	Mdh1	0	0	0	0	0	0	41332000	0	0	0	0	0	0	0	24982000	0	0	0	0	0	0	0	0	78500000	5	5	5	21.9	21.9	21.9	36.511	0	99.874	853400000	23	60957000	5020700	0	0	564810	0	0	0	50469000	0	0
P14206	P14206	40S ribosomal protein SA	Rpsa	0	0	0	0	0	0	0	0	0	0	0	0	0	0	0	0	0	0	0	0	0	0	0	6482900	2	2	2	10.8	10.8	10.8	32.838	0	12.816	57187000	1	4399000	0	0	0	34508	0	0	0	4324500	0	0
P14231	P14231	Sodium/potassium-transporting ATPase subunit beta-2	Atp1b2	0	0	0	0	0	0	9839300	0	0	7404500	0	0	38357000	28557000	23407000	2623300	0	0	0	0	5466300	0	0	39317000	4	4	4	10	10	10	33.344	0	49.232	658060000	30	50620000	8316900	41471	54440	0	0	0	0	35948000	91292	145510
P14685	P14685	26S proteasome non-ATPase regulatory subunit 3	Psmd3	0	0	0	0	0	0	0	0	0	0	0	0	0	0	0	0	0	0	0	0	0	0	0	3265700	1	1	1	2.8	2.8	2.8	60.718	0.001005	7.378	28320000	0	832930	0	0	0	0	0	0	0	832930	0	0
P14873	P14873	Microtubule-associated protein 1B;MAP1B heavy chain;MAP1 light chain LC1	Map1b	85382000	114850000	126630000	115010000	146650000	162300000	353410000	102170000	128890000	119840000	124610000	102200000	75692000	125260000	108390000	111150000	71331000	107040000	125360000	118620000	470760000	439580000	516160000	346120000	52	51	51	29.2	28.8	28.8	270.25	0	323.31	6964300000	430	68278000	2332300	578900	828970	881360	1168900	872440	723310	31404000	853490	1788000
P15105	P15105	Glutamine synthetase	Glul	47583000	38628000	0	0	0	0	43030000	26613000	0	26256000	20591000	19438000	44376000	33765000	52911000	52790000	31951000	33975000	38636000	38359000	39831000	40144000	20089000	129790000	6	6	6	17.7	17.7	17.7	42.119	0	89.593	1441900000	58	84815000	4733100	3772300	2773900	122520	0	0	0	42167000	2280900	0
P15116;P39038	P15116;P39038	Cadherin-2;Cadherin-4	Cdh2;Cdh4	11222000	0	18133000	17346000	34036000	42117000	0	22660000	32004000	9748800	20248000	10656000	0	8743600	0	8076700	0	16627000	9223400	0	8597600	0	0	0	4	4	4	5.5	5.5	5.5	99.795	0	45.653	275020000	16	7433100	0	394860	226400	581430	577880	706720	714890	0	356070	1156400
P15508	P15508	Spectrin beta chain, erythrocytic	Sptb	97095000	23656000	26593000	19636000	9444600	10583000	0	12118000	156680000	45436000	45820000	33399000	41450000	29452000	0	45865000	38306000	25331000	25271000	28789000	2971000	0	0	3347300	27	25	25	16.5	15.3	15.3	245.25	0	261.52	772860000	99	6085500	86851	847040	198360	113530	88304	33374	42261	116320	69386	1322500
P15864;Q07133;P43275	P15864	Histone H1.2	Hist1h1c	0	0	0	0	0	0	6774500	0	0	0	0	0	0	0	0	0	0	0	0	0	0	0	3954700	2230000	8	3	2	26.9	15.1	9.4	21.266	0	17.771	76720000	6	8524500	0	562580	380740	122490	201820	129880	185330	1609700	0	169690
P16054	P16054	Protein kinase C epsilon type	Prkce	0	0	0	0	0	0	0	0	0	0	0	0	0	0	0	0	0	0	0	0	0	0	0	5679800	2	2	2	3.9	3.9	3.9	83.56	0	17.901	54420000	2	1295700	74393	0	0	0	0	0	0	1172700	0	0
P16125	P16125	L-lactate dehydrogenase B chain	Ldhb	0	1508800	0	0	0	0	34620000	0	0	0	0	0	4241500	6166500	16973000	0	0	0	4619500	0	4424800	0	0	241740000	13	13	13	36.5	36.5	36.5	36.572	0	164.36	1994900000	46	117350000	5167100	36320	121190	0	0	0	0	104910000	82611	0
P16330	P16330	2,3-cyclic-nucleotide 3-phosphodiesterase	Cnp	133870000	108910000	61558000	56040000	90144000	66886000	219160000	203900000	92773000	95610000	79925000	57030000	238910000	160360000	307540000	389260000	255390000	270150000	360670000	273570000	178080000	332920000	164780000	212710000	16	16	16	35.2	35.2	35.2	47.123	0	323.31	6375600000	570	236130000	32979000	5958400	3967300	1563800	1793700	1237000	1356200	66609000	9762700	5751300
P16332	P16332	Methylmalonyl-CoA mutase, mitochondrial	Mut	33688000	41078000	26231000	24944000	29173000	23288000	0	21919000	18134000	27779000	31673000	25895000	40509000	38985000	0	29050000	21354000	25665000	22504000	29198000	0	0	0	0	8	8	8	15.6	15.6	15.6	82.843	0	61.319	501850000	61	13940000	113730	622230	1278200	424320	557650	295720	288260	0	950320	677630
P16381;Q62167;Q61496	P16381;Q62167	Putative ATP-dependent RNA helicase Pl10;ATP-dependent RNA helicase DDX3X	D1Pas1;Ddx3x	37064000	38248000	19533000	16871000	0	25370000	19056000	7710800	12939000	17657000	18719000	19009000	23509000	25207000	9667900	22271000	23341000	20084000	21719000	14364000	29907000	16779000	9520900	0	9	8	1	15.6	13.9	1.8	73.14	0	75.329	452050000	65	11301000	261290	927850	1074900	418880	495800	162730	327070	196070	254720	377440
P16546	P16546	Spectrin alpha chain, non-erythrocytic 1	Sptan1	2045300000	1029700000	785510000	735840000	755500000	506830000	481340000	761260000	1307300000	1236500000	1158500000	1233800000	1078200000	1297000000	505440000	1606400000	1327100000	932620000	840890000	660680000	520810000	223770000	137240000	840500000	133	133	132	53.4	53.4	53.4	284.59	0	323.31	29462000000	2129	206020000	9275000	16634000	8084500	3697500	3874000	2009600	1598800	50749000	7183500	10207000
P17156	P17156	Heat shock-related 70 kDa protein 2	Hspa2	0	0	0	0	0	0	0	0	0	0	0	0	0	0	0	0	0	0	0	0	0	0	0	2167300	11	1	1	15.8	1.7	1.7	69.641	0.0038536	6.975	18794000	1	536970	0	0	0	0	0	0	0	536970	0	0
P17182;P21550	P17182	Alpha-enolase	Eno1	51404000	88801000	10640000	7763700	8933600	9415700	211940000	77281000	66925000	70746000	68066000	68513000	302960000	267300000	265090000	58504000	66358000	50296000	51438000	56035000	105620000	60727000	75582000	443170000	23	23	21	53.2	53.2	46.1	47.14	0	323.31	6526600000	183	296670000	38808000	2976500	3452200	570100	381270	243570	265200	180960000	4203800	2820900
P17183	P17183	Gamma-enolase	Eno2	0	0	0	0	0	0	0	0	0	0	0	0	0	0	10618000	0	0	0	0	0	0	0	0	7822700	6	4	4	18.7	11.5	11.5	47.296	0	26.085	138920000	6	6615300	1738900	0	150870	0	107190	165910	0	2730300	212070	292780
P17426	P17426	AP-2 complex subunit alpha-1	Ap2a1	67943000	125590000	37589000	31534000	48028000	78544000	77735000	21041000	33610000	34759000	26792000	27855000	41147000	41775000	38535000	72508000	65231000	35533000	35341000	42566000	44018000	32113000	10770000	28226000	19	15	15	23.8	19.1	19.1	107.66	0	126.33	1455000000	139	27453000	1636400	1258600	3260300	353620	375500	313360	470450	5025600	402280	495080
P17427	P17427	AP-2 complex subunit alpha-2	Ap2a2	94804000	117740000	73103000	74855000	61340000	72209000	121210000	25143000	70425000	39060000	39814000	44046000	52662000	48763000	41787000	121770000	114560000	58409000	65137000	91832000	59287000	52574000	17662000	64235000	21	21	17	26.5	26.5	21.6	104.02	0	189.72	1992900000	145	39859000	1931800	2283800	2405400	1013400	1265000	848550	799470	7587200	529690	1839000
P17710;O08528;Q91W97;Q3TRM8	P17710	Hexokinase-1	Hk1	3488300	0	0	0	0	0	25546000	0	0	0	0	0	0	0	25470000	0	0	0	0	0	0	0	9912800	162640000	18	18	18	19.7	19.7	19.7	108.3	0	172.47	1327700000	38	25052000	2188800	33418	45570	3467.4	0	0	0	20893000	0	0
P17742;V9GX31	P17742	Peptidyl-prolyl cis-trans isomerase A;Peptidyl-prolyl cis-trans isomerase A, N-terminally processed	Ppia	1568700	0	0	0	0	0	54470000	0	0	0	0	0	0	0	7321900	0	21325000	3068400	0	0	7255200	0	0	303070000	7	7	7	35.4	35.4	35.4	17.971	0	72.167	2630500000	45	263050000	3578600	103890	130570	0	0	0	0	242470000	99936	0
P17751	P17751	Triosephosphate isomerase	Tpi1	0	0	0	0	0	0	0	0	0	0	0	0	0	0	8120100	0	0	0	0	0	0	0	0	5471200	5	5	5	23.7	23.7	23.7	32.191	0	60.214	95874000	7	5046000	1298500	0	238960	0	0	0	0	2555600	83122	0
Q61696;P17879	Q61696;P17879	Heat shock 70 kDa protein 1A;Heat shock 70 kDa protein 1B	Hspa1a;Hspa1b	0	0	0	0	0	0	1492000	0	0	0	1629600	0	0	0	1573900	0	9047400	0	0	0	0	0	12173000	1854600	7	3	2	15.6	7	4.5	70.078	0	18.698	58073000	9	1759800	187480	14370	0	0	0	0	0	824100	0	0
P17897	P17897	Lysozyme C-1	Lyz1	0	0	0	0	0	0	0	0	0	0	0	0	0	0	0	0	0	0	4612300	0	0	0	0	0	1	1	1	8.1	8.1	8.1	16.794	0.0010504	8.1998	23860000	5	3408600	0	0	0	0	0	0	0	0	545330	0
P18760	P18760	Cofilin-1	Cfl1	19144000	23978000	20398000	14335000	0	0	43670000	38310000	19011000	28494000	29037000	33879000	56598000	45293000	80572000	19254000	41793000	20572000	16746000	20279000	28566000	0	52020000	112200000	7	7	6	51.2	51.2	44.6	18.559	0	89.384	1855000000	62	185500000	28653000	1824000	2544800	1649500	1582700	0	0	101350000	4897900	3243500
P18872;P20612;Q3V3I2;P50149;Q8CGK7	P18872	Guanine nucleotide-binding protein G(o) subunit alpha	Gnao1	23680000	27590000	29806000	25260000	17139000	26559000	86644000	26005000	83442000	46208000	30996000	30069000	54811000	67904000	96272000	20198000	21288000	21056000	22227000	20502000	37250000	16763000	23591000	321920000	10	10	8	30.8	30.8	24.3	40.084	0	139.7	3977800000	152	233990000	19998000	1649600	1757600	1604200	1515500	606980	981060	168050000	1859100	7353000
P19096	P19096	Fatty acid synthase;[Acyl-carrier-protein] S-acetyltransferase;[Acyl-carrier-protein] S-malonyltransferase;3-oxoacyl-[acyl-carrier-protein] synthase;3-oxoacyl-[acyl-carrier-protein] reductase;3-hydroxyacyl-[acyl-carrier-protein] dehydratase;Enoyl-[acyl-carrier-protein] reductase;Oleoyl-[acyl-carrier-protein] hydrolase	Fasn	0	0	0	0	0	0	5455400	0	0	0	0	0	0	0	7368200	0	0	0	0	0	0	0	0	12005000	11	11	11	5.8	5.8	5.8	272.43	0	77.787	174610000	11	1479800	112540	0	5436.9	0	0	0	0	1313900	0	0
P19157;P46425;F6RWR5	P19157;P46425	Glutathione S-transferase P 1;Glutathione S-transferase P 2	Gstp1;Gstp2	0	8666700	0	4831500	0	0	25046000	10399000	6226300	12954000	7340900	11920000	9636900	25348000	21095000	6150600	0	11632000	0	0	16116000	0	10951000	102870000	8	8	8	45.2	45.2	45.2	23.609	0	119.94	1127800000	39	93980000	4798700	399220	750170	199790	333710	0	0	71993000	1269100	676530
P19246	P19246	Neurofilament heavy polypeptide	Nefh	7115100	10260000	0	0	0	8794500	11843000	0	0	0	0	0	0	67452000	0	6239400	0	2701700	0	0	4197600	0	0	13939000	12	9	9	11.7	9.7	9.7	116.99	0	74.279	198560000	15	5225300	0	308870	491200	0	83565	105420	146740	1996500	0	79222
P19253;A0A1B0GS68	P19253;A0A1B0GS68	60S ribosomal protein L13a	Rpl13a	19654000	34030000	0	0	0	0	17977000	0	0	13499000	13248000	14868000	14722000	14809000	10852000	0	22068000	0	11085000	0	29570000	0	14363000	9366600	4	4	4	21.7	21.7	21.7	23.464	0	27.027	342730000	29	38081000	3274800	3145900	3386300	102110	0	0	0	7833200	329040	0
P19783	P19783	Cytochrome c oxidase subunit 4 isoform 1, mitochondrial	Cox4i1	0	0	0	0	0	0	0	0	0	0	0	0	0	0	0	0	0	0	0	0	0	0	0	1599300	1	1	1	7.1	7.1	7.1	19.53	0.0010299	7.814	13868000	2	1260800	0	0	0	0	0	0	0	1260800	0	0
P20029	P20029	78 kDa glucose-regulated protein	Hspa5	47005000	49273000	36471000	24996000	24502000	25731000	351550000	32206000	31464000	45901000	43573000	36950000	49844000	37065000	458820000	18303000	29587000	19245000	16666000	15169000	3369700	2094100	16581000	55858000	27	25	25	41.8	41.8	41.8	72.421	0	323.31	3244900000	234	108160000	48361000	1788700	1752400	841210	745670	419850	375550	20838000	1326400	1179800
P20152;P31001;P15331	P20152	Vimentin	Vim	79234000	19566000	0	0	0	0	14396000	0	0	4139200	5576300	0	20961000	31704000	21753000	19396000	14160000	0	0	0	18090000	0	8673200	34917000	16	14	14	35.2	31.8	31.8	53.687	0	105.16	596300000	47	17538000	2231300	1996300	611060	0	0	0	0	9039100	0	0
P20357	P20357	Microtubule-associated protein 2	Map2	12160000	30924000	6733700	10813000	0	2424600	36772000	8895200	36703000	26364000	15953000	36097000	12260000	15939000	8623700	4772000	4659200	7379200	4292700	4685300	15968000	0	15048000	476360000	41	41	41	29.9	29.9	29.9	199.13	0	323.31	3671400000	127	42200000	650980	223880	399690	113430	112180	32106	30787	36273000	191430	584440
P20918	P20918	Plasminogen;Plasmin heavy chain A;Activation peptide;Angiostatin;Plasmin heavy chain A, short form;Plasmin light chain B	Plg	0	0	0	0	0	0	3971800	0	0	0	0	0	0	0	0	0	0	0	0	0	0	0	0	0	2	2	2	2.1	2.1	2.1	90.807	0.0011287	11.28	77452000	9	1721200	233720	65447	0	0	50986	85851	82576	0	85282	79321
P21107	P21107	Tropomyosin alpha-3 chain	Tpm3	3701000	3796200	4875800	4242100	5221400	0	0	38471000	7537400	32469000	48063000	54720000	0	10561000	0	3449600	3838900	31095000	18905000	14153000	3403600	0	0	0	15	4	3	41.1	12.3	9.5	32.994	0	49.251	352050000	57	22003000	483660	371300	297800	476820	180150	248570	251270	1968800	2705700	606930
P21279;P30677;P21278	P21279	Guanine nucleotide-binding protein G(q) subunit alpha	Gnaq	0	0	0	0	0	0	0	0	0	0	0	0	0	0	0	0	0	0	0	0	0	0	0	12605000	3	3	3	10.9	10.9	10.9	42.158	0	21.168	235280000	4	12383000	435580	123810	0	1132600	573370	747330	933950	5753100	210730	939350
P21460	P21460	Cystatin-C	Cst3	0	0	0	0	0	0	0	0	0	0	0	0	0	0	0	0	0	0	0	0	0	0	0	3057300	1	1	1	12.1	12.1	12.1	15.531	0.0010571	8.3131	26512000	1	3314000	0	0	0	0	0	0	0	3314000	0	0
P22315	P22315	Ferrochelatase, mitochondrial	Fech	0	0	0	0	0	0	5141400	0	0	0	0	0	0	0	4789200	0	0	0	0	0	0	0	4170200	2871000	4	4	4	11.2	11.2	11.2	47.13	0	24.388	52471000	5	2098800	334270	0	0	0	0	0	0	1313500	0	0
P23242	P23242	Gap junction alpha-1 protein	Gja1	4546400	0	0	0	0	0	4459500	0	7534000	10932000	4002200	3213300	0	5434800	0	0	0	0	0	0	0	0	0	11259000	5	5	5	20.2	20.2	20.2	43.004	0	66.816	199990000	11	11111000	241850	192550	81286	0	0	0	0	8264100	57825	590820
P23927	P23927	Alpha-crystallin B chain	Cryab	3239100	4314700	0	0	0	0	5174300	0	0	2294000	0	0	0	4213700	0	0	0	5317400	5463300	6489100	0	0	0	0	4	4	4	23.4	23.4	23.4	20.069	0	25.317	56930000	12	5175500	511440	323160	347450	28269	0	0	67564	0	97317	0
P24472	P24472	Glutathione S-transferase A4	Gsta4	0	0	0	0	0	0	0	0	0	0	0	0	0	0	0	0	0	0	0	0	0	0	0	1906300	1	1	1	5.9	5.9	5.9	25.564	0.0010989	9.8545	16531000	1	1653100	0	0	0	0	0	0	0	1653100	0	0
P25444	P25444	40S ribosomal protein S2	Rps2	33538000	35730000	0	0	0	0	17059000	7647200	0	20544000	24350000	21083000	18508000	21728000	11720000	21210000	33373000	17110000	18254000	22911000	44041000	20722000	11324000	9353800	5	5	5	21.2	21.2	21.2	31.231	0	48.053	504840000	66	28047000	2402100	2177900	2353600	504320	0	70758	561890	4197700	412960	240680
P26039	P26039	Talin-1	Tln1	18623000	13551000	11685000	10913000	13991000	14069000	0	10297000	8447300	12435000	10884000	9588500	20108000	10662000	0	10092000	7179100	7071000	9151300	10014000	0	0	0	0	12	12	11	6	6	5.5	269.82	0	90.408	215770000	36	1610200	0	224170	82882	39040	20370	22622	23764	84656	83371	43426
P26041;P26043;P26040	P26041;P26043;P26040	Moesin;Radixin;Ezrin	Msn;Rdx;Ezr	0	0	0	0	0	0	0	0	0	0	0	0	0	0	0	0	0	0	0	0	0	0	0	723730	2	2	2	3.6	3.6	3.6	67.766	0.0011086	10.721	10821000	2	327910	0	0	0	0	0	0	0	190180	0	0
P26443	P26443	Glutamate dehydrogenase 1, mitochondrial	Glud1	5928000	4331300	3431300	6520800	0	0	36429000	3368400	26957000	2387000	6897900	2128600	10629000	5908100	39826000	26144000	22979000	16283000	20821000	29627000	7866800	12333000	10221000	80766000	14	14	14	27.8	27.8	27.8	61.336	0	125.53	1062100000	61	32184000	3131400	149150	110590	103260	45457	0	0	20227000	2001300	909400
P26638	P26638	Serine--tRNA ligase, cytoplasmic	Sars	0	0	0	0	0	0	0	0	0	0	0	0	0	0	3161600	0	0	0	0	0	0	0	0	6624000	3	3	3	5.7	5.7	5.7	58.388	0	17.995	75208000	3	2892600	263870	0	0	0	0	0	0	2522600	0	0
P26883	P26883	Peptidyl-prolyl cis-trans isomerase FKBP1A	Fkbp1a	0	0	0	0	0	0	0	0	0	0	0	0	0	0	0	0	0	0	0	0	0	0	0	4369300	1	1	1	12	12	12	11.922	0.0011074	10.682	37889000	1	12630000	0	0	0	0	0	0	0	12630000	0	0
P27546	P27546	Microtubule-associated protein 4	Map4	10276000	11376000	5851200	8569900	0	0	9588200	7445000	11780000	5701400	6965100	7048100	9300900	6471400	5836500	0	8422700	6572800	0	7926700	11647000	0	7948700	17312000	7	7	7	8.9	8.9	8.9	117.43	0	49.856	379430000	35	6656700	325010	120980	212910	50825	99516	22035	0	3917100	81685	270080
P27601	P27601	Guanine nucleotide-binding protein subunit alpha-13	Gna13	0	0	0	0	0	0	0	0	0	0	0	0	0	0	0	0	0	0	0	0	0	0	0	1741200	1	1	1	3.2	3.2	3.2	44.054	0.0010537	8.2526	15099000	1	603950	0	0	0	0	0	0	0	603950	0	0
P27659	P27659	60S ribosomal protein L3	Rpl3	29984000	26615000	29713000	28710000	21890000	41659000	18580000	0	32719000	14428000	12515000	15594000	17185000	15564000	0	16454000	20404000	9513400	16415000	14749000	35294000	0	0	12060000	4	4	4	11.2	11.2	11.2	46.109	0	34.582	486180000	74	25588000	817570	2188900	1300100	984680	1386700	632710	1191100	3051600	86708	1879300
P27773	P27773	Protein disulfide-isomerase A3	Pdia3	0	0	0	0	0	0	7508800	0	0	0	0	0	0	0	0	0	0	0	0	0	0	0	0	52456000	12	12	12	27.9	27.9	27.9	56.678	0	100.76	484420000	20	15627000	0	0	0	0	0	0	11079	15275000	0	48208
P28028	P28028	Serine/threonine-protein kinase B-raf	Braf	0	0	0	0	0	0	0	0	0	0	0	0	0	0	0	0	0	0	0	0	0	0	0	691050	1	1	1	1.5	1.5	1.5	88.779	0.0019646	7.1675	5992600	1	171220	0	0	0	0	0	0	0	171220	0	0
P28652	P28652	Calcium/calmodulin-dependent protein kinase type II subunit beta	Camk2b	133610000	130730000	107520000	78467000	85672000	202730000	157930000	155290000	148420000	151210000	124270000	143330000	111370000	133600000	123390000	171220000	119150000	148110000	136000000	159360000	73092000	40988000	61184000	91027000	15	11	7	35.4	27.3	20.8	60.46	0	323.31	3820700000	223	141510000	10526000	5730200	6067200	2537700	3012200	1489300	1944400	20192000	7499900	9465300
P28660	P28660	Nck-associated protein 1	Nckap1	0	0	0	0	0	0	0	0	0	0	0	0	0	0	0	0	6013600	5930000	0	0	0	0	0	0	3	3	3	2.7	2.7	2.7	128.78	0	20.078	26848000	6	440140	0	7658.8	39153	0	0	0	0	0	0	45803
P28661	P28661	Septin-4	Sept4	0	0	0	0	0	0	0	0	0	0	0	0	0	0	0	0	0	0	0	0	0	0	0	8657800	2	2	2	5.9	5.9	5.9	54.935	0	43.386	86245000	3	2874800	259060	0	0	0	0	0	0	2502600	0	0
P28663	P28663	Beta-soluble NSF attachment protein	Napb	0	0	0	0	0	0	0	0	0	0	0	0	0	0	0	0	0	0	0	0	0	0	0	7509300	1	1	1	4	4	4	33.557	0.0010515	8.2062	66663000	2	3508600	0	0	0	0	0	0	0	3427300	0	0
P28738;P33175	P28738	Kinesin heavy chain isoform 5C	Kif5c	7010700	7862400	0	0	0	0	6823300	0	0	5438800	10047000	7965500	14031000	8048000	7550000	0	5740400	3444500	3855100	0	10564000	0	0	27002000	11	11	7	13.4	13.4	8.6	109.27	0	93.004	370720000	24	6391800	406620	118020	104580	0	33739	0	0	4345100	47606	83548
P29341;Q9D4E6;Q62029;Q6PHQ9;Q8C7D3	P29341;Q9D4E6	Polyadenylate-binding protein 1;Polyadenylate-binding protein	Pabpc1;Pabpc6	47270000	86878000	26663000	19178000	15295000	17568000	48901000	6047500	14986000	20692000	19191000	23126000	10640000	20161000	12254000	18179000	24362000	51325000	63083000	74752000	19223000	0	6431100	15187000	14	14	14	22.2	22.2	22.2	70.67	0	103.47	786290000	70	21841000	595780	1294000	1895200	602240	628380	405240	492160	3091300	142960	623060
P30275	P30275	Creatine kinase U-type, mitochondrial	Ckmt1	2035100	2804200	5268400	0	0	0	9608400	2827200	3730100	4730200	0	0	0	0	7274000	0	0	0	0	0	3466400	0	0	112950000	7	7	7	23.2	23.2	23.2	47.003	0	88.146	918840000	22	43754000	1981000	72504	133040	371210	130780	55108	0	37471000	172330	472660
P30416	P30416	Peptidyl-prolyl cis-trans isomerase FKBP4;Peptidyl-prolyl cis-trans isomerase FKBP4, N-terminally processed	Fkbp4	0	0	0	0	0	0	0	0	0	0	0	0	0	0	0	0	0	0	0	0	0	0	0	1823800	2	2	2	4.4	4.4	4.4	51.572	0	13.365	15815000	2	510170	0	0	0	0	0	0	0	510170	0	0
P31230	P31230	Aminoacyl tRNA synthase complex-interacting multifunctional protein 1;Endothelial monocyte-activating polypeptide 2	Aimp1	0	0	0	0	0	0	0	0	0	0	0	0	0	0	0	0	0	0	0	0	0	0	0	4332800	2	2	2	12.6	12.6	12.6	33.997	0	18.681	37573000	2	2210200	0	0	0	0	0	0	0	2210200	0	0
P31324	P31324	cAMP-dependent protein kinase type II-beta regulatory subunit	Prkar2b	13463000	9958100	0	0	0	0	0	0	0	13691000	12218000	9239900	0	10534000	0	11018000	0	10742000	9721300	0	0	0	0	16690000	4	4	3	15.4	15.4	11.8	46.167	0	38.874	289960000	16	12607000	0	510260	493980	0	0	0	0	6632600	521040	0
P31648	P31648	Sodium- and chloride-dependent GABA transporter 1	Slc6a1	0	0	0	0	0	0	0	0	0	0	0	0	0	0	0	0	0	0	0	0	0	0	0	38287000	1	1	1	3.5	3.5	3.5	67.001	0	27.056	332010000	2	18445000	0	0	0	0	0	0	0	18445000	0	0
P31650	P31650	Sodium- and chloride-dependent GABA transporter 3	Slc6a11	2955000	0	0	0	0	0	0	0	7935900	6956600	5816700	6078200	0	8855500	0	0	0	6706200	0	0	0	0	0	0	3	3	3	6.1	6.1	6.1	69.96	0	22.67	1170000000	31	73125000	2384700	176420	156210	221660	0	0	0	64317000	272090	757640
P31786	P31786	Acyl-CoA-binding protein	Dbi	0	0	0	0	0	0	0	0	0	0	0	0	0	0	0	0	0	0	0	0	0	0	0	7218200	2	2	2	36.8	36.8	36.8	10	0.0011834	12.181	79599000	3	19900000	2942900	0	0	0	0	0	0	15648000	0	0
P31938	P31938	Dual specificity mitogen-activated protein kinase kinase 1	Map2k1	0	0	0	0	0	0	4032700	0	0	0	0	0	0	0	5226000	0	0	0	0	0	0	0	0	10128000	3	3	3	8.1	8.1	8.1	43.474	0	34.792	119340000	4	6281300	1170200	35494	0	0	0	0	0	4681100	0	0
P32020	P32020	Non-specific lipid-transfer protein	Scp2	0	0	0	0	0	0	0	0	0	0	0	0	0	0	0	0	0	0	0	0	0	0	0	4066800	2	2	2	3.8	3.8	3.8	59.125	0	14.431	36177000	3	1507400	0	0	0	22650	0	0	0	1469400	0	0
P32037	P32037	Solute carrier family 2, facilitated glucose transporter member 3	Slc2a3	0	0	0	0	0	0	0	0	0	0	0	0	0	0	0	0	0	0	0	0	0	0	0	1794700	2	2	2	5.1	5.1	5.1	53.478	0	20.229	15563000	2	1414800	0	0	0	0	0	0	0	1414800	0	0
P32921	P32921	Tryptophan--tRNA ligase, cytoplasmic;T1-TrpRS;T2-TrpRS	Wars	0	0	0	0	0	0	0	0	0	0	0	0	0	0	0	0	0	0	0	0	0	0	0	2680300	1	1	1	3.5	3.5	3.5	54.357	0	19.386	23243000	2	830110	0	0	0	0	0	0	0	830110	0	0
P34022	P34022	Ran-specific GTPase-activating protein	Ranbp1	0	0	0	0	0	0	0	0	0	0	0	0	0	0	0	0	0	0	0	0	0	0	0	5478200	2	2	2	10.8	10.8	10.8	23.596	0	14.446	48243000	2	6030300	0	61448	0	0	0	0	0	5938200	0	0
P34884	P34884	Macrophage migration inhibitory factor	Mif	0	0	0	0	0	0	11114000	0	0	0	0	0	0	0	0	0	0	0	0	0	0	0	0	0	1	1	1	9.6	9.6	9.6	12.504	0.0011521	11.797	307160000	7	51193000	2838800	0	0	0	0	0	0	45004000	0	0
P35235	P35235	Tyrosine-protein phosphatase non-receptor type 11	Ptpn11	0	0	0	0	0	0	0	0	0	0	0	0	0	0	0	0	0	0	0	0	0	0	0	1960800	2	2	2	3.9	3.9	3.9	68.46	0	13.322	17003000	2	447450	0	0	0	0	0	0	0	447450	0	0
P35278;Q9CQD1	P35278;Q9CQD1	Ras-related protein Rab-5C;Ras-related protein Rab-5A	Rab5c;Rab5a	0	0	0	0	0	0	0	0	0	0	0	0	0	0	1226300	0	0	0	0	0	0	0	0	0	3	1	1	16.7	6.5	6.5	23.412	0.0010363	7.9677	32166000	1	2924200	344160	0	0	0	0	0	0	2580100	0	0
P35279;P61294;Q8BHD0	P35279;P61294	Ras-related protein Rab-6A;Ras-related protein Rab-6B	Rab6a;Rab6b	0	0	0	0	0	0	0	0	0	0	0	0	0	0	0	0	0	0	0	0	0	0	18248000	16639000	3	3	3	16.3	16.3	16.3	23.59	0	22.171	401430000	26	30880000	4502900	180080	248650	324630	178510	98866	183560	14489000	510190	725440
P35438	P35438	Glutamate receptor ionotropic, NMDA 1	Grin1	0	0	0	0	0	0	0	0	0	2054600	0	0	0	3432500	0	0	0	0	0	0	0	0	0	0	3	3	3	3.9	3.9	3.9	105.48	0	17.841	15520000	3	304310	0	12686	10928	0	0	0	0	0	0	153670
P35441	P35441	Thrombospondin-1	Thbs1	0	0	0	0	0	0	5691300	0	0	0	0	0	0	0	0	0	0	0	0	0	0	0	0	0	5	1	1	5	1.2	1.2	129.65	0.00099701	7.3129	34469000	2	538580	390620	0	0	0	0	0	0	0	0	0
P35486	P35486	Pyruvate dehydrogenase E1 component subunit alpha, somatic form, mitochondrial	Pdha1	0	0	11268000	7061800	9868300	7897600	12176000	0	5837100	5809400	5796800	5207400	0	13865000	16199000	15036000	11326000	7535900	6887500	6633100	0	0	12769000	17262000	6	6	6	18.5	18.5	18.5	43.231	0	46.347	452990000	67	20591000	3312600	219040	216690	400960	388790	290920	187550	9863200	196670	399840
P35492	P35492	Histidine ammonia-lyase	Hal	0	0	0	0	0	0	0	0	0	0	0	0	0	0	0	0	0	0	418360	0	0	0	0	0	1	1	1	1.5	1.5	1.5	72.257	0.001004	7.365	5145400	1	155920	0	11394	12126	0	0	0	0	0	16392	0
P35564	P35564	Calnexin	Canx	0	0	0	0	0	0	0	0	0	0	0	0	0	0	0	0	0	0	0	0	0	0	0	3952100	2	2	2	5.1	5.1	5.1	67.277	0	17.167	48088000	2	1502700	0	431770	0	0	0	0	0	1071000	0	0
P35700	P35700	Peroxiredoxin-1	Prdx1	0	0	0	0	0	0	9387100	0	0	0	0	0	0	0	11656000	0	0	0	0	0	0	0	16051000	7316300	3	3	3	15.6	15.6	15.6	22.176	0	20.045	133110000	8	8874000	2193700	0	0	0	0	0	0	4270100	145040	0
P35802	P35802	Neuronal membrane glycoprotein M6-a	Gpm6a	0	0	0	0	0	0	6102300	0	0	0	0	0	0	0	4458300	0	0	0	0	0	0	0	0	0	2	2	2	5	5	5	31.149	0	43.581	262140000	10	29127000	1515100	220450	100730	226760	0	276150	0	23967000	0	1352200
P35803	P35803	Neuronal membrane glycoprotein M6-b	Gpm6b	0	0	0	0	0	0	0	0	0	0	0	0	0	0	1139400	0	0	0	0	0	0	0	0	0	2	2	2	4	4	4	36.209	0	16.412	29879000	2	2716300	319770	0	0	0	0	0	0	2396500	0	0
P35979	P35979	60S ribosomal protein L12	Rpl12	0	0	0	0	0	6090700	0	0	5995500	5311800	6171700	7206800	7135200	0	6104400	0	0	0	0	0	0	0	0	7001700	3	3	3	24.2	24.2	24.2	17.804	0	25.818	161580000	5	17953000	2346700	0	0	217080	267680	143250	405900	9868500	115120	833520
P35980	P35980	60S ribosomal protein L18	Rpl18	79961000	73052000	55514000	53541000	34684000	37561000	36121000	10001000	51754000	35775000	28298000	34613000	39873000	30711000	25828000	34859000	45859000	21092000	28581000	27132000	72872000	27770000	22998000	15968000	6	6	6	32.4	32.4	32.4	21.644	0	90.031	1015200000	83	145030000	9757600	11390000	12992000	5587100	5523400	1694400	1745300	16864000	2258100	7775900
P36916	P36916	Guanine nucleotide-binding protein-like 1	Gnl1	0	0	0	0	0	0	1179100	0	0	0	0	0	0	0	0	0	0	0	0	0	0	0	0	0	2	2	2	4.4	4.4	4.4	68.77	0.0011806	12.128	12638000	2	407680	0	0	0	0	0	0	0	312900	0	0
P37040	P37040	NADPH--cytochrome P450 reductase	Por	0	0	0	0	0	0	0	0	0	0	0	0	0	0	0	0	0	0	0	0	0	0	0	601810	1	1	1	1.8	1.8	1.8	77.043	0.010018	6.4685	5218700	1	149110	0	0	0	0	0	0	0	149110	0	0
P38647	P38647	Stress-70 protein, mitochondrial	Hspa9	239080000	333380000	167720000	136190000	182460000	138250000	34661000	152200000	100530000	130440000	124790000	101170000	240870000	199620000	24584000	142200000	121890000	99731000	119140000	121800000	33300000	5960600	18649000	90175000	21	21	21	38.7	38.7	38.7	73.46	0	283.29	3721900000	329	97945000	2301800	6951000	9026000	2909000	2813800	2194100	1771600	21623000	5061700	3073800
P39053	P39053	Dynamin-1	Dnm1	53217000	87428000	27156000	21470000	30999000	29079000	115000000	28160000	33618000	23241000	26256000	19173000	84160000	71197000	90059000	82432000	59125000	46291000	49777000	55819000	121960000	76234000	62803000	311480000	29	29	23	39	39	33.2	97.802	0	323.31	4308600000	243	91672000	8215100	1176800	1877100	386600	351600	325400	278290	58453000	563730	819350
P39054	P39054	Dynamin-2	Dnm2	0	0	0	0	0	0	0	0	0	0	0	0	0	0	0	0	0	0	0	0	0	0	0	21032000	7	2	1	7.8	2.1	1.1	98.144	0	13.931	231550000	4	4824100	563070	0	0	0	0	0	0	3799600	0	0
P40124	P40124	Adenylyl cyclase-associated protein 1	Cap1	0	0	0	0	0	0	2187800	0	0	0	0	0	0	0	0	0	0	0	0	0	0	0	0	0	1	1	1	3.8	3.8	3.8	51.564	0.0011947	12.385	69958000	2	2591000	228080	0	0	0	0	0	0	2228100	0	0
P41105	P41105	60S ribosomal protein L28	Rpl28	9851800	8540200	8205000	7926600	0	0	0	3422400	13912000	6381400	3677000	7501900	0	0	0	6834300	7571600	5588600	6290000	0	0	6020700	0	0	3	3	3	23.4	23.4	23.4	15.733	0	19.821	140740000	7	17592000	0	1690600	1282000	1012700	1157200	0	357500	1806200	254400	1847000
P42125	P42125	Enoyl-CoA delta isomerase 1, mitochondrial	Eci1	0	0	0	0	0	0	0	0	0	0	0	0	0	0	0	0	0	0	0	0	0	0	0	7971500	4	4	4	18.7	18.7	18.7	32.25	0	32.04	69127000	5	3840400	0	0	0	0	0	0	0	3840400	0	0
P42208	P42208	Septin-2	Sept2	0	0	0	0	0	0	3943000	0	0	0	0	0	0	0	0	0	0	0	0	0	0	0	0	0	3	3	3	10.8	10.8	10.8	41.525	0	16.358	29435000	3	1401700	100150	0	0	0	0	0	0	989140	0	0
P42669	P42669	Transcriptional activator protein Pur-alpha	Pura	53475000	82841000	50710000	77483000	67324000	92864000	40115000	33773000	52969000	46990000	48586000	46884000	36971000	34934000	24361000	45843000	47978000	80297000	93379000	62579000	75419000	33483000	39109000	22352000	7	7	7	28	28	28	34.883	0	323.31	1382900000	113	172870000	4353300	7493600	9098900	5590800	10082000	5234700	4010900	11267000	3427600	10154000
P42932	P42932	T-complex protein 1 subunit theta	Cct8	0	0	0	0	0	0	0	0	0	0	0	0	0	0	0	0	0	0	0	0	0	0	0	26274000	6	6	6	13.3	13.3	13.3	59.555	0	38.463	766630000	13	21295000	7839700	0	0	0	0	0	0	6328800	0	0
P43006	P43006	Excitatory amino acid transporter 2	Slc1a2	0	14024000	0	0	0	0	13703000	10283000	0	12449000	10168000	9294800	18761000	16141000	15268000	17512000	22111000	20851000	36828000	42699000	0	0	0	11421000	5	5	5	11.9	11.9	11.9	62.03	0	39.805	396380000	32	17234000	1946700	76118	719320	0	0	312280	30173	3529600	387960	61577
P43024	P43024	Cytochrome c oxidase subunit 6A1, mitochondrial	Cox6a1	0	0	0	0	0	0	5826500	0	0	0	0	0	0	0	0	0	0	0	0	0	0	0	0	0	1	1	1	26.1	26.1	26.1	12.352	0.0019342	7.0221	65085000	1	13017000	0	0	0	0	0	0	0	10187000	0	0
P43274	P43274	Histone H1.4	Hist1h1e	78143000	67412000	0	0	0	0	186000000	4182700	0	4686300	11944000	18821000	78731000	74398000	70026000	48930000	31950000	18631000	34642000	21912000	134340000	54661000	169380000	63170000	8	8	3	26	26	14.6	21.977	0	57.478	1702800000	86	189200000	21640000	9460300	7799000	184220	0	175410	343740	56036000	698570	0
P43276	P43276	Histone H1.5	Hist1h1b	0	0	0	0	0	0	2238400	0	0	0	0	0	0	0	0	0	0	0	0	0	0	0	0	0	1	1	1	7.2	7.2	7.2	22.576	0.0038059	6.8809	10389000	1	1154400	0	0	0	0	0	0	0	574840	0	0
P43277	P43277	Histone H1.3	Hist1h1d	0	0	0	0	0	0	5252800	0	0	0	0	0	0	0	0	0	0	0	0	0	0	0	0	0	7	1	1	24	7.2	7.2	22.099	0.0019608	7.1282	32354000	4	3235400	516660	367010	0	0	0	0	0	1276000	0	0
P46460	P46460	Vesicle-fusing ATPase	Nsf	27092000	36923000	27152000	18938000	19569000	17330000	91889000	34881000	34702000	27438000	22115000	24031000	74368000	56336000	94712000	15621000	18159000	23584000	10290000	25703000	31497000	14860000	24625000	217230000	26	26	26	35.6	35.6	35.6	82.613	0	272.88	2895100000	142	61599000	8769500	486930	769060	417860	349440	257610	223830	38722000	811630	801630
P46660	P46660	Alpha-internexin	Ina	116070000	157870000	30296000	20850000	20205000	35475000	170080000	11911000	10137000	10880000	9748700	14652000	41616000	558780000	92302000	142880000	103370000	40038000	29202000	20258000	158440000	43790000	47417000	142260000	28	28	23	50.1	50.1	44.3	55.382	0	323.31	2945400000	163	86629000	10179000	3386900	5414100	794640	389100	390280	804880	28608000	294620	496690
P47708	P47708	Rabphilin-3A	Rph3a	6602900	6992800	0	0	0	0	8999600	6475100	24295000	0	0	0	0	0	10997000	0	0	7061500	7839900	10257000	0	7648300	9635900	34550000	7	7	7	18.2	18.2	18.2	75.488	0	194.46	574200000	20	15950000	1157000	114910	123990	65505	50110	0	63708	11716000	139580	422940
P47738;P24549;O35945;Q9JHW9;Q62148	P47738	Aldehyde dehydrogenase, mitochondrial	Aldh2	34888000	44681000	17809000	11935000	0	20732000	18392000	17275000	9848300	16967000	17213000	16267000	52168000	46466000	15273000	31823000	23185000	10574000	11532000	15341000	10473000	0	0	19142000	8	8	7	15	15	13.5	56.537	0	59.425	573100000	42	23879000	2319600	1401700	2423500	635230	492230	7190.9	306290	4820600	835930	479080
P47753	P47753	F-actin-capping protein subunit alpha-1	Capza1	0	0	0	0	51295000	52937000	0	0	49142000	28754000	32683000	43071000	0	0	0	0	0	0	0	0	0	0	0	0	7	4	4	30.8	18.9	18.9	32.939	0	56.421	349240000	19	26865000	0	84608	0	1920200	2525200	2492900	2479600	0	2580900	4955400
P47754	P47754	F-actin-capping protein subunit alpha-2	Capza2	33305000	35931000	331820000	360290000	391820000	373880000	10877000	332740000	409300000	253410000	253410000	309560000	17178000	78101000	0	32212000	30163000	101110000	56305000	39360000	69452000	8036700	0	14836000	13	13	10	56.6	56.6	44.8	32.967	0	323.31	3592000000	194	276310000	0	2895300	3333500	20245000	26251000	18232000	17658000	3822300	33345000	40759000
P47757	P47757	F-actin-capping protein subunit beta	Capzb	7484200	5067700	180460000	185840000	166270000	202160000	0	131440000	181320000	69774000	125880000	141520000	2360200	12212000	12927000	3510000	10740000	21873000	14031000	11170000	13669000	3643100	6735300	14310000	11	11	11	37.2	37.2	37.2	31.345	0	168.35	1892200000	175	111310000	377390	693750	581900	11585000	13491000	6553500	8138000	5837300	13643000	17833000
P47809	P47809	Dual specificity mitogen-activated protein kinase kinase 4	Map2k4	0	0	0	0	0	0	1846900	0	0	0	0	0	0	0	0	0	0	0	0	0	0	0	0	0	1	1	1	4.3	4.3	4.3	44.113	0.0011641	11.941	53214000	1	2313700	0	0	0	0	0	0	0	2018600	0	0
P47811	P47811	Mitogen-activated protein kinase 14	Mapk14	0	0	0	0	0	0	0	0	0	0	0	0	0	0	4150600	0	0	0	0	0	0	0	0	0	2	2	2	5.6	5.6	5.6	41.287	0	12.631	50272000	4	2792900	1057800	0	0	0	0	0	0	0	237450	196260
P47857	P47857	ATP-dependent 6-phosphofructokinase, muscle type	Pfkm	225330000	380920000	179130000	172570000	127770000	134680000	1869900000	239940000	139770000	262250000	259250000	258080000	358670000	408330000	1413500000	248630000	158390000	261290000	203260000	227980000	30707000	28647000	7288800	70587000	27	27	25	45.6	45.6	43.3	85.268	0	323.31	13899000000	498	421170000	174370000	5891400	10703000	4619700	5761600	2184800	2616100	16499000	6799900	5897400
P47911	P47911	60S ribosomal protein L6	Rpl6	86235000	78898000	64545000	51613000	32577000	54190000	29877000	13044000	50886000	34094000	36874000	44586000	45303000	48865000	24419000	38230000	51615000	24687000	32427000	27687000	100990000	26870000	21247000	19251000	10	10	10	28.7	28.7	28.7	33.509	0	70.444	1205500000	109	86107000	6425500	7351300	5435600	3194500	3077100	1028700	2556900	14030000	994200	4970500
P47915;W4VSN7	P47915;W4VSN7	60S ribosomal protein L29	Rpl29;Gm3550	23517000	11322000	5657600	0	0	0	0	2578600	4712900	5977700	5599100	6019600	5907800	7504000	0	0	8361300	0	0	0	8643400	0	0	0	2	2	2	11.9	11.9	11.9	17.587	0	12.888	192750000	19	38549000	3329400	3344400	2517200	1170400	1195000	511240	831470	8836200	310540	1913300
P47962	P47962	60S ribosomal protein L5	Rpl5	0	0	0	0	0	0	0	0	0	0	0	0	0	0	0	0	0	0	0	0	0	0	0	14401000	4	4	4	12.8	12.8	12.8	34.4	0	28.466	136200000	9	12382000	0	0	0	68801	0	0	0	12051000	0	0
P47963	P47963	60S ribosomal protein L13	Rpl13	57401000	57875000	48769000	36040000	29084000	43398000	36301000	8636200	34313000	26245000	26660000	31034000	33907000	37571000	19579000	33987000	37808000	21942000	30743000	27106000	65112000	29227000	30918000	21492000	6	6	6	24.6	24.6	24.6	24.305	0	94.131	995860000	124	110650000	7730700	8135100	7978000	4217900	4114900	1713200	2068400	19503000	887770	5053100
P47964	P47964	60S ribosomal protein L36	Rpl36	0	0	4112900	0	0	0	0	0	0	0	0	0	0	0	0	0	0	0	0	0	0	0	0	0	2	2	2	11.4	11.4	11.4	12.215	0.0011779	12.092	44182000	13	14727000	0	519050	2400600	1143800	779010	0	0	0	0	0
P48193	P48193	Protein 4.1	Epb41	0	0	0	0	0	0	0	0	6369300	0	3696500	0	0	0	0	0	0	0	0	0	0	0	0	0	2	2	2	3.7	3.7	3.7	95.91	0.0011299	11.293	13129000	2	305330	0	0	0	0	0	0	0	0	0	204690
P48453;P48455	P48453	Serine/threonine-protein phosphatase 2B catalytic subunit beta isoform	Ppp3cb	0	0	0	0	0	0	0	0	0	0	0	0	0	0	0	0	0	0	0	0	0	0	0	8367400	7	3	3	15	8	8	59.173	0	18.951	73925000	3	2957000	0	0	0	0	54608	0	0	2902400	0	0
P48678;P14733;P21619	P48678	Prelamin-A/C;Lamin-A/C	Lmna	1267300	0	0	0	0	0	0	0	0	0	0	0	0	1388800	0	0	119560000	1546800	2024600	0	0	0	3093800	0	12	12	12	20	20	20	74.237	0	82.278	143010000	20	3325900	0	72763	36947	32335	0	0	37597	0	24110	43028
P48722	P48722	Heat shock 70 kDa protein 4L	Hspa4l	6233800	3591300	0	0	0	0	6909500	5269500	8014600	11708000	8353500	8699300	13505000	11858000	17762000	0	0	3938300	0	0	0	0	0	41504000	11	10	10	16	14.9	14.9	94.381	0	117.7	636990000	35	12490000	1795300	40851	73760	28083	31867	0	0	9095100	121920	205910
P48758	P48758	Carbonyl reductase [NADPH] 1	Cbr1	0	0	0	0	0	0	1139500	0	0	0	0	0	0	0	0	0	0	0	0	0	0	0	0	0	1	1	1	5.1	5.1	5.1	30.641	0.0010929	9.5195	22476000	1	1322100	0	0	0	0	0	0	0	1210600	0	0
P48962;Q3V132	P48962	ADP/ATP translocase 1	Slc25a4	68160000	69119000	0	7873900	0	0	327130000	12234000	0	42057000	21557000	15174000	57403000	50654000	139560000	153260000	139220000	119520000	178730000	152940000	189060000	210440000	523820000	146300000	14	14	7	42.6	42.6	21.1	32.904	0	121.23	3743900000	186	178280000	23169000	2298100	3199500	49702	304650	0	182320	47946000	647880	125100
P49025	P49025	Citron Rho-interacting kinase	Cit	37942000	19666000	17458000	12656000	0	0	16716000	8119100	48628000	21986000	14561000	9378300	19170000	26468000	16682000	22578000	18638000	21339000	19475000	22604000	14831000	0	0	0	12	12	12	6.2	6.2	6.2	235.39	0	79.766	393430000	41	3097800	105500	287310	123800	89255	49144	4179.3	4371.5	9490.4	73651	232760
P49312	P49312	Heterogeneous nuclear ribonucleoprotein A1;Heterogeneous nuclear ribonucleoprotein A1, N-terminally processed	Hnrnpa1	0	0	0	0	0	0	0	0	0	0	0	0	0	0	0	0	0	0	0	0	0	0	0	5689600	2	2	2	8.1	8.1	8.1	34.196	0	16.314	57146000	2	3174800	0	0	0	0	0	0	0	2741000	0	0
P49442	P49442	Inositol polyphosphate 1-phosphatase	Inpp1	0	0	0	0	0	0	0	0	0	0	0	0	0	0	0	0	0	0	0	0	0	0	0	4932800	2	2	2	6.3	6.3	6.3	43.346	0	13.122	50847000	2	2991000	0	71745	77887	0	0	0	0	2516200	0	0
P49615	P49615	Cyclin-dependent-like kinase 5	Cdk5	0	0	0	0	0	0	0	0	0	0	0	0	0	0	0	0	0	0	0	0	0	0	0	6214500	2	2	2	8.9	8.9	8.9	33.288	0	13.774	63918000	2	3364100	359380	0	0	0	0	0	0	2836300	0	0
P50247	P50247	Adenosylhomocysteinase	Ahcy	0	0	0	0	0	0	0	0	0	0	0	0	0	0	0	0	0	0	0	0	0	0	0	5606500	3	3	3	9	9	9	47.688	0	19.638	48618000	3	1944700	0	0	0	0	0	0	0	1944700	0	0
P50396	P50396	Rab GDP dissociation inhibitor alpha	Gdi1	0	0	0	0	0	0	5292000	0	0	0	0	0	0	0	2850700	0	0	0	0	0	0	0	0	75543000	10	10	9	26.6	26.6	24.2	50.521	0	72.391	759090000	20	30364000	346220	14366	20394	0	0	0	0	29360000	0	0
P50516	P50516	V-type proton ATPase catalytic subunit A	Atp6v1a	1274600	1284600	3103800	3499500	0	0	11316000	0	14579000	3401300	1734200	1826600	2234700	2762600	7665000	0	1713000	1830400	2307900	1999600	2218900	0	3325800	101330000	13	13	13	23.8	23.8	23.8	68.325	0	125.07	728540000	39	21428000	1169400	42749	41383	107660	130330	41778	56766	16612000	82324	560610
P50518;Q9D593	P50518	V-type proton ATPase subunit E 1	Atp6v1e1	0	0	0	0	0	0	162970000	0	0	0	0	0	0	0	168770000	0	0	0	0	0	0	0	310720000	238160000	6	6	6	27	27	27	26.157	0	67.244	20865000000	31	1605000000	60597000	78013000	73785000	1720100	1579900	0	0	48360000	30341000	2077900
P51660	P51660	Peroxisomal multifunctional enzyme type 2;(3R)-hydroxyacyl-CoA dehydrogenase;Enoyl-CoA hydratase 2	Hsd17b4	10656000	13981000	0	0	0	0	33359000	10266000	11413000	13041000	4948400	6207400	8050900	42338000	44012000	12759000	12709000	19881000	0	0	37415000	16001000	41548000	34495000	11	11	11	21.1	21.1	21.1	79.481	0	85.716	694980000	43	17820000	3516900	199410	355450	83571	0	0	0	6604500	281300	207480
P51830	P51830	Adenylate cyclase type 9	Adcy9	0	0	0	0	0	0	0	0	0	0	0	0	0	0	0	0	0	0	0	0	0	0	0	0	1	1	1	0.8	0.8	0.8	150.95	0.0064995	6.6576	0	1	0	0	0	0	0	0	0	0	0	0	0
P51863	P51863	V-type proton ATPase subunit d 1	Atp6v0d1	0	0	0	0	0	0	0	0	0	7847600	0	0	0	8476500	0	0	0	19606000	10051000	0	0	0	0	0	2	2	2	6.6	6.6	6.6	40.301	0	12.736	97687000	10	6105400	0	0	0	0	0	0	0	935120	0	258680
P51880	P51880	Fatty acid-binding protein, brain	Fabp7	0	0	0	0	0	0	0	0	0	0	0	0	0	0	0	0	0	0	0	0	0	0	0	2424000	1	1	1	13.6	13.6	13.6	14.893	0.0073327	6.5009	21020000	1	3002800	0	0	0	0	0	0	0	3002800	0	0
P51881	P51881	ADP/ATP translocase 2;ADP/ATP translocase 2, N-terminally processed	Slc25a5	31813000	21644000	0	0	0	0	181700000	9240500	0	17208000	15837000	8077200	24169000	20970000	62505000	72909000	60027000	51473000	151060000	94385000	83034000	113440000	280910000	40828000	13	6	6	38.9	17.4	17.4	32.931	0	42.472	1884000000	87	94199000	13293000	1644900	1307700	0	0	0	0	24310000	360230	0
P52196	P52196	Thiosulfate sulfurtransferase	Tst	0	0	0	0	0	0	0	0	0	0	0	0	0	0	0	0	0	0	0	0	0	0	0	5813500	1	1	1	6.4	6.4	6.4	33.466	0.0010917	9.4345	50413000	1	3360800	0	0	0	0	0	0	0	3360800	0	0
P52480;P53657	P52480	Pyruvate kinase PKM	Pkm	27871000	64245000	49922000	50434000	17308000	11780000	106090000	47759000	0	23020000	23224000	24527000	82364000	58878000	68078000	46075000	62203000	40113000	26330000	39721000	92095000	18409000	27376000	296940000	16	16	16	37.7	37.7	37.7	57.844	0	274.31	3897700000	97	118110000	10802000	671740	1677000	1400300	2032200	204840	126050	78844000	1996200	130830
P53026	P53026	60S ribosomal protein L10a	Rpl10a	35646000	43460000	16651000	14001000	7680500	0	16701000	6978300	13699000	17921000	15769000	24919000	16218000	16268000	16698000	30272000	19500000	11409000	18357000	17758000	37978000	0	15482000	9624500	4	4	4	24	24	24	24.916	0	47.434	468080000	26	46808000	4014500	3786000	4348000	888520	1108200	491230	603640	3999300	408610	1361700
P53395	P53395	Lipoamide acyltransferase component of branched-chain alpha-keto acid dehydrogenase complex, mitochondrial	Dbt	297610000	243910000	306810000	252330000	214430000	207650000	110440000	195130000	109390000	198750000	252130000	201290000	202260000	153490000	36048000	150360000	124800000	151630000	205750000	199100000	12121000	3563500	0	0	18	18	18	38.2	38.2	38.2	53.246	0	182.06	3698200000	276	127530000	847730	9653400	8140500	8927400	9215000	7771200	6275800	347300	9009500	6800200
P53810	P53810	Phosphatidylinositol transfer protein alpha isoform	Pitpna	0	0	0	0	0	0	0	0	0	0	0	0	0	0	0	0	0	0	0	0	0	0	0	4384500	2	2	2	11.1	11.1	11.1	31.893	0.0011148	10.918	39617000	2	2200900	88634	0	0	0	0	0	0	2112300	0	0
P54071	P54071	Isocitrate dehydrogenase [NADP], mitochondrial	Idh2	0	0	0	0	0	0	0	0	0	0	0	0	0	0	3977200	0	0	0	0	0	0	0	0	2041900	3	3	2	7.7	7.7	5.8	50.906	0	18.18	36751000	3	1531300	373990	0	0	0	0	0	0	1124300	0	0
P54822	P54822	Adenylosuccinate lyase	Adsl	0	0	0	0	0	0	0	0	0	0	0	0	0	0	0	0	0	0	0	1909000	0	0	0	0	2	2	2	4.1	4.1	4.1	54.866	0.0011574	11.88	21154000	10	881400	0	0	0	0	0	0	0	0	154970	0
P55012	P55012	Solute carrier family 12 member 2	Slc12a2	0	0	0	0	0	0	0	0	0	0	0	0	0	0	0	0	0	0	0	0	0	0	0	3772300	1	1	1	1.9	1.9	1.9	131.03	0.0010215	7.6574	32712000	1	629080	0	0	0	0	0	0	0	629080	0	0
P56135	P56135	ATP synthase subunit f, mitochondrial	Atp5j2	14756000	19222000	12870000	10199000	0	13231000	0	12226000	9683000	13205000	11890000	11195000	16902000	21936000	0	15119000	16849000	18491000	19744000	14620000	29848000	32730000	0	31979000	3	3	3	23.9	23.9	23.9	10.344	0	20.778	644650000	40	161160000	12479000	2198800	5782000	2743000	2551600	820030	1009100	70299000	2084200	4334000
P56391	P56391	Cytochrome c oxidase subunit 6B1	Cox6b1	0	0	0	0	0	0	0	0	0	0	0	0	0	0	0	331080	0	0	0	0	0	0	0	0	1	1	1	11.6	11.6	11.6	10.071	0.0065359	6.7124	112800000	10	18801000	4495600	303140	160790	0	0	0	0	5141500	0	0
P56399	P56399	Ubiquitin carboxyl-terminal hydrolase 5	Usp5	0	0	0	0	0	0	2645000	0	0	0	0	0	0	0	2388100	0	0	0	0	0	0	0	0	18058000	5	5	5	10.3	10.3	10.3	95.832	0	47.034	180400000	8	4625600	103160	0	0	0	0	0	26646	4355900	0	0
P56480	P56480	ATP synthase subunit beta, mitochondrial	Atp5b	18801000	34032000	13925000	6782000	0	6033500	29303000	11793000	11548000	6701200	8618100	7106100	20990000	24336000	18075000	24679000	35601000	18620000	19708000	30776000	39981000	0	8297400	76473000	11	11	11	31.2	31.2	31.2	56.3	0	115.54	1401500000	54	48327000	3961300	487350	815030	482830	2176000	68213	103650	31406000	230690	659810
P56564	P56564	Excitatory amino acid transporter 1	Slc1a3	0	0	0	0	0	0	11126000	0	0	0	0	0	0	18966000	12686000	0	0	0	0	0	15706000	0	10250000	69315000	4	4	4	10.9	10.9	10.9	59.622	0	149.99	855360000	20	53460000	5102200	0	34455	0	0	0	0	39281000	685740	288780
P56959	P56959	RNA-binding protein FUS	Fus	96867000	54261000	20929000	22771000	19866000	41437000	130350000	39149000	24905000	28237000	23882000	26315000	55087000	98742000	135370000	71695000	44904000	27406000	31396000	23240000	130430000	104170000	487470000	74169000	9	9	7	14.3	14.3	14.3	52.673	0	108.88	2397800000	191	184450000	25551000	8901200	5259900	1271500	922760	1222700	1481900	46937000	3916900	2256400
P57746	P57746	V-type proton ATPase subunit D	Atp6v1d	0	0	0	0	0	0	6042000	0	0	0	0	0	0	0	6786100	0	0	0	0	0	0	0	6438100	10694000	5	5	5	17.4	17.4	17.4	28.369	0	34.477	144650000	13	11127000	1657800	0	184290	0	0	0	0	7533900	136600	0
P57759	P57759	Endoplasmic reticulum resident protein 29	Erp29	0	0	0	0	0	0	0	0	0	0	0	0	0	0	0	0	0	0	0	0	0	0	0	3389500	2	2	2	9.2	9.2	9.2	28.823	0	12.867	29392000	2	2449400	0	0	0	0	0	0	0	2449400	0	0
P57776	P57776	Elongation factor 1-delta	Eef1d	0	0	0	0	0	0	5969300	0	0	0	0	0	0	0	0	0	0	0	0	0	0	0	0	12295000	5	5	5	26.7	26.7	26.7	31.293	0	91.116	138060000	8	8121400	0	0	0	0	0	0	0	7727000	0	0
P57780;Q9JI91;O88990	P57780	Alpha-actinin-4	Actn4	0	0	8262000	8050700	0	8834500	0	9817900	9631200	0	8064400	8261700	0	9869800	0	0	8001000	0	0	0	7951700	0	0	0	7	7	2	8.9	8.9	3.1	104.98	0	42.343	124140000	10	2257100	118340	0	0	157060	171890	81559	136440	277620	182170	358000
P58252	P58252	Elongation factor 2	Eef2	0	0	0	0	0	0	0	0	0	0	0	0	0	0	0	0	20397000	0	0	0	0	0	0	0	3	3	3	4.7	4.7	4.7	95.313	0	25.163	24323000	4	540510	0	0	4071.5	0	0	0	0	0	0	0
P58281	P58281	Dynamin-like 120 kDa protein, mitochondrial;Dynamin-like 120 kDa protein, form S1	Opa1	0	0	0	0	0	0	5379800	0	0	0	0	0	0	0	0	0	0	0	0	0	0	0	0	21106000	9	9	9	10.7	10.7	10.7	111.34	0	69.789	215650000	13	3993400	27790	0	0	0	0	0	0	3813400	0	0
P58389	P58389	Serine/threonine-protein phosphatase 2A activator	Ppp2r4	0	0	0	0	0	0	0	0	0	0	0	0	0	0	0	0	0	0	0	0	0	0	0	2614200	2	2	2	8	8	8	36.71	0.0011249	11.184	23855000	1	1491000	0	0	0	0	0	0	0	1416900	0	0
P58771;CON__Q3SX28;P58774	P58771;CON__Q3SX28;P58774	Tropomyosin alpha-1 chain;Tropomyosin beta chain	Tpm1;Tpm2	3167000	2462600	69111000	86137000	78440000	75724000	1293100	54982000	62154000	39718000	57512000	44434000	0	10672000	773590	2594200	2969100	42408000	25694000	15152000	2343000	0	0	0	13	6	6	35.2	15.8	15.8	32.68	0	46.17	717720000	98	44858000	194410	409400	276570	3288200	5132700	2851200	2252200	397820	4853100	4902900
P59648	P59648	FXYD domain-containing ion transport regulator 7	Fxyd7	0	0	0	0	0	0	0	0	0	0	0	0	0	0	0	0	0	0	0	0	0	0	0	2577200	1	1	1	16.2	16.2	16.2	8.4867	0.0010593	8.3867	22349000	1	11174000	0	0	0	0	0	0	0	11174000	0	0
P59999	P59999	Actin-related protein 2/3 complex subunit 4	Arpc4	9873500	9002800	123630000	113390000	120740000	99234000	0	76358000	67207000	54986000	64065000	95826000	0	22740000	0	9135400	15152000	8419600	12893000	11915000	24761000	0	0	19169000	5	5	5	29.8	29.8	29.8	19.667	0	41.012	1061500000	55	117950000	692320	1297400	1333200	10493000	12080000	7125100	8028600	15395000	9299200	16440000
P60202	P60202	Myelin proteolipid protein	Plp1	0	20761000	0	0	0	0	28018000	14748000	0	16597000	0	0	0	0	0	69322000	45116000	64797000	64417000	55935000	30395000	60289000	18009000	18899000	3	3	3	11.6	11.6	11.6	30.077	0	37.232	847010000	68	84701000	4318100	848050	1920000	122510	0	0	264470	17814000	1614400	271690
P60335;P57722	P60335	Poly(rC)-binding protein 1	Pcbp1	0	0	0	0	0	0	4910200	0	0	0	0	0	0	0	5738000	0	5889700	0	0	0	0	0	0	10189000	4	4	3	19.4	19.4	13.8	37.497	0	47.438	156890000	8	9228600	1456100	52597	52400	142800	106170	39989	83888	4393700	353550	132840
P60469	P60469	Liprin-alpha-3	Ppfia3	0	0	0	0	0	0	0	0	0	0	0	0	0	0	0	0	0	0	0	0	0	0	0	22814000	12	12	12	13.5	13.5	13.5	133.42	0	83.594	224100000	17	3614600	80911	0	0	23570	25913	24312	19261	3190900	0	177320
P60487	P60487	Pyridoxal phosphate phosphatase	Pdxp	0	0	0	0	0	0	0	0	0	0	0	0	0	0	0	0	0	0	0	0	0	0	0	5253500	1	1	1	3.8	3.8	3.8	31.512	0.010027	6.4774	45557000	2	2530900	0	0	0	0	0	0	0	2530900	0	0
P60710;P63260;V9GXQ2	P60710;P63260	Actin, cytoplasmic 1;Actin, cytoplasmic 1, N-terminally processed;Actin, cytoplasmic 2;Actin, cytoplasmic 2, N-terminally processed	Actb;Actg1	1457400000	1655600000	12680000000	14202000000	15759000000	22962000000	1211300000	11844000000	18062000000	9794000000	13308000000	14752000000	995610000	3218400000	767400000	1167600000	1325700000	3096800000	2339500000	1629900000	2894800000	563850000	571840000	1116700000	21	21	6	54.1	54.1	17.1	41.736	0	323.31	182620000000	3810	9131000000	116480000	103700000	115600000	498160000	645390000	407280000	535090000	460370000	986930000	1188000000
P60824	P60824	Cold-inducible RNA-binding protein	Cirbp	0	0	0	0	0	0	5780100	0	0	0	0	0	0	0	0	0	0	0	0	0	0	0	0	0	1	1	1	6.4	6.4	6.4	18.607	0.00098912	7.2344	67217000	7	6721700	786770	161960	287730	0	0	0	0	1485800	308780	0
P60843	P60843	Eukaryotic initiation factor 4A-I	Eif4a1	0	0	0	0	0	0	0	0	0	0	0	0	0	0	1539500	0	0	0	0	0	0	0	0	0	2	1	1	5.9	3.4	3.4	46.153	0.0010152	7.6037	40832000	2	1775300	206640	0	0	0	0	0	0	1568700	0	0
P60867	P60867	40S ribosomal protein S20	Rps20	3370900	3984800	0	4390500	0	0	0	1656700	0	4709000	5635600	6377700	0	0	0	3255400	0	0	0	0	4640100	0	0	0	3	3	3	22.7	22.7	22.7	13.373	0	21.937	128930000	33	25786000	539980	619970	885480	750120	1248700	393040	777460	8393200	279680	1720900
P60879	P60879	Synaptosomal-associated protein 25	Snap25	6895600	7990600	12319000	12183000	15912000	14968000	20630000	10413000	15987000	8118000	10668000	7741600	13574000	12168000	18158000	8384000	5255200	9678700	4548400	11327000	11325000	5746500	7663900	38857000	9	9	9	48.5	48.5	48.5	23.315	0	88.738	824060000	57	63389000	6960100	384470	444020	580650	1037600	870270	772700	38824000	787270	1236900
P61021	P61021	Ras-related protein Rab-5B	Rab5b	962740	0	0	0	0	0	2660900	0	0	0	0	0	0	0	0	0	0	0	0	0	0	0	0	6214300	3	3	1	16.7	16.7	6.5	23.707	0	17.577	76135000	4	6921300	925520	61258	96109	0	0	0	0	4131600	0	163110
P61089	P61089	Ubiquitin-conjugating enzyme E2 N	Ube2n	0	0	0	0	0	0	3477000	0	0	0	0	0	0	0	0	0	0	0	0	0	0	0	0	9523900	2	2	2	19.7	19.7	19.7	17.138	0	17.221	96133000	3	9613300	583840	0	0	0	0	0	0	8496600	0	0
P61161	P61161	Actin-related protein 2	Actr2	0	0	15899000	17860000	16116000	21674000	0	11324000	16223000	10010000	14185000	17074000	0	7179500	0	0	5373200	0	3537100	4512600	7640200	0	0	0	6	6	6	18.5	18.5	18.5	44.76	0	43.665	203150000	34	15627000	0	102460	97499	1193000	1835800	901280	1354100	903840	2155500	2168700
P84078;P61205;Q8BSL7;P84084	P84078;P61205;Q8BSL7	ADP-ribosylation factor 1;ADP-ribosylation factor 3;ADP-ribosylation factor 2	Arf1;Arf3;Arf2	0	0	0	0	0	0	16620000	0	0	9966000	6981400	7369800	8397200	0	19126000	0	0	0	0	0	0	0	8607500	19225000	3	3	3	18.2	18.2	18.2	20.697	0	25.367	473090000	11	47309000	7935100	308430	1285500	567380	157250	10474000	0	17531000	0	748160
P61222	P61222	ATP-binding cassette sub-family E member 1	Abce1	0	0	0	0	0	0	0	0	0	0	0	0	0	0	1470400	0	0	0	0	0	0	0	1483100	1656700	2	2	2	3.8	3.8	3.8	67.314	0.0011905	12.321	19813000	2	660440	151630	0	0	14583	0	0	0	457730	0	0
P61255	P61255	60S ribosomal protein L26	Rpl26	7261900	9274000	16429000	14072000	14664000	16090000	4384000	0	10684000	4367000	4533400	5684400	4760100	6961500	0	5858900	5986300	6616700	6646900	5442600	13296000	7622600	9172800	879730	4	4	4	22.8	22.8	22.8	17.258	0	25.07	202570000	28	33762000	1595900	795200	941620	2052600	2039000	2007000	1806000	5207700	134720	2886800
P61264	P61264	Syntaxin-1B	Stx1b	3126600	0	0	0	0	0	28520000	2637600	8486900	0	3050500	0	0	4882400	27015000	0	0	5790500	5774300	5368300	0	0	3957700	393190000	14	14	14	39.2	39.2	39.2	33.244	0	271.65	3060700000	68	191300000	9363100	287680	0	0	0	0	0	168530000	238370	1077800
P61358	P61358	60S ribosomal protein L27	Rpl27	43794000	36266000	36832000	35369000	23246000	33275000	22882000	5342200	28342000	17677000	16342000	17902000	22176000	18531000	19515000	14229000	18294000	10714000	13676000	9094200	54771000	24146000	29518000	23995000	6	6	6	48.5	48.5	48.5	15.798	0	49.246	716430000	62	119400000	10508000	6734200	6530800	5216200	5154700	2673400	4332800	24317000	1390800	5463100
P61514	P61514	60S ribosomal protein L37a	Rpl37a	0	0	0	0	0	0	0	0	0	0	0	0	0	0	0	0	0	0	0	4298300	0	0	0	0	1	1	1	19.6	19.6	19.6	10.275	0	118	201370000	24	50342000	9103900	0	6598800	0	0	0	0	0	0	0
P61922	P61922	4-aminobutyrate aminotransferase, mitochondrial	Abat	0	0	0	0	0	0	0	0	0	0	0	0	0	0	0	0	0	0	0	0	0	0	0	24305000	4	4	4	11.4	11.4	11.4	56.451	0	112.63	217830000	6	7260900	0	0	0	0	0	0	0	7025500	0	0
P61967	P61967	AP-1 complex subunit sigma-1A	Ap1s1	0	0	0	0	0	0	0	0	0	0	0	0	0	0	0	0	0	0	0	0	0	0	0	1337700	1	1	1	10.1	10.1	10.1	18.733	0	23.999	11600000	1	1160000	0	0	0	0	0	0	0	1160000	0	0
P61979	P61979	Heterogeneous nuclear ribonucleoprotein K	Hnrnpk	35691000	38889000	13023000	17171000	0	0	24989000	7921200	11955000	19186000	13084000	15958000	13006000	14825000	10936000	29583000	21034000	15640000	17944000	19218000	37270000	10277000	16756000	16122000	11	11	11	33.5	33.5	33.5	50.976	0	97.351	567310000	45	24666000	857580	1411900	2084100	242140	418790	0	14839	7163800	196380	304330
P61982	P61982	14-3-3 protein gamma;14-3-3 protein gamma, N-terminally processed	Ywhag	32426000	40130000	28465000	24258000	31552000	32639000	40616000	54796000	77452000	47183000	59566000	53942000	46841000	43673000	36357000	27425000	39419000	23136000	21332000	24322000	21616000	15301000	15220000	58545000	8	6	5	28.7	21.5	17.8	28.302	0	284.68	1744700000	90	109050000	5596500	2169000	2465900	1721400	1456500	1334500	1098400	55163000	4462400	6584300
P62082	P62082	40S ribosomal protein S7	Rps7	0	0	0	0	0	0	19438000	0	0	0	0	0	0	0	17948000	0	0	0	0	0	0	0	50080000	9806500	4	4	4	25.8	25.8	25.8	22.127	0	27.752	209370000	12	20937000	4144800	142460	247940	0	0	0	0	6404200	268190	0
P62137;P62141	P62137	Serine/threonine-protein phosphatase PP1-alpha catalytic subunit	Ppp1ca	0	0	12322000	11950000	9587700	12746000	0	9404500	18308000	7054100	7024600	13955000	0	5766500	0	4959700	4669900	0	0	0	8644900	0	0	0	3	3	2	13.9	13.9	9.7	37.54	0	25.852	134490000	16	7471800	0	37008	0	588800	691040	384340	517820	0	927440	1463700
P62192	P62192	26S protease regulatory subunit 4	Psmc1	0	0	0	0	0	0	0	0	0	0	0	0	0	0	0	0	0	0	0	0	0	0	0	3007100	2	2	2	5.7	5.7	5.7	49.184	0	12.819	29943000	2	1197700	154680	0	0	0	0	0	0	1043000	0	0
P62196	P62196	26S protease regulatory subunit 8	Psmc5	0	0	0	0	0	0	0	0	0	0	0	0	0	0	0	0	0	0	0	0	0	0	0	2510800	2	2	2	5.9	5.9	5.9	45.626	0	13.209	25715000	2	1071500	164250	0	0	0	0	0	0	907210	0	0
P62242	P62242	40S ribosomal protein S8	Rps8	39966000	46804000	60952000	63820000	31306000	55156000	51169000	12363000	48013000	35073000	25445000	30047000	24191000	28590000	19838000	25202000	32763000	20574000	24937000	23039000	67446000	19510000	26914000	18064000	7	7	7	34.1	34.1	34.1	24.205	0	278.64	1041300000	113	115700000	11039000	4570700	5129400	5323700	7651700	1637400	3575000	21362000	1638800	7406200
P62245	P62245	40S ribosomal protein S15a	Rps15a	2889400	3412800	0	0	0	0	0	0	0	0	2999800	3119000	0	3044100	0	0	2775900	0	2776900	0	7420200	0	0	0	2	2	2	17.7	17.7	17.7	14.839	0.0011919	12.334	84500000	18	10562000	898300	367010	501880	0	0	399070	0	3069800	101280	0
P62259	P62259	14-3-3 protein epsilon	Ywhae	18798000	30469000	11647000	8339000	0	0	73547000	33788000	32444000	38424000	41484000	37201000	37557000	35633000	62471000	23060000	27370000	17968000	14881000	16318000	25122000	8005400	25936000	319600000	14	14	12	45.1	45.1	38	29.174	0	117.39	3471700000	131	204220000	14568000	1180000	1476600	577160	529780	0	0	151220000	3492700	2298900
P62264	P62264	40S ribosomal protein S14	Rps14	17790000	14584000	13292000	10663000	0	25953000	12288000	0	20240000	11509000	13344000	15333000	14348000	11238000	10543000	12037000	12711000	8659200	12491000	10053000	20104000	0	15509000	14356000	3	3	3	16.6	16.6	16.6	16.273	0	22.583	407740000	40	101940000	7546600	5712300	4322000	2754500	2758300	2100400	4438100	28235000	0	5630900
P62267	P62267	40S ribosomal protein S23	Rps23	15328000	27889000	19134000	0	0	0	0	6791500	0	17655000	14988000	16632000	16581000	15762000	0	13020000	18979000	12515000	16083000	13559000	27405000	0	0	0	4	4	4	21.7	21.7	21.7	15.807	0	27.729	325950000	40	54324000	3677500	3052600	6103100	1021500	785020	843340	0	6139000	1270800	442640
P62274	P62274	40S ribosomal protein S29	Rps29	0	0	0	0	0	0	14356000	0	0	6724300	7699000	0	0	0	35416000	8054900	0	0	6670300	0	0	0	86580000	0	2	2	2	39.3	39.3	39.3	6.6767	0	16.927	509820000	27	254910000	48128000	9452100	13215000	3425600	4222800	0	0	61024000	2536900	13842000
P62281	P62281	40S ribosomal protein S11	Rps11	7269100	7903600	0	0	0	0	7502500	0	0	6590900	7080800	7175200	6872300	6673300	0	7045100	0	0	0	0	7986100	0	0	0	3	3	3	15.8	15.8	15.8	18.431	0	17.18	101910000	8	10191000	899410	762230	832390	0	0	0	0	837790	251680	317300
P62301	P62301	40S ribosomal protein S13	Rps13	52956000	64290000	55661000	45832000	40166000	48452000	34159000	22277000	43593000	41693000	29019000	39235000	35521000	37999000	23474000	49324000	51563000	21759000	35275000	30392000	111500000	37337000	29435000	12945000	9	9	9	40.4	40.4	40.4	17.222	0	69.906	1005100000	52	111680000	2737100	7861500	8124300	5930000	6390200	2480300	3299200	9945100	2778700	8058600
P62334	P62334	26S protease regulatory subunit 10B	Psmc6	0	0	0	0	0	0	0	0	0	0	0	0	0	0	0	0	0	0	0	0	0	0	0	3372500	2	2	2	8	8	8	44.172	0.0011655	11.957	29245000	2	1392600	0	0	0	0	0	0	0	1392600	0	0
P62482	P62482	Voltage-gated potassium channel subunit beta-2	Kcnab2	7795200	12917000	7915200	6868400	8930800	8863400	0	7249200	5106200	4589600	5508000	6228700	9153200	9505100	0	10512000	0	8484000	0	0	10025000	0	0	0	2	2	2	6.3	6.3	6.3	41.021	0	15.048	132110000	14	7339200	0	463360	715700	409170	486500	406900	413740	0	433910	445860
P62484	P62484	Abl interactor 2	Abi2	0	0	5754500	0	0	0	3847200	0	6650700	0	0	0	0	0	3693700	0	0	0	0	0	0	0	0	7576900	7	7	4	19.3	19.3	11.7	49.387	0	47.547	173150000	13	9619300	500290	237210	135190	196170	223080	171230	135810	5651900	61654	481350
P62500;E9Q7M2	P62500;E9Q7M2	TSC22 domain family protein 1	Tsc22d1;Tsc22d2	0	0	0	0	0	0	0	0	0	0	0	0	0	0	0	0	0	0	0	0	0	0	0	2569600	2	2	2	1.9	1.9	1.9	109.81	0	12.667	25804000	3	2150400	0	0	0	0	0	0	0	1856900	0	0
P62631	P62631	Elongation factor 1-alpha 2	Eef1a2	48220000	58079000	102840000	76924000	99163000	118710000	193420000	57597000	89898000	67919000	51133000	61604000	76833000	85115000	128320000	92354000	138940000	77881000	94154000	104760000	89212000	102040000	383700000	110290000	10	10	3	29.6	29.6	13.8	50.454	0	158.19	3901200000	282	185770000	22255000	1822400	2244900	2487300	2573000	1788700	2160200	63215000	3041200	3871300
P62702;V9GWY0	P62702;V9GWY0	40S ribosomal protein S4, X isoform;40S ribosomal protein S4	Rps4x;Gm15013	45137000	65486000	60441000	46937000	51125000	66198000	35383000	25114000	50282000	28618000	33851000	32990000	41629000	50603000	17573000	32384000	38573000	23250000	31556000	24818000	97716000	56700000	30110000	13420000	10	10	10	37.3	37.3	37.3	29.597	0	80.377	1006200000	146	62885000	2138700	3586700	5116900	3147300	3163800	1342700	1598200	7061800	706720	3674800
P62743	P62743	AP-2 complex subunit sigma	Ap2s1	37656000	62904000	11998000	10345000	0	0	51554000	14133000	14908000	14416000	9647200	11873000	11341000	13926000	11428000	63237000	68475000	24101000	32394000	43997000	17492000	0	9339800	0	5	5	5	27.5	27.5	27.5	17.018	0	40.509	629860000	66	104980000	6336900	6043800	8137000	2535200	3031600	1730200	1789800	8083500	1502800	2583000
P62751;D3YTY6	P62751	60S ribosomal protein L23a	Rpl23a	80742000	113720000	67949000	53321000	41437000	28718000	74315000	25136000	40635000	36060000	39541000	42316000	62560000	77949000	47242000	55569000	45125000	35044000	43927000	33188000	199840000	102120000	205420000	50306000	8	8	8	44.2	44.2	44.2	17.695	0	63.379	1818900000	108	303140000	26215000	14057000	19722000	10446000	9303800	3162800	3228100	54217000	3212900	9660200
P62754	P62754	40S ribosomal protein S6	Rps6	23740000	34218000	31236000	28858000	38762000	36105000	54186000	9490800	23518000	18527000	13691000	16595000	16181000	15457000	0	18622000	26320000	15141000	18952000	15709000	37356000	15317000	0	22769000	4	4	4	18.1	18.1	18.1	28.68	0	44.797	575850000	114	71981000	0	4662700	5372000	3797900	4420500	3746900	3149900	10285000	1975700	4796600
P62806	P62806	Histone H4	Hist1h4a	51397000	20239000	66016000	72986000	52144000	159460000	237680000	21870000	17492000	16824000	13639000	12981000	31822000	100140000	20137000	5269800	73062000	5446100	12528000	15079000	38403000	9954500	135820000	5632200	7	7	7	49.5	49.5	49.5	11.367	0	63.245	1325100000	114	220850000	7955400	8680600	3641000	6459400	10146000	4231000	11455000	7615100	5898800	4476000
P62814;Q91YH6	P62814	V-type proton ATPase subunit B, brain isoform	Atp6v1b2	8291900	12831000	11042000	0	0	0	46029000	7735700	11987000	18880000	11628000	13058000	9972500	19495000	9887400	11093000	10768000	12915000	24312000	15896000	15590000	6718100	0	51038000	9	9	9	22.7	22.7	22.7	56.55	0	78.092	909620000	52	36385000	1831300	370650	677970	257280	139560	120560	115760	24104000	294610	729660
P62827;Q14AA6;Q61820	P62827;Q14AA6	GTP-binding nuclear protein Ran	Ran;1700009N14Rik	11489000	15320000	14783000	13929000	12588000	10032000	0	18721000	23462000	21385000	21718000	17837000	14582000	18661000	0	0	13330000	7072600	8277000	0	14521000	0	0	0	5	5	5	28.2	28.2	28.2	24.423	0	35.013	488930000	42	44448000	4939800	646840	904510	1406200	1576800	1061800	380060	11411000	2297000	3296500
P62830	P62830	60S ribosomal protein L23	Rpl23	5377500	6980400	0	0	5150200	4316800	0	0	4913000	4127100	4554700	4325500	4373500	4126600	0	3397100	4375600	3662000	4008900	3906400	5366200	4159000	0	0	2	2	2	13.6	13.6	13.6	14.865	0.0011099	10.806	77037000	2	8559700	0	750660	658330	330860	267630	459440	324590	0	275920	892960
P62843	P62843	40S ribosomal protein S15	Rps15	0	0	0	0	0	0	4797300	0	0	0	0	0	0	0	4254700	0	0	0	0	0	0	0	6753400	5544600	3	3	3	27.6	27.6	27.6	17.04	0	18.723	175570000	8	25081000	1447700	611390	2922100	431360	615080	238630	331140	7897800	91465	1249100
P62849	P62849	40S ribosomal protein S24	Rps24	0	0	0	0	0	0	10833000	0	0	0	0	0	0	0	0	0	0	0	0	0	0	0	11184000	5970200	3	3	3	25.6	25.6	25.6	15.423	0	18.796	113410000	6	18902000	2553700	382720	0	470430	160190	0	0	7167800	107650	753240
P62852	P62852	40S ribosomal protein S25	Rps25	92488000	177320000	69326000	49402000	42688000	44774000	56060000	42924000	67801000	69229000	76205000	74440000	80892000	114180000	46606000	181090000	107140000	170810000	153870000	173930000	332600000	243960000	132120000	36038000	6	6	6	31.2	31.2	31.2	13.742	0	101.12	2750000000	182	550000000	33511000	14760000	36927000	13556000	12961000	5865900	8215100	69350000	11343000	23642000
P62855	P62855	40S ribosomal protein S26	Rps26	0	0	0	0	0	0	0	0	0	0	0	0	0	0	0	0	0	0	0	3293900	0	0	0	0	1	1	1	13	13	13	13.015	0	21.36	79193000	0	15839000	0	1033800	2643100	0	0	0	0	0	0	0
P62858	P62858	40S ribosomal protein S28	Rps28	0	0	0	0	0	0	0	0	0	0	0	0	0	0	0	0	0	0	0	0	0	0	0	2495900	1	1	1	17.4	17.4	17.4	7.8409	0.001	7.3216	24092000	1	8030600	0	0	0	0	0	0	0	7214600	0	0
P62874;P62880;P29387;Q61011	P62874;P62880	Guanine nucleotide-binding protein G(I)/G(S)/G(T) subunit beta-1;Guanine nucleotide-binding protein G(I)/G(S)/G(T) subunit beta-2	Gnb1;Gnb2	12006000	12072000	0	6874300	9390100	8040600	0	9569500	15724000	14841000	6587300	5222900	15773000	19084000	20480000	20585000	14735000	16184000	10570000	13247000	12000000	0	0	14467000	7	7	7	17.6	17.6	17.6	37.377	0	101.2	401850000	31	30912000	5065100	521600	1358800	164110	697930	318060	291420	7603600	687670	1901100
P62881	P62881	Guanine nucleotide-binding protein subunit beta-5	Gnb5	0	0	0	0	0	0	1572900	0	0	0	0	0	0	0	0	0	0	0	0	0	0	0	0	0	1	1	1	3	3	3	43.565	0.0010604	8.46	26751000	2	1486200	254130	0	0	0	0	0	0	1049600	0	0
P62892	P62892	60S ribosomal protein L39	Rpl39	20761000	49521000	7646400	8109500	0	0	42288000	5647400	5610600	6645900	6685800	5044800	26041000	37453000	34649000	26413000	17162000	10613000	12092000	9767900	137160000	127310000	90947000	21713000	2	2	2	23.5	23.5	23.5	6.4066	0	17.983	872440000	36	872440000	141150000	36104000	52891000	6832800	8625700	2857300	2790500	200720000	6141900	7263800
P62900	P62900	60S ribosomal protein L31	Rpl31	14328000	19106000	11621000	7636100	0	0	10272000	5832000	0	9555500	10351000	13196000	0	23469000	12756000	0	18183000	8367000	19755000	0	32876000	0	0	1876300	3	3	3	26.4	26.4	26.4	14.463	0	22.414	282570000	68	40367000	3858500	1613400	3345300	1298200	982710	116640	579190	3532200	764600	1021700
P62908	P62908	40S ribosomal protein S3	Rps3	12696000	12044000	10289000	11289000	6715900	19016000	19060000	0	18775000	12375000	13909000	15483000	11737000	11565000	15184000	6133700	12491000	6353300	7839600	8829100	12995000	0	32046000	13530000	6	6	6	26.7	26.7	26.7	26.674	0	47.788	427220000	81	22485000	2816800	475620	650210	624020	699510	249100	588860	6501500	47283	1522000
P62911	P62911	60S ribosomal protein L32	Rpl32	0	0	0	0	0	0	0	0	0	0	0	0	0	0	0	0	0	0	2798200	0	0	0	0	0	2	2	2	12.6	12.6	12.6	15.86	0.0011601	11.913	55713000	3	7959000	837000	0	431470	0	0	0	0	4342800	0	390270
P62918	P62918	60S ribosomal protein L8	Rpl8	54469000	49838000	0	23407000	19846000	0	10701000	0	16597000	16567000	19690000	19859000	28077000	18392000	19156000	17623000	20615000	13106000	12640000	0	41450000	0	9180200	14713000	4	4	4	15.6	15.6	15.6	28.024	0	37.727	534790000	30	53479000	2247900	5476600	4433900	1155900	1580300	713980	0	10594000	36531	2911500
P62962;CON__P02584	P62962;CON__P02584	Profilin-1	Pfn1	0	0	0	0	0	0	0	0	0	0	0	0	0	0	0	0	0	0	0	0	0	0	0	9623400	3	3	3	27.1	27.1	27.1	14.957	0	22.551	83451000	5	9272400	0	0	0	0	0	0	0	9272400	0	0
P63001;Q05144;P60764	P63001;Q05144	Ras-related C3 botulinum toxin substrate 1;Ras-related C3 botulinum toxin substrate 2	Rac1;Rac2	0	0	0	0	0	0	11270000	0	0	0	0	0	0	0	7380400	0	0	0	0	0	0	0	9761200	10295000	3	3	3	17.7	17.7	17.7	21.45	0	18.039	159950000	7	19993000	1628600	0	0	0	0	0	0	14739000	0	0
P63011	P63011	Ras-related protein Rab-3A	Rab3a	0	0	0	0	0	0	27541000	0	0	0	0	0	0	0	20211000	0	0	0	0	0	0	0	12920000	30975000	4	4	4	26.8	26.8	26.8	24.97	0	50.336	534130000	27	41087000	6930200	98567	111800	0	0	0	0	27750000	210350	999120
P63017	P63017	Heat shock cognate 71 kDa protein	Hspa8	574260000	718530000	356580000	331240000	384720000	335970000	860070000	479660000	438140000	633520000	584650000	570580000	900310000	753820000	1038500000	318000000	344600000	366590000	310580000	406700000	224180000	106330000	164950000	888290000	31	31	20	48.3	48.3	30.8	70.87	0	323.31	23194000000	887	702840000	100090000	20151000	25045000	7182500	7970200	4953000	4461700	282440000	20491000	15325000
P63038	P63038	60 kDa heat shock protein, mitochondrial	Hspd1	4722500	8734300	2856400	1766700	0	0	8509500	5739300	0	7699700	3633500	6473800	16838000	18611000	9099600	2840400	6143000	5460000	3073900	0	5425000	0	5691300	147900000	15	15	15	29.8	29.8	29.8	60.955	0	145.21	1300300000	50	39403000	1918400	127840	170110	148580	89165	0	0	33612000	341830	0
P63040;P84086	P63040;P84086	Complexin-1;Complexin-2	Cplx1;Cplx2	0	0	0	0	0	0	5896900	0	0	0	0	0	0	0	7728800	0	0	0	0	0	0	0	0	13433000	3	3	3	23.9	23.9	23.9	15.122	0	46.196	242900000	14	48579000	3105100	0	0	0	0	0	0	43288000	0	0
P63044;P63024	P63044;P63024	Vesicle-associated membrane protein 2;Vesicle-associated membrane protein 3	Vamp2;Vamp3	0	0	0	0	0	0	0	0	0	0	0	0	0	0	0	0	0	0	0	0	0	0	0	10955000	2	2	2	28.4	28.4	28.4	12.691	0	54.339	132240000	9	26449000	2796200	0	0	0	0	0	0	19000000	568980	0
P63085	P63085	Mitogen-activated protein kinase 1	Mapk1	0	0	0	0	0	0	5335000	0	0	0	0	0	6811400	0	10280000	0	0	0	0	0	0	0	0	9813000	5	5	5	16.8	16.8	16.8	41.275	0	32.945	152660000	13	6939200	1517200	91173	89378	0	80759	0	0	4204300	0	0
P63087	P63087	Serine/threonine-protein phosphatase PP1-gamma catalytic subunit	Ppp1cc	0	0	0	6082600	0	0	0	0	0	0	0	0	0	0	0	0	0	0	0	0	0	0	0	0	2	1	1	7.4	3.1	3.1	36.983	0.0056338	6.7645	15191000	3	949450	0	0	0	0	395570	0	0	0	0	553880
P63101	P63101	14-3-3 protein zeta/delta	Ywhaz	38705000	42858000	25518000	18953000	29444000	32223000	73587000	57519000	71690000	52932000	78982000	56046000	54070000	63173000	58115000	34164000	53984000	21162000	24563000	0	48578000	17216000	53154000	170160000	8	6	6	34.3	26.9	26.9	27.771	0	276.87	2778100000	110	198430000	16832000	2435900	2280900	1650100	1801100	1473000	1444900	114260000	5321800	7990500
P63158	P63158	High mobility group protein B1	Hmgb1	0	0	0	0	0	0	14691000	0	0	0	0	0	0	0	6490700	0	0	0	0	0	0	0	44981000	16447000	4	4	4	22.3	22.3	22.3	24.893	0	27.31	213830000	10	35638000	2368000	0	0	0	0	0	0	23499000	0	0
P63213	P63213	Guanine nucleotide-binding protein G(I)/G(S)/G(O) subunit gamma-2	Gng2	0	0	0	0	0	0	0	0	0	0	0	0	0	7806600	0	0	0	0	0	0	0	0	0	0	2	2	2	39.4	39.4	39.4	7.8501	0	14.563	81906000	3	20476000	2217700	0	0	1064800	1109600	0	628690	5716900	328930	3271400
P63216	P63216	Guanine nucleotide-binding protein G(I)/G(S)/G(O) subunit gamma-3	Gng3	0	0	0	0	0	0	0	0	0	0	0	0	0	0	0	0	0	0	0	0	0	0	0	1813500	1	1	1	22.7	22.7	22.7	8.3047	0.0037879	6.8106	15726000	0	5242000	0	0	0	0	0	0	0	5242000	0	0
P63318	P63318	Protein kinase C gamma type	Prkcg	5950700	9239900	4774400	4547100	0	4697700	3466000	3943600	13053000	3529000	4058500	0	11416000	8659100	5062100	8964700	7236400	7541200	4845700	5349700	8373200	4524900	0	4541600	3	3	3	4.7	4.7	4.7	78.357	0	20.665	169750000	32	4715200	403110	161680	195820	102650	125890	73379	89637	849180	124800	467720
P63321	P63321	Ras-related protein Ral-A	Rala	0	0	0	0	0	0	0	0	0	0	0	0	0	0	0	0	0	0	0	0	0	0	0	3512600	2	2	2	14.1	14.1	14.1	23.553	0	12.629	34464000	2	3829400	0	0	0	0	0	0	0	3384500	0	0
P63325;A0A3B2W864	P63325;A0A3B2W864	40S ribosomal protein S10	Rps10	0	0	0	0	0	0	26378000	0	0	0	0	0	0	0	23401000	0	0	0	0	0	0	0	75495000	15582000	4	4	4	24.2	24.2	24.2	18.916	0	42.581	322770000	20	40346000	7524900	0	334560	0	0	0	0	14420000	391250	0
P63328	P63328	Serine/threonine-protein phosphatase 2B catalytic subunit alpha isoform	Ppp3ca	0	0	0	0	0	0	14770000	0	0	0	0	0	0	0	36364000	0	8710500	0	0	0	0	0	10342000	67859000	9	9	5	20	20	12.9	58.643	0	75.985	897630000	29	39027000	3820400	0	27915	0	0	0	84114	33008000	0	45384
P67778	P67778	Prohibitin	Phb	0	0	0	0	0	0	0	0	0	0	0	0	0	0	0	0	0	0	0	0	0	0	0	8680200	4	4	4	15.8	15.8	15.8	29.82	0	28.01	91037000	6	5057600	0	42182	0	0	0	0	0	4181800	0	33769
P67984	P67984	60S ribosomal protein L22	Rpl22	0	0	0	0	0	0	0	0	0	0	0	0	0	0	0	0	0	0	0	0	0	0	8413300	0	3	3	3	10.9	10.9	10.9	14.759	0	17.492	66095000	4	16524000	863610	453930	951460	0	0	0	0	8486900	608330	0
P68134;P68033;P63268;P62737	P68134;P68033;P63268;P62737	Actin, alpha skeletal muscle;Actin, alpha cardiac muscle 1;Actin, gamma-enteric smooth muscle;Actin, aortic smooth muscle	Acta1;Actc1;Actg2;Acta2	108610000	126610000	391590000	276520000	17141000	0	196560000	922340000	405580000	670500000	848250000	971660000	35331000	206350000	103210000	55671000	67216000	177220000	110850000	74639000	198910000	21831000	71024000	252200000	15	1	1	33.2	4.2	4.2	42.051	0	82.498	13218000000	401	660880000	15937000	8716200	6540500	23108000	11762000	792280	0	120730000	103630000	43983000
P68181	P68181	cAMP-dependent protein kinase catalytic subunit beta	Prkacb	0	0	0	0	0	0	0	0	0	0	0	0	0	0	0	0	0	0	0	2192600	0	0	0	0	4	1	1	13.4	4.8	4.8	40.707	0.0010905	9.4311	64138000	2	3563200	0	0	0	0	0	0	0	2601900	0	0
P68254	P68254	14-3-3 protein theta	Ywhaq	15470000	12131000	0	0	0	0	18894000	0	20067000	16875000	15993000	13662000	14789000	14096000	14963000	13641000	12935000	12011000	0	0	10810000	0	0	43759000	8	6	6	29.8	22.4	22.4	27.778	0	158.65	761110000	46	54365000	3828900	1108100	697680	867910	1103600	671910	0	32443000	253440	2785500
P68368	P68368	Tubulin alpha-4A chain	Tuba4a	22047000	37468000	34882000	27097000	31946000	21748000	63448000	52423000	61295000	53136000	43318000	38039000	69261000	114660000	114910000	48452000	32048000	53131000	35449000	53136000	38188000	23187000	18939000	88797000	14	3	3	39.5	7.6	7.6	49.924	0	37.039	1707100000	91	81291000	14489000	1118500	2006300	1298200	1675100	1047700	950630	17979000	3446800	3841200
P68369;P05214	P68369;P05214	Tubulin alpha-1A chain;Tubulin alpha-3 chain	Tuba1a;Tuba3a	0	0	0	0	0	0	32633000	0	0	0	0	0	0	0	0	0	0	0	0	0	0	0	0	0	15	1	1	43.7	3.1	3.1	50.135	0	15.654	180300000	5	8585600	4466700	0	0	0	0	0	0	1533500	0	0
P68372	P68372	Tubulin beta-4B chain	Tubb4b	114840000	152450000	69008000	74537000	30569000	42549000	326190000	277690000	189530000	346680000	231830000	220370000	413210000	580540000	578750000	167780000	115740000	252020000	153930000	225010000	136810000	99573000	124130000	282520000	20	7	1	57.5	27.4	2.7	49.83	0	266.47	11448000000	453	572380000	109650000	7033900	8271300	2247900	3053900	1297200	1049900	211090000	23427000	10300000
P68404	P68404	Protein kinase C beta type	Prkcb	0	0	0	0	0	0	0	0	0	0	0	0	0	0	0	0	635980	0	0	0	0	0	0	0	1	1	1	2.7	2.7	2.7	76.75	0.001056	8.2641	45907000	4	1311600	0	26189	34032	0	0	0	0	1103900	26560	0
P68510	P68510	14-3-3 protein eta	Ywhah	14546000	14361000	9854800	9082100	18306000	18266000	12418000	14798000	15426000	17692000	20293000	13914000	15663000	16066000	0	0	0	0	0	0	13322000	0	0	52267000	5	3	3	21.5	14.2	14.2	28.211	0	92.988	756290000	40	47268000	688080	927480	962990	412600	443940	781420	794400	32020000	1216100	1573600
P70121	P70121	Zinc fingers and homeoboxes protein 1	Zhx1	0	3364700	0	0	0	0	0	0	0	0	0	0	0	0	0	0	0	0	0	0	0	0	0	0	1	1	1	2.2	2.2	2.2	97.55	0	50.614	5413000	0	174610	0	0	106690	0	0	0	0	0	0	0
P70124	P70124	Serpin B5	Serpinb5	0	0	0	0	0	0	0	0	0	0	0	0	0	0	0	0	12650000	0	0	0	0	0	0	0	3	3	3	10.1	10.1	10.1	42.111	0	20.64	13880000	4	630920	0	0	0	0	0	0	0	0	33006	0
P70175	P70175	Disks large homolog 3	Dlg3	2215600	0	0	0	0	0	0	0	5804200	3522300	0	0	0	6876100	0	0	0	0	1699500	0	0	0	0	0	4	4	4	6.5	6.5	6.5	93.481	0	25.887	29062000	6	745170	0	35075	0	0	0	0	0	0	118540	213870
P70205	P70205	Pituitary adenylate cyclase-activating polypeptide type I receptor	Adcyap1r1	0	0	0	0	0	0	0	0	0	0	0	0	0	0	0	0	0	0	0	0	0	0	0	1923700	1	1	1	2.2	2.2	2.2	56.639	0.010036	6.4779	17014000	1	945210	0	0	0	0	0	0	0	926760	0	0
P70296	P70296	Phosphatidylethanolamine-binding protein 1;Hippocampal cholinergic neurostimulating peptide	Pebp1	0	7755900	0	0	0	0	22090000	0	0	0	0	0	0	20856000	0	0	0	0	0	0	28501000	29397000	0	94575000	6	6	6	48.1	48.1	48.1	20.83	0	105.82	906250000	16	90625000	970740	0	462140	554900	0	0	0	73192000	1899400	0
P70335	P70335	Rho-associated protein kinase 1	Rock1	0	0	0	0	0	0	3921100	0	0	0	0	0	0	0	0	0	0	0	0	0	0	0	0	0	2	2	2	1.5	1.5	1.5	158.17	0.0011111	10.831	15468000	1	181980	27419	0	0	16472	19467	14621	10198	0	0	0
P70336	P70336	Rho-associated protein kinase 2	Rock2	0	0	0	0	0	0	6870800	0	0	0	0	0	0	0	5189400	0	0	0	0	0	0	0	0	21308000	7	7	7	6.6	6.6	6.6	160.58	0	69.622	247930000	10	3099100	144530	38716	22167	0	0	5466.7	0	2656200	28845	0
P70349	P70349	Histidine triad nucleotide-binding protein 1	Hint1	0	0	0	0	0	0	5157300	0	0	0	0	0	0	0	0	0	0	0	0	0	0	0	0	0	1	1	1	11.1	11.1	11.1	13.777	0.0011001	9.9549	202250000	7	25281000	2535500	0	0	0	0	0	0	21418000	0	0
P70398	P70398	Probable ubiquitin carboxyl-terminal hydrolase FAF-X	Usp9x	0	0	0	0	0	0	0	0	0	0	0	0	0	0	0	0	0	0	0	0	0	0	0	1209100	2	2	2	1.4	1.4	1.4	290.71	0.001199	12.455	10485000	2	85244	0	0	0	0	0	0	0	85244	0	0
P70404	P70404	Isocitrate dehydrogenase [NAD] subunit gamma 1, mitochondrial	Idh3g	0	0	0	0	0	0	0	0	0	0	0	0	0	0	0	0	0	0	0	0	0	0	0	10776000	3	3	3	15.5	15.5	15.5	42.785	0	35.414	108960000	6	6409500	359110	32828	0	0	0	0	0	5496800	72351	0
P70441	P70441	Na(+)/H(+) exchange regulatory cofactor NHE-RF1	Slc9a3r1	0	0	0	0	0	0	0	0	0	0	0	0	0	0	0	0	0	0	0	0	0	0	0	3668000	2	2	2	8.7	8.7	8.7	38.6	0	13.876	31808000	3	1514700	0	0	0	0	0	0	0	1514700	0	0
P70704	P70704	Phospholipid-transporting ATPase IA	Atp8a1	0	0	0	0	0	0	0	0	0	0	0	0	0	0	0	0	0	0	0	0	0	0	0	1786200	1	1	1	1.5	1.5	1.5	131.41	0.0019666	7.1802	15490000	1	286850	0	0	0	0	0	0	0	286850	0	0
P80313	P80313	T-complex protein 1 subunit eta	Cct7	0	0	0	0	0	0	0	0	0	0	0	0	0	0	0	0	0	0	0	0	0	0	0	9091200	2	2	2	5.3	5.3	5.3	59.652	0	17.097	92736000	3	3197800	158180	0	44078	0	0	0	0	2718500	24290	66932
P80314	P80314	T-complex protein 1 subunit beta	Cct2	0	0	0	0	0	0	5210600	0	0	0	0	0	0	0	4829500	0	0	0	0	0	0	0	0	29447000	7	7	7	16.3	16.3	16.3	57.477	0	60.572	310280000	13	9696100	376770	0	0	0	0	0	0	8799800	0	23730
P80315	P80315	T-complex protein 1 subunit delta	Cct4	3601700	3253300	0	0	0	0	4986100	3129700	0	3200700	3461300	3167100	4316400	4195200	4072500	0	0	0	0	0	0	0	0	11173000	5	5	5	14.8	14.8	14.8	58.066	0	36.854	186040000	14	5637600	377550	127730	125710	0	66004	0	59092	3568400	101750	72053
P80316	P80316	T-complex protein 1 subunit epsilon	Cct5	0	0	0	0	0	0	0	0	0	0	0	0	0	0	0	0	0	0	0	0	0	0	0	8172800	2	2	2	4.4	4.4	4.4	59.623	0.0011737	12.03	70872000	3	2362400	0	0	0	0	0	0	0	2362400	0	0
P80317;Q61390	P80317	T-complex protein 1 subunit zeta	Cct6a	0	0	0	0	0	0	10795000	0	0	6939300	0	0	9734500	0	12726000	0	0	0	0	0	0	0	0	28579000	6	6	6	13.9	13.9	13.9	58.004	0	97.874	342770000	16	13184000	1942400	0	75154	30145	28831	0	0	8697200	165620	85366
P80318	P80318	T-complex protein 1 subunit gamma	Cct3	0	0	0	0	0	0	7331200	0	0	0	0	0	0	0	7994900	0	0	0	0	0	0	0	0	8202700	7	7	7	15.2	15.2	15.2	60.629	0	46.52	151690000	28	4740400	665910	49698	67473	0	0	0	0	2944600	63117	0
P84089	P84089	Enhancer of rudimentary homolog	Erh	32640000	23589000	3206400	0	0	0	4778300	1776200	2148100	1822900	2168300	2035000	32675000	31300000	0	3472400	2690700	1360200	1672900	2737600	42076000	28989000	18103000	2384400	2	2	2	15.4	15.4	15.4	12.259	0	109.12	222410000	37	44481000	1486700	5294600	3750600	485370	0	0	0	4810800	868540	457450
P84091	P84091	AP-2 complex subunit mu	Ap2m1	101480000	157460000	68713000	71356000	91017000	120040000	168780000	31640000	64745000	44056000	40777000	39004000	64280000	60847000	71862000	122070000	130520000	61664000	78938000	77949000	76924000	52437000	43647000	64925000	16	16	16	37	37	37	49.654	0	205.87	2543100000	194	97813000	9541300	6003000	8567200	1673300	2577300	1746000	1923700	13156000	1316200	3464000
P84096	P84096	Rho-related GTP-binding protein RhoG	Rhog	0	0	0	0	0	0	1907300	0	0	0	0	0	0	0	0	0	0	0	0	0	0	0	0	0	1	1	1	9.9	9.9	9.9	21.308	0.0038425	6.9447	43932000	1	3993800	913490	0	0	0	0	0	0	2791900	0	0
P84099	P84099	60S ribosomal protein L19	Rpl19	29374000	5624800	6386500	5296200	0	0	0	3287000	5082800	9751400	8123400	11270000	12282000	14718000	0	13251000	18759000	8954900	13605000	11488000	37391000	13381000	0	0	2	2	2	13.3	13.3	13.3	23.466	0	25.8	277400000	31	46234000	0	4484300	2038600	1120700	1150900	506800	949840	8317600	686170	1625900
P84104;A2A4X6	P84104	Serine/arginine-rich splicing factor 3	Srsf3	0	0	0	18657000	0	0	12867000	0	31556000	0	0	0	0	0	7806500	0	0	0	0	0	0	0	11928000	0	3	2	2	24.4	15.9	15.9	19.329	0	13.253	278330000	31	39761000	2762100	1131000	1099400	2040400	3571700	1169800	1509100	4200000	1168200	5908500
P97315	P97315	Cysteine and glycine-rich protein 1	Csrp1	0	0	0	0	0	0	0	0	0	0	0	0	0	0	6450600	0	0	0	0	0	0	0	8856200	14682000	2	2	2	19.2	19.2	19.2	20.583	0	31.652	222410000	13	18534000	1483500	431450	596960	0	0	0	0	8774100	662070	0
P97350	P97350	Plakophilin-1	Pkp1	0	0	0	0	0	0	0	0	0	0	0	0	0	0	0	0	7404000	0	0	0	0	0	0	0	4	4	4	5.8	5.8	5.8	80.895	0	26.38	48875000	8	1062500	203780	0	0	0	0	0	0	0	0	0
P97351	P97351	40S ribosomal protein S3a	Rps3a	63446000	85769000	23989000	22716000	0	0	50524000	14507000	32773000	22403000	28968000	26798000	43304000	38487000	29463000	47594000	36324000	26733000	33376000	32131000	172810000	73827000	93106000	15480000	13	13	13	40.5	40.5	40.5	29.885	0	180.29	1054900000	148	62052000	3834400	3881100	4830000	1131600	1331200	380540	607070	8352600	812700	2548000
P97379	P97379	Ras GTPase-activating protein-binding protein 2	G3bp2	4974600	5348500	0	0	0	0	4480600	0	0	0	0	4239000	0	0	0	0	0	0	0	0	0	0	0	0	2	2	2	4.8	4.8	4.8	54.087	0	16.428	51622000	5	2346400	0	213530	261940	65471	58994	46526	0	289530	46854	163330
P97427	P97427	Dihydropyrimidinase-related protein 1	Crmp1	0	1162100	0	0	0	0	4131000	851190	0	0	1042200	921660	1568500	1292100	2533400	1010900	1089400	1112400	1785800	0	0	0	1046300	111900000	15	13	11	36.7	31.6	26.9	62.167	0	156.39	836990000	27	24617000	598930	56246	80970	0	0	0	0	22510000	55288	0
P97434	P97434	Myosin phosphatase Rho-interacting protein	Mprip	6476700	5754300	26041000	20024000	12465000	14329000	0	9621600	9628400	7375500	12836000	21859000	0	5269200	0	5624900	4890100	4426600	4659100	0	6964400	0	0	0	6	6	6	9.6	9.6	9.6	116.41	0	51.83	177400000	23	2956700	0	85661	38046	340330	354030	104960	126290	0	197300	335790
P97807	P97807	Fumarate hydratase, mitochondrial	Fh	0	0	0	0	0	0	5032900	0	0	0	0	0	0	0	5011600	0	0	0	0	0	0	0	0	9326300	4	4	4	10.5	10.5	10.5	54.356	0	27.561	95005000	5	3518700	506680	0	0	0	0	0	0	2580000	0	0
P98086	P98086	Complement C1q subcomponent subunit A	C1qa	230500000	451580000	53694000	52310000	0	0	457180000	23712000	52597000	72131000	113700000	83649000	304350000	354870000	226550000	263010000	273250000	406450000	285330000	366560000	609700000	563920000	729060000	127960000	8	8	8	29	29	29	25.974	0	223.62	7797200000	170	487330000	48399000	16444000	25433000	2683200	3233100	749390	950310	70014000	1861900	4283200
P99024	P99024	Tubulin beta-5 chain	Tubb5	42149000	55727000	0	0	0	0	78993000	205300000	54469000	204520000	175590000	162950000	269860000	280870000	220730000	40029000	30815000	65273000	40497000	42828000	57364000	25650000	0	67625000	19	4	4	57.7	16.2	16.2	49.67	0	123.09	3251200000	75	162560000	48378000	1311900	1510500	0	0	0	0	30193000	9595200	5743700
P99027	P99027	60S acidic ribosomal protein P2	Rplp2	0	0	0	0	0	0	0	0	0	0	0	0	0	0	0	0	0	1762100	0	0	0	0	0	0	1	1	1	13.9	13.9	13.9	11.651	0.0037665	6.7751	46278000	1	9255600	1225200	0	0	0	630410	0	0	2989600	0	991870
P99029	P99029	Peroxiredoxin-5, mitochondrial	Prdx5	0	0	0	0	0	0	10530000	0	0	0	0	0	0	12834000	15653000	0	0	0	0	0	0	0	0	20952000	5	5	5	24.8	24.8	24.8	21.897	0	35.909	340300000	11	24307000	1816100	43127	95108	427060	291330	305180	11737	17415000	313460	448360
ProteinA	ProteinA			77261000000	85454000000	5289800000	4844500000	21745000000	14478000000	108520000000	49787000000	3711700000	67445000000	63151000000	52664000000	109770000000	82475000000	101880000000	153010000000	147450000000	109470000000	162580000000	162780000000	112940000000	330700000000	197000000000	28739000000	39	39	39	46	46	46	51.35	0	323.31	2712200000000	11293	108490000000	9771500000	3834300000	4576000000	675960000	818040000	632940000	602200000	8913900000	3540700000	820510000
Q01097	Q01097	Glutamate receptor ionotropic, NMDA 2B	Grin2b	0	0	0	0	0	0	0	0	5238400	0	0	0	0	0	0	0	0	0	0	0	0	0	0	0	2	2	2	1.3	1.3	1.3	165.96	0.0011561	11.851	13052000	2	203930	0	18900	0	0	0	0	0	0	0	119160
Q01853	Q01853	Transitional endoplasmic reticulum ATPase	Vcp	0	0	0	0	0	0	21736000	0	0	0	0	0	0	0	11159000	0	0	0	0	0	0	0	15944000	85546000	18	18	18	28.3	28.3	28.3	89.321	0	200.17	824390000	33	18320000	602250	0	0	0	0	0	0	16536000	0	0
Q02053;P31254	Q02053	Ubiquitin-like modifier-activating enzyme 1	Uba1	2563700	0	0	0	0	0	8397100	0	0	0	0	0	0	0	3831100	0	3927900	0	0	0	0	0	0	114540000	15	15	15	18.2	18.2	18.2	117.81	0	161.64	919810000	31	17033000	348130	50495	30082	0	0	0	0	15537000	0	0
Q02105	Q02105	Complement C1q subcomponent subunit C	C1qc	580260000	580940000	288640000	221720000	362170000	430540000	932590000	141580000	204990000	181780000	325480000	288090000	692060000	559020000	405800000	328780000	355040000	450340000	410910000	598450000	981630000	760270000	815030000	110040000	7	7	7	26.8	26.8	26.8	25.991	0	158.45	12525000000	371	1043800000	173050000	58344000	51487000	35461000	35350000	25813000	26236000	59433000	20068000	35919000
Q02248	Q02248	Catenin beta-1	Ctnnb1	12186000	13170000	0	0	0	0	0	9470000	0	10577000	10442000	0	8029500	9895200	0	9142100	0	11920000	9998500	11749000	0	0	0	13310000	7	6	6	13.4	12.5	12.5	85.47	0	78.703	264040000	31	6286600	0	408750	329280	0	14790	0	0	3003700	241930	0
Q02257	Q02257	Junction plakoglobin	Jup	5613000	4703100	0	0	0	5530600	0	4884800	3977200	4457600	3138800	4524300	0	0	5270900	13962000	321800000	9913200	43340000	9179900	5939700	117080000	6856700	0	14	14	13	20.7	20.7	19.7	81.8	0	124.31	546770000	35	11886000	641440	211850	74422	0	0	0	159800	382060	186320	103530
Q02357	Q02357	Ankyrin-1	Ank1	3685800	0	0	0	0	0	0	0	0	0	0	0	0	0	0	0	0	0	0	0	0	0	0	0	3	1	1	1.5	0.9	0.9	204.22	0	23.399	11918000	1	136990	0	42366	0	0	0	0	0	0	0	0
Q03141	Q03141	MAP/microtubule affinity-regulating kinase 3	Mark3	0	0	0	0	0	0	0	0	0	0	0	0	0	0	0	0	0	0	0	0	0	0	0	1204100	2	2	1	3.5	3.5	2.3	84.389	0	12.747	35099000	2	856080	0	90005	0	79904	0	0	0	254680	0	0
Q03265	Q03265	ATP synthase subunit alpha, mitochondrial	Atp5a1	148690000	166760000	47137000	38062000	37868000	34662000	265610000	46590000	60718000	57984000	37823000	31714000	218740000	128760000	265880000	189240000	177610000	165320000	180210000	172740000	203290000	158510000	158780000	595470000	23	23	23	42.9	42.9	42.9	59.752	0	323.31	10443000000	370	336870000	27362000	4685700	5379800	958680	825830	631120	528590	229580000	1476900	2232900
Q04447	Q04447	Creatine kinase B-type	Ckb	7973300	2386700	0	0	0	0	228690000	5824000	4444500	0	0	1532100	0	3083900	51680000	1775400	1212700	2886600	1308200	1466300	3677400	1479300	2928100	1096000000	14	14	14	52.2	52.2	52.2	42.713	0	323.31	9441700000	117	524540000	13988000	2119400	2464500	109700	1231500	1766300	0	467330000	1414800	958730
Q04750	Q04750	DNA topoisomerase 1	Top1	0	0	0	0	0	0	0	0	0	0	0	0	0	0	0	0	0	0	0	0	26055000	0	0	0	4	4	4	6.1	6.1	6.1	90.875	0	24.428	51530000	3	1356000	0	0	345920	0	15529	0	0	0	25757	0
Q04899	Q04899	Cyclin-dependent kinase 18	Cdk18	0	0	0	0	0	0	594010	0	0	0	0	0	0	0	0	0	0	0	0	0	0	0	0	0	1	1	1	3.1	3.1	3.1	51.847	0.0064875	6.6243	10658000	2	426310	0	0	0	0	0	0	0	386780	0	0
Q05816	Q05816	Fatty acid-binding protein, epidermal	Fabp5	0	0	0	0	0	0	0	0	0	0	0	0	0	0	0	0	21640000	0	4286300	0	0	0	0	1912000	3	3	3	16.3	16.3	16.3	15.137	0	19.626	65570000	13	9367200	0	73341	59743	0	0	0	0	3775500	178440	0
Q05920	Q05920	Pyruvate carboxylase, mitochondrial	Pc	5736300	10123000	2926400	0	0	0	3244300	2472400	0	2973800	0	3223500	9458700	7547900	6720500	3173000	0	0	0	0	6601200	0	3088500	12556000	5	5	5	6	6	6	129.68	0	52.879	193820000	20	3461000	497290	93615	218420	20567	0	7214.9	10554	1953900	24576	13863
Q06185	Q06185	ATP synthase subunit e, mitochondrial	Atp5i	0	0	0	0	0	0	0	0	0	0	0	0	0	0	0	0	0	0	0	0	0	0	0	24929000	2	2	2	32.4	32.4	32.4	8.2355	0	19.016	295600000	5	98534000	9446000	0	0	890910	0	0	0	72059000	4117300	0
Q08331;P12658	Q08331	Calretinin	Calb2	0	0	0	0	0	0	0	0	0	0	0	0	0	0	0	0	0	0	0	0	0	0	0	20590000	5	5	5	20.7	20.7	20.7	31.372	0	50.515	183310000	9	10184000	0	0	0	0	0	0	0	9919400	0	0
Q0VF55	Q0VF55	Calcium-transporting ATPase	Atp2b3	0	0	0	0	0	0	3324100	0	0	0	0	0	0	0	3414500	0	0	0	0	0	0	0	0	21835000	13	8	8	12.7	8.3	8.3	134.36	0	70.431	222230000	10	4444600	138670	0	0	0	0	0	0	4150800	0	0
Q0VGU4	Q0VGU4		Vgf	0	992360	0	0	0	0	0	0	0	0	0	0	0	0	0	0	0	0	0	0	0	0	0	0	2	2	2	5.7	5.7	5.7	68.231	0.001182	12.153	21670000	1	585670	0	17102	26363	0	0	0	0	491210	0	0
Q11011	Q11011	Puromycin-sensitive aminopeptidase	Npepps	505020	1167600	3561000	1137300	3017400	0	1172000	23788000	9811600	37264000	10301000	20989000	396790000	311740000	377470000	2421700	1123600	1044500	468640	629650	0	0	645770	11550000	29	29	29	33.3	33.3	33.3	103.32	0	251.91	2008200000	138	41837000	21577000	133180	259350	207730	145930	121770	142910	5314500	1007700	1274000
Q2KN98	Q2KN98	Cytospin-A	Specc1l	0	2367200	0	0	0	0	0	6891900	0	5779200	6510300	6706700	0	0	0	0	0	8004900	0	3500800	0	0	0	0	3	3	3	4.3	4.3	4.3	124.49	0	20.554	72033000	10	1333900	0	0	22212	69969	106800	105590	78587	0	155550	106440
Q2M3X8;Q501J7	Q2M3X8	Phosphatase and actin regulator 1	Phactr1	0	0	0	0	0	0	0	0	0	0	0	0	0	0	0	0	0	0	0	0	0	0	0	3689900	3	3	3	6.2	6.2	6.2	66.285	0	21.35	50233000	3	2009300	214250	0	55320	0	0	0	0	1279900	28319	0
Q3THE2	Q3THE2	Myosin regulatory light chain 12B	Myl12b	51202000	40671000	449150000	518470000	649070000	613890000	20605000	528190000	419240000	410840000	538050000	551350000	16702000	119600000	14984000	34194000	33741000	583380000	218170000	175520000	38353000	17892000	0	2646100	9	9	4	51.2	51.2	18	19.779	0	317.84	6306200000	311	700690000	3404400	5668000	4227600	54518000	74577000	53519000	50680000	1415200	68866000	84429000
Q3THK7	Q3THK7	GMP synthase [glutamine-hydrolyzing]	Gmps	0	0	0	0	0	0	0	0	0	0	0	0	0	0	0	0	0	0	0	0	0	0	0	500660	1	1	1	1.6	1.6	1.6	76.723	0.0056232	6.7629	4341600	0	103370	0	0	0	0	0	0	0	103370	0	0
Q3TRJ4	Q3TRJ4	Keratin, type I cytoskeletal 26	Krt26	0	0	0	0	0	0	0	0	0	0	0	0	0	0	0	0	0	0	0	3630000	0	0	0	0	1	1	1	1.7	1.7	1.7	51.117	0.00377	6.7849	199350000	9	7667400	0	106760	0	625280	1686900	1078700	1583600	0	163580	1114400
Q3TVA9	Q3TVA9	Coiled-coil domain-containing protein 136	Ccdc136	0	0	0	0	0	0	0	0	0	0	0	0	0	0	0	0	0	0	0	0	0	0	0	6709200	2	2	2	1.9	1.9	1.9	131.93	0	12.828	69766000	2	1041300	129240	0	0	0	0	0	0	868370	0	0
Q3TXX4	Q3TXX4	Vesicular glutamate transporter 1	Slc17a7	0	0	0	0	0	0	0	0	0	0	0	0	0	0	0	0	0	0	0	1820400	0	0	0	0	1	1	1	2	2	2	61.637	0.00098619	7.2004	74605000	7	3730300	553670	30871	44738	0	0	0	0	2106100	75578	0
Q3U0V1	Q3U0V1	Far upstream element-binding protein 2	Khsrp	0	0	0	0	0	0	0	0	0	0	0	0	0	0	0	0	0	0	0	0	0	0	0	10396000	4	4	4	6.8	6.8	6.8	76.775	0	31.273	90531000	6	2743400	0	0	11593	0	0	0	0	2731800	0	0
Q3UH60	Q3UH60	Disco-interacting protein 2 homolog B	Dip2b	0	0	0	0	0	0	0	0	0	0	0	0	0	0	0	0	0	0	0	0	0	0	0	5076200	3	3	3	3.2	3.2	3.2	171.12	0	17.925	44019000	3	550240	0	0	0	0	0	0	0	550240	0	0
Q3UH66	Q3UH66	Serine/threonine-protein kinase WNK2	Wnk2	0	0	0	0	0	0	0	0	0	0	0	0	0	0	0	0	0	0	0	0	0	0	0	2639200	2	2	2	1.5	1.5	1.5	227.52	0.0011442	11.694	22886000	2	331690	0	0	0	0	0	0	0	331690	0	0
Q3UH68	Q3UH68	LIM and calponin homology domains-containing protein 1	Limch1	11738000	19306000	51865000	64620000	84247000	60447000	0	49777000	45363000	25739000	26697000	44271000	0	17523000	0	10545000	8553000	52612000	24941000	17079000	12226000	0	0	0	15	15	15	20.6	20.6	20.6	118.19	0	116.39	651210000	77	10853000	0	220380	330010	679260	1034100	635620	503800	0	1408100	1147300
Q3UHB1;A0A1W2P799	Q3UHB1;A0A1W2P799	5-nucleotidase domain-containing protein 3	Nt5dc3	0	0	0	0	0	0	0	14083000	13471000	11391000	11350000	9366000	59810000	20819000	55594000	0	0	0	0	0	0	0	0	0	11	11	11	22.5	22.5	22.5	63.17	0	95.703	320140000	38	11434000	7580200	0	4463.1	0	0	0	0	145940	550060	345450
Q3UHB8	Q3UHB8	Coiled-coil domain-containing protein 177	Ccdc177	6548700	9682600	0	0	0	0	0	0	0	0	0	0	0	4807300	0	4506900	4878900	0	0	0	6016400	0	0	0	4	4	4	8.5	8.5	8.5	79.856	0	25.214	51930000	4	1923300	71202	293510	317250	0	0	0	0	338480	0	0
Q3UHJ0	Q3UHJ0	AP2-associated protein kinase 1	Aak1	17351000	25956000	0	0	0	0	26274000	0	0	0	0	0	8811600	7427700	0	0	6795500	0	0	10887000	0	0	0	41457000	12	12	12	22	22	22	103.35	0	157.58	475250000	23	12507000	177600	549710	670240	24292	29207	30384	82675	8180500	27569	101230
Q3UHL1	Q3UHL1	CaM kinase-like vesicle-associated protein	Camkv	0	0	0	0	0	0	0	0	0	0	0	0	0	0	0	0	0	1352000	0	0	0	0	0	18894000	2	2	2	8	8	8	54.819	0	44.499	185330000	5	8057800	186940	38367	50114	0	0	0	0	7235200	0	74156
Q3UJB9	Q3UJB9	Enhancer of mRNA-decapping protein 4	Edc4	5070200	9994500	0	0	0	0	0	5252000	0	6294500	5680400	8517200	4334000	4868700	0	3332700	5282300	5677000	3788800	4462400	0	0	0	0	4	4	4	4.5	4.5	4.5	152.48	0	23.65	78240000	19	1261900	0	110190	94236	64172	29290	0	0	0	49982	16720
Q3UL36	Q3UL36	Arginine and glutamate-rich protein 1	Arglu1	58553000	67652000	36744000	32698000	22462000	34679000	0	22131000	31032000	14943000	17478000	15829000	73819000	75179000	0	27453000	21302000	23357000	22727000	29028000	109730000	59851000	0	0	6	6	6	18.5	18.5	18.5	32.887	0	37.599	690450000	77	62768000	0	4157700	4771600	2430800	2712200	1512900	2145600	2627400	2599500	2963800
Q3ULJ0	Q3ULJ0	Glycerol-3-phosphate dehydrogenase 1-like protein	Gpd1l	0	0	0	0	0	0	0	5421700	0	5626600	5167000	3042900	9257400	7061400	0	0	0	0	0	0	0	0	0	0	3	3	3	10	10	10	38.225	0	19.934	150300000	8	6534800	2415800	0	0	0	0	0	0	2688600	250260	71602
Q9D3R6;Q3UMC0	Q9D3R6;Q3UMC0	Katanin p60 ATPase-containing subunit A-like 2;Spermatogenesis-associated protein 5	Katnal2;Spata5	0	0	0	0	0	0	0	0	0	0	0	0	0	0	0	0	2170800	0	0	0	0	0	0	0	1	1	1	2.2	2.2	2.2	61.152	0.005618	6.7615	14076000	7	502710	0	50701	0	0	0	0	0	0	0	107340
Q3UNH4	Q3UNH4	G protein-regulated inducer of neurite outgrowth 1	Gprin1	0	0	0	0	0	0	0	0	0	0	0	0	0	0	0	0	0	0	0	0	0	0	0	2625600	2	2	2	3.9	3.9	3.9	95.495	0	13.035	22768000	2	320680	0	0	0	0	0	0	0	320680	0	0
Q3UV17	Q3UV17	Keratin, type II cytoskeletal 2 oral	Krt76	0	0	0	0	0	0	0	0	0	0	0	0	0	0	0	0	0	0	0	147260000	0	0	0	0	6	1	1	6.2	1.5	1.5	62.844	0.0010204	7.6513	2636000000	11	73223000	0	1742800	1041300	1224100	1866800	1294300	2310000	0	3423500	1370500
Q3UX37	Q3UX37		Plekhg1	0	0	0	0	0	0	0	0	2777300	0	0	0	0	0	0	0	0	0	0	0	0	0	0	0	1	1	1	1	1	1	155.87	0.0073801	6.5554	4043200	1	56947	0	0	0	0	0	0	0	0	0	56947
Q3UZP4	Q3UZP4	Small VCP/p97-interacting protein	Svip	0	0	0	0	0	0	0	0	0	0	0	0	0	0	0	0	0	0	0	0	0	0	0	3793400	2	2	2	32.5	32.5	32.5	8.3635	0	13.629	39075000	2	9768700	479520	0	0	0	0	0	0	8223900	0	0
Q4ACU6	Q4ACU6	SH3 and multiple ankyrin repeat domains protein 3	Shank3	0	0	0	0	0	0	0	0	8332000	0	0	0	0	5632800	0	0	0	0	0	0	0	0	0	0	4	4	4	2.6	2.6	2.6	185.39	0	25.166	19764000	4	256680	0	0	0	0	0	0	17514	0	4985.2	157950
Q4JIM5	Q4JIM5	Abelson tyrosine-protein kinase 2	Abl2	0	0	0	0	0	0	0	0	0	0	0	0	0	0	0	0	0	0	0	0	0	0	0	1188700	2	2	2	2.5	2.5	2.5	128.19	0.0011669	11.983	10308000	2	206160	0	0	0	0	0	0	0	206160	0	0
Q4KMM3	Q4KMM3	Oxidation resistance protein 1	Oxr1	0	0	0	0	0	0	2384100	0	0	0	0	0	0	0	2098000	0	0	0	0	0	0	0	0	23884000	8	8	8	12.6	12.6	12.6	95.911	0	62.834	219410000	10	5102500	126480	0	0	0	0	0	0	4883600	0	0
Q4KUS2	Q4KUS2	Protein unc-13 homolog A	Unc13a	0	0	0	0	0	0	0	0	0	2991100	0	0	0	0	0	0	0	0	0	0	0	0	0	0	2	2	2	1.6	1.6	1.6	193.78	0.0011261	11.216	46189000	2	530910	0	5819	9050.5	0	0	0	0	285480	0	171400
Q501J6	Q501J6	Probable ATP-dependent RNA helicase DDX17	Ddx17	5291800	5228900	0	0	0	0	20308000	0	5737000	3548300	3459600	3748400	3323600	4408600	12602000	3625700	3752600	4000800	3654000	4082800	4537800	3831900	10440000	5294300	10	7	7	18.3	13.5	13.5	72.399	0	42.94	197840000	17	6182500	1431200	169930	163760	67243	85464	0	43694	1603900	0	191060
Q52KF3	Q52KF3	Protein spire homolog 1	Spire1	0	0	0	0	0	3942500	0	0	0	0	0	0	0	0	0	0	0	0	0	0	0	0	0	0	1	1	1	1.8	1.8	1.8	68.45	0.0009901	7.2383	16762000	2	540720	0	0	0	71400	61275	54949	87163	0	0	95530
Q52KI8	Q52KI8	Serine/arginine repetitive matrix protein 1	Srrm1	0	0	0	0	0	0	0	0	0	0	0	0	0	0	0	0	0	0	0	2564000	0	0	0	0	1	1	1	1.8	1.8	1.8	106.86	0.0019589	7.1213	7155600	3	166410	0	0	0	0	0	0	0	0	0	0
Q569Z5	Q569Z5	Probable ATP-dependent RNA helicase DDX46	Ddx46	0	0	0	0	0	0	0	0	0	0	0	0	0	0	0	0	0	0	0	1689100	0	0	0	0	1	1	1	1.1	1.1	1.1	117.45	0.0073665	6.5505	7620200	2	143780	0	0	0	0	0	0	0	0	0	0
Q569Z6;Q8K019	Q569Z6	Thyroid hormone receptor-associated protein 3	Thrap3	43748000	45824000	0	0	0	0	0	7860200	20826000	7786900	9816600	6628300	55220000	54219000	0	27409000	17700000	12524000	7957600	15240000	106460000	76528000	0	7484100	7	7	7	8.7	8.7	8.7	108.18	0	69.286	429900000	32	9997600	96932	841190	1205000	21958	14862	11653	18347	616070	79193	95910
Q5EBJ4	Q5EBJ4	Ermin	Ermn	0	0	0	0	0	0	0	0	0	0	0	0	0	0	0	0	0	0	0	0	0	0	0	5521400	3	3	3	18.9	18.9	18.9	32.148	0	39.971	47880000	2	3420000	0	0	0	0	0	0	0	3420000	0	0
Q5FWK3	Q5FWK3	Rho GTPase-activating protein 1	Arhgap1	0	0	0	0	0	0	0	0	0	0	0	0	0	0	0	0	0	0	0	0	0	0	0	3349900	1	1	1	2.7	2.7	2.7	50.41	0.001002	7.3329	29050000	2	1162000	0	0	0	0	0	0	0	1162000	0	0
Q5M8N0	Q5M8N0	CB1 cannabinoid receptor-interacting protein 1	Cnrip1	0	0	0	0	0	0	0	0	0	0	0	0	0	0	0	0	0	0	931490	0	0	0	0	0	1	1	1	9.8	9.8	9.8	18.612	0	13.326	66872000	6	8358900	686590	0	152380	96068	0	0	0	6170200	0	143340
Q5PR73	Q5PR73	GTP-binding protein Di-Ras2	Diras2	5241800	6100400	0	0	0	0	29813000	14065000	32125000	8417500	8038600	5518400	9127600	12919000	25884000	17331000	0	9149200	9694200	0	16137000	22833000	78871000	19256000	4	4	4	22.6	22.6	22.6	22.498	0	37.065	657080000	42	46934000	5696300	150440	497650	2402800	2938600	2315900	0	11780000	638260	4946100
Q5RJI5	Q5RJI5	Serine/threonine-protein kinase BRSK1	Brsk1	0	0	0	0	0	0	0	0	0	0	0	0	0	0	0	0	0	0	0	0	0	0	6040900	4086900	3	3	3	6.6	6.6	6.6	85.154	0	23.329	71136000	4	1616700	0	52524	57936	0	0	0	0	700510	35136	108110
Q5SQX6;Q7TMB8	Q5SQX6;Q7TMB8	Cytoplasmic FMR1-interacting protein 2;Cytoplasmic FMR1-interacting protein 1	Cyfip2;Cyfip1	17593000	17074000	11630000	12360000	11057000	0	6137300	5672900	17537000	8961500	10607000	8727600	11472000	9682200	8388400	13076000	11574000	12539000	12658000	14759000	7262000	0	4263200	7607000	6	6	6	5.6	5.6	5.6	145.66	0	41.97	382850000	56	5800800	520910	280490	189440	164980	170630	62699	39531	1942600	118560	329370
Q5SSL4;Q6PAJ1	Q5SSL4;Q6PAJ1	Active breakpoint cluster region-related protein;Breakpoint cluster region protein	Abr;Bcr	0	0	0	0	0	0	0	0	0	0	0	0	0	0	0	0	0	0	0	0	0	0	0	3237500	1	1	1	1.2	1.2	1.2	97.666	0.0010695	8.5963	28075000	1	638070	0	0	0	0	0	0	0	638070	0	0
Q5SSM3	Q5SSM3	Rho GTPase-activating protein 44	Arhgap44	0	0	0	0	0	0	0	0	0	0	0	0	0	0	0	0	0	0	0	0	0	0	0	2091800	2	2	2	2.8	2.8	2.8	88.993	0.0011416	11.628	106170000	1	3538900	0	334050	0	366050	448260	0	0	604650	0	544230
Q5U3K5	Q5U3K5	Rab-like protein 6	Rabl6	0	0	0	0	0	0	0	0	0	0	0	0	0	0	0	0	0	0	0	4473600	0	0	0	0	2	2	2	3.4	3.4	3.4	79.83	0	13.245	68696000	5	2544300	186540	101990	141320	0	0	0	0	1010400	0	104780
Q60597	Q60597	2-oxoglutarate dehydrogenase, mitochondrial	Ogdh	0	0	0	0	0	0	0	0	0	0	0	0	0	0	0	0	0	0	0	0	0	0	0	11581000	5	3	3	6.1	3.9	3.9	116.45	0	21.828	116160000	4	2581400	54435	45130	51466	0	51660	0	0	2231700	0	0
Q60598	Q60598	Src substrate cortactin	Cttn	0	0	0	0	0	0	0	10506000	0	10048000	15907000	22907000	0	0	0	0	0	0	0	0	0	0	0	5404500	4	4	4	9.2	9.2	9.2	61.249	0	27.29	127670000	11	4910400	0	0	0	164800	42865	241720	0	1479500	620500	424710
Q60605	Q60605	Myosin light polypeptide 6	Myl6	90937000	109060000	674710000	820690000	737820000	739000000	29788000	756080000	590930000	661420000	671650000	658740000	24268000	143700000	8277400	65289000	63157000	628120000	292700000	217480000	75493000	36215000	13288000	2300500	6	5	5	40.4	31.8	31.8	16.93	0	310.58	8533800000	389	853380000	1207800	9709900	14393000	62095000	83529000	48901000	45730000	2024400	98011000	84828000
Q60668;Q9D3U4;Q9Z130	Q60668;Q9D3U4;Q9Z130	Heterogeneous nuclear ribonucleoprotein D0;Heterogeneous nuclear ribonucleoprotein D-like	Hnrnpd;Rbm31y;Hnrnpdl	7373700	4528800	0	0	0	0	7454800	2126400	0	0	0	2025200	3155000	3398500	5938800	4683400	4237800	6006100	5803500	0	11938000	0	0	8396500	2	2	2	6.2	6.2	6.2	38.354	0	14.835	206400000	39	15877000	1690500	442890	334240	506320	457720	242650	0	6169000	155210	475050
Q60749;Q9R226;Q9WU01	Q60749	KH domain-containing, RNA-binding, signal transduction-associated protein 1	Khdrbs1	0	0	0	0	0	0	12622000	0	0	0	0	0	0	0	0	0	0	0	0	0	0	0	0	0	3	3	3	9.7	9.7	9.7	48.37	0	19.897	106570000	5	9688100	586240	669200	1139700	0	0	0	0	1503800	0	0
Q60771	Q60771	Claudin-11	Cldn11	0	0	0	0	0	0	1776000	0	0	0	0	0	0	0	0	0	0	0	0	0	0	0	0	0	1	1	1	6.8	6.8	6.8	22.114	0.0038314	6.932	8263200	1	1180500	0	0	0	0	0	0	0	758310	0	0
Q60829	Q60829	Protein phosphatase 1 regulatory subunit 1B	Ppp1r1b	0	0	0	0	0	0	0	0	0	0	0	0	0	0	0	0	0	0	0	0	0	0	0	4071000	2	2	2	17	17	17	21.78	0	13.973	36247000	1	3295100	0	0	0	0	0	0	0	3209300	0	0
Q60864	Q60864	Stress-induced-phosphoprotein 1	Stip1	3926400	1916300	7666900	6121200	5100300	0	5274100	2236700	0	1370100	3290300	2793400	3380900	1293600	3502800	2202100	0	1788700	1720400	0	5806200	3605600	1867400	212420000	16	16	16	30.8	30.8	30.8	62.581	0	194.63	1123800000	25	33052000	485000	286600	67100	911670	724810	329380	0	28140000	116360	270550
Q60865	Q60865	Caprin-1	Caprin1	19344000	18014000	0	0	0	0	0	0	14711000	12465000	18010000	12394000	18499000	14834000	0	0	31842000	23156000	27923000	35271000	20798000	0	0	0	3	3	3	4.8	4.8	4.8	78.168	0	20.923	507500000	14	24167000	0	1138700	1100700	0	569160	0	491610	2749000	703500	1779400
Q60870	Q60870	Receptor expression-enhancing protein 5	Reep5	0	0	0	0	0	0	432940	0	0	0	0	0	0	0	0	0	0	0	0	0	0	0	0	0	1	1	1	7	7	7	21.05	0.0010823	9.0146	14588000	2	2431400	0	0	0	0	0	0	0	2311400	0	0
Q8BMJ3;Q60872;Q3UTA4;Q3TQZ4;J3QQ02;J3QPI8;J3QP87;J3QNT6;A0A1Y7VNG9;A0A1Y7VLT7;A0A1Y7VK80;A0A1Y7VJE9	Q8BMJ3;Q60872;Q3UTA4;Q3TQZ4;J3QQ02;J3QPI8;J3QP87;J3QNT6;A0A1Y7VNG9;A0A1Y7VLT7;A0A1Y7VK80;A0A1Y7VJE9	Eukaryotic translation initiation factor 1A, X-chromosomal;Eukaryotic translation initiation factor 1A	Eif1ax;Eif1a;Gm8300;Gm2016;Gm2056;Gm6803;Gm2035;Gm5039	0	0	0	0	0	0	10803000	0	0	0	0	0	0	0	0	0	0	0	0	0	0	0	18951000	4143900	2	2	2	19.4	19.4	19.4	16.46	0	15.237	96983000	6	13855000	1598400	220580	0	0	189220	0	0	5162000	221580	258000
Q60899;Q60900	Q60899	ELAV-like protein 2	Elavl2	6043100	11431000	0	0	0	0	0	0	0	3479200	3676700	4130400	3131100	2684600	0	4132700	5877800	8540400	17323000	18948000	0	0	0	0	5	5	2	15	15	7.2	39.577	0	35.872	108080000	16	6755200	0	564690	698410	130930	121540	90317	131010	312190	0	181730
Q60902	Q60902	Epidermal growth factor receptor substrate 15-like 1	Eps15l1	5082100	0	0	4231200	0	0	3666800	0	0	3965500	2676700	2890200	4411300	3523800	0	0	4130400	3297500	0	3377100	5306400	0	0	4225400	5	5	5	7.1	7.1	7.1	99.307	0	51.687	130070000	19	2601300	104030	99813	66559	0	80161	0	0	1477300	0	71701
Q60932	Q60932	Voltage-dependent anion-selective channel protein 1	Vdac1	0	0	0	0	0	0	7157500	0	0	0	0	0	0	0	0	0	0	0	0	0	0	0	0	0	5	5	5	22.3	22.3	22.3	32.351	0	29.674	60220000	5	3542300	878160	85100	0	0	0	0	0	1445800	0	0
Q60960	Q60960	Importin subunit alpha-5;Importin subunit alpha-5, N-terminally processed	Kpna1	0	0	0	0	0	0	0	0	0	0	0	0	0	5120100	0	0	0	0	0	0	0	0	0	0	2	2	2	6.9	6.9	6.9	60.182	0	17.94	18438000	2	970420	0	0	0	0	0	0	0	0	76187	506580
Q61036	Q61036	Serine/threonine-protein kinase PAK 3	Pak3	0	0	0	0	0	0	0	0	0	0	0	0	0	0	0	0	0	0	0	0	0	0	0	5944700	2	2	1	4.8	4.8	2.9	62.397	0	21.642	52430000	3	1941800	0	0	0	0	0	0	0	1909300	0	0
Q61081	Q61081	Hsp90 co-chaperone Cdc37;Hsp90 co-chaperone Cdc37, N-terminally processed	Cdc37	0	0	0	0	0	0	0	0	0	0	0	0	0	0	0	0	0	0	0	0	0	0	0	9132400	2	2	2	7.4	7.4	7.4	44.593	0	26.689	79194000	4	4949600	0	0	0	0	0	0	0	4949600	0	0
Q61136	Q61136	Serine/threonine-protein kinase PRP4 homolog	Prpf4b	6381300	5671900	0	0	0	0	0	0	0	0	0	0	0	6343600	0	7307000	0	0	0	0	30963000	0	0	0	4	4	4	4.5	4.5	4.5	116.97	0	25.731	43792000	5	1068100	0	205120	103210	0	0	0	0	0	16215	0
Q61166	Q61166	Microtubule-associated protein RP/EB family member 1	Mapre1	0	0	0	0	0	0	0	0	0	0	0	0	0	0	0	0	0	0	0	0	0	0	0	7083400	4	3	3	21.3	17.9	17.9	30.016	0	23.349	63446000	5	4229700	0	0	0	0	0	0	0	4095000	0	0
Q61171	Q61171	Peroxiredoxin-2	Prdx2	0	0	0	0	0	0	4608600	0	0	0	0	0	0	0	0	0	0	0	0	0	0	0	0	0	1	1	1	5.6	5.6	5.6	21.778	0.00098814	7.2311	77911000	3	5993100	1824600	0	0	0	0	0	0	3012700	0	0
Q61206	Q61206	Platelet-activating factor acetylhydrolase IB subunit beta	Pafah1b2	0	0	0	0	0	0	0	0	0	0	0	0	0	0	0	0	0	0	0	0	0	0	5338800	7665800	2	2	2	9.2	9.2	9.2	25.581	0.0011933	12.381	81460000	8	11637000	0	0	0	0	0	0	0	9630200	0	0
Q61301;P26231	Q61301	Catenin alpha-2	Ctnna2	21466000	22238000	0	0	0	0	11497000	16327000	0	19333000	18829000	13677000	14021000	18861000	0	18335000	14578000	27408000	20928000	19353000	10412000	0	0	25697000	12	12	12	16.6	16.6	16.6	105.28	0	92.811	488640000	35	10180000	0	447350	482110	54301	45204	46890	0	3900700	437670	84342
Q61316	Q61316	Heat shock 70 kDa protein 4	Hspa4	0	0	0	0	0	0	13394000	0	0	0	0	0	0	0	13033000	0	0	0	0	0	0	0	0	48747000	13	13	11	22.5	22.5	20.5	94.132	0	108.85	500260000	18	10005000	657680	0	4547.2	0	0	0	0	8806000	0	0
Q61361	Q61361	Brevican core protein	Bcan	0	0	0	0	0	0	0	0	0	0	0	0	0	0	0	0	0	0	0	914620	0	0	0	0	1	1	1	1.8	1.8	1.8	95.814	0.0010373	7.9832	9198700	1	224360	0	22840	0	0	0	0	0	0	0	83153
Q61411	Q61411	GTPase HRas;GTPase HRas, N-terminally processed	Hras	0	0	0	0	0	0	0	0	0	0	0	0	0	0	0	0	0	0	0	0	0	0	0	6072400	2	2	1	12.2	12.2	6.3	21.298	0	13.517	104650000	4	10465000	2174000	136580	123910	0	0	0	0	5265800	0	0
Q7TSF1;Q61495;Q7TSF0	Q7TSF1;Q61495;Q7TSF0	Desmoglein-1-beta;Desmoglein-1-alpha;Desmoglein-1-gamma	Dsg1b;Dsg1a;Dsg1c	0	0	0	0	0	0	0	0	0	0	0	0	0	0	0	0	13384000	0	0	0	0	12165000	0	0	2	2	2	2	2	2	114.45	0	14.493	118670000	17	2825600	650300	60076	0	39589	45644	46360	79659	446300	51848	36667
Q61545	Q61545	RNA-binding protein EWS	Ewsr1	7202600	6246700	8406400	0	0	0	15821000	0	0	0	6665300	0	0	11707000	11057000	0	0	0	0	0	9636600	0	50341000	8852900	4	4	4	8.1	8.1	8.1	68.461	0	29.471	280680000	29	16510000	2648100	338340	241770	243080	262290	171460	209140	4670000	446060	281840
Q61548;Q7M6Y3	Q61548	Clathrin coat assembly protein AP180	Snap91	0	0	0	0	0	0	10471000	0	0	0	0	0	0	0	0	0	0	0	0	0	0	0	0	11047000	3	3	3	4.1	4.1	4.1	91.85	0	34.503	163340000	9	6806000	560190	0	0	0	0	0	0	5586500	0	0
Q61553	Q61553	Fascin	Fscn1	0	0	0	0	0	0	4143400	0	0	0	0	0	0	0	0	0	0	0	0	0	0	0	0	12956000	3	3	3	7.7	7.7	7.7	54.507	0	29.737	145910000	7	5211000	387060	0	0	0	0	0	0	4305700	0	0
Q61584;P35922	Q61584;P35922	Fragile X mental retardation syndrome-related protein 1;Fragile X mental retardation protein 1 homolog	Fxr1;Fmr1	11221000	22431000	0	0	0	0	0	0	0	7182400	0	7262900	0	8166200	0	0	0	0	0	0	0	0	0	0	2	2	1	3.8	3.8	2.7	76.221	0	12.616	104360000	13	3261100	0	599860	669470	111440	29211	80442	0	0	0	0
Q61598	Q61598	Rab GDP dissociation inhibitor beta	Gdi2	0	0	0	0	0	0	0	0	0	0	0	0	0	0	0	0	0	0	0	0	0	0	0	15907000	5	4	4	16.4	13.9	13.9	50.537	0	28.305	161730000	6	5776200	72234	0	0	0	0	0	0	5567200	0	0
Q61644	Q61644	Protein kinase C and casein kinase substrate in neurons protein 1	Pacsin1	0	0	0	0	0	0	18277000	0	0	0	0	0	0	0	5728400	0	0	0	0	0	0	0	0	84097000	9	9	9	27.4	27.4	27.4	50.575	0	139.56	823730000	23	34322000	546490	0	0	0	0	0	0	32767000	0	0
Q61656	Q61656	Probable ATP-dependent RNA helicase DDX5	Ddx5	30989000	39401000	16448000	12424000	0	0	47506000	19224000	14140000	24220000	26402000	24647000	31433000	37528000	31836000	9371700	25054000	22391000	28364000	16614000	37255000	15063000	41054000	17418000	10	10	7	16.8	16.8	11.7	69.289	0	69.71	815950000	92	25498000	3110200	984220	1654100	313630	291700	82548	170220	5937500	554920	645590
Q61699	Q61699	Heat shock protein 105 kDa	Hsph1	7026900	9208500	5406100	7235200	0	0	7859900	11396000	14815000	22704000	18620000	19224000	24845000	14064000	27548000	0	5577300	4847200	5522800	0	0	0	0	11272000	11	9	9	15.2	13.2	13.2	96.406	0	63.273	413950000	39	8998900	1534200	156600	98702	67331	74610	39008	28227	3534700	439690	202040
Q61701	Q61701	ELAV-like protein 4	Elavl4	0	0	0	0	0	0	0	0	0	0	0	0	0	0	0	0	0	0	0	4350300	0	0	0	0	4	1	1	10.1	2.9	2.9	42.368	0.0019399	7.0495	32641000	3	1632000	0	130100	142620	158020	0	0	144390	0	0	159220
Q61702	Q61702	Inter-alpha-trypsin inhibitor heavy chain H1	Itih1	17226000	31725000	8734700	10734000	0	0	18085000	18751000	4027800	17166000	17158000	17787000	23450000	19465000	22935000	19964000	13671000	0	0	22707000	0	0	0	0	3	3	3	4.4	4.4	4.4	101.07	0	51.73	356440000	37	8486700	1573600	529060	850900	247170	180110	119930	94931	0	614490	257780
Q61703;CON__Q9TRI1	Q61703;CON__Q9TRI1	Inter-alpha-trypsin inhibitor heavy chain H2	Itih2	26657000	27003000	20133000	20114000	22584000	18544000	25767000	19932000	16797000	15630000	16827000	15663000	34604000	24185000	33082000	30097000	20574000	18594000	22677000	32848000	0	0	0	0	6	6	6	6.7	6.7	6.7	105.93	0	57.48	513460000	113	10925000	1729400	635670	588230	347450	500730	295800	138370	0	503520	551210
Q61753	Q61753	D-3-phosphoglycerate dehydrogenase	Phgdh	0	0	0	0	0	0	0	0	0	0	0	0	0	0	0	0	0	0	0	0	0	0	0	3199600	2	2	2	4.1	4.1	4.1	56.585	0	12.879	33626000	2	1528500	0	36811	0	0	0	0	0	1261200	84855	0
Q61768	Q61768	Kinesin-1 heavy chain	Kif5b	0	0	0	0	0	0	0	0	0	0	0	0	0	0	0	0	0	0	0	0	0	0	0	5549100	8	4	4	9.6	4.8	4.8	109.55	0	32.912	58150000	4	969160	0	0	0	0	0	167150	0	802000	0	0
Q61792	Q61792	LIM and SH3 domain protein 1	Lasp1	0	0	0	0	0	0	4863000	0	0	0	0	0	0	0	3088000	0	0	0	0	0	0	0	0	6538000	3	3	3	14.8	14.8	14.8	29.994	0	57.969	86606000	8	6186200	810740	0	62912	0	0	0	0	4555700	0	0
Q61879;Q02566	Q61879	Myosin-10	Myh10	1355700000	2108200000	8771400000	10230000000	12136000000	10621000000	131190000	8586500000	7620100000	6911000000	7998800000	8292300000	331180000	2267200000	9740400	1693600000	1711900000	10392000000	6296500000	4574900000	1382700000	841940000	15191000	5266800	166	166	141	60.7	60.7	52.6	228.99	0	323.31	125400000000	6620	1229400000	691680	15048000	24113000	71026000	101520000	60962000	53318000	767440	128710000	97264000
Q61885	Q61885	Myelin-oligodendrocyte glycoprotein	Mog	0	0	0	0	0	0	494970	0	0	0	0	0	0	0	0	0	0	0	0	0	0	0	0	0	2	2	2	7.7	7.7	7.7	28.271	0.001171	12.006	2360100	2	214560	139690	0	0	0	0	0	0	0	0	0
Q62095	Q62095	ATP-dependent RNA helicase DDX3Y	Ddx3y	0	0	0	0	0	0	0	0	0	0	0	0	0	0	0	977990	0	0	0	0	0	0	0	0	9	1	1	15.3	1.5	1.5	73.427	1	-2	6302300	0	150050	0	17304	0	15074	0	14094	0	0	19565	18794
Q62108	Q62108	Disks large homolog 4	Dlg4	0	3117700	0	0	0	0	0	0	25240000	5223400	0	0	3047700	20852000	0	0	0	0	0	0	0	0	0	0	8	8	8	14.5	14.5	14.5	80.471	0	53.459	88780000	11	2774400	0	141200	56670	0	11255	0	0	183180	30781	1189500
Q62188	Q62188	Dihydropyrimidinase-related protein 3	Dpysl3	0	0	0	0	0	0	7058600	0	0	0	0	0	0	0	0	0	0	0	0	0	0	0	0	30190000	11	8	8	28.8	23.5	23.5	61.936	0	78.858	299650000	10	10333000	131570	52712	0	0	0	0	0	9753100	0	0
Q62261	Q62261	Spectrin beta chain, non-erythrocytic 1	Sptbn1	1223000000	655510000	557460000	538720000	585970000	479520000	366930000	474440000	926910000	767380000	666020000	744450000	591060000	757350000	352510000	938320000	737570000	503580000	470110000	383720000	341850000	159620000	120110000	553480000	105	105	95	51.7	51.7	47.7	274.22	0	323.31	19254000000	1440	135590000	6389200	10346000	5109300	2477900	2879100	1444500	1141200	34517000	4819900	7511300
Q62277	Q62277	Synaptophysin	Syp	0	0	0	0	0	0	3875900	0	0	0	0	0	0	0	0	0	0	0	0	0	0	0	0	0	1	1	1	3.2	3.2	3.2	34.024	0.0010776	8.909	64136000	2	5344700	819440	0	0	0	0	0	0	3963000	0	0
Q62318	Q62318	Transcription intermediary factor 1-beta	Trim28	0	0	0	0	0	0	4167400	0	0	0	0	0	0	0	0	0	0	0	0	0	0	0	0	8666600	4	4	4	6.6	6.6	6.6	88.846	0	33.829	93761000	5	2841200	0	0	0	0	0	0	0	2715100	0	0
Q62418	Q62418	Drebrin-like protein	Dbnl	0	0	0	0	0	0	0	0	0	0	0	0	0	0	0	0	0	0	0	0	0	0	0	5545700	3	3	3	6.2	6.2	6.2	48.699	0	19.067	51801000	1	2466700	0	0	0	0	0	83140	0	2290000	0	0
Q62420;Q62419	Q62420	Endophilin-A1	Sh3gl2	2905000	0	0	0	0	0	10164000	0	0	0	0	0	4146100	0	4194500	0	0	0	0	0	0	0	0	191150000	11	11	11	29.8	29.8	29.8	39.955	0	187.06	1737300000	40	108580000	1111000	225990	0	0	0	0	0	101730000	255890	356260
Q62421	Q62421	Endophilin-A3	Sh3gl3	0	0	0	0	0	0	0	0	0	0	0	0	0	0	0	0	0	0	0	0	0	0	0	1664800	1	1	1	3.5	3.5	3.5	38.934	0.0010428	8.0947	14437000	1	721830	0	0	0	0	0	0	0	721830	0	0
Q62425	Q62425	Cytochrome c oxidase subunit NDUFA4	Ndufa4	13949000	17029000	11934000	11325000	0	0	25017000	15972000	14511000	13863000	12547000	10421000	23609000	20443000	23743000	20669000	13296000	16732000	21511000	21531000	17584000	22956000	26201000	10841000	4	4	4	37.8	37.8	37.8	9.3267	0	29.28	591460000	53	98576000	13537000	2395500	2012500	948360	1037200	378010	530030	30688000	1843500	1978800
Q62433	Q62433	Protein NDRG1	Ndrg1	0	0	0	0	0	0	0	0	0	0	0	0	0	0	0	0	0	0	0	0	0	0	0	3826500	1	1	1	4.3	4.3	4.3	43.008	0	16.07	33182000	2	2552500	0	0	0	0	0	0	0	2552500	0	0
Q62443	Q62443	Neuronal pentraxin-1	Nptx1	0	0	0	0	0	0	0	0	0	0	0	0	0	0	0	0	0	0	0	0	0	0	0	1388500	1	1	1	3	3	3	47.117	0.0073529	6.5171	12041000	1	573380	0	0	0	0	0	0	0	573380	0	0
Q62465	Q62465	Synaptic vesicle membrane protein VAT-1 homolog	Vat1	0	0	0	0	0	0	0	0	0	0	0	0	0	0	0	0	0	0	0	0	0	0	0	10732000	2	2	2	6.2	6.2	6.2	43.096	0	13.22	104620000	3	6974800	0	0	0	0	0	0	0	6204500	0	0
Q63844	Q63844	Mitogen-activated protein kinase 3	Mapk3	0	0	0	0	0	0	0	0	0	0	0	0	0	0	0	0	0	0	0	0	0	0	0	1231200	1	1	1	2.9	2.9	2.9	43.066	0.0073597	6.5238	10677000	1	485310	0	0	0	0	0	0	0	485310	0	0
Q641P0	Q641P0	Actin-related protein 3B	Actr3b	0	0	0	0	0	5672700	0	0	0	0	0	0	0	0	0	0	0	0	0	0	0	0	0	0	1	1	1	5.3	5.3	5.3	47.579	0	14.858	38603000	5	1930200	0	0	0	179480	374770	207390	194400	0	0	338220
Q64331	Q64331	Unconventional myosin-VI	Myo6	7662400	8036700	138470000	207310000	159390000	298130000	0	96489000	119890000	53005000	64554000	93136000	0	24686000	0	6643900	5309100	6983000	8712300	0	15979000	0	0	0	23	23	23	23.1	23.1	23.1	146.41	0	266.15	1382700000	141	21948000	0	270010	239210	1786800	2985700	1250200	1723400	403180	3340100	2923300
Q64332	Q64332	Synapsin-2	Syn2	9871300	42622000	30557000	18032000	0	20000000	63559000	17270000	31913000	17949000	17531000	19675000	53368000	38649000	127380000	0	5956700	7618800	9213600	19551000	0	0	33846000	153120000	12	10	10	29.9	25.6	25.6	63.372	0	177.11	2099800000	60	74994000	12129000	404600	1481500	736400	510340	137990	375500	43771000	717440	1181400
Q9JI95;Q64433	Q9JI95;Q64433	10 kDa heat shock protein, mitochondrial	Cpn10-rs1;Hspe1	0	0	0	0	0	0	0	0	0	0	0	0	0	0	0	0	0	0	0	0	0	0	0	3076600	2	2	2	25.5	25.5	25.5	10.978	0	16.969	41263000	2	5157900	1230500	0	0	0	0	0	0	3335000	0	0
Q64521	Q64521	Glycerol-3-phosphate dehydrogenase, mitochondrial	Gpd2	0	0	0	0	0	0	4204800	0	0	0	0	0	0	0	0	0	0	0	0	0	0	0	0	14158000	4	4	4	6.9	6.9	6.9	80.953	0	32.379	139160000	6	3162700	0	0	0	0	0	0	0	3054400	0	0
Q64523;Q6GSS7;C0HKE7;C0HKE3;Q8CGP4;C0HKE1;C0HKE2;C0HKE9;C0HKE8;C0HKE6;C0HKE4;C0HKE5;Q8CGP6;Q8R1M2;Q8BFU2;Q8CGP5;Q8CGP7	Q64523;Q6GSS7;C0HKE7;C0HKE3;Q8CGP4;C0HKE1;C0HKE2;C0HKE9;C0HKE8;C0HKE6;C0HKE4;C0HKE5;Q8CGP6;Q8R1M2;Q8BFU2;Q8CGP5;Q8CGP7	Histone H2A type 2-C;Histone H2A type 2-A;Histone H2A;Histone H2A type 1-H;Histone H2A.J;Histone H2A type 3;Histone H2A type 1-F;Histone H2A type 1-K	Hist2h2ac;Hist2h2aa1;Hist1h2aa;Hist1h2ah;H2afj;Hist3h2a;Hist1h2af;Hist1h2ak	46492000	18196000	92079000	120490000	89124000	141140000	101320000	19200000	21187000	14949000	0	15244000	23154000	43998000	0	0	22736000	9398000	13085000	12382000	64177000	18232000	25866000	0	4	4	2	35.7	35.7	23.3	13.988	0	73.249	1002100000	64	200410000	7091400	7160300	4659400	11180000	18734000	9052300	14647000	10099000	6621300	8944400
Q9D2U9;Q8CGP0;Q64524	Q9D2U9;Q8CGP0;Q64524	Histone H2B type 3-A;Histone H2B type 3-B;Histone H2B type 2-E	Hist3h2ba;Hist3h2bb;Hist2h2be	0	0	0	0	0	0	6265900	0	0	0	0	0	0	0	0	0	0	0	0	0	0	0	0	0	4	1	1	34.9	7.1	7.1	13.994	1	-2	10425000	1	1489300	0	0	0	0	0	0	0	0	0	0
Q68FD5	Q68FD5	Clathrin heavy chain 1	Cltc	51667000	50841000	61191000	47226000	69125000	57838000	196960000	51745000	157620000	67812000	55939000	48788000	123340000	71384000	151200000	53444000	57850000	51314000	45519000	42243000	57634000	38453000	43054000	255480000	38	38	38	22.9	22.9	22.9	191.55	0	323.31	5089000000	233	56544000	7789900	572510	483440	440250	513290	410200	363330	32533000	662740	2270700
Q68FG2	Q68FG2		Sptbn2	120300000	46010000	16079000	12948000	0	7665700	17553000	21093000	42556000	49393000	29702000	36385000	43909000	76962000	19051000	63318000	57509000	31688000	27049000	20299000	18898000	3309500	0	25947000	32	23	23	17	13.4	13.4	270.92	0	240.48	1020900000	102	7914300	1214800	851650	393530	84116	73440	12143	18535	1015200	193080	298770
Q68FH0	Q68FH0	Plakophilin-4	Pkp4	9404900	7818100	12377000	13491000	13535000	15837000	0	7689500	11698000	8493600	9066100	6518400	4947400	0	0	7779200	7603400	18538000	15076000	12324000	5464900	0	0	0	6	6	6	5.8	5.8	5.8	131.55	0	34.836	203970000	20	3187100	0	166830	141420	121810	449400	64017	73439	0	162590	142770
Q68FL4	Q68FL4	Putative adenosylhomocysteinase 3	Ahcyl2	0	0	0	0	0	0	0	0	0	0	0	0	0	0	0	0	0	0	0	0	0	0	0	7177400	7	2	2	13.5	4.9	4.9	66.899	0	24.316	70316000	5	2424700	181650	0	0	0	0	0	0	2146200	0	0
Q68FL6	Q68FL6	Methionine--tRNA ligase, cytoplasmic	Mars	0	0	0	0	0	0	1201900	0	0	0	0	0	0	0	0	0	0	0	0	0	0	0	0	3792800	2	2	2	2.7	2.7	2.7	101.43	0.0011429	11.676	36617000	2	813720	58056	0	0	0	0	0	0	706550	0	0
Q6A065	Q6A065	Centrosomal protein of 170 kDa	Cep170	0	0	0	0	0	0	0	0	0	0	0	0	0	0	0	0	0	0	0	0	0	0	0	3818000	3	3	3	2.3	2.3	2.3	175.05	0	18.813	46593000	1	561360	0	0	0	43072	27506	0	29419	398890	0	49452
Q6A4J8	Q6A4J8	Ubiquitin carboxyl-terminal hydrolase 7	Usp7	36088000	59629000	5655100	5022700	4454300	6060000	264280000	3083500	0	2489600	1667000	1509300	2521300	4909800	8202800	48404000	59807000	18552000	21830000	26159000	0	0	0	0	27	27	27	29.6	29.6	29.6	128.47	0	226.47	736320000	81	11688000	700680	828180	841220	119660	119700	58683	97458	65359	23731	0
Q6IMP4	Q6IMP4	Pannexin-2	Panx2	0	0	0	0	0	2517000	0	0	0	0	0	0	0	0	0	0	0	0	0	0	0	0	0	0	1	1	1	2.4	2.4	2.4	74.613	0.0064815	6.6138	13926000	3	409600	0	0	0	0	0	54204	50738	0	0	133450
Q6IRU2	Q6IRU2	Tropomyosin alpha-4 chain	Tpm4	0	0	0	0	0	0	0	8716300	0	6071900	7347600	6676800	0	4725600	0	0	0	8090100	5193200	0	0	0	0	0	4	4	4	16.9	16.9	16.9	28.467	0	28.602	73293000	6	4886200	0	97570	76466	163620	151170	0	0	215120	718850	221320
Q6IRU5	Q6IRU5	Clathrin light chain B	Cltb	0	0	0	0	0	0	2223500	0	0	0	0	0	0	0	0	0	0	0	0	0	0	0	0	0	2	2	2	7.9	7.9	7.9	25.171	0.0011614	11.913	59877000	4	6653000	697030	0	0	0	0	0	0	5418700	0	126240
Q6NZJ6	Q6NZJ6	Eukaryotic translation initiation factor 4 gamma 1	Eif4g1	0	0	0	0	0	0	0	0	0	0	0	0	0	0	0	0	0	0	0	0	0	0	0	5601300	2	2	2	2.2	2.2	2.2	176.07	0.0011211	11.083	53063000	3	803990	0	0	0	0	0	0	0	735950	0	0
Q6NZL0	Q6NZL0	Protein SOGA3	Soga3	31237000	32324000	17056000	0	0	0	0	15344000	0	15279000	13829000	14524000	19664000	15691000	18107000	15045000	16699000	0	0	15962000	20427000	11827000	0	22631000	7	7	7	8.5	8.5	8.5	103.48	0	50.147	460250000	17	7935400	382620	148850	137710	42107	59075	0	0	1757800	4809300	48149
Q6P1F6;Q8BG02	Q6P1F6	Serine/threonine-protein phosphatase 2A 55 kDa regulatory subunit B alpha isoform	Ppp2r2a	0	0	0	0	0	0	5222400	0	0	0	0	0	0	0	5562100	0	0	0	0	0	0	0	4097900	9641400	4	4	4	11.2	11.2	11.2	51.691	0	31.407	161910000	11	6746500	658130	68918	91522	0	0	0	0	3886700	90024	123930
Q6P9K8	Q6P9K8	Caskin-1	Caskin1	5555700	5230000	4808500	0	0	0	10805000	11847000	11524000	7721500	8088300	16439000	0	4703200	7347800	0	3170700	3082000	3463600	0	6366900	0	10204000	38840000	14	14	14	15.9	15.9	15.9	150.49	0	96.716	429110000	35	5798800	373270	39841	126160	50731	20155	0	0	3599300	247430	130730
Q6P9S0	Q6P9S0	MTSS1-like protein	Mtss1l	0	0	0	0	0	0	0	0	0	0	0	0	0	0	0	0	0	0	0	0	0	0	0	1206600	1	1	1	2.1	2.1	2.1	76.843	0.0065116	6.68	10463000	1	418530	0	0	0	0	0	0	0	418530	0	0
Q6PDL0	Q6PDL0	Cytoplasmic dynein 1 light intermediate chain 2	Dync1li2	0	0	0	0	0	0	0	0	0	0	0	0	0	0	0	0	0	0	0	0	0	0	0	25389000	3	3	3	8.1	8.1	8.1	54.218	0	49.363	223490000	4	7981900	0	0	0	20341	0	0	0	7863100	0	74465
Q6PER3	Q6PER3	Microtubule-associated protein RP/EB family member 3	Mapre3	4935600	5754800	0	0	0	0	5212800	0	0	0	3522600	3292500	4487200	3967900	4880100	0	0	4004200	3545400	0	4386400	0	0	20921000	6	6	4	24.9	24.9	18.1	31.966	0	43.407	291570000	13	19438000	913570	355940	265770	132670	0	0	0	14844000	148280	175000
Q6PFD5	Q6PFD5	Disks large-associated protein 3	Dlgap3	0	0	0	0	0	0	0	0	16639000	9322100	0	0	0	10319000	0	0	0	0	0	0	0	0	0	0	3	3	3	4.6	4.6	4.6	105.87	0	40.931	44009000	5	977980	0	0	0	0	0	0	0	0	0	658540
Q6PH08	Q6PH08	ERC protein 2	Erc2	55139000	28074000	0	0	0	0	14209000	0	8989800	17109000	0	3557200	15459000	15408000	27878000	17962000	19030000	0	6457200	0	22104000	0	0	16139000	17	17	12	19.2	19.2	14.4	110.64	0	111.42	405860000	34	8455500	1073400	1149600	685780	0	0	0	0	2972600	0	167500
Q6PHZ2	Q6PHZ2	Calcium/calmodulin-dependent protein kinase type II subunit delta	Camk2d	21972000	24193000	17768000	18278000	17174000	0	0	18841000	38020000	28765000	25943000	28810000	22064000	28404000	0	43712000	37878000	33053000	34818000	31081000	17400000	15732000	0	0	12	7	7	22.8	12.2	12.2	56.369	0	90.858	606720000	33	23335000	504120	954130	1141300	685200	1014000	444980	485940	1139500	1014600	3689800
Q6PIC6;Q9WV27;Q9Z1W8;Q64436	Q6PIC6	Sodium/potassium-transporting ATPase subunit alpha-3	Atp1a3	35890000	29195000	7811700	11765000	16268000	7079300	103190000	53400000	42971000	62181000	56805000	49971000	273410000	200540000	243670000	63833000	35859000	44771000	34477000	41026000	40776000	23989000	10974000	244730000	28	17	17	28.7	17.4	17.4	111.69	0	323.31	4828000000	193	109730000	20197000	673910	569740	313460	249720	162330	78793	64583000	1371100	1104500
Q6PIE5	Q6PIE5	Sodium/potassium-transporting ATPase subunit alpha-2	Atp1a2	136650000	133840000	111350000	69436000	74730000	73892000	434800000	270980000	286160000	262590000	247260000	208490000	1172900000	743050000	960120000	167890000	105260000	141420000	118390000	132780000	181600000	95233000	101100000	1111500000	28	28	17	31.8	31.8	19.4	112.22	0	323.31	17402000000	545	370250000	61750000	2977700	3240500	1336900	957670	644500	651840	202550000	8572600	6602400
Q6Q477	Q6Q477	Calcium-transporting ATPase	Atp2b4	0	0	0	0	0	0	0	0	0	0	0	0	0	0	0	0	0	0	0	0	0	0	0	3866400	9	2	2	8.5	2.3	2.3	133.07	0	15.428	33737000	2	702860	0	0	0	0	0	0	0	698500	0	0
Q6R0H7	Q6R0H7	Guanine nucleotide-binding protein G(s) subunit alpha isoforms XLas	Gnas	0	0	0	0	0	0	0	0	0	0	0	0	0	0	0	0	0	0	325360	0	0	0	0	0	2	1	1	2.4	1.4	1.4	121.5	0.0037987	6.8537	77999000	9	2052600	395080	0	0	0	0	0	0	784940	95109	155920
Q6R891	Q6R891	Neurabin-2	Ppp1r9b	5449100	3487200	24463000	22228000	21141000	33074000	0	22560000	57138000	21682000	27608000	70686000	0	18868000	0	0	0	0	0	6403500	18454000	0	0	0	12	12	11	21.8	21.8	20.6	89.519	0	84.863	354630000	34	11821000	0	63828	47493	564100	746000	393620	774300	0	1143700	2283300
Q6URW6	Q6URW6	Myosin-14	Myh14	73226000	95091000	765890000	696010000	737040000	602930000	1493500	1055000000	482810000	659030000	1088000000	1221800000	9131600	115010000	3635500	45058000	52625000	555300000	156400000	124240000	71214000	10733000	8073400	4106300	98	89	89	48.2	44.6	44.6	228.58	0	323.31	9129500000	873	87784000	162750	600210	823830	7100700	8058800	5172100	3823000	206690	12810000	7619200
Q6WVG3	Q6WVG3	BTB/POZ domain-containing protein KCTD12	Kctd12	0	0	0	0	0	0	0	0	0	0	0	0	0	0	0	0	0	0	0	0	0	0	0	2512500	1	1	1	3.7	3.7	3.7	35.892	0.0037594	6.7741	22515000	1	1501000	0	0	0	0	0	0	0	1452500	0	0
Q6ZPE2;E9PXF8	Q6ZPE2;E9PXF8	Myotubularin-related protein 5	Sbf1;Sbf2	0	0	0	0	0	0	0	0	0	0	0	0	0	0	0	0	0	3749400	0	0	0	0	0	0	2	2	2	1.3	1.3	1.3	208.69	0	14.143	28839000	1	331490	0	37324	33642	6644.5	12655	0	0	0	0	16096
Q6ZPJ3	Q6ZPJ3	E2/E3 hybrid ubiquitin-protein ligase UBE2O	Ube2o	0	0	0	0	0	0	0	0	0	0	0	0	0	0	0	0	0	0	0	0	0	0	0	4024200	2	2	2	2.8	2.8	2.8	140.83	0	12.941	34897000	3	646240	0	0	0	0	0	0	0	646240	0	0
Q6ZQ06	Q6ZQ06	Centrosomal protein of 162 kDa	Cep162	0	0	0	0	0	0	0	0	0	0	0	0	0	0	0	0	0	0	0	15986000	0	0	0	0	2	2	2	2.2	2.2	2.2	160.85	0.0011223	11.085	5312000000	4	68987000	0	507130	74147	9226300	7957700	18367000	17574000	0	202000	13604000
Q6ZQ18	Q6ZQ18	Protein EFR3 homolog B	Efr3b	0	0	0	0	0	0	0	0	0	0	0	0	0	0	0	0	0	0	0	0	0	0	0	2660300	2	2	2	3.2	3.2	3.2	92.405	0	21.214	23069000	2	524310	0	0	0	0	0	0	0	524310	0	0
Q6ZQ38	Q6ZQ38	Cullin-associated NEDD8-dissociated protein 1	Cand1	0	0	0	0	0	0	0	0	0	0	0	0	0	0	0	0	0	0	0	0	0	0	0	3203000	1	1	1	1.1	1.1	1.1	136.33	0.0010718	8.6617	27776000	1	448000	0	0	0	0	0	0	0	448000	0	0
Q6ZWN5	Q6ZWN5	40S ribosomal protein S9	Rps9	29416000	34104000	30102000	18745000	27591000	26476000	39758000	11386000	24095000	19243000	20672000	21116000	29964000	24286000	0	29472000	34844000	22606000	28942000	28236000	51900000	0	0	11844000	7	7	7	26.8	26.8	26.8	22.591	0	50.23	597710000	71	54337000	1294500	3548400	3046300	2713700	2584600	1500900	2102900	5050500	672440	4286000
Q6ZWU9	Q6ZWU9	40S ribosomal protein S27	Rps27	0	0	0	0	0	0	0	0	0	0	0	0	0	0	0	0	0	0	0	0	0	0	0	2124700	2	2	2	14.3	14.3	14.3	9.461	0	12.678	24262000	2	6065400	285910	0	169080	0	0	0	0	4606100	0	0
Q6ZWV3;P86048	Q6ZWV3	60S ribosomal protein L10	Rpl10	0	0	0	0	0	0	0	0	0	0	0	0	0	0	0	0	0	0	0	0	0	0	0	2977200	3	3	3	10.3	10.3	10.3	24.604	0	18.689	46183000	2	5772900	874610	0	67149	0	0	0	0	3227200	0	0
Q6ZWV7	Q6ZWV7	60S ribosomal protein L35	Rpl35	81310000	103590000	27467000	19532000	22694000	19765000	73431000	15976000	16969000	24594000	18645000	20591000	67546000	79993000	59097000	76367000	51923000	25255000	23822000	28465000	213280000	136830000	214310000	39105000	5	5	5	22.8	22.8	22.8	14.552	0	85.143	1509000000	95	502980000	53881000	29131000	36034000	9745500	7848700	4334700	3737700	70634000	6589500	8714800
Q70FJ1	Q70FJ1	A-kinase anchor protein 9	Akap9	14262000	11534000	0	0	0	0	0	2548400	0	3125100	2897300	3050300	2531200	3957500	0	0	4987900	5589300	4160700	5525200	0	0	0	0	6	6	6	2.1	2.1	2.1	435.87	0	38.913	73430000	10	326350	0	46376	44029	6097.9	6149.3	6255.4	0	0	26962	6581.5
Q71LX4	Q71LX4	Talin-2	Tln2	0	0	0	0	0	0	0	0	0	0	0	0	0	0	0	0	0	0	0	0	0	0	0	19948000	10	9	9	6	5.5	5.5	253.62	0	70.784	190150000	10	1462700	0	0	0	0	0	0	0	1462700	0	0
Q71M36	Q71M36	Chondroitin sulfate proteoglycan 5	Cspg5	0	0	0	0	0	0	0	0	0	0	0	0	0	0	0	0	0	0	0	0	0	0	0	2130700	1	1	1	2.3	2.3	2.3	60.405	0.0010661	8.5412	18477000	2	1154800	0	0	0	0	0	0	0	1154800	0	0
Q76MZ3;Q7TNP2	Q76MZ3	Serine/threonine-protein phosphatase 2A 65 kDa regulatory subunit A alpha isoform	Ppp2r1a	14361000	13079000	0	0	0	11804000	5554300	16367000	0	20761000	12424000	15007000	9116700	20091000	8662200	0	6689500	0	10019000	0	0	0	0	40320000	7	7	7	15.6	15.6	15.6	65.322	0	117.99	746270000	22	23321000	1160400	307450	298740	120700	163920	79717	146670	15911000	467790	437740
Q78IK2	Q78IK2	Up-regulated during skeletal muscle growth protein 5	Usmg5	0	0	0	0	0	0	0	0	0	0	0	0	0	0	0	0	0	0	0	1954900	0	0	0	0	1	1	1	25.9	25.9	25.9	6.3814	0.0099909	6.4564	8972000	3	2990700	0	0	0	0	0	0	0	0	0	0
Q78ZA7	Q78ZA7	Nucleosome assembly protein 1-like 4	Nap1l4	0	0	0	0	0	0	0	0	0	0	0	0	0	0	746770	0	0	0	0	0	0	0	0	0	1	1	1	4.5	4.5	4.5	42.679	0	20.795	28560000	2	1904000	153690	0	0	0	0	0	0	1602500	0	85731
Q792Z1	Q792Z1		Try10	418530000	399320000	1445700000	1246200000	1209100000	618710000	284900000	99806000	1029000000	219320000	208050000	223430000	229850000	166160000	208250000	505630000	298410000	220120000	267100000	399180000	1043500000	513650000	392000000	83972000	2	2	2	8.1	8.1	8.1	26.221	0	36.686	14662000000	508	1629100000	58755000	40945000	39637000	126160000	210970000	218540000	228740000	71865000	13363000	191590000
Q7TMF3	Q7TMF3	NADH dehydrogenase [ubiquinone] 1 alpha subcomplex subunit 12	Ndufa12	0	0	0	0	0	0	0	0	0	0	0	0	0	0	0	0	0	0	0	0	0	0	0	2226300	2	2	2	14.5	14.5	14.5	17.086	0	13.231	21567000	3	2396300	141860	0	0	0	0	0	0	2145100	0	0
Q8VHM5;Q7TMK9	Q8VHM5;Q7TMK9	Heterogeneous nuclear ribonucleoprotein Q	Hnrnpr;Syncrip	0	0	0	0	0	0	0	0	0	0	0	0	0	0	0	0	0	0	0	2765800	0	0	0	0	1	1	1	1.9	1.9	1.9	70.887	0.0037629	6.7741	23216000	1	682820	0	83709	105210	0	0	0	0	0	0	0
Q7TMM9	Q7TMM9	Tubulin beta-2A chain	Tubb2a	520590000	568130000	271760000	351240000	350120000	310940000	989540000	1379800000	863460000	1773100000	1280200000	1227100000	2320400000	2560300000	2506400000	541090000	456690000	910770000	569350000	748870000	618010000	416830000	339440000	844420000	20	20	2	51.2	51.2	3.6	49.906	0	323.31	43430000000	1583	2171500000	531330000	27864000	31230000	9797700	17568000	7281200	5488700	550990000	100890000	68223000
Q7TNC4	Q7TNC4	Putative RNA-binding protein Luc7-like 2	Luc7l2	20971000	27363000	49348000	33404000	0	55930000	0	22277000	35172000	23718000	51338000	37572000	33323000	40810000	0	57640000	35172000	32040000	33534000	47422000	53674000	23276000	0	0	5	5	2	12.8	12.8	6.1	46.582	0	63.477	711840000	62	39547000	0	1533900	1410600	1839500	1211500	438900	643640	0	1461800	2403500
Q7TNL5	Q7TNL5		Ppp2r5d	0	0	0	0	0	0	0	0	0	0	0	0	0	0	0	0	0	0	0	0	0	0	0	3056100	1	1	1	1.8	1.8	1.8	69.122	0.0010616	8.4623	26501000	2	913840	0	0	0	0	0	0	0	913840	0	0
Q7TPR4	Q7TPR4	Alpha-actinin-1	Actn1	0	0	0	0	0	0	0	0	0	0	0	0	0	0	0	0	0	0	779070	0	0	0	0	0	7	2	2	9	3	3	103.07	0.0011173	11.016	22252000	5	427910	0	14288	11435	16845	14277	0	0	159480	30067	20322
Q7TPW1	Q7TPW1	Nexilin	Nexn	0	0	11647000	18344000	15238000	29829000	0	16818000	24366000	9231300	14119000	10696000	0	0	0	0	0	0	0	0	0	0	0	0	4	4	4	7.6	7.6	7.6	72.107	0	30.465	154490000	19	5149500	0	0	0	423530	742390	345380	619030	0	781980	1145900
Q7TQD2	Q7TQD2	Tubulin polymerization-promoting protein	Tppp	14186000	12623000	20221000	8994100	23633000	21255000	51549000	10123000	16815000	11885000	10621000	10122000	10840000	33236000	38698000	16068000	13036000	14964000	13719000	16176000	41391000	21036000	83361000	50662000	7	7	7	38.1	38.1	38.1	23.574	0	77.998	1151100000	57	104650000	10292000	1537400	1740500	694590	787670	678450	655720	55800000	993970	2142400
Q7TQF7	Q7TQF7	Amphiphysin	Amph	0	0	0	0	0	0	0	0	0	0	0	2510500	0	0	0	0	0	0	0	0	4761700	0	0	17603000	7	7	7	12.8	12.8	12.8	75.012	0	95.8	187230000	8	7201300	0	29090	63961	10623	0	0	22351	6645400	40682	43351
Q7TQG1	Q7TQG1	Pleckstrin homology domain-containing family A member 6	Plekha6	51481000	41838000	9802500	10191000	0	0	0	0	5461300	5695400	0	4579200	10285000	11395000	0	26201000	14594000	10248000	11383000	9755600	0	0	0	0	7	7	7	8.2	8.2	8.2	131.43	0	51.587	225430000	18	3757200	0	805120	692620	160420	103550	42425	51596	0	46095	85746
Q7TQI3	Q7TQI3	Ubiquitin thioesterase OTUB1	Otub1	0	0	0	0	0	0	4658100	0	0	0	0	0	0	0	0	0	0	0	0	0	0	0	0	9789200	4	4	4	16.2	16.2	16.2	31.27	0	31.863	102290000	9	6819100	369260	0	0	0	0	0	0	5591500	0	88216
Q7TSJ2	Q7TSJ2	Microtubule-associated protein 6	Map6	210720000	280250000	202860000	241610000	250230000	310740000	212640000	159860000	335810000	186510000	218870000	256130000	207040000	206330000	178720000	133230000	140610000	102040000	110490000	111630000	208290000	91752000	239380000	390780000	50	50	50	66	66	66	96.449	0	323.31	8631400000	633	139220000	8280300	3860200	5102300	3231000	4185600	2364600	2921900	59925000	3765600	7431900
Q7TT50;Q3UU96;Q80UW5	Q7TT50	Serine/threonine-protein kinase MRCK beta	Cdc42bpb	6478500	5169700	10504000	12996000	14963000	11901000	0	17722000	20547000	21175000	11606000	21750000	5719100	4392300	0	0	0	5063300	4188600	0	0	0	0	0	10	10	10	6.7	6.7	6.7	194.75	0	58.949	179470000	22	2136600	0	70112	40379	132260	144670	108330	86767	0	277970	340700
Q80SW1	Q80SW1	Putative adenosylhomocysteinase 2	Ahcyl1	11128000	16743000	0	0	0	24254000	16258000	12354000	25148000	13493000	14718000	12515000	24975000	16820000	17426000	15054000	13299000	10359000	10177000	12557000	14584000	7234600	10965000	37480000	9	9	4	20.2	20.2	10.2	58.951	0	64.537	708380000	61	27245000	3805600	316940	624310	230290	210740	179450	759560	12705000	590380	937320
Q80T41	Q80T41	Gamma-aminobutyric acid type B receptor subunit 2	Gabbr2	0	0	0	0	0	0	0	0	0	0	0	0	0	0	0	0	0	0	0	0	0	0	0	3669200	2	2	2	3.7	3.7	3.7	105.67	0	16.89	31818000	3	723140	0	0	0	0	0	0	0	723140	0	0
Q80TE7	Q80TE7	Leucine-rich repeat-containing protein 7	Lrrc7	3545100	3599500	0	0	0	0	0	0	20523000	5318900	3164700	0	3559100	12675000	0	0	0	0	2628500	0	0	0	0	0	7	7	7	5.8	5.8	5.8	166.9	0	52.354	67361000	12	922760	0	30841	31185	0	0	0	8704.6	0	0	423230
Q80TJ1;Q8BYR5	Q80TJ1	Calcium-dependent secretion activator 1	Cadps	0	0	0	0	0	0	0	0	0	0	0	0	0	0	0	0	0	0	0	0	0	0	0	28974000	8	8	8	6.9	6.9	6.9	153.11	0	65.218	263140000	11	3927400	0	0	0	0	0	0	0	3898500	0	0
Q80TL4	Q80TL4	Protein KIAA1045	Kiaa1045	0	0	0	0	0	0	3971900	0	0	0	0	0	0	0	0	0	0	0	0	0	0	0	0	20938000	8	8	8	20.2	20.2	20.2	45.222	0	79.102	200240000	8	9101600	0	0	0	0	0	0	39257	8867400	0	0
Q80TZ3;Q99KY4	Q80TZ3	Putative tyrosine-protein phosphatase auxilin	Dnajc6	0	0	0	0	0	0	0	0	0	0	0	0	0	0	0	0	0	0	0	0	0	0	0	9405900	3	3	3	5.1	5.1	5.1	102.3	0	23.147	88555000	3	2059400	60904	0	0	0	0	0	0	1896900	0	0
Q80U04	Q80U04	E3 ubiquitin-protein ligase Praja-2	Pja2	206110000	188730000	100090000	117960000	196530000	164490000	148640000	17879000	18389000	13682000	15477000	23312000	31139000	23404000	6963600	134340000	131160000	125760000	122980000	141570000	0	0	0	0	16	16	15	27.9	27.9	23.9	77.957	0	323.31	2067900000	190	86161000	1788100	9545700	8826700	3498000	4230700	1917100	2043600	0	696050	587270
Q80U28	Q80U28	MAP kinase-activating death domain protein	Madd	0	0	0	0	0	0	0	0	0	0	0	0	0	0	0	0	0	0	0	0	0	0	0	5308000	2	2	2	2	2	2	175.18	0	26.484	46029000	2	648300	0	0	0	0	0	0	0	648300	0	0
Q80U49	Q80U49	Centrosomal protein of 170 kDa protein B	Cep170b	0	0	0	0	0	0	0	0	0	0	0	0	0	0	0	0	0	0	0	0	0	0	0	3547000	3	3	3	3.5	3.5	3.5	170.82	0	17.804	30759000	3	323780	0	0	0	0	0	0	0	323780	0	0
Q80UG5	Q80UG5	Septin-9	Sept9	0	0	0	0	0	0	0	0	0	0	0	0	0	0	0	0	0	0	0	0	0	0	0	15513000	5	5	5	11.1	11.1	11.1	65.574	0	39.108	134520000	5	3203000	0	0	0	0	0	0	0	3203000	0	0
Q80VC9	Q80VC9	Calmodulin-regulated spectrin-associated protein 3	Camsap3	0	0	0	0	0	0	0	0	0	0	0	0	0	0	0	0	0	0	0	0	0	0	0	3049000	2	2	2	1.8	1.8	1.8	135.17	0	13.885	38266000	3	562740	0	0	0	0	24924	18519	46370	388820	0	55375
Q80VP1;Q91W69	Q80VP1;Q91W69	Epsin-1;Epsin-3	Epn1;Epn3	0	0	0	0	0	0	0	0	0	0	0	0	0	0	0	0	0	0	0	0	0	0	0	2618300	1	1	1	2.1	2.1	2.1	60.211	0.00099404	7.2756	22705000	1	1746500	0	0	0	0	0	0	0	1746500	0	0
Q80VP9	Q80VP9	Aspartate beta-hydroxylase domain-containing protein 2	Asphd2	0	8821900	16681000	12556000	10546000	0	0	10819000	7545500	7386400	0	9046000	14281000	9875900	0	15483000	0	17717000	17622000	16586000	0	0	0	0	3	3	3	9.6	9.6	9.6	38.731	0	46.431	180400000	56	11275000	0	277460	412270	704450	628430	348090	144810	0	626160	514370
Q80WJ7	Q80WJ7	Protein LYRIC	Mtdh	0	0	0	0	0	0	0	0	0	0	0	0	0	0	0	0	0	0	0	1847000	0	0	0	0	2	2	2	5.7	5.7	5.7	63.845	0	14.188	20450000	3	852100	0	33334	41665	35593	43911	0	0	0	0	60643
Q80X80	Q80X80	C2 domain-containing protein 2-like	C2cd2l	0	0	0	0	0	0	0	0	0	0	0	0	0	0	0	0	0	0	0	0	0	0	0	5030700	2	2	2	8.6	8.6	8.6	76.328	0.001105	10.384	55969000	2	1998900	0	0	0	0	0	0	0	1558000	0	0
Q80XE1;Q3TIR3	Q80XE1;Q3TIR3	Synembryn-B;Synembryn-A	Ric8b;Ric8a	0	0	811510	0	0	0	0	0	0	0	0	0	0	0	0	0	0	0	0	0	0	0	0	0	2	2	2	4.2	4.2	4.2	58.682	0	17.396	19146000	5	736370	503460	0	0	26039	0	0	0	0	0	0
Q80XI3	Q80XI3	Eukaryotic translation initiation factor 4 gamma 3	Eif4g3	0	0	0	0	0	0	1243400	0	0	0	0	0	0	0	0	0	0	0	0	0	0	0	0	0	1	1	1	0.8	0.8	0.8	174.89	0.0010881	9.2276	18918000	1	222570	21558	0	0	0	0	0	0	154140	0	0
Q80XN0	Q80XN0	D-beta-hydroxybutyrate dehydrogenase, mitochondrial	Bdh1	0	0	0	0	0	0	0	0	0	0	0	0	0	0	0	0	0	0	0	0	0	0	0	3423500	2	2	2	5	5	5	38.299	0.0011274	11.267	29688000	2	1746400	0	0	0	0	0	0	0	1746400	0	0
Q80YN3	Q80YN3	Breast carcinoma-amplified sequence 1 homolog	Bcas1	7579900	4726100	5873000	0	0	0	20283000	7524000	21089000	7818300	5080000	6095600	4106400	11008000	8312600	0	0	8046900	4168300	0	0	0	44312000	9122100	5	5	5	9.5	9.5	9.5	67.377	0	71.21	329390000	39	9688100	1088400	293150	153160	123660	68181	46706	0	3283700	354100	655460
Q810U3	Q810U3	Neurofascin	Nfasc	0	0	0	0	0	0	0	0	0	0	0	0	0	0	0	0	0	0	0	0	0	0	0	2705100	2	2	2	1.6	1.6	1.6	137.97	0.001139	11.613	25883000	1	539230	0	0	0	0	0	0	0	488700	0	0
Q811D0	Q811D0	Disks large homolog 1	Dlg1	0	0	0	0	0	0	0	0	0	0	0	0	0	0	0	0	0	0	0	0	0	0	0	6168300	3	3	3	5	5	5	100.12	0	31.187	56539000	3	1528100	0	0	21513	0	0	0	0	1445700	18046	0
Q8BFR5	Q8BFR5	Elongation factor Tu, mitochondrial	Tufm	6989200	7279100	5803600	4538600	8608200	7699300	11020000	47271000	42386000	44905000	54784000	41222000	66541000	59064000	101810000	6070600	5204500	7635300	5898400	7149300	7696000	6308200	0	37890000	14	14	14	36.9	36.9	36.9	49.508	0	136.31	1177500000	70	39249000	9633400	341520	367420	141700	120380	235770	197490	14511000	2039100	1864600
Q8BFT9	Q8BFT9	Synaptic vesicle 2-related protein	Svop	0	0	0	0	0	10600000	0	0	0	0	0	0	0	0	0	0	0	0	0	0	0	0	0	0	1	1	1	2.4	2.4	2.4	60.768	1	-2	37319000	1	1777100	0	0	0	195320	304240	204840	345950	197800	0	528920
Q8BFZ3	Q8BFZ3	Beta-actin-like protein 2	Actbl2	0	0	0	0	0	16785000	0	0	0	0	0	0	0	0	0	0	0	0	0	0	0	0	0	0	9	2	2	29.5	8	8	42.004	0	13.958	93722000	14	4462900	0	0	0	936460	895630	653160	547810	0	23511	1174400
Q8BG18	Q8BG18	N-terminal EF-hand calcium-binding protein 1	Necab1	0	0	0	0	0	0	0	0	0	0	0	0	0	0	0	0	0	0	0	0	0	0	0	5228300	2	2	2	11.1	11.1	11.1	40.933	0	15.677	45338000	2	3487500	0	0	0	0	0	0	0	3487500	0	0
Q8BG39	Q8BG39	Synaptic vesicle glycoprotein 2B	Sv2b	0	0	0	0	0	0	0	0	0	0	0	0	0	0	0	0	0	0	0	0	0	0	0	12393000	2	2	2	4.1	4.1	4.1	77.456	0	21.285	132930000	4	5317200	248410	0	0	0	0	0	0	5004300	0	0
Q8BGA3	Q8BGA3	Leucine-rich repeat transmembrane neuronal protein 2	Lrrtm2	0	0	0	0	0	0	0	0	0	0	0	0	0	0	0	0	0	0	15782000	0	0	0	0	0	1	1	1	2.9	2.9	2.9	58.815	1	-2	307490000	7	10982000	0	1345300	1681800	0	0	0	0	0	697620	0
Q8BGQ7	Q8BGQ7	Alanine--tRNA ligase, cytoplasmic	Aars	0	0	0	0	0	0	0	0	0	0	0	0	0	0	0	0	0	0	0	0	0	0	0	8674200	3	3	3	3.9	3.9	3.9	106.91	0	18.96	81387000	4	1595800	120920	0	0	0	0	0	0	1474900	0	0
Q8BGT8	Q8BGT8	Phytanoyl-CoA hydroxylase-interacting protein-like	Phyhipl	0	0	0	0	0	0	0	0	0	0	0	0	0	0	0	0	0	0	0	0	0	0	0	3317000	2	2	2	6.1	6.1	6.1	42.34	0	13.618	29966000	2	1498300	0	0	0	0	0	0	0	1438200	0	0
Q8BGZ2	Q8BGZ2	Protein FAM168A	Fam168a	3344300	4057200	0	0	0	0	0	0	0	0	0	0	0	0	0	0	2624100	0	0	0	0	0	0	0	2	2	2	11.5	11.5	11.5	26.184	0.0011876	12.271	26898000	4	4483000	1698100	662490	600130	0	0	0	0	0	0	0
Q8BH44	Q8BH44	Coronin-2B	Coro2b	4900300	4605000	86432000	103350000	69236000	117240000	0	63988000	90856000	39172000	63360000	79435000	0	8126200	0	0	0	0	0	0	9388400	0	0	0	9	9	9	14.8	14.8	14.8	54.936	0	70.247	818930000	68	34122000	0	131410	131420	3333200	4846000	2886000	3553400	0	2909300	6290800
Q8BH59	Q8BH59	Calcium-binding mitochondrial carrier protein Aralar1	Slc25a12	23732000	9319000	0	0	0	8432700	18452000	0	0	0	6808700	4897600	8715100	4442000	11963000	11663000	15139000	10376000	36636000	19564000	7573300	0	0	21250000	9	9	7	15.8	15.8	13.3	74.569	0	80.039	419740000	37	11660000	1177400	340720	81487	16418	19549	0	37500	4863400	13241	36056
Q8BHG1	Q8BHG1	Nardilysin	Nrd1	0	0	0	0	0	0	0	0	0	0	0	0	0	0	0	0	0	0	0	27684000	0	0	0	0	1	1	1	1.6	1.6	1.6	132.89	0.0082342	6.4866	946620000	12	16321000	1455900	0	1122900	631520	612640	280800	0	1369500	1246200	1212500
Q8BI08	Q8BI08	Protein MAL2	Mal2	0	0	0	0	0	0	0	0	0	0	0	0	0	0	0	0	0	0	0	0	0	0	0	2479800	1	1	1	11.4	11.4	11.4	19.094	0.001032	7.8851	21504000	1	10752000	0	0	0	0	0	0	0	10752000	0	0
Q8BIZ1	Q8BIZ1	Ankyrin repeat and sterile alpha motif domain-containing protein 1B	Anks1b	0	0	0	0	0	0	0	0	11759000	0	0	0	0	3528700	0	0	0	0	0	0	0	0	0	0	3	3	3	2.5	2.5	2.5	139.05	0	17.714	23411000	3	418060	16561	0	0	0	0	0	0	0	0	353700
Q8BJH1	Q8BJH1	Zinc finger C2HC domain-containing protein 1A	Zc2hc1a	8711600	8824500	86317000	96830000	132190000	76178000	0	50245000	48724000	25822000	30026000	27983000	6329900	5859000	0	4951800	5760100	21849000	11355000	10090000	8577300	4290900	12644000	0	9	9	9	30.9	30.9	30.9	35.152	0	63.023	660810000	56	30037000	88473	485250	497150	3083600	4891300	3947700	2223800	572500	2749800	3919900
Q8BJI1	Q8BJI1	Sodium-dependent neutral amino acid transporter SLC6A17	Slc6a17	0	0	0	0	0	0	0	0	0	0	0	0	0	0	0	0	0	0	0	0	0	0	0	4591800	2	2	2	3.4	3.4	3.4	81.07	0	26.428	40416000	3	1263000	0	0	0	0	0	0	0	1244300	0	0
Q8BK67	Q8BK67	Protein RCC2	Rcc2	0	0	0	0	0	0	0	0	0	0	0	0	0	0	0	0	0	0	0	0	0	0	0	924300	1	1	1	2.9	2.9	2.9	55.983	0.0064755	6.613	8015200	0	296860	0	0	0	0	0	0	0	296860	0	0
Q8BKX1	Q8BKX1	Brain-specific angiogenesis inhibitor 1-associated protein 2	Baiap2	39006000	36285000	0	0	0	0	27043000	0	16742000	0	0	0	0	0	11933000	19714000	23283000	16309000	15367000	30242000	0	0	0	11291000	5	5	5	13.1	13.1	13.1	59.236	0	31.681	401310000	13	11148000	423710	1168300	958390	148010	235520	165370	0	995720	435440	330080
Q8BKZ9	Q8BKZ9	Pyruvate dehydrogenase protein X component, mitochondrial	Pdhx	0	0	0	0	0	0	0	0	4978500	0	0	0	0	0	0	0	0	0	0	0	0	0	0	0	4	4	4	10.2	10.2	10.2	53.998	0	23.735	103990000	7	4332900	218780	79026	86573	161650	144600	112940	68789	2271000	0	301990
Q8BL65	Q8BL65	Actin-binding LIM protein 2	Ablim2	5897500	4619000	0	5873300	0	0	0	4343000	8699900	5662300	5885900	7140400	0	10331000	0	4755900	4286800	4230600	4000400	4010200	4834100	0	0	0	4	4	4	7.8	7.8	7.8	68.106	0	26.633	101310000	9	2814200	0	114780	131030	150350	189500	81883	54433	0	111580	468340
Q8BL66	Q8BL66	Early endosome antigen 1	Eea1	0	0	0	0	0	0	0	0	0	0	0	0	0	0	0	0	0	0	0	0	0	0	0	3482200	3	3	3	2.2	2.2	2.2	160.91	0	18.944	30196000	3	363810	0	0	0	0	0	0	0	363810	0	0
Q8BL97	Q8BL97	Serine/arginine-rich splicing factor 7	Srsf7	19321000	20905000	0	0	0	0	0	0	13769000	0	15357000	0	0	20206000	0	0	0	22989000	23914000	34427000	28587000	0	0	8463100	4	4	3	15	15	9.7	30.817	0	32.811	326200000	14	27184000	0	1377000	1618100	118680	130110	0	0	1617100	1462700	591360
Q8BLE7	Q8BLE7	Vesicular glutamate transporter 2	Slc17a6	0	0	0	0	0	0	0	0	0	0	0	0	0	0	0	0	0	0	0	0	0	0	0	6612500	2	2	2	3.1	3.1	3.1	64.56	0	18.121	57341000	3	2493100	0	0	0	0	0	0	0	2493100	0	0
Q8BMF4	Q8BMF4	Dihydrolipoyllysine-residue acetyltransferase component of pyruvate dehydrogenase complex, mitochondrial	Dlat	45002000	31880000	33518000	28645000	24344000	17650000	70243000	42278000	31717000	36290000	36430000	27890000	29871000	27931000	15889000	40199000	27296000	40060000	39431000	41122000	40866000	32843000	49950000	53027000	12	12	12	22.9	22.9	22.9	67.941	0	116.33	1630900000	111	46596000	2074400	1402100	1165800	629410	773120	295660	374830	21421000	1801500	1024500
Q8BML3	Q8BML3		Glt28d2	0	0	0	0	0	0	0	0	0	0	0	0	0	0	12149000	0	0	0	0	0	0	0	0	0	1	1	1	4.2	4.2	4.2	18.446	0.0010493	8.1984	79108000	1	7910800	3750600	0	0	0	0	0	0	3541400	0	0
Q8BMS1	Q8BMS1	Trifunctional enzyme subunit alpha, mitochondrial;Long-chain enoyl-CoA hydratase;Long chain 3-hydroxyacyl-CoA dehydrogenase	Hadha	0	0	0	0	0	0	6166500	0	0	0	0	0	0	0	0	0	0	0	0	0	0	0	0	14109000	4	4	4	7.5	7.5	7.5	82.669	0	40.112	146020000	8	3842600	0	0	0	0	0	0	0	3656300	0	0
Q8BP47	Q8BP47	Asparagine--tRNA ligase, cytoplasmic	Nars	0	0	0	0	0	0	0	0	0	0	0	0	0	0	0	0	0	0	0	0	0	0	0	4533300	2	2	2	5.2	5.2	5.2	64.279	0	13.213	44416000	2	1931100	0	0	0	0	0	0	0	1709200	15971	0
Q8BP67	Q8BP67	60S ribosomal protein L24	Rpl24	23253000	0	0	0	0	0	16925000	0	11544000	10933000	9225100	13565000	0	14838000	13141000	14906000	13961000	13963000	10435000	14601000	0	0	0	9770200	3	3	3	19.1	19.1	19.1	17.779	0	39.224	401480000	61	50185000	3806200	2620200	1776900	684850	675510	58762	0	15198000	0	1470200
Q8BPN8	Q8BPN8	DmX-like protein 2	Dmxl2	0	0	0	2749600	3331500	3338000	0	4882800	7499900	4246300	4134800	3377700	0	0	0	0	0	0	0	0	0	0	0	0	4	4	4	1.7	1.7	1.7	338.2	0	28.138	104540000	8	774370	0	0	6058	6830.8	15929	15673	23544	419630	36799	85913
Q8BQ46	Q8BQ46		Taf15	0	0	0	0	0	0	4563000	0	0	0	0	0	0	0	0	0	0	0	0	0	0	0	0	0	3	1	1	5.6	3.1	3.1	58.6	0.00099502	7.278	46111000	1	1707800	420360	0	0	0	0	0	0	762460	0	0
Q8BR92	Q8BR92	Paralemmin-2	Palm2	0	0	0	0	0	0	0	0	0	0	0	0	0	1067200	0	0	0	0	0	0	0	0	0	0	1	1	1	3.5	3.5	3.5	42.095	0.0010142	7.5766	13334000	1	606100	0	0	0	0	0	0	0	551010	0	0
Q8BRC6	Q8BRC6	Protein MAATS1	Maats1	6604400000	9441000000	421650000	0	0	0	0	9607500000	250340000	12559000000	10803000000	9716100000	14256000000	15053000000	0	18795000000	49085000000	15399000000	20806000000	62169000000	17024000000	33811000000	0	0	1	1	1	2.6	2.6	2.6	91.622	0.0038023	6.8697	371330000000	139	9283300000	309760000	128660000	226870000	2389800	386300	0	0	311050000	362220000	1765200
Q8BRT1	Q8BRT1	CLIP-associating protein 2	Clasp2	0	0	0	0	0	0	4226900	0	0	0	0	0	0	0	0	0	0	0	0	0	0	0	3492500	10538000	4	4	4	4.9	4.9	4.9	140.74	0	41.588	113000000	5	1527000	48573	0	0	0	0	0	0	1378400	0	0
Q8BSS9;B2RXQ2	Q8BSS9	Liprin-alpha-2	Ppfia2	8995800	5193500	0	0	0	0	0	0	0	3655600	0	0	3442800	4218900	0	3611800	3391500	3036300	3058500	0	0	0	0	0	6	6	6	6.3	6.3	6.3	143.23	0	34.543	39715000	7	610990	70213	102730	58421	0	0	0	0	0	0	12948
Q8BTG7	Q8BTG7	Protein NDRG4	Ndrg4	0	0	0	0	0	0	0	0	0	0	0	0	0	0	0	0	0	0	0	0	0	0	0	5044300	2	2	2	8.2	8.2	8.2	38.508	0.0011186	11.019	44096000	2	2939700	0	0	23503	0	0	0	0	2916200	0	0
Q8BUK6	Q8BUK6	Protein Hook homolog 3	Hook3	0	709410	0	0	0	0	0	0	0	0	0	0	0	0	0	0	0	0	0	0	0	0	0	0	1	1	1	1.8	1.8	1.8	83.217	0.0010858	9.0817	13038000	1	372500	0	12632	19923	0	0	0	0	339950	0	0
Q8BUV3	Q8BUV3	Gephyrin;Molybdopterin adenylyltransferase;Molybdopterin molybdenumtransferase	Gphn	0	0	0	0	0	0	0	3941500	0	4833300	3960700	0	0	0	0	0	0	0	0	0	0	0	0	0	4	4	4	6	6	6	83.281	0	24.119	217460000	10	5436500	318280	65752	54473	112180	43908	543790	0	1658400	123190	1240400
Q8BVE3	Q8BVE3	V-type proton ATPase subunit H	Atp6v1h	5075700	6158100	0	0	0	0	9255900	0	0	0	0	0	7273000	0	0	0	0	0	0	4038400	0	0	0	19203000	4	4	4	10.4	10.4	10.4	55.854	0	28.874	258200000	20	10328000	335390	192410	232260	0	72933	0	45684	7870200	0	124730
Q8BVQ5	Q8BVQ5	Protein phosphatase methylesterase 1	Ppme1	0	0	0	0	0	0	0	0	0	0	0	0	0	0	0	0	0	0	0	0	0	0	0	7164900	2	2	2	7.5	7.5	7.5	42.256	0	13.735	62132000	2	3654800	0	0	0	0	0	0	0	3654800	0	0
Q8BW75	Q8BW75	Amine oxidase [flavin-containing] B	Maob	0	0	0	0	0	0	1016900	0	0	0	0	0	0	0	0	0	0	0	0	0	0	0	0	0	1	1	1	2.9	2.9	2.9	58.557	0.0010811	8.9962	23571000	1	872990	0	0	0	0	0	0	0	810320	0	0
Q8BWF0	Q8BWF0	Succinate-semialdehyde dehydrogenase, mitochondrial	Aldh5a1	0	0	0	0	0	0	6844700	0	0	0	0	0	0	0	0	0	0	0	0	0	0	0	0	12601000	4	4	4	10.5	10.5	10.5	55.968	0	85.039	139190000	5	4799600	238720	0	0	0	0	0	0	4263200	0	0
Q8BWT1	Q8BWT1	3-ketoacyl-CoA thiolase, mitochondrial	Acaa2	0	0	0	0	0	0	0	0	0	0	0	0	0	0	0	0	0	0	0	0	0	0	0	2224500	2	2	2	7.8	7.8	7.8	41.829	0.0011062	10.535	19291000	2	876840	0	0	0	0	0	0	0	876840	0	0
Q8BX10	Q8BX10	Serine/threonine-protein phosphatase PGAM5, mitochondrial	Pgam5	0	0	0	0	0	0	0	0	0	0	0	0	0	0	0	0	0	0	812410	0	0	0	0	0	2	2	2	7.3	7.3	7.3	31.994	0	12.546	33677000	3	1683900	0	220780	112300	78325	70062	0	159650	0	34931	414510
Q8BYI9	Q8BYI9	Tenascin-R	Tnr	16106000	8136000	0	0	12044000	13311000	12329000	0	0	7662600	5160300	5180100	11092000	10799000	10643000	22196000	13342000	20524000	15987000	20829000	6381100	0	14071000	10767000	7	7	7	7.2	7.2	7.2	149.59	0	53.339	422940000	43	7168400	516230	240440	186460	0	0	64030	58271	2905100	50619	144330
Q8BYL4	Q8BYL4	Tyrosine--tRNA ligase, mitochondrial	Yars2	0	0	9471500	10550000	19438000	19250000	0	24275000	5869600	31761000	20039000	14978000	0	0	0	0	0	3626000	0	0	0	0	0	0	6	6	6	16.5	16.5	16.5	52.597	0	38.818	175040000	14	7001500	350360	10838	0	583550	285790	485740	501830	0	1208400	156810
Q8BZ98	Q8BZ98	Dynamin-3	Dnm3	0	0	0	0	0	0	0	0	0	0	0	0	0	0	0	0	0	0	0	0	0	0	0	3635200	6	2	2	7.4	2.8	2.8	97.189	0	14.244	37443000	2	748860	0	10132	11502	0	0	0	0	630470	0	0
Q8C008	Q8C008	Double zinc ribbon and ankyrin repeat-containing protein 1	Dzank1	5886200	14056000	0	0	0	0	0	4277600	0	0	0	3141500	0	0	0	0	4447500	4788900	0	5290000	0	0	0	0	6	6	6	11.8	11.8	11.8	85.024	0	37.986	99445000	11	2209900	0	264800	287520	146350	141580	38326	37558	469790	58697	171890
Q8C0L0	Q8C0L0	Thioredoxin-related transmembrane protein 4	Tmx4	0	0	0	0	0	0	0	0	0	0	0	0	0	0	0	0	0	0	0	0	0	0	0	2922000	1	1	1	5.4	5.4	5.4	37.131	0.0010352	7.9486	25339000	1	1809900	0	0	0	0	0	0	0	1809900	0	0
Q8C0M9	Q8C0M9	Isoaspartyl peptidase/L-asparaginase;Isoaspartyl peptidase/L-asparaginase alpha chain;Isoaspartyl peptidase/L-asparaginase beta chain	Asrgl1	0	0	0	0	0	0	0	0	0	0	0	0	0	0	0	0	0	0	0	0	0	0	0	6971400	3	3	3	11	11	11	33.95	0	20.82	87519000	4	5469900	388450	57892	73093	0	317740	0	0	3778300	63424	0
Q8C0P5	Q8C0P5	Coronin-2A	Coro2a	0	0	0	0	0	0	0	0	3280500	0	0	8846500	0	0	0	0	0	0	0	0	0	0	0	0	2	2	2	4.4	4.4	4.4	59.573	0	13.822	50916000	3	1885800	0	11493	34281	231750	178700	126690	150840	0	151130	239590
Q8C0Q9	Q8C0Q9	Rap guanine nucleotide exchange factor 5	Rapgef5	0	0	1371000	0	0	0	0	0	0	0	0	0	0	0	0	0	0	0	0	0	0	0	0	0	1	1	1	1.4	1.4	1.4	93.724	0.0019305	7.0058	6739400	1	160460	0	0	0	27234	0	0	0	0	0	133230
Q8C1B7	Q8C1B7	Septin-11	Sept11	11592000	22291000	3953000	5322700	0	0	55205000	11459000	9965700	13444000	12661000	10704000	11633000	15185000	48765000	7663200	15864000	13207000	15798000	7502900	15039000	4050600	16889000	117370000	14	14	9	29.5	29.5	21.1	49.694	0	270.09	1417200000	64	64418000	5758900	629150	821340	158710	260870	127970	158260	44135000	548870	417610
Q8C2Q3;J3QN51;B0LM42;F7BGR7	Q8C2Q3	RNA-binding protein 14	Rbm14	88274000	125200000	19121000	14201000	23958000	16701000	55699000	11826000	9988400	23724000	17446000	20061000	76543000	54925000	57618000	71410000	62431000	41489000	76886000	73831000	0	7600600	20770000	8438800	11	11	11	19.7	19.7	19.7	69.448	0	117.45	1103300000	124	47969000	6617400	4351600	5495600	571500	528820	511380	328770	2196000	550580	529500
Q8C419	Q8C419	Probable G-protein coupled receptor 158	Gpr158	0	0	0	0	0	0	0	0	0	0	0	0	0	0	0	0	0	0	0	0	0	0	0	4907900	2	2	2	3.2	3.2	3.2	134.42	0	12.613	46608000	2	776800	39681	0	0	0	0	0	0	709330	0	0
Q8C4G9	Q8C4G9		Adgra1	0	0	0	0	0	0	0	0	0	0	0	0	0	1810400	0	0	0	0	0	0	0	0	0	0	1	1	1	2.4	2.4	2.4	63.496	0.0038241	6.9163	31225000	2	1951500	0	0	0	0	0	0	0	1300100	0	417490
Q8C522	Q8C522	Endonuclease domain-containing 1 protein	Endod1	0	0	0	0	0	0	0	0	0	0	0	0	0	0	0	0	0	0	0	0	0	0	0	1937300	1	1	1	2.6	2.6	2.6	55.262	0.0010672	8.5581	16800000	1	800000	0	0	0	0	0	0	0	800000	0	0
Q8C5R8	Q8C5R8		Prps1l1	0	0	0	0	0	0	769590	0	0	0	0	0	0	0	0	0	0	0	0	0	0	0	0	0	1	1	1	4.1	4.1	4.1	34.82	0.0010288	7.7942	6363100	1	424210	338840	0	0	0	0	0	0	0	0	0
Q8C5W0	Q8C5W0	Calmin	Clmn	0	0	0	0	0	0	0	0	0	0	0	0	0	0	0	0	0	0	0	429750	0	0	0	0	1	1	1	1.6	1.6	1.6	117.23	0.0010582	8.3319	11198000	1	228530	0	0	0	0	0	0	0	177080	0	0
Q8C6P8	Q8C6P8	Zinc finger protein 57	Zfp57	0	0	0	0	0	0	0	0	0	0	0	0	0	0	0	0	0	0	0	8094100	0	0	0	0	1	1	1	2.4	2.4	2.4	47.958	0.0038462	6.9589	1515800000	40	54137000	0	13427000	3814900	3479000	4478100	3754200	1517700	0	681670	6367000
Q8C7E9;Q8BIQ5	Q8C7E9;Q8BIQ5	Cleavage stimulation factor subunit 2 tau variant;Cleavage stimulation factor subunit 2	Cstf2t;Cstf2	0	0	0	0	0	0	898910	0	0	0	0	0	0	0	0	0	0	0	0	0	0	0	0	0	2	2	2	4	4	4	65.862	0.0011198	11.054	27087000	2	967400	234180	16545	32083	0	0	0	0	372130	41583	0
Q8C8R3;Q8JZQ2	Q8C8R3	Ankyrin-2	Ank2	237870000	131020000	117970000	99795000	109460000	145400000	53177000	99833000	240800000	213420000	201390000	276920000	83421000	187650000	33787000	102630000	109820000	100250000	80048000	60468000	72459000	6004700	5486600	121140000	50	50	44	17.1	17.1	15.7	426.26	0	323.31	3743900000	305	18909000	446540	1297800	976380	400750	403530	296740	283370	4485300	1003800	1199400
Q8C9M8	Q8C9M8		Zfp446	0	0	0	0	0	0	0	0	0	0	0	0	0	0	0	0	0	0	0	0	0	0	25083000	0	1	1	1	2.1	2.1	2.1	57.975	1	-2	17682000	2	609710	0	0	0	0	0	0	0	0	0	0
Q8CAA7	Q8CAA7	Glucose 1,6-bisphosphate synthase	Pgm2l1	0	0	0	0	0	0	0	0	0	0	0	0	28424000	13284000	40224000	0	0	0	0	0	0	0	0	2502700	7	7	7	12.1	12.1	12.1	70.279	0	44.349	172190000	21	5064500	3818000	0	0	0	0	0	0	439610	12119	0
Q8CAQ8	Q8CAQ8	MICOS complex subunit Mic60	Immt	10933000	0	0	0	0	0	6194000	0	0	5236600	2344400	0	0	0	3937100	4007900	6798700	6021500	38876000	12057000	5807500	0	0	39616000	14	14	14	23.1	23.1	23.1	83.899	0	99.326	427360000	24	9290500	232140	127010	16546	0	0	0	45187	6557400	33472	0
Q8CBE3	Q8CBE3	WD repeat-containing protein 37	Wdr37	0	0	0	0	0	0	0	0	0	0	0	0	0	0	0	0	0	0	0	0	0	0	0	2081100	1	1	1	3	3	3	55.045	0.0011351	11.541	18046000	2	668390	0	0	0	0	0	0	0	668390	0	0
Q8CBW3	Q8CBW3	Abl interactor 1	Abi1	8702400	7453700	0	0	0	0	0	0	0	0	0	0	0	0	0	0	0	0	0	0	4785300	0	0	7492000	6	3	3	16.8	9.8	9.8	52.287	0	27.601	188810000	23	9440600	803220	370660	420070	128850	183800	88093	58415	4835700	161340	300480
Q8CDG3	Q8CDG3	Deubiquitinating protein VCIP135	Vcpip1	0	0	0	0	0	0	0	0	0	0	0	0	0	0	0	0	0	0	0	0	0	0	0	1771800	2	2	2	2.6	2.6	2.6	134.5	0.0011312	11.412	15365000	3	222680	0	0	0	0	0	0	0	222680	0	0
Q8CG76	Q8CG76	Aflatoxin B1 aldehyde reductase member 2	Akr7a2	0	0	0	0	0	0	0	0	0	0	0	0	0	0	0	0	0	0	0	0	0	0	0	2836800	1	1	1	5.4	5.4	5.4	40.612	0	30.183	24600000	0	1447000	0	0	0	0	0	0	0	1447000	0	0
Q8CGC7	Q8CGC7	Bifunctional glutamate/proline--tRNA ligase;Glutamate--tRNA ligase;Proline--tRNA ligase	Eprs	0	0	0	0	0	0	0	0	0	0	0	0	0	0	0	0	0	0	0	0	0	0	0	6880800	3	3	3	3.2	3.2	3.2	170.08	0	27.167	60882000	4	724790	0	0	0	0	0	0	0	710330	0	0
Q8CGF6	Q8CGF6	WD repeat-containing protein 47	Wdr47	3675400	4665700	3193200	2996200	0	0	0	3654200	3890000	3289800	3575900	3524200	4175600	5335100	0	2816700	3226800	3197400	2877000	3579400	4647400	0	0	0	4	4	4	6.1	6.1	6.1	102.31	0	23.069	76705000	7	1783800	0	113270	77113	46263	55247	19274	0	356010	95578	166050
Q8CGK3	Q8CGK3	Lon protease homolog, mitochondrial	Lonp1	0	0	0	0	0	0	3683900	0	0	0	0	0	0	0	0	0	0	0	0	0	0	0	0	5075200	3	3	3	4.4	4.4	4.4	105.84	0	27.884	58717000	3	1365500	0	0	0	0	0	0	0	1252400	0	14491
Q8CGR7	Q8CGR7	Uridine phosphorylase 2	Upp2	0	0	0	0	0	0	0	0	0	0	0	0	0	0	0	0	0	0	0	2666700	0	0	0	0	1	1	1	4.1	4.1	4.1	35.755	0.0010941	9.5299	189730000	21	10541000	747610	30568	0	0	0	0	0	1107700	295420	0
Q8CGY8	Q8CGY8	UDP-N-acetylglucosamine--peptide N-acetylglucosaminyltransferase 110 kDa subunit	Ogt	0	0	0	0	0	0	0	0	0	0	0	0	0	0	0	0	0	0	0	0	0	0	0	1083300	1	1	1	1.2	1.2	1.2	116.95	0.0010173	7.6117	9394300	1	187890	0	0	0	0	0	0	0	187890	0	0
Q8CHC4	Q8CHC4	Synaptojanin-1	Synj1	0	0	0	0	0	0	16592000	0	0	0	0	0	0	0	16456000	0	0	0	0	0	0	0	10195000	60586000	14	14	14	13.3	13.3	13.3	172.62	0	156.1	688080000	23	8000900	517440	0	16600	0	21043	0	0	7091300	0	33061
Q8CHH9	Q8CHH9	Septin-8	Sept8	0	0	0	0	0	0	18258000	0	0	0	0	0	0	0	19199000	0	0	0	0	0	0	0	20110000	20480000	5	5	5	17.7	17.7	17.7	49.812	0	74.027	287240000	16	15118000	3383700	0	0	0	0	0	0	9447000	0	0
Q8CHT0	Q8CHT0	Delta-1-pyrroline-5-carboxylate dehydrogenase, mitochondrial	Aldh4a1	0	0	0	0	0	0	0	0	0	0	0	0	0	0	0	0	0	0	0	0	0	0	0	3204600	2	2	2	4.4	4.4	4.4	61.84	0	35.386	27790000	2	1068800	0	0	0	0	0	0	0	1068800	0	0
Q8CI43	Q8CI43	Myosin light chain 6B	Myl6b	175840000	204760000	1349300000	1252100000	1893100000	1680100000	0	894210000	1094800000	619720000	743900000	922450000	24158000	272100000	0	166460000	166060000	688120000	370260000	314190000	114140000	64944000	0	0	12	12	11	58	58	51.7	22.749	0	189.86	12702000000	311	907310000	1319300	7566600	8412700	109010000	118070000	99968000	77024000	2102700	68580000	130330000
Q8CI71	Q8CI71	Coiled-coil domain-containing protein 132	Ccdc132	0	0	0	0	0	0	0	0	0	0	0	0	0	0	0	0	0	0	0	0	0	0	0	2330000	1	1	1	1.3	1.3	1.3	111.17	0.0010163	7.6117	20205000	1	396180	0	0	0	0	0	0	0	396180	0	0
Q8CI94;Q9ET01	Q8CI94	Glycogen phosphorylase, brain form	Pygb	0	0	0	0	0	0	15731000	0	0	0	0	0	0	0	15673000	0	0	0	0	0	0	0	13269000	23842000	8	8	6	11.9	11.9	9.5	96.729	0	86.007	363080000	14	7725000	1015700	96921	55134	14684	0	0	0	5045800	0	0
Q8CJ40	Q8CJ40	Rootletin	Crocc	579950000	498860000	141690000	90267000	42914000	27720000	463730000	16643000	4740800	29205000	25686000	25793000	123270000	92733000	163600000	240250000	260640000	136710000	187990000	149620000	4699600	0	0	9919400	73	73	73	38.9	38.9	38.9	226.94	0	323.31	3652500000	389	32040000	2647600	6099600	4942500	881860	673560	284760	179960	166160	249830	161110
Q8JZK9	Q8JZK9	Hydroxymethylglutaryl-CoA synthase, cytoplasmic	Hmgcs1	0	0	0	0	0	0	0	0	0	0	0	0	0	0	0	0	0	0	0	0	0	0	0	2447200	1	1	1	3.5	3.5	3.5	57.568	0	17.595	21221000	1	848850	0	0	0	0	0	0	0	848850	0	0
Q8K021	Q8K021	Secretory carrier-associated membrane protein 1	Scamp1	0	0	0	0	0	0	0	0	0	0	0	0	0	0	0	0	0	0	0	0	0	0	0	17279000	4	4	4	19.5	19.5	19.5	38.028	0	59.338	161050000	6	10066000	0	0	0	0	0	0	0	9364600	0	0
Q8K0T0	Q8K0T0	Reticulon-1	Rtn1	0	0	0	0	0	0	9523800	0	0	0	0	0	0	0	0	0	0	0	0	0	0	0	0	86254000	12	12	12	27.7	27.7	27.7	83.571	0	141.57	842830000	28	28094000	136520	27855	37382	56281	0	0	0	26611000	121790	207160
Q8K0U4;Q9CZJ2	Q8K0U4	Heat shock 70 kDa protein 12A	Hspa12a	0	0	0	0	0	0	4561800	0	0	0	0	0	0	0	3365300	0	0	0	0	0	0	0	0	9704400	7	7	7	10.5	10.5	10.5	74.87	0	49.76	148490000	10	3907800	117620	50925	26286	0	0	0	0	2979700	21946	51246
Q8K1M6	Q8K1M6	Dynamin-1-like protein	Dnm1l	43830000	68354000	25611000	26343000	22301000	20212000	42295000	31404000	18933000	42948000	44798000	39846000	65732000	73843000	59522000	31643000	26978000	26647000	42676000	52810000	0	0	0	48415000	15	15	15	25.6	25.6	25.6	82.657	0	167.7	1361700000	130	26700000	3110000	1040100	1652800	298060	329370	201650	136280	8853400	826900	386460
Q8K212	Q8K212	Phosphofurin acidic cluster sorting protein 1	Pacs1	0	0	0	0	0	0	0	0	0	0	0	0	0	0	0	0	0	0	0	0	0	0	0	12841000	6	6	6	8.2	8.2	8.2	104.83	0	43.591	122540000	12	3311800	41758	32750	44886	18907	13908	18420	15095	3009600	0	39512
Q8K2B3	Q8K2B3	Succinate dehydrogenase [ubiquinone] flavoprotein subunit, mitochondrial	Sdha	0	0	0	0	0	0	5870600	0	0	0	0	0	0	0	0	0	0	0	0	0	0	0	0	20015000	6	6	6	9.3	9.3	9.3	72.585	0	63.654	214800000	9	6509100	283930	69016	34230	0	0	0	0	5513800	34623	0
Q8K2F8	Q8K2F8	Protein LSM14 homolog A	Lsm14a	0	0	0	0	0	0	0	0	0	0	0	0	0	0	0	0	0	0	0	0	0	0	12652000	0	2	2	2	7.1	7.1	7.1	50.545	0	30.403	79486000	15	3974300	0	176280	152830	0	0	0	0	181690	213610	0
Q8K2H2	Q8K2H2	OTU domain-containing protein 6B	Otud6b	0	0	0	0	0	0	0	0	0	0	0	0	0	0	0	0	0	0	0	0	0	0	0	995520	1	1	1	4.4	4.4	4.4	33.758	0.0010684	8.5883	8632900	1	664070	0	0	0	0	0	0	0	664070	0	0
Q8K2K6	Q8K2K6	Arf-GAP domain and FG repeat-containing protein 1	Agfg1	0	0	0	0	0	0	0	0	0	0	0	0	0	0	0	0	0	0	0	0	0	0	0	3585600	2	2	2	6.6	6.6	6.6	58.042	0.0011962	12.408	31094000	1	1829000	0	0	0	0	0	0	0	1829000	0	0
Q8K310;A0A494B9X1	Q8K310	Matrin-3	Matr3	9046100	12766000	4783100	5076600	0	0	5646400	4086600	4050700	4777700	4321300	4814000	5526000	5476500	4472300	5302400	5982100	4296800	5016500	5250100	7105700	4414500	0	5030600	3	3	3	5.6	5.6	5.6	94.629	0	18.237	173890000	6	4699800	238040	412980	460840	80216	205810	0	105900	1516300	110180	156320
Q8K3H0	Q8K3H0	DCC-interacting protein 13-alpha	Appl1	0	0	0	0	0	0	0	0	0	0	0	0	0	0	0	0	0	0	0	0	0	0	0	5036800	3	3	3	6.5	6.5	6.5	79.327	0	20.495	44544000	3	1272700	0	0	0	0	0	0	0	1247900	0	0
Q8K4I3;Q9ES28	Q8K4I3;Q9ES28	Rho guanine nucleotide exchange factor 6;Rho guanine nucleotide exchange factor 7	Arhgef6;Arhgef7	0	0	0	0	0	0	0	0	0	0	0	0	0	0	0	0	0	0	0	0	0	0	0	887420	1	1	1	1.7	1.7	1.7	87.051	0.0010965	9.7056	8099400	1	179990	0	0	0	0	0	0	0	171010	0	0
Q8K4L4	Q8K4L4	Protein POF1B	Pof1b	0	0	0	0	0	0	0	0	0	0	0	0	0	0	0	0	10610000	0	0	0	0	0	0	0	2	2	2	3.6	3.6	3.6	67.784	0	12.869	10594000	2	392360	0	0	0	0	0	0	0	0	0	0
Q8K596	Q8K596		Slc8a2	0	0	0	0	0	0	0	0	0	0	0	0	0	0	0	0	0	0	0	0	0	0	0	6792300	2	2	2	2.4	2.4	2.4	100.71	0	15.329	64571000	3	1956700	0	36716	28523	0	24101	0	0	1784900	0	26784
Q8QZT1	Q8QZT1	Acetyl-CoA acetyltransferase, mitochondrial	Acat1	0	0	0	0	0	0	25043000	0	0	0	0	0	0	0	30173000	0	0	0	0	0	0	0	0	67598000	10	10	10	30	30	30	44.816	0	153.52	746250000	18	33920000	5215600	0	0	0	0	0	0	26934000	50438	0
Q8R001	Q8R001	Microtubule-associated protein RP/EB family member 2	Mapre2	0	0	0	0	0	0	0	0	0	0	0	0	0	0	0	0	0	0	0	0	0	0	0	6877800	2	1	1	9.2	6.1	6.1	36.946	0	45.116	59642000	2	3727600	0	0	0	0	0	0	0	3727600	0	0
Q8R016	Q8R016	Bleomycin hydrolase	Blmh	0	0	0	0	0	0	0	0	0	0	0	0	0	0	0	0	12089000	0	0	0	0	0	0	0	1	1	1	2.9	2.9	2.9	52.511	0.0010893	9.3082	21302000	1	819300	0	0	0	0	169530	106820	78699	0	0	0
Q8R0S2;Q5DU25	Q8R0S2	IQ motif and SEC7 domain-containing protein 1	Iqsec1	0	0	0	0	0	0	0	0	0	0	0	0	0	0	0	0	1312500	1633400	1549500	0	0	0	0	0	6	6	6	8.7	8.7	8.7	108.01	0	36.454	62226000	8	1220100	31936	31648	16991	3367.9	0	0	10212	729760	13825	92695
Q8R0W0	Q8R0W0	Epiplakin	Eppk1	0	0	0	0	0	0	0	1812300	0	1979500	1818600	2230500	0	2103600	0	0	37228000	1958000	0	0	0	0	0	0	2	2	2	4.4	4.4	4.4	723.3	0	18.734	87997000	4	252140	14657	2883.8	4071	0	0	0	0	23362	8663.6	16412
Q8R0Y6;Q8K009	Q8R0Y6	Cytosolic 10-formyltetrahydrofolate dehydrogenase	Aldh1l1	0	0	0	0	0	0	0	0	0	0	0	0	0	0	0	0	0	0	0	0	0	0	0	9564800	5	5	5	7.3	7.3	7.3	98.708	0	37.633	82943000	4	1430000	0	0	0	0	0	0	0	1430000	0	0
Q8R191	Q8R191	Synaptogyrin-3	Syngr3	0	0	0	0	0	0	0	0	0	0	0	0	0	0	0	0	0	0	0	0	0	0	0	15591000	2	2	2	9.6	9.6	9.6	24.561	0	14.617	215110000	9	21511000	306010	268810	380490	234910	228350	0	41043	13520000	270740	0
Q8R1A4;Q8VDR9	Q8R1A4	Dedicator of cytokinesis protein 7	Dock7	0	0	0	0	0	0	0	4221600	0	2706500	3174200	4545900	0	0	0	0	0	0	0	0	0	0	0	0	3	3	3	1.6	1.6	1.6	241.44	0	17.687	31334000	4	290130	58600	4060	5432.2	7554.5	14074	0	0	0	24527	29561
Q8R1I1	Q8R1I1	Cytochrome b-c1 complex subunit 9	Uqcr10	0	0	0	0	0	0	0	0	0	0	0	0	0	0	0	0	0	0	0	3545200	0	0	0	0	1	1	1	26.6	26.6	26.6	7.4454	0.0010267	7.7815	57140000	12	14285000	1506600	500670	527490	0	0	0	0	4275400	0	285460
Q8R1Q8	Q8R1Q8	Cytoplasmic dynein 1 light intermediate chain 1	Dync1li1	0	0	0	0	0	0	3569000	0	0	0	0	0	0	0	5414600	0	0	0	0	0	0	0	0	21691000	5	5	5	12.4	12.4	12.4	56.614	0	72.972	236890000	8	7896200	345130	0	0	0	0	0	0	7468800	0	0
Q8R361	Q8R361	Rab11 family-interacting protein 5	Rab11fip5	21809000	47823000	5928500	6742100	0	16205000	19567000	7218100	6246200	8093700	6616200	6446600	10319000	8750100	0	12431000	10053000	23727000	15808000	26038000	6899900	0	0	0	6	6	6	12.7	12.7	12.7	69.552	0	55.22	278940000	32	8204000	0	768070	1255800	60579	137400	203140	272420	180980	291220	196330
Q8R366	Q8R366	Immunoglobulin superfamily member 8	Igsf8	0	0	0	0	0	0	7015700	0	0	0	0	0	0	0	0	0	0	0	0	0	0	0	0	17877000	4	4	4	10	10	10	65.01	0	33.469	172990000	8	6406900	135210	0	0	0	0	0	0	5831100	0	0
Q8R3V5;Q9JK48	Q8R3V5	Endophilin-B2	Sh3glb2	0	0	0	0	0	0	0	0	0	1061900	1648800	0	0	0	0	0	0	0	0	0	0	0	0	26890000	5	5	5	12.5	12.5	12.5	44.503	0	80.325	215710000	11	12689000	0	0	0	271370	0	0	0	11595000	187060	0
Q8R570	Q8R570	Synaptosomal-associated protein 47	Snap47	0	0	0	0	0	0	0	0	3729600	0	2968600	3064100	3755300	3884400	4343300	0	0	0	0	0	0	0	0	3293200	2	2	2	7.3	7.3	7.3	46.524	0	16.5	70332000	4	2705100	600160	41171	57533	0	0	0	0	1147000	83191	213860
Q8R5H6	Q8R5H6	Wiskott-Aldrich syndrome protein family member 1	Wasf1	5835900	6374600	0	0	0	0	4765700	0	5605300	0	0	0	0	0	4475400	0	0	0	0	0	0	0	0	18118000	5	5	5	11.3	11.3	11.3	61.508	0	31.688	251590000	8	11436000	217140	339050	422250	0	0	61612	46695	8522200	0	370210
Q8VBV7	Q8VBV7	COP9 signalosome complex subunit 8	Cops8	0	0	0	0	0	0	0	0	0	0	0	0	0	0	0	0	0	0	0	0	0	0	0	3178900	2	2	2	12.9	12.9	12.9	23.255	0	16.47	27567000	2	3445800	0	0	0	0	0	0	0	3445800	0	0
Q8VCW8	Q8VCW8	Acyl-CoA synthetase family member 2, mitochondrial	Acsf2	0	0	0	0	0	0	0	0	0	0	0	0	0	0	0	0	0	0	0	0	0	0	0	1526800	1	1	1	3.1	3.1	3.1	67.95	0.0010309	7.8148	13240000	1	509240	0	0	0	0	0	0	0	509240	0	0
Q8VD04	Q8VD04	GRIP1-associated protein 1	Gripap1	0	0	0	0	0	0	0	0	0	0	0	0	0	0	0	0	0	0	0	0	0	0	0	4540200	3	3	3	4.2	4.2	4.2	92.714	0	22.745	40267000	3	856750	0	0	0	19062	0	0	0	837690	0	0
Q8VD33	Q8VD33	Small glutamine-rich tetratricopeptide repeat-containing protein beta	Sgtb	0	0	0	0	0	0	0	4609500	0	0	0	0	0	0	0	0	0	0	0	0	0	0	0	0	1	1	1	3.9	3.9	3.9	33.429	0.0037951	6.8504	20309000	1	1692400	0	0	0	0	0	0	0	1211800	480590	0
Q8VD37	Q8VD37	SH3-containing GRB2-like protein 3-interacting protein 1	Sgip1	0	0	0	0	0	0	3277900	0	0	0	0	0	0	0	0	0	0	0	0	0	0	0	0	18282000	5	5	5	7.8	7.8	7.8	86.062	0	47.941	179070000	6	4263700	68652	0	0	0	0	0	0	4074600	0	0
Q8VDD5	Q8VDD5	Myosin-9	Myh9	151390000	176670000	2341500000	3728000000	2306900000	1735500000	11208000	2987400000	2848500000	1727200000	1831500000	2820800000	12046000	214780000	1027200	114080000	115800000	2154500000	786620000	407620000	98641000	14342000	2753400	1326500	130	113	107	54.6	48.4	44.9	226.37	0	323.31	28787000000	1765	276800000	122490	1890600	1968900	20398000	28725000	18406000	13711000	311560	33784000	30361000
Q8VDM4	Q8VDM4	26S proteasome non-ATPase regulatory subunit 2	Psmd2	0	0	0	0	0	0	0	0	0	0	0	0	0	0	1970000	0	0	0	0	0	0	0	0	5486800	2	2	2	3.7	3.7	3.7	100.2	0	19.288	55149000	2	1125500	118900	0	0	0	0	0	0	985660	0	0
Q8VDN2	Q8VDN2	Sodium/potassium-transporting ATPase subunit alpha-1	Atp1a1	0	3347600	3277800	0	0	3468000	3971000	0	10138000	6912200	3944300	2437800	44409000	27014000	26500000	3539000	2855900	3246500	3137600	3089400	0	0	0	120830000	22	14	14	24.8	15.6	15.6	112.98	0	113.32	1118300000	44	24312000	2940800	43302	64412	70925	15209	0	60531	18688000	57853	193690
Q8VDQ8	Q8VDQ8	NAD-dependent protein deacetylase sirtuin-2	Sirt2	0	0	0	0	0	0	7655700	0	0	0	0	0	0	0	0	0	0	0	0	0	0	0	0	24573000	3	3	3	12.6	12.6	12.6	43.256	0	80.761	243120000	8	10571000	262210	0	0	0	0	0	39664	9821800	0	0
Q8VE97	Q8VE97	Serine/arginine-rich splicing factor 4	Srsf4	0	0	0	0	0	0	0	0	0	0	0	0	0	0	0	0	0	0	1069000	0	0	0	0	0	2	2	1	4.5	4.5	2.7	55.979	0	13.653	49609000	2	3543500	942980	474710	0	0	0	0	0	1472100	0	237020
Q8VEK3	Q8VEK3	Heterogeneous nuclear ribonucleoprotein U	Hnrnpu	21902000	23844000	35075000	26289000	45080000	45395000	26629000	27048000	22459000	21780000	17175000	17102000	16667000	20563000	9811100	23552000	20600000	24566000	25373000	23738000	37966000	25372000	25385000	4310300	9	9	9	15.5	15.5	15.5	87.917	0	99.351	630190000	68	18006000	599720	885580	1119300	670050	634900	517190	525180	2128300	1177000	799790
Q8VEM8	Q8VEM8	Phosphate carrier protein, mitochondrial	Slc25a3	0	0	0	0	0	0	39964000	0	0	0	0	0	0	0	34622000	0	0	0	0	0	0	0	25741000	40442000	3	3	3	9	9	9	39.632	0	30.929	812690000	43	42773000	4343900	755910	359260	170320	175020	103470	0	29112000	237570	0
Q8VH51	Q8VH51	RNA-binding protein 39	Rbm39	28958000	89978000	27679000	17159000	0	0	0	38574000	18297000	38864000	56687000	42843000	71677000	90912000	0	17836000	15865000	9394900	14825000	11551000	101210000	46601000	0	0	5	5	5	13	13	13	59.406	0	111.88	699320000	46	29138000	684940	1700900	3360500	696720	463160	290190	284330	1709200	1902600	760580
Q8VHH5;Q8BXK8	Q8VHH5	Arf-GAP with GTPase, ANK repeat and PH domain-containing protein 3	Agap3	0	0	0	0	0	0	6594500	0	0	0	0	0	0	0	7702300	0	0	0	0	0	0	0	0	4326300	3	3	3	3.7	3.7	3.7	97.964	0	25.719	125640000	15	3926300	695510	162390	58457	70695	86489	0	32958	1418100	130250	120230
Q8VHI6	Q8VHI6	Wiskott-Aldrich syndrome protein family member 3	Wasf3	0	0	0	0	0	0	0	0	0	0	0	0	0	0	0	0	0	0	0	2156100	0	0	0	0	2	2	2	5	5	5	55.203	0.0012034	12.507	36150000	1	2126500	0	89736	153730	76558	93136	47693	0	416100	107670	269520
Q8VIJ6	Q8VIJ6	Splicing factor, proline- and glutamine-rich	Sfpq	2333100	0	0	0	0	0	39504000	0	0	2019200	0	0	0	0	41067000	1979800	0	0	0	0	0	0	317760000	19604000	10	10	10	20.9	20.9	20.9	75.441	0	108.29	894660000	34	29822000	8035000	58139	43733	42590	0	0	0	11976000	47316	56524
Q8VIM9	Q8VIM9	Immunity-related GTPase family Q protein	Irgq	0	0	0	0	0	0	1071800	0	0	0	0	0	0	0	0	0	0	0	0	0	0	0	0	0	1	1	1	2.2	2.2	2.2	59.323	0.0038351	6.9427	41449000	1	1973800	149820	0	0	0	0	0	0	1739000	0	0
Q91V12	Q91V12	Cytosolic acyl coenzyme A thioester hydrolase	Acot7	0	0	0	0	0	0	8704100	0	0	0	0	0	0	0	8183300	0	0	0	0	0	0	0	0	19292000	5	5	5	18.6	18.6	18.6	42.536	0	35.329	263400000	11	12543000	1080500	0	0	0	0	0	0	10682000	0	0
Q91V14;Q6P6P5;Q924N4	Q91V14	Solute carrier family 12 member 5	Slc12a5	0	0	0	0	0	0	4469500	0	0	0	0	0	0	0	0	0	0	0	0	0	0	0	0	19331000	4	4	4	4.9	4.9	4.9	126.27	0	28.193	185820000	6	4321300	0	0	0	0	0	0	0	4135100	0	0
Q91V41	Q91V41	Ras-related protein Rab-14	Rab14	0	0	0	0	0	0	0	0	0	0	0	0	0	0	10623000	0	0	0	0	0	0	0	0	11864000	4	4	4	34	34	34	23.897	0	118.59	180800000	13	11300000	1407500	0	16576	0	0	0	0	8234000	127400	78833
Q91V61	Q91V61	Sideroflexin-3	Sfxn3	7229900	4670800	0	0	0	0	11439000	0	0	0	0	0	4146700	0	5373500	4516800	5525000	4465900	10352000	8088800	6147900	5534600	0	12782000	4	4	4	18.7	18.7	18.7	35.406	0	34.633	197800000	23	10411000	639090	423180	235880	0	33664	0	0	5363600	43563	0
Q91V92	Q91V92	ATP-citrate synthase	Acly	0	0	0	0	0	0	0	0	0	0	0	0	0	0	0	0	0	0	0	0	0	0	0	8860000	3	3	3	4.1	4.1	4.1	119.73	0	21.013	76831000	3	1280500	0	0	0	0	0	0	0	1280500	0	0
Q91VA7	Q91VA7	Isocitrate dehydrogenase [NAD] subunit, mitochondrial	Idh3b	0	0	0	0	0	0	23400000	0	0	0	0	0	0	0	23428000	0	0	0	0	0	0	0	21956000	35025000	14	14	14	37.8	37.8	37.8	42.194	0	139.54	641060000	33	33740000	2406300	12264	21664	0	0	0	0	28180000	0	298900
Q91VD9	Q91VD9	NADH-ubiquinone oxidoreductase 75 kDa subunit, mitochondrial	Ndufs1	0	0	0	0	0	0	4191500	0	0	0	0	0	0	0	0	0	0	0	0	0	0	0	0	11739000	6	6	6	9.1	9.1	9.1	79.776	0	40.858	105360000	8	2508500	0	17161	0	0	8186.9	0	0	2068800	0	18870
Q91VR2	Q91VR2	ATP synthase subunit gamma, mitochondrial	Atp5c1	37543000	42800000	0	21426000	0	0	124880000	17478000	10107000	41844000	26354000	11707000	68466000	40756000	128160000	62314000	69274000	92727000	114980000	53566000	115530000	154540000	256070000	65486000	7	7	7	23.2	23.2	23.2	32.886	0	115.08	2321300000	102	193440000	41332000	2935300	3815700	385620	509640	342500	210030	47545000	1663400	1019200
Q91VR5	Q91VR5	ATP-dependent RNA helicase DDX1	Ddx1	13228000	24930000	0	0	0	0	0	0	0	0	5588100	5360600	7119200	7304900	0	13619000	9489300	0	0	0	12012000	0	0	0	4	4	4	8.2	8.2	8.2	82.499	0	28.792	104660000	9	2683600	0	411740	686030	58170	46247	0	0	0	0	68507
Q91VR7	Q91VR7	Microtubule-associated proteins 1A/1B light chain 3A	Map1lc3a	0	0	0	0	0	0	9588200	0	0	0	0	0	0	0	0	0	0	0	0	0	0	0	0	0	2	2	2	22.3	22.3	22.3	14.272	0.0011547	11.801	114430000	2	28607000	2147000	165810	285130	0	0	0	0	19843000	216700	0
Q91VZ6	Q91VZ6	Stromal membrane-associated protein 1	Smap1	0	0	0	0	0	0	1463300	0	0	0	0	0	0	0	0	0	0	0	0	0	0	0	0	0	1	1	1	2.7	2.7	2.7	47.66	0.000998	7.314	34167000	2	3796400	0	0	0	0	0	0	0	3525900	0	0
Q91WC3	Q91WC3	Long-chain-fatty-acid--CoA ligase 6	Acsl6	0	0	0	0	0	0	0	0	0	0	0	0	0	0	0	0	0	0	0	0	0	0	0	396920	1	1	1	1.6	1.6	1.6	78.016	0.0037771	6.79	3442000	1	86049	0	0	0	0	0	0	0	86049	0	0
Q91WJ8	Q91WJ8	Far upstream element-binding protein 1	Fubp1	0	0	0	0	0	0	0	0	0	0	0	0	0	0	0	0	0	0	0	0	0	0	0	3149600	2	2	2	4.8	4.8	4.8	68.539	0	15.34	27312000	3	881030	0	0	0	0	0	0	0	881030	0	0
Q91WK0	Q91WK0	Leucine-rich repeat flightless-interacting protein 2	Lrrfip2	0	0	54211000	55078000	57108000	69969000	0	51311000	79205000	39320000	50620000	63007000	0	5793700	0	0	0	9347700	5339500	0	10464000	0	0	0	9	9	9	22.7	22.7	22.7	47.147	0	225.59	576510000	86	30343000	0	28920	69682	2473500	3142600	1884100	1912400	0	4197000	5310500
Q91XV3	Q91XV3	Brain acid soluble protein 1	Basp1	0	5845700	7762300	0	0	9416700	0	0	10009000	21074000	4456200	3691800	0	6236300	0	0	0	4591100	0	0	7518400	0	0	0	6	6	6	51.8	51.8	51.8	22.086	0	47.116	115820000	9	11582000	1877300	0	417380	790110	30902	70422	596420	1250900	61481	1753900
Q91YD9	Q91YD9	Neural Wiskott-Aldrich syndrome protein	Wasl	0	0	0	0	0	0	0	0	0	0	0	0	0	0	0	0	0	0	0	0	0	0	0	0	1	1	1	1.6	1.6	1.6	54.274	0.0010753	8.7578	0	1	0	0	0	0	0	0	0	0	0	0	0
Q91YE8	Q91YE8	Synaptopodin-2	Synpo2	0	0	0	0	8948500	0	0	0	0	0	0	0	0	0	0	0	0	0	0	0	0	0	0	0	2	2	2	3.6	3.6	3.6	116.53	0	12.924	61534000	3	1282000	0	0	0	102410	116980	126980	83150	0	85457	137800
Q91YJ2	Q91YJ2	Sorting nexin-4	Snx4	0	0	0	0	0	0	0	0	0	0	0	0	0	0	0	0	0	0	0	0	0	0	0	2652900	2	2	2	5.3	5.3	5.3	51.777	0	14.636	27267000	2	1048700	0	0	0	0	0	0	0	884830	0	0
Q91YK2	Q91YK2	Ribosomal RNA processing protein 1 homolog B	Rrp1b	0	0	0	0	0	0	6187100000	76472000	0	0	0	0	0	0	0	307090000	0	173570000	0	0	0	0	0	793980000	1	1	1	3	3	3	80.581	0.0010225	7.6729	95808000000	88	2456600000	1070200000	949630	208750	0	420920	153160	0	468950000	504290	164650
Q91YQ5	Q91YQ5	Dolichyl-diphosphooligosaccharide--protein glycosyltransferase subunit 1	Rpn1	0	0	0	0	0	0	2610300	0	0	0	0	0	0	0	0	0	0	0	0	0	0	0	0	4794100	3	3	3	6.4	6.4	6.4	68.527	0	19.74	51051000	4	1379800	0	0	0	0	0	0	0	1295300	0	0
Q91YR1	Q91YR1	Twinfilin-1	Twf1	0	0	15384000	16832000	15094000	17484000	0	10997000	10926000	5400600	8345700	11744000	0	0	0	0	0	0	0	0	0	0	0	0	5	5	5	19.1	19.1	19.1	40.079	0	52.722	115710000	26	5785500	0	0	0	518530	761440	383980	411110	0	1037800	882440
Q91YT0	Q91YT0	NADH dehydrogenase [ubiquinone] flavoprotein 1, mitochondrial	Ndufv1	0	0	0	0	0	0	2662900	0	0	0	0	0	0	0	0	0	0	0	0	0	0	0	0	7163700	3	3	3	7.3	7.3	7.3	50.834	0	20.778	51699000	4	2349900	0	0	0	0	0	0	0	1930200	0	0
Q91Z61	Q91Z61	GTP-binding protein Di-Ras1	Diras1	0	0	0	0	0	0	0	0	0	0	0	0	0	0	0	0	0	0	0	0	0	0	0	1371100	1	1	1	5.6	5.6	5.6	22.264	0.0073733	6.5511	11890000	2	990820	0	0	0	0	0	0	0	990820	0	0
Q91ZJ5	Q91ZJ5	UTP--glucose-1-phosphate uridylyltransferase	Ugp2	0	0	0	0	0	0	2551500	0	0	0	0	0	0	0	0	0	0	0	0	0	0	0	0	7733600	3	3	3	7.5	7.5	7.5	56.979	0	22.444	70047000	3	2594300	0	0	0	0	0	0	0	2426000	0	0
Q91ZU6	Q91ZU6	Dystonin	Dst	26731000	5319000	0	0	0	0	0	3119500	4271200	0	3995100	4043800	0	3427600	0	0	0	0	0	0	0	0	0	0	9	9	9	1.7	1.7	1.7	834.21	0	59.592	70331000	9	167060	0	68808	19030	2299.7	2777.9	0	3453.6	0	6411.3	9529.6
Q91ZZ3	Q91ZZ3	Beta-synuclein	Sncb	0	0	0	0	0	0	14499000	0	0	0	0	0	0	0	0	0	0	0	0	0	0	0	0	31479000	3	3	3	30.8	30.8	30.8	14.051	0	78.724	333300000	6	55550000	2557500	0	0	0	0	81757	0	49697000	0	0
Q920I9	Q920I9	WD repeat-containing protein 7	Wdr7	0	0	0	0	0	0	0	0	0	0	0	0	0	0	0	0	0	0	0	0	0	0	0	6144900	2	2	2	2	2	2	163.45	0	25.254	81570000	2	1148900	0	0	0	0	0	0	0	750520	66930	0
Q920M5	Q920M5	Coronin-6	Coro6	0	0	0	0	0	1039100	0	0	0	0	0	0	0	0	0	0	0	0	0	0	0	0	0	0	2	2	2	3.6	3.6	3.6	52.598	0	12.951	13486000	2	842890	0	0	0	0	0	0	44512	0	306510	347420
Q921G7	Q921G7	Electron transfer flavoprotein-ubiquinone oxidoreductase, mitochondrial	Etfdh	0	0	0	0	0	0	0	0	0	0	0	0	0	0	0	0	0	0	0	0	0	0	0	1415600	1	1	1	1.9	1.9	1.9	68.09	0.0064935	6.6261	12276000	1	372000	0	0	0	0	0	0	0	372000	0	0
Q921M7;Q8BHZ0	Q921M7;Q8BHZ0	Protein FAM49B;Protein FAM49A	Fam49b;Fam49a	0	0	0	0	0	0	0	0	0	0	0	0	0	0	0	0	0	0	0	0	0	0	0	7330800	3	3	3	12.7	12.7	12.7	36.776	0	22.416	67437000	5	3549300	0	0	0	0	0	0	0	3345800	0	0
Q922B2	Q922B2	Aspartate--tRNA ligase, cytoplasmic	Dars	0	0	0	0	0	0	0	0	0	0	0	0	0	0	0	0	0	0	0	0	0	0	0	6417200	4	4	4	10.2	10.2	10.2	57.147	0	26.923	55648000	4	1545800	0	0	0	0	0	0	0	1545800	0	0
Q922F4	Q922F4	Tubulin beta-6 chain	Tubb6	0	0	0	0	0	0	0	0	0	0	0	0	27802000	0	0	0	0	0	0	0	0	0	0	0	12	1	1	27.3	4	4	50.09	0.000999	7.3143	101070000	2	5053700	0	0	0	0	0	0	0	4243900	0	0
Q922J3	Q922J3	CAP-Gly domain-containing linker protein 1	Clip1	0	0	0	0	0	0	0	0	0	0	0	0	0	0	0	0	0	0	0	0	0	0	0	2892000	2	2	2	1.9	1.9	1.9	155.81	0	13.343	25079000	2	305840	0	0	0	0	0	0	0	305840	0	0
Q922W5;Q922Q4	Q922W5;Q922Q4	Pyrroline-5-carboxylate reductase 1, mitochondrial;Pyrroline-5-carboxylate reductase 2	Pycr1;Pycr2	0	0	0	0	0	0	4674600	0	0	0	0	0	0	0	0	0	0	0	0	0	0	0	0	0	1	1	1	3.6	3.6	3.6	32.373	0.00099108	7.2384	31100000	3	1943800	977650	0	0	0	0	0	0	426420	0	0
Q922Q8	Q922Q8	Leucine-rich repeat-containing protein 59	Lrrc59	0	0	0	0	0	0	10375000	6161700	5178700	5466800	3974100	6249700	0	7831500	13696000	0	0	6869200	8674400	6986400	18745000	12318000	28308000	5045700	4	4	4	16.3	16.3	16.3	34.877	0	28.254	193400000	18	13814000	1682300	57001	0	222130	127710	0	79644	2554900	979790	533800
Q922R8	Q922R8	Protein disulfide-isomerase A6	Pdia6	0	0	0	0	0	0	0	0	0	0	0	0	0	0	0	0	0	0	0	0	0	0	0	4733700	2	2	2	9.5	9.5	9.5	48.1	0	17.025	41049000	2	2414700	0	0	0	0	0	0	0	2414700	0	0
Q923T9	Q923T9	Calcium/calmodulin-dependent protein kinase type II subunit gamma	Camk2g	0	0	0	0	0	0	19189000	0	0	0	0	0	0	0	0	0	0	0	0	0	0	0	0	0	9	3	3	18.7	6.2	6.2	59.606	0	23.064	162260000	6	6760900	591350	0	606660	0	0	0	0	842700	919570	0
Q923Z0	Q923Z0	G-protein coupled receptor family C group 5 member B	Gprc5b	0	0	0	0	0	0	0	0	0	0	0	0	0	0	0	0	0	0	0	0	0	0	0	9571300	3	3	3	9.5	9.5	9.5	45.899	0	22.966	84926000	4	10616000	0	0	0	0	0	0	0	10375000	0	0
Q925I1	Q925I1	ATPase family AAA domain-containing protein 3	Atad3	26622000	15615000	0	0	0	0	0	0	0	5165400	3676200	0	14820000	6012400	0	11057000	13020000	7627200	19602000	13569000	0	0	0	0	6	6	6	12.5	12.5	12.5	66.741	0	42.46	178070000	19	5396100	710940	735800	518090	0	0	0	0	173490	17432	22885
Q925N0	Q925N0	Sideroflexin-5	Sfxn5	0	0	0	0	0	0	11130000	0	0	0	0	0	0	0	0	0	0	0	0	0	0	0	0	7723600	5	5	5	22.8	22.8	22.8	37.328	0	30.25	121840000	4	10153000	1262800	0	0	0	0	0	0	6709800	0	0
Q99104;E9Q1F5;P21271	Q99104	Unconventional myosin-Va	Myo5a	444510000	318750000	3376300000	3667700000	3084800000	3669000000	125590000	2592700000	3302800000	1768600000	2139700000	3060400000	44178000	719230000	2712200	261240000	220840000	62406000	173210000	43243000	867670000	72685000	5220600	535310	94	94	94	45.1	45.1	45.1	215.54	0	323.31	31115000000	1931	327520000	239130	4715300	4286600	29644000	41391000	20571000	23756000	143310	40783000	50302000
Q99JR1	Q99JR1	Sideroflexin-1	Sfxn1	0	0	0	0	0	0	0	0	0	0	0	0	0	0	0	0	0	0	0	0	0	0	0	2773600	2	2	2	7.5	7.5	7.5	35.649	0	15.137	24976000	3	1665100	0	0	0	0	0	0	0	1603400	0	0
Q99JX3	Q99JX3	Golgi reassembly-stacking protein 2	Gorasp2	0	0	0	0	0	0	0	0	0	0	0	0	0	0	0	0	0	0	0	0	0	0	0	1065200	1	1	1	3.5	3.5	3.5	47.038	0.0019324	7.0067	9236700	1	659760	0	0	0	0	0	0	0	659760	0	0
Q99JY0	Q99JY0	Trifunctional enzyme subunit beta, mitochondrial;3-ketoacyl-CoA thiolase	Hadhb	0	0	0	0	0	0	0	0	0	0	0	0	0	0	0	0	0	0	0	0	0	0	4030500	4615000	2	2	2	4.8	4.8	4.8	51.386	0	14.352	56962000	2	2278500	244850	0	0	0	0	0	0	1630100	0	0
Q99JY9	Q99JY9	Actin-related protein 3	Actr3	9192000	0	32679000	28623000	33841000	40676000	0	18427000	26095000	15612000	11183000	29197000	0	4656300	0	4510800	6415700	0	2985900	11384000	6478500	0	0	18712000	4	4	4	14.4	14.4	14.4	47.357	0	55.929	324200000	22	15438000	0	935590	37259	1050700	1433600	973250	1015800	1223900	2142600	1691800
Q99K28	Q99K28	ADP-ribosylation factor GTPase-activating protein 2	Arfgap2	0	0	0	0	0	0	2147300	0	0	0	0	0	0	0	0	0	0	0	0	0	0	0	0	2468700	2	2	2	4	4	4	56.598	0	13.523	25137000	2	966820	0	0	0	0	0	0	0	830840	0	0
Q99K48	Q99K48	Non-POU domain-containing octamer-binding protein	Nono	0	0	0	0	0	0	26528000	0	0	0	0	0	0	0	26713000	0	0	0	0	0	0	0	63643000	19965000	4	4	4	15.4	15.4	15.4	54.54	0	28.881	275120000	14	13101000	3343000	0	58628	0	0	64250	0	5044500	0	0
Q99KI0	Q99KI0	Aconitate hydratase, mitochondrial	Aco2	19079000	33004000	0	3220800	2123800	0	110330000	4639800	1967000	2627500	3456100	1960500	22182000	25478000	48946000	15572000	10028000	6928500	9285300	6995900	21776000	3799300	13582000	593390000	22	22	22	32.3	32.3	32.3	85.462	0	270.28	5096200000	157	134110000	4959200	564270	879000	23580	123950	43410	25223	117540000	167390	92723
Q99KJ8	Q99KJ8	Dynactin subunit 2	Dctn2	11942000	12363000	7827900	7391000	0	0	9960900	8205600	19372000	11716000	8421800	8804700	12110000	15141000	0	12880000	10730000	8738800	7389800	9953900	43764000	19495000	0	25671000	7	7	7	20.6	20.6	20.6	44.116	0	80.159	397180000	39	19859000	456290	766230	538980	308500	412890	151190	116950	7749300	607850	974480
Q99KK2	Q99KK2	N-acylneuraminate cytidylyltransferase	Cmas	154960000	134360000	61502000	57242000	44031000	44348000	14228000	122920000	39189000	139600000	162640000	128820000	216480000	148020000	20669000	205330000	135320000	344320000	326470000	392820000	0	0	13315000	7156300	16	16	16	41.2	41.2	41.2	48.057	0	301.78	2968500000	145	129060000	1554300	6625800	6035600	1984900	2679200	1026700	1779600	1753600	7178100	2298700
Q99KP6	Q99KP6	Pre-mRNA-processing factor 19	Prpf19	0	0	0	0	0	0	0	0	0	0	0	2694200	0	0	0	0	8231600	0	0	0	0	0	0	0	2	2	2	5	5	5	55.238	0.0011377	11.596	64134000	7	3375500	273550	210860	225000	113290	108170	75323	41470	714390	0	63888
Q99KX1	Q99KX1	Myeloid leukemia factor 2	Mlf2	8414100	15209000	0	0	0	0	0	10960000	0	14990000	8173900	10242000	36124000	23078000	20047000	0	5510100	6727400	4287400	4718400	0	0	0	0	2	2	2	11.3	11.3	11.3	28.055	0	21.282	248970000	39	27664000	6139600	1376800	1317300	481610	0	0	0	0	2224300	1576500
Q99L43	Q99L43	Phosphatidate cytidylyltransferase 2	Cds2	0	0	0	0	0	0	0	0	2142100	0	0	0	0	0	0	0	0	0	0	0	0	0	0	0	1	1	1	4.3	4.3	4.3	51.313	0	30.623	41222000	3	2424800	0	0	0	0	0	0	0	2241400	0	183440
Q99L47	Q99L47	Hsc70-interacting protein	St13	0	0	0	0	0	0	0	0	0	0	0	0	0	0	0	0	0	0	0	0	0	0	0	10762000	3	3	3	9.4	9.4	9.4	41.655	0	21.055	95783000	5	8707600	0	0	0	0	0	0	0	8483700	0	0
Q99LC5	Q99LC5	Electron transfer flavoprotein subunit alpha, mitochondrial	Etfa	0	0	0	0	0	0	0	0	0	0	0	0	0	0	0	0	0	0	0	0	0	0	0	8607700	2	2	2	9.6	9.6	9.6	35.009	0	13.376	76694000	3	3834700	102520	0	0	0	0	0	0	3732200	0	0
Q99LF4	Q99LF4	tRNA-splicing ligase RtcB homolog	Rtcb	0	0	0	0	0	0	3220600	0	0	0	0	0	0	0	0	0	0	0	0	0	0	0	0	1997300	3	3	3	7.3	7.3	7.3	55.249	0	21.069	42422000	6	1767600	161720	129230	102760	7544.1	5518	7932.7	18625	711340	0	0
Q99LI7	Q99LI7	Cleavage stimulation factor subunit 3	Cstf3	2454500	2878300	0	0	0	0	0	11080000	0	10181000	9534300	7048600	3620800	3798500	6687500	0	0	6659000	6329000	7529400	0	0	0	0	4	4	4	6	6	6	82.876	0	30.533	94212000	26	2546300	415620	54663	64488	0	0	0	0	0	473860	0
Q99LX0	Q99LX0	Protein deglycase DJ-1	Park7	0	0	0	0	0	0	0	0	0	0	0	0	0	0	0	0	0	0	0	0	0	0	0	9091100	3	3	3	20.6	20.6	20.6	20.021	0	29.586	106560000	5	8879600	0	0	0	0	0	0	0	8569400	0	0
Q99LX5	Q99LX5	Multiple myeloma tumor-associated protein 2 homolog	Mmtag2	6862300	5366500	0	0	0	0	0	0	0	0	0	0	5701700	0	0	0	0	0	0	0	17208000	0	0	0	2	2	2	10.4	10.4	10.4	29.298	0	13.714	54900000	5	3431300	0	539580	323880	104280	146210	152230	141720	0	116070	130320
Q99MX0	Q99MX0	Transketolase-like protein 1	Tktl1	0	0	0	0	0	0	0	0	0	0	0	0	0	10999000	0	0	0	0	0	0	0	0	0	0	1	1	1	1.7	1.7	1.7	65.244	0.0010549	8.2619	38908000	2	1621200	0	0	0	0	0	0	0	0	0	0
Q99NE5	Q99NE5	Regulating synaptic membrane exocytosis protein 1	Rims1	3863200	3550700	0	0	0	0	0	0	12552000	0	0	0	3121900	3823600	0	3501600	3170900	0	0	0	0	0	0	0	3	3	3	3.3	3.3	3.3	163.16	0	23.69	72438000	7	1006100	45079	83238	74802	0	0	0	0	304130	9408.6	117470
Q99NF8	Q99NF8	Ran-binding protein 17	Ranbp17	0	0	0	0	0	0	0	0	0	0	0	0	0	0	0	0	0	0	0	15563000	0	0	0	0	2	2	2	2.1	2.1	2.1	124.05	0.0011123	10.834	628130000	2	11852000	2516300	529290	868830	249630	343350	538240	469310	1847500	277450	321480
Q99P72	Q99P72	Reticulon-4	Rtn4	0	0	0	0	0	0	5715500	0	0	0	0	0	0	0	0	0	0	0	0	0	0	0	0	45240000	6	6	6	9.2	9.2	9.2	126.61	0	69.56	430180000	12	9776900	0	0	0	0	0	0	0	9659500	0	0
Q99PL5	Q99PL5	Ribosome-binding protein 1	Rrbp1	0	0	0	0	0	0	0	0	0	0	0	0	0	0	0	0	0	0	0	2398700	0	0	0	0	3	3	3	2.2	2.2	2.2	172.88	0	19.92	66062000	3	569500	18218	32649	27446	0	42933	49304	0	90921	113280	0
Q99PL6	Q99PL6	UBX domain-containing protein 6	Ubxn6	0	0	0	0	0	0	0	0	0	0	0	0	0	0	0	0	0	0	0	0	0	0	0	3166000	1	1	1	2.7	2.7	2.7	49.795	0.0010121	7.5581	27455000	1	1372700	0	0	0	0	0	0	0	1372700	0	0
Q99PU5	Q99PU5	Long-chain-fatty-acid--CoA ligase ACSBG1	Acsbg1	0	0	0	0	0	0	0	0	0	0	0	0	0	0	0	0	0	0	0	0	0	0	0	11364000	3	3	3	8	8	8	80.425	0	23.324	98549000	4	2898500	0	0	0	0	0	0	0	2898500	0	0
Q9CPN9	Q9CPN9		2210010C04Rik	0	0	0	0	0	0	927470000	0	0	0	0	0	0	0	426620000	0	0	0	0	0	0	0	496010000	180540000	1	1	1	4.9	4.9	4.9	26.422	0	22.872	6664000000	65	666400000	166510000	14581000	57616000	968050	758570	0	0	86164000	16706000	739340
Q9CPQ1	Q9CPQ1	Cytochrome c oxidase subunit 6C	Cox6c	0	0	0	0	0	0	9416100	0	0	0	0	0	0	0	0	0	0	0	0	0	0	0	10085000	9921900	3	3	3	40.8	40.8	40.8	8.4689	0	20.831	137830000	3	27565000	2825600	0	0	0	0	0	0	20528000	0	0
Q9CPQ8	Q9CPQ8	ATP synthase subunit g, mitochondrial	Atp5l	0	0	0	0	0	0	0	0	0	0	0	0	0	0	0	0	0	0	0	0	0	0	0	9622100	2	2	2	34	34	34	11.424	0.0011161	10.93	96012000	2	19202000	0	0	0	0	0	0	0	16688000	0	0
Q9CPR4;B2RY53	Q9CPR4	60S ribosomal protein L17	Rpl17	53073000	59378000	43377000	33405000	33783000	31801000	22954000	11642000	44980000	39339000	33437000	33085000	39750000	28858000	18237000	39564000	40464000	24857000	34047000	27318000	92272000	30759000	28296000	12623000	5	5	5	28.3	28.3	28.3	21.423	0	84.378	891910000	79	99101000	3997800	6672000	7694600	3557600	3953400	2378700	2433000	11841000	1522900	7327600
Q9CPV4	Q9CPV4	Glyoxalase domain-containing protein 4	Glod4	0	0	0	0	0	0	0	0	0	0	0	0	0	0	0	0	0	0	0	0	0	0	0	5950300	3	3	3	14.1	14.1	14.1	33.316	0	20.979	51987000	3	2475600	0	0	0	0	0	0	0	2457100	0	0
Q9CQ19	Q9CQ19	Myosin regulatory light polypeptide 9	Myl9	0	0	38927000	44187000	44521000	33802000	0	22851000	32573000	15756000	19608000	16717000	0	0	0	0	0	14710000	0	0	0	0	0	0	7	2	2	50.6	12.2	12.2	19.854	0	30.112	317440000	41	35271000	0	184050	168070	4063400	5453700	3872000	2605500	0	4035200	5097700
Q9CQ54	Q9CQ54	NADH dehydrogenase [ubiquinone] 1 subunit C2	Ndufc2	0	0	0	0	0	0	0	0	0	0	0	0	0	0	0	0	0	0	0	0	0	0	0	1523600	1	1	1	10.8	10.8	10.8	14.164	0.0010953	9.5617	13213000	1	1651600	0	0	0	0	0	0	0	1651600	0	0
Q9CQ69	Q9CQ69	Cytochrome b-c1 complex subunit 8	Uqcrq	18658000	11263000	0	0	0	0	33255000	0	0	0	0	3858900	0	8718200	22874000	19197000	15926000	6656100	19460000	10325000	18755000	34027000	50339000	10810000	3	3	3	28	28	28	9.7681	0	43.645	361900000	32	60316000	7197900	2448500	2359000	281160	402650	353200	0	10834000	338380	444110
Q9CQA3	Q9CQA3	Succinate dehydrogenase [ubiquinone] iron-sulfur subunit, mitochondrial	Sdhb	0	0	0	0	0	0	0	0	0	0	0	0	0	0	0	0	0	0	0	0	0	0	0	4417400	2	2	2	7.8	7.8	7.8	31.814	0	12.843	38306000	1	2016100	0	0	0	0	0	0	0	2016100	0	0
Q9CQA6	Q9CQA6	Coiled-coil-helix-coiled-coil-helix domain-containing protein 1	Chchd1	0	0	0	0	0	0	0	0	0	0	0	0	0	0	0	0	0	0	0	0	0	0	0	2203100	1	1	1	13.6	13.6	13.6	13.608	0.0019455	7.0651	24045000	1	4809000	0	0	0	0	0	0	0	3820900	0	0
Q9CQC7	Q9CQC7	NADH dehydrogenase [ubiquinone] 1 beta subcomplex subunit 4	Ndufb4	0	0	0	0	0	0	0	0	0	0	0	0	0	0	0	0	0	0	0	0	0	0	0	3771800	2	2	2	16.3	16.3	16.3	15.081	0	15.061	33618000	2	6723600	0	0	0	0	0	0	0	6541600	0	0
Q9CQI3	Q9CQI3	Glia maturation factor beta	Gmfb	0	0	0	0	0	0	2045900	0	0	0	0	0	0	0	0	0	0	0	0	0	0	0	0	0	1	1	1	7.7	7.7	7.7	16.723	0.0011136	10.915	33661000	1	3740100	0	0	0	0	0	0	0	3361800	0	0
Q9CQP0	Q9CQP0	39S ribosomal protein L33, mitochondrial	Mrpl33	0	0	0	0	0	0	2231100	0	0	0	0	0	0	0	0	0	0	0	0	0	0	0	0	0	1	1	1	20	20	20	7.4158	0.0064695	6.5983	19139000	3	4784600	1583300	0	0	0	0	0	0	1096900	0	0
Q9CQQ7	Q9CQQ7	ATP synthase F(0) complex subunit B1, mitochondrial	Atp5f1	0	0	0	0	0	0	7437500	0	0	0	0	0	0	0	7340000	0	0	0	0	0	0	0	0	10793000	5	5	5	16.8	16.8	16.8	28.948	0	29.879	145310000	6	8547900	930530	0	0	0	0	0	0	6372800	21523	0
Q9CQT1	Q9CQT1	Methylthioribose-1-phosphate isomerase	Mri1	0	0	0	0	0	0	0	0	0	0	0	0	0	0	0	0	0	0	0	2796200000	0	0	0	0	1	1	1	3.3	3.3	3.3	39.41	0.0010111	7.4936	38425000000	1178	1746600000	240380000	40344000	48901000	6304100	4357100	0	0	13310000	48865000	5739300
Q9CQV6	Q9CQV6	Microtubule-associated proteins 1A/1B light chain 3B	Map1lc3b	0	0	0	0	0	0	3952500	0	0	0	0	0	0	0	0	0	0	0	0	0	0	0	0	0	1	1	1	11.2	11.2	11.2	14.617	0.0019361	7.0233	34921000	2	8730200	0	0	0	0	0	0	0	7086200	0	0
Q9CQV8	Q9CQV8	14-3-3 protein beta/alpha;14-3-3 protein beta/alpha, N-terminally processed	Ywhab	4095100	4109300	0	4141100	0	0	0	7807300	13029000	5862200	8840600	7988200	4911200	4632700	0	3440000	0	3000900	2611300	2543300	4564200	0	0	0	8	5	5	34.1	23.2	23.2	28.086	0	58.521	246430000	24	17602000	366730	333820	335030	168050	349820	108510	0	10013000	600400	1229400
Q9CQW1	Q9CQW1	Synaptobrevin homolog YKT6	Ykt6	0	0	0	0	0	0	0	0	0	0	0	0	0	0	0	0	0	0	0	0	0	0	0	1068800	1	1	1	6.6	6.6	6.6	22.314	0.0010395	8.0378	9268100	1	662010	0	0	0	0	0	0	0	662010	0	0
Q9CQZ1	Q9CQZ1	Heat shock factor-binding protein 1	Hsbp1	48765000	44889000	0	0	0	0	0	0	0	0	0	0	0	0	0	0	0	24703000	0	0	0	0	0	0	3	3	3	48.7	48.7	48.7	8.6107	0	34.511	307380000	7	61477000	0	9712600	8136800	0	0	0	0	2692500	1596400	0
Q9CQZ5	Q9CQZ5	NADH dehydrogenase [ubiquinone] 1 alpha subcomplex subunit 6	Ndufa6	0	0	0	0	0	0	3671100	0	0	0	0	0	0	0	0	0	0	0	0	0	0	0	0	6334600	2	2	2	21.4	21.4	21.4	15.283	0	13.225	68240000	3	8530000	516420	0	0	0	0	0	0	7185100	0	0
Q9CR00	Q9CR00	26S proteasome non-ATPase regulatory subunit 9	Psmd9	0	0	0	0	0	0	0	0	0	0	0	0	0	0	0	0	0	0	0	0	0	0	0	1952900	1	1	1	5.4	5.4	5.4	24.72	0.0038573	6.9872	16935000	1	1411200	0	0	0	0	0	0	0	1411200	0	0
Q9CR16	Q9CR16	Peptidyl-prolyl cis-trans isomerase D	Ppid	0	0	0	0	0	0	0	0	0	0	0	0	0	0	0	0	0	0	0	0	0	0	0	11719000	4	4	4	10.8	10.8	10.8	40.742	0	27.533	101630000	6	4839400	0	0	0	0	0	0	0	4839400	0	0
Q9CR26	Q9CR26	Vacuolar protein sorting-associated protein VTA1 homolog	Vta1	0	0	0	0	0	0	0	0	0	0	0	0	0	0	0	0	6453500	0	0	0	0	0	0	0	1	1	1	4.5	4.5	4.5	33.913	0.0019569	7.1197	16884000	1	1407000	0	0	660140	0	209920	0	0	0	0	0
Q9CR57	Q9CR57	60S ribosomal protein L14	Rpl14	48741000	69021000	0	0	0	0	27463000	0	0	27891000	26315000	22618000	35795000	33087000	20410000	37981000	36283000	19808000	32637000	25804000	74975000	31194000	20266000	14494000	3	3	3	17.1	17.1	17.1	23.564	0	60.095	803860000	60	160770000	12374000	9545600	13578000	3618600	3954400	2725900	2321100	29700000	888900	4114900
Q9CR62	Q9CR62	Mitochondrial 2-oxoglutarate/malate carrier protein	Slc25a11	8949200	0	0	0	0	0	13897000	0	0	0	0	0	0	0	5400400	10935000	11739000	6911100	9672400	10390000	11724000	0	34510000	2764800	6	6	6	22	22	22	34.155	0	78.047	181980000	21	10705000	1608700	163480	132020	0	0	0	0	2398200	30851	0
Q9CR68	Q9CR68	Cytochrome b-c1 complex subunit Rieske, mitochondrial;Cytochrome b-c1 complex subunit 11	Uqcrfs1	0	0	0	0	0	0	0	0	0	0	0	0	0	0	0	0	0	0	0	0	0	0	0	14070000	3	3	3	16.8	16.8	16.8	29.367	0	23.756	150670000	4	10045000	771630	0	0	0	0	0	0	8134200	0	0
Q9CR95	Q9CR95	Adaptin ear-binding coat-associated protein 1	Necap1	0	0	0	0	0	0	0	0	0	0	0	0	0	0	0	0	0	0	0	0	0	0	0	6178600	1	1	1	6.2	6.2	6.2	29.639	0	23.463	100500000	4	8375100	0	0	0	0	0	0	0	8375100	0	0
Q9CRB6	Q9CRB6	Tubulin polymerization-promoting protein family member 3	Tppp3	0	0	0	0	0	0	8026400	0	0	0	0	0	0	0	0	0	0	0	0	0	0	0	14774000	23344000	3	3	3	23.9	23.9	23.9	18.965	0	49.278	208380000	7	18944000	300990	0	0	0	0	0	0	15486000	0	0
Q9CVB6	Q9CVB6	Actin-related protein 2/3 complex subunit 2	Arpc2	6187900	6603200	18740000	21864000	18480000	20108000	0	20362000	37481000	11910000	29802000	20293000	6948200	8638500	0	8786000	8061500	5084000	7323700	6908000	9734900	0	0	0	4	4	4	15.7	15.7	15.7	34.357	0	25.562	265580000	10	13279000	0	214370	178040	983980	1511900	942540	1149600	138340	1464400	1906100
Q9CWF2	Q9CWF2	Tubulin beta-2B chain	Tubb2b	0	0	0	0	0	0	0	14420000	6105400	24926000	23796000	20177000	30630000	16949000	0	0	0	7247700	0	4947700	9225800	0	0	0	20	2	2	51.2	3.6	3.6	49.953	0	20.259	374860000	25	18743000	2701500	318690	112850	218500	126220	0	324480	6395900	723400	420530
Q9CWJ9	Q9CWJ9	Bifunctional purine biosynthesis protein PURH;Phosphoribosylaminoimidazolecarboxamide formyltransferase;IMP cyclohydrolase	Atic	0	0	0	0	0	0	0	0	0	0	0	0	0	0	0	0	0	0	0	0	0	0	0	3484900	2	2	2	4.7	4.7	4.7	64.217	0	14.489	30220000	2	863420	0	0	0	0	0	0	0	863420	0	0
Q9CWS0	Q9CWS0	N(G),N(G)-dimethylarginine dimethylaminohydrolase 1	Ddah1	0	0	0	0	0	0	3286800	0	0	0	0	0	0	0	0	0	0	0	0	0	0	0	0	0	1	1	1	3.9	3.9	3.9	31.381	0.0010194	7.6298	127940000	3	7526100	507900	0	0	0	0	0	0	6696500	0	0
Q9CWZ7	Q9CWZ7	Gamma-soluble NSF attachment protein	Napg	0	0	0	0	0	0	0	0	0	0	0	0	0	0	0	0	0	0	0	0	0	0	0	33130000	6	6	6	25.3	25.3	25.3	34.732	0	93.99	289680000	8	16093000	0	0	0	0	45355	0	0	15961000	0	0
Q9CXW4	Q9CXW4	60S ribosomal protein L11	Rpl11	13305000	14614000	8367000	5490100	3958700	0	12179000	2148800	0	8095400	10122000	10577000	10438000	10090000	8660000	8080100	11533000	9424200	11021000	10299000	11912000	0	7857400	9370800	2	2	2	12.9	12.9	12.9	20.252	0	18.037	285650000	63	28565000	2435100	1281000	1432700	622960	570900	265440	248360	7350900	270840	532810
Q9CY27	Q9CY27	Very-long-chain enoyl-CoA reductase	Tecr	0	0	0	0	0	0	349450	0	0	0	0	0	0	0	0	0	0	0	0	0	0	0	0	0	1	1	1	2.9	2.9	2.9	36.09	0.0010081	7.4492	8420400	1	647720	0	0	0	0	0	0	0	603000	0	0
Q9CY57	Q9CY57	Chromatin target of PRMT1 protein	Chtop	0	3910100	0	0	0	0	0	0	0	0	0	0	0	0	0	0	0	0	0	0	0	0	0	0	1	1	1	6.4	6.4	6.4	26.585	1	-2	11656000	1	1295100	0	378270	427040	0	0	0	0	0	0	0
Q9CY58	Q9CY58	Plasminogen activator inhibitor 1 RNA-binding protein	Serbp1	0	0	0	0	0	0	5144000	0	0	0	0	0	0	0	0	0	0	0	0	0	0	0	0	0	2	2	2	6.9	6.9	6.9	44.714	0	12.941	76160000	1	4231100	643960	0	0	0	0	0	0	2606200	0	0
Q9CYH2	Q9CYH2	Redox-regulatory protein FAM213A	Fam213a	0	0	0	0	0	0	0	0	0	0	0	0	0	0	0	0	0	0	0	0	0	0	0	2196500	1	1	1	6	6	6	24.394	0.01	6.4621	19048000	1	1360500	0	0	0	0	0	0	0	1360500	0	0
Q9CYI4	Q9CYI4	Putative RNA-binding protein Luc7-like 1	Luc7l	0	3973800	0	0	0	0	0	0	0	2912200	3282400	3265900	3868600	8492100	0	0	0	0	0	0	4926700	0	0	0	5	2	2	13.5	6.5	6.5	43.934	0	12.666	30770000	4	1709500	0	138790	237040	0	0	0	0	0	98447	0
Q9CYR6	Q9CYR6	Phosphoacetylglucosamine mutase	Pgm3	0	0	0	0	0	0	0	0	0	0	0	0	0	345790	0	0	0	0	0	0	0	0	0	0	1	1	1	2.4	2.4	2.4	59.452	0.0011025	10.339	11895000	1	396510	0	0	0	0	0	0	0	387710	0	0
Q9CYT6	Q9CYT6	Adenylyl cyclase-associated protein 2	Cap2	0	0	0	0	0	0	0	0	0	0	0	0	0	0	0	0	0	0	0	0	0	0	0	5199200	1	1	1	3.2	3.2	3.2	52.861	0	29.494	45086000	0	1669900	0	0	0	0	0	0	0	1669900	0	0
Q9CYZ2	Q9CYZ2	Tumor protein D54	Tpd52l2	12314000	16903000	5592000	0	0	0	0	10251000	0	13376000	11782000	9968100	19350000	21296000	6318000	11486000	10434000	12943000	9760300	13801000	0	0	0	3859200	6	6	6	31.8	31.8	31.8	24.043	0	45.163	223170000	41	17167000	1215100	862690	1236300	118930	131330	0	0	2305900	1009400	259110
Q9CZ04	Q9CZ04	COP9 signalosome complex subunit 7a	Cops7a	0	0	0	0	0	0	0	0	0	0	0	0	0	0	0	0	0	0	0	0	0	0	0	3816200	2	2	2	12.4	12.4	12.4	30.224	0	14.602	33093000	1	2363800	0	0	0	0	0	0	0	2363800	0	0
Q9CZ13	Q9CZ13	Cytochrome b-c1 complex subunit 1, mitochondrial	Uqcrc1	0	0	0	0	0	0	15006000	0	0	0	0	0	0	0	0	0	0	0	0	0	0	0	0	31933000	6	6	6	15.6	15.6	15.6	52.851	0	48.68	351160000	13	16722000	301680	0	0	0	0	0	0	15392000	0	30777
Q9CZ30	Q9CZ30	Obg-like ATPase 1	Ola1	0	0	0	0	0	0	2294200	0	0	0	0	0	0	0	0	0	0	0	0	0	0	0	0	5673200	2	2	2	6.8	6.8	6.8	44.729	0	12.949	54158000	2	2083000	0	0	0	0	0	0	0	1946600	0	0
Q9CZ44	Q9CZ44	NSFL1 cofactor p47	Nsfl1c	0	0	0	0	0	0	0	0	0	0	0	0	0	0	0	0	0	0	0	0	0	0	0	1237500	1	1	1	4.3	4.3	4.3	40.709	0.0010132	7.5659	10732000	1	487800	0	0	0	0	0	0	0	487800	0	0
Q9CZM2	Q9CZM2	60S ribosomal protein L15	Rpl15	26679000	32563000	21380000	4593900	17461000	24537000	0	3893700	19420000	11265000	12062000	14522000	16687000	15974000	0	12558000	18548000	9017500	12047000	8849500	30342000	15064000	0	0	4	4	4	18.1	18.1	18.1	24.146	0	39.531	328720000	49	29883000	583040	1299800	3024200	1606700	438620	968060	1379700	541650	330190	2677600
Q9CZU6;Q80X68	Q9CZU6;Q80X68	Citrate synthase, mitochondrial;Citrate synthase	Cs;Csl	0	0	0	0	0	0	28526000	0	0	0	0	0	0	0	0	0	0	0	0	0	0	0	0	55101000	4	4	4	10.1	10.1	10.1	51.736	0	27.635	544040000	11	27202000	1042700	0	0	0	0	0	0	23645000	0	0
Q9CZW5	Q9CZW5	Mitochondrial import receptor subunit TOM70	Tomm70a	0	0	0	0	0	0	0	0	0	0	0	0	0	0	0	0	0	0	0	0	0	0	0	4393300	2	2	2	5.7	5.7	5.7	67.589	0	14.615	41855000	2	1350200	0	0	0	0	0	0	0	1228900	0	0
Q9CZX8	Q9CZX8	40S ribosomal protein S19	Rps19	15328000	18727000	5082000	10728000	4760000	5211300	33043000	13008000	6426000	22372000	11158000	14432000	13076000	55241000	35094000	18103000	14901000	13553000	13881000	8686500	42746000	39721000	104560000	28045000	7	7	7	43.4	43.4	43.4	16.085	0	70.088	729010000	106	81001000	9405800	1526000	1890700	683210	1415700	255800	291210	24128000	996710	1209200
Q9CZY3;E9PY39;Q9D2M8	Q9CZY3;E9PY39;Q9D2M8	Ubiquitin-conjugating enzyme E2 variant 1;Ubiquitin-conjugating enzyme E2 variant 2	Ube2v1;Gm20431;Ube2v2	0	0	0	0	0	0	4266300	0	0	0	0	0	0	0	4394400	0	0	0	0	0	0	0	0	21294000	5	5	5	38.8	38.8	38.8	16.355	0	41.227	216700000	8	21670000	1309200	0	0	0	0	0	0	19900000	0	0
Q9D023	Q9D023	Mitochondrial pyruvate carrier 2	Mpc2	0	0	0	0	0	0	0	0	0	0	0	0	0	0	0	0	0	0	0	0	0	0	0	1346600	1	1	1	8.7	8.7	8.7	14.286	0.0010256	7.7716	11677000	2	1459700	0	0	0	0	0	0	0	1459700	0	0
Q9D051	Q9D051	Pyruvate dehydrogenase E1 component subunit beta, mitochondrial	Pdhb	0	0	0	0	0	0	19229000	0	0	0	0	0	0	0	20797000	0	0	0	0	0	0	0	0	66276000	5	5	5	15.3	15.3	15.3	38.937	0	63.97	902520000	21	42977000	3205400	452330	0	342920	330240	409490	271360	32799000	380000	420930
Q9D0E1	Q9D0E1	Heterogeneous nuclear ribonucleoprotein M	Hnrnpm	0	0	0	0	0	0	6311500	0	0	0	0	0	0	0	0	0	0	0	0	0	0	0	0	6023200	4	4	4	8.8	8.8	8.8	77.648	0	30.389	124720000	5	2653500	128970	0	0	49057	46972	0	0	1343700	0	53781
Q9D0F9	Q9D0F9	Phosphoglucomutase-1	Pgm1	0	0	0	0	0	0	0	0	0	0	0	0	0	0	0	0	0	0	0	0	0	0	0	3917400	2	2	2	5.5	5.5	5.5	61.417	0	13.755	36389000	3	1070300	0	0	0	0	0	0	0	999120	0	0
Q9D0I9	Q9D0I9	Arginine--tRNA ligase, cytoplasmic	Rars	0	0	0	0	0	0	0	0	0	0	0	0	0	0	0	0	0	0	0	0	0	0	0	2504700	2	2	2	3.5	3.5	3.5	75.673	0.0011364	11.588	24427000	2	660180	0	0	0	0	0	0	0	587030	0	0
Q9D0M3	Q9D0M3	Cytochrome c1, heme protein, mitochondrial	Cyc1	10317000	0	0	0	0	0	15621000	0	0	0	0	0	10911000	7306300	10680000	11969000	8683700	0	13635000	0	10245000	32471000	24428000	18205000	4	4	4	16.3	16.3	16.3	35.327	0	78.632	334970000	24	23926000	2825500	313730	95912	486270	0	0	0	10355000	204600	493370
Q9D0M5;P63168	Q9D0M5;P63168	Dynein light chain 2, cytoplasmic;Dynein light chain 1, cytoplasmic	Dynll2;Dynll1	0	0	0	0	0	0	0	0	0	0	0	0	0	0	0	0	0	3001800	0	0	0	0	0	0	2	2	2	27	27	27	10.35	0	12.937	73076000	3	14615000	749460	439260	450480	257220	341910	0	101430	3527500	2282900	455740
Q9D0R2	Q9D0R2	Threonine--tRNA ligase, cytoplasmic	Tars	0	0	0	0	0	0	0	0	0	0	0	0	0	0	0	0	0	0	0	0	0	0	0	1193600	1	1	1	1.7	1.7	1.7	83.355	0.0056127	6.7379	10350000	1	252450	0	0	0	0	0	0	0	252450	0	0
Q9D172	Q9D172	ES1 protein homolog, mitochondrial	D10Jhu81e	0	0	0	0	0	0	0	0	0	0	0	0	0	0	0	0	0	0	0	0	0	0	0	18572000	3	3	3	13.2	13.2	13.2	28.09	0	52.472	178370000	4	13721000	492620	0	0	0	0	0	0	12388000	0	0
Q9D1A2	Q9D1A2	Cytosolic non-specific dipeptidase	Cndp2	0	0	0	0	0	0	0	0	0	0	0	0	0	0	0	0	0	0	0	0	0	0	0	8642400	3	3	3	7.2	7.2	7.2	52.767	0	22.046	77446000	3	3097800	0	0	0	0	0	0	0	2997800	0	0
Q9D1G1;P62821;P61027;Q9DD03;P61028;P55258;Q8K386	Q9D1G1;P62821	Ras-related protein Rab-1B;Ras-related protein Rab-1A	Rab1b;Rab1A	0	0	0	0	0	0	0	0	0	0	0	0	0	0	0	0	0	0	0	0	0	0	0	9830800	3	3	3	16.9	16.9	16.9	22.187	0	18.664	90606000	5	6040400	218910	0	0	0	0	0	0	5683300	0	0
Q9D1K2	Q9D1K2	V-type proton ATPase subunit F	Atp6v1f	0	0	0	0	0	0	3340100	0	0	0	0	0	0	0	0	0	0	0	0	0	0	0	0	3536500	2	2	2	25.2	25.2	25.2	13.37	0.0012005	12.474	46797000	2	5849600	1010300	0	0	0	0	0	0	3868900	0	69510
Q9D1R9	Q9D1R9	60S ribosomal protein L34	Rpl34	8929000	9563800	0	0	0	0	12262000	0	0	8829800	0	0	0	0	9857300	0	0	0	0	0	11827000	0	11039000	3878800	3	3	3	20.5	20.5	20.5	13.293	0	17.04	177000000	35	29500000	4224200	1772900	1440900	856130	942890	312720	354480	5696700	0	1345300
Q9D2G2	Q9D2G2	Dihydrolipoyllysine-residue succinyltransferase component of 2-oxoglutarate dehydrogenase complex, mitochondrial	Dlst	9445900	16256000	3559300	3756600	4075400	4062600	0	2246500	2749400	3751600	4213500	2376800	14510000	10915000	0	3256700	7727400	0	2902500	5384800	2394900	0	0	5888900	5	5	5	10.6	10.6	10.6	48.994	0	33.18	170090000	42	7086900	0	381120	569040	123630	179640	118960	124490	3311100	131730	118910
Q9D2N4	Q9D2N4	Dystrobrevin alpha	Dtna	0	0	0	0	0	0	0	0	0	0	0	0	0	0	0	0	0	0	0	0	0	0	0	299980	1	1	1	2	2	2	84.066	0.001003	7.3527	2601300	1	61936	0	0	0	0	0	0	0	61936	0	0
Q9D358	Q9D358	Low molecular weight phosphotyrosine protein phosphatase	Acp1	0	0	0	0	0	0	0	0	0	3197500	6829400	0	12771000	9659500	17620000	0	0	0	0	0	0	0	0	3992200	2	2	2	12.7	12.7	12.7	18.192	0	13.711	132010000	15	16501000	6685900	0	0	0	0	0	0	5686500	215100	0
Q9D394;Q8R4C2;Q8BIJ7	Q9D394	Protein RUFY3	Rufy3	4837600	8918600	0	0	0	0	0	0	0	0	4776000	4544800	5925200	0	0	4793600	4471300	0	3785900	4493500	0	0	0	0	7	7	7	17.1	17.1	17.1	53.006	0	44.273	168210000	14	6469800	718790	193670	284160	0	81510	0	0	2458100	170580	0
Q9D3A9	Q9D3A9	Protein tweety homolog 1	Ttyh1	0	0	0	0	0	0	522420	0	0	0	0	0	0	0	0	0	0	0	0	0	0	0	0	0	1	1	1	3.1	3.1	3.1	49.032	0.0019531	7.0977	11835000	1	845340	0	0	0	0	0	0	0	783250	0	0
Q9D620	Q9D620	Rab11 family-interacting protein 1	Rab11fip1	0	0	507850	0	0	0	0	0	0	0	0	0	0	0	0	0	0	0	0	0	0	0	0	0	1	1	1	1.2	1.2	1.2	70.683	0.0082418	6.4932	38778000	7	1211800	0	0	0	13240	0	0	0	0	0	0
Q9D6F9	Q9D6F9	Tubulin beta-4A chain	Tubb4a	11284000	25664000	0	0	0	0	60340000	37171000	25705000	33795000	26386000	20438000	48902000	75477000	138700000	21748000	17638000	34273000	23140000	23945000	0	0	31969000	84057000	20	6	6	58.6	14.6	14.6	49.585	0	184.97	1598000000	78	79900000	18984000	787180	946160	317020	46540	0	0	29233000	3003000	1366700
Q9D6M3;Q9DB41	Q9D6M3	Mitochondrial glutamate carrier 1	Slc25a22	17192000	9949000	11445000	6959700	20386000	19057000	10922000	4656900	7329400	8412500	4817000	3892400	22874000	7230200	10772000	15815000	13537000	20362000	26056000	30249000	7918100	7142400	6377500	6440200	9	9	9	30.7	30.7	30.7	34.67	0	67.374	406200000	56	23894000	2810000	832710	453320	875610	992890	822300	655660	5833700	329950	1056600
Q9D6R2	Q9D6R2	Isocitrate dehydrogenase [NAD] subunit alpha, mitochondrial	Idh3a	0	0	0	0	0	0	35679000	0	0	0	0	0	0	0	35844000	0	0	0	0	0	0	0	0	81535000	8	8	8	24.3	24.3	24.3	39.638	0	68.572	1020900000	16	48614000	2676900	0	0	119280	0	0	0	42220000	139670	290860
Q9D7S7	Q9D7S7	60S ribosomal protein L22-like 1	Rpl22l1	0	12176000	11032000	10740000	12854000	12301000	9446700	7674700	13410000	6621900	6861200	9667000	8873000	13327000	9109100	16072000	0	10598000	9697100	17779000	65531000	74533000	49339000	7852900	2	2	2	19.7	19.7	19.7	14.467	0	17.866	423760000	17	105940000	7247200	1672700	2489000	3418000	3268600	2885100	2937700	15319000	3270800	5388200
Q9D819	Q9D819	Inorganic pyrophosphatase	Ppa1	0	0	0	0	0	0	0	0	0	0	0	0	0	0	0	0	0	0	0	0	0	0	0	5681000	3	3	3	13.1	13.1	13.1	32.667	0	16.281	56509000	4	3139400	171820	0	0	0	0	0	0	2736900	0	0
Q9D824	Q9D824	Pre-mRNA 3-end-processing factor FIP1	Fip1l1	0	0	0	0	0	0	0	0	0	0	0	0	0	0	0	0	0	0	0	3244800	0	0	0	0	1	1	1	3.3	3.3	3.3	64.958	0.0065177	6.6906	24780000	2	1032500	0	89453	101490	21241	0	0	0	0	59683	33267
Q9D855	Q9D855	Cytochrome b-c1 complex subunit 7	Uqcrb	0	0	0	0	0	0	0	0	0	0	0	0	0	0	0	0	0	0	0	0	0	0	0	1995500	2	2	2	20.7	20.7	20.7	13.527	0.0011236	11.101	23779000	2	3963200	408190	0	0	0	0	0	0	2884000	0	0
Q9D898	Q9D898	Actin-related protein 2/3 complex subunit 5-like protein	Arpc5l	6058700	0	0	0	0	0	0	44109000	0	31636000	23173000	40341000	0	6877700	0	0	8499000	0	0	0	8997800	0	0	5876600	2	2	2	20.3	20.3	20.3	16.98	0	28.694	319200000	15	35467000	0	537450	68650	3696800	4551100	0	2893500	4569000	6807300	0
Q9D8E6	Q9D8E6	60S ribosomal protein L4	Rpl4	121510000	127640000	66611000	65834000	28089000	43493000	48144000	19623000	69921000	59439000	51509000	59921000	69109000	59883000	39520000	67225000	87894000	49985000	66150000	41543000	118980000	56206000	34254000	31942000	13	13	13	30.8	30.8	30.8	47.153	0	110.18	1618800000	107	101170000	5164200	8464000	9746300	2252200	2856700	826640	929600	12358000	1065000	3966900
Q9D8N0	Q9D8N0	Elongation factor 1-gamma	Eef1g	7592200	0	0	0	0	0	6025800	0	0	5406700	6920200	6390200	0	5324400	0	0	10480000	5504100	0	0	0	0	0	18250000	4	4	4	11.4	11.4	11.4	50.06	0	31.634	335930000	23	13997000	597730	258370	179480	0	225340	0	0	10070000	0	192580
Q9D8Y0	Q9D8Y0	EF-hand domain-containing protein D2	Efhd2	0	0	0	0	0	0	0	0	0	0	0	0	0	0	0	0	0	0	0	0	0	0	0	8404900	4	4	4	15.8	15.8	15.8	26.791	0	35.861	500530000	15	45503000	222640	1214500	414530	0	0	0	0	6625900	0	0
Q9DB05	Q9DB05	Alpha-soluble NSF attachment protein	Napa	0	0	0	0	0	0	1120900	0	0	0	0	0	0	0	0	0	0	0	0	0	0	0	0	0	1	1	1	3.4	3.4	3.4	33.189	0.0082192	6.4852	19020000	1	1056700	0	0	0	0	0	0	0	953040	0	0
Q9DB15	Q9DB15	39S ribosomal protein L12, mitochondrial	Mrpl12	0	0	0	0	0	0	0	0	0	0	0	0	0	0	0	0	2991300	0	0	0	0	0	0	0	2	2	2	12.9	12.9	12.9	21.708	0	12.867	35548000	2	5078300	518330	520350	662020	0	0	0	0	1395800	0	0
Q9DB20	Q9DB20	ATP synthase subunit O, mitochondrial	Atp5o	73958000	83747000	12671000	17086000	42508000	28268000	320080000	27268000	10591000	37684000	16067000	9867800	66602000	81856000	309560000	107770000	67448000	66230000	73474000	71453000	147200000	177330000	710940000	246990000	10	10	10	52.1	52.1	52.1	23.363	0	248.45	5139400000	186	428280000	80389000	7104800	7623000	1377000	2863200	1514900	1174200	171640000	2810200	1903300
Q9DB72	Q9DB72	BTB/POZ domain-containing protein 17	Btbd17	44561000	80420000	26807000	23718000	7788300	0	90796000	52929000	16276000	35365000	37040000	19644000	35259000	45415000	98059000	53425000	29522000	33420000	32408000	46176000	236800000	81665000	354970000	70530000	10	10	10	33.9	33.9	33.9	52.602	0	323.31	2108100000	148	84323000	11186000	1422900	3060900	724480	423010	529550	308210	27248000	2594500	689690
Q9DB77	Q9DB77	Cytochrome b-c1 complex subunit 2, mitochondrial	Uqcrc2	9309700	6174600	0	0	0	0	16083000	0	0	0	0	0	5600000	3208700	13164000	11882000	12927000	4534000	14879000	9540400	9834400	13042000	12567000	39188000	10	10	10	28	28	28	48.234	0	104.47	690030000	47	36317000	1634200	569410	159070	17602	0	25958	0	28604000	0	0
Q9DBC7	Q9DBC7	cAMP-dependent protein kinase type I-alpha regulatory subunit;cAMP-dependent protein kinase type I-alpha regulatory subunit, N-terminally processed	Prkar1a	0	0	0	0	0	0	0	0	0	0	0	0	0	0	0	0	0	0	0	0	0	0	0	1059300	1	1	1	3.1	3.1	3.1	43.185	0.0037807	6.7965	9186000	1	483470	0	0	0	0	0	0	0	483470	0	0
Q9DBF1	Q9DBF1	Alpha-aminoadipic semialdehyde dehydrogenase	Aldh7a1	0	0	0	0	0	0	2037700	0	0	0	0	0	0	0	0	0	0	0	0	0	0	0	0	0	1	1	1	3.2	3.2	3.2	58.861	0.0010183	7.6234	20199000	1	878220	0	0	0	0	0	0	0	730820	0	0
Q9DBG3	Q9DBG3	AP-2 complex subunit beta	Ap2b1	127770000	212670000	51801000	52170000	80441000	108370000	269800000	46876000	56908000	59440000	63505000	63523000	87296000	88232000	97164000	242790000	235920000	128600000	116540000	170870000	97485000	116270000	67284000	90726000	25	25	16	30	30	20.7	104.58	0	216.87	3778700000	246	85879000	6958300	3452100	4578700	661410	691740	524320	636940	20425000	1261800	1483000
Q9DBJ1;O70250	Q9DBJ1;O70250	Phosphoglycerate mutase 1;Phosphoglycerate mutase 2	Pgam1;Pgam2	0	0	0	0	0	0	2527200	0	0	0	0	0	0	0	0	0	0	0	0	0	0	0	0	0	2	2	2	9.8	9.8	9.8	28.832	0.0011325	11.484	2639900000	3	203070000	568750	19748000	22675000	0	12534000	0	0	1448100	11876000	0
Q9DBP5	Q9DBP5	UMP-CMP kinase	Cmpk1	0	0	0	0	0	0	0	0	0	0	0	0	0	0	0	0	0	0	0	0	0	0	0	5634300	4	4	4	25.5	25.5	25.5	22.165	0	25.478	54028000	5	4911600	0	0	33327	0	0	0	0	4441700	46650	0
Q9DBR7;Q8BG95	Q9DBR7	Protein phosphatase 1 regulatory subunit 12A	Ppp1r12a	3057800	3428900	12081000	25004000	13371000	0	0	17839000	13269000	8721100	14465000	19018000	0	4121300	0	0	0	5448000	7557400	8003200	0	0	0	3777300	9	9	9	9.6	9.6	9.6	114.99	0	57.542	183470000	22	3744400	14665	48543	75461	203110	435440	144620	96773	114120	636030	361320
Q9DBS2	Q9DBS2	Tumor protein p63-regulated gene 1-like protein	Tprg1l	0	0	0	0	0	0	0	0	0	0	0	0	0	0	0	0	0	0	0	0	0	0	0	5341300	1	1	1	12	12	12	29.814	0.0011628	11.934	46319000	1	3308500	0	0	0	0	0	0	0	3308500	0	0
Q9DC51	Q9DC51	Guanine nucleotide-binding protein G(k) subunit alpha	Gnai3	0	0	0	0	0	0	0	0	0	0	0	0	0	0	0	0	0	0	0	0	0	0	0	1049200	3	1	1	10.7	4.2	4.2	40.538	0.0038278	6.9175	9098400	1	606560	0	0	0	0	0	0	0	606560	0	0
Q9DC69	Q9DC69	NADH dehydrogenase [ubiquinone] 1 alpha subcomplex subunit 9, mitochondrial	Ndufa9	0	0	0	0	0	0	1679200	0	0	0	0	0	0	0	0	0	0	0	0	0	0	0	0	0	1	1	1	3.4	3.4	3.4	42.525	0.0011013	9.9601	38833000	2	1553300	0	0	0	0	0	0	0	1441600	0	0
Q9DCJ5	Q9DCJ5	NADH dehydrogenase [ubiquinone] 1 alpha subcomplex subunit 8	Ndufa8	0	0	0	0	0	0	4832900	0	0	0	0	0	0	0	0	0	0	0	0	0	0	0	0	16061000	4	4	4	36.6	36.6	36.6	19.992	0	32.362	166450000	7	18495000	0	0	0	0	123800	0	0	17303000	0	51764
Q9DCL9	Q9DCL9	Multifunctional protein ADE2;Phosphoribosylaminoimidazole-succinocarboxamide synthase;Phosphoribosylaminoimidazole carboxylase	Paics	0	0	0	0	0	0	0	0	0	0	0	0	0	0	0	0	0	0	0	0	0	0	0	6068000	2	2	2	5.6	5.6	5.6	47.006	0	13.181	52689000	2	2634500	0	0	0	0	0	0	0	2631000	0	0
Q9DCT8	Q9DCT8	Cysteine-rich protein 2	Crip2	0	0	0	0	0	0	0	0	0	0	0	0	0	0	0	0	0	0	0	0	0	0	0	3387300	1	1	1	15.4	15.4	15.4	22.727	0.0010438	8.1289	29374000	1	2937400	0	0	0	0	0	0	0	2937400	0	0
Q9DCW4;A0A0N4SVE0	Q9DCW4;A0A0N4SVE0	Electron transfer flavoprotein subunit beta	Etfb	0	0	0	0	0	0	0	0	0	0	0	0	0	0	0	0	0	0	0	0	0	0	0	6459300	3	3	3	16.9	16.9	16.9	27.623	0	21.465	59880000	3	4606200	0	0	0	0	0	0	0	4308700	0	0
Q9DCX2	Q9DCX2	ATP synthase subunit d, mitochondrial	Atp5h	0	0	0	0	0	0	3645300	0	0	0	0	0	0	0	4117500	0	0	0	0	0	0	0	0	51857000	8	8	8	42.9	42.9	42.9	18.749	0	80.604	550930000	18	50084000	1453500	190370	254530	0	0	0	0	46401000	0	0
Q9EP89	Q9EP89	Serine beta-lactamase-like protein LACTB, mitochondrial	Lactb	0	0	0	0	0	4219300	0	0	0	0	0	0	0	0	0	0	0	0	0	0	0	0	0	0	2	2	2	3.8	3.8	3.8	60.705	0	13.237	14303000	2	572110	0	0	0	107640	0	59240	115670	0	0	175900
Q9EQF6	Q9EQF6	Dihydropyrimidinase-related protein 5	Dpysl5	0	0	0	0	0	0	10326000	0	0	0	0	0	0	0	0	0	0	0	0	0	0	0	0	51461000	8	8	8	20.7	20.7	20.7	61.516	0	85.586	550650000	11	18988000	182730	66793	89384	234510	0	236310	432180	16863000	31911	0
Q9EQH3	Q9EQH3	Vacuolar protein sorting-associated protein 35	Vps35	0	0	0	0	0	0	0	0	0	0	0	0	0	0	3005400	0	0	0	0	0	0	0	0	2790400	2	2	2	3.5	3.5	3.5	91.712	0	17.768	34993000	2	813790	217830	0	0	0	0	0	0	556930	0	0
Q9EQN3	Q9EQN3	TSC22 domain family protein 4	Tsc22d4	0	0	0	0	0	5946600	0	0	0	0	0	0	0	0	0	0	0	0	0	0	0	0	0	0	1	1	1	4.7	4.7	4.7	39.978	0	23.99	38474000	4	1672800	0	0	0	208010	335700	178110	177200	0	0	423070
Q9EQZ6	Q9EQZ6	Rap guanine nucleotide exchange factor 4	Rapgef4	0	0	0	0	0	0	0	0	0	3717000	0	0	0	0	0	0	2335900	0	1829300	0	0	0	0	0	2	2	2	2.3	2.3	2.3	115.49	0	13.316	23763000	4	440050	74715	17355	22224	0	0	0	0	0	0	73721
Q9ER00	Q9ER00	Syntaxin-12	Stx12	0	0	0	0	0	0	0	0	0	0	0	0	0	0	0	0	0	0	0	0	0	0	0	4848000	2	2	2	9.5	9.5	9.5	31.195	0	17.892	42040000	3	3233900	0	0	0	0	0	0	0	3233900	0	0
Q9ERD7;CON__ENSEMBL:ENSBTAP00000025008;A2AQ07	Q9ERD7	Tubulin beta-3 chain	Tubb3	34970000	39201000	7309000	10889000	9517300	0	79847000	89177000	29634000	138660000	85942000	85580000	155950000	224290000	178190000	54085000	41262000	70893000	57583000	63304000	38511000	35754000	35578000	57917000	18	7	5	49.8	26.2	21.1	50.418	0	251.58	2628100000	173	131410000	29482000	2141400	3148800	261570	469640	263010	90062	31006000	6954900	1452400
Q9ERK4	Q9ERK4	Exportin-2	Cse1l	0	0	0	0	0	0	0	0	0	0	0	0	0	0	0	0	0	0	0	0	0	0	0	1306800	2	2	2	2.6	2.6	2.6	110.45	0	13.48	28285000	2	543930	0	0	0	0	0	0	0	217920	0	0
Q9ES97	Q9ES97	Reticulon-3	Rtn3	0	0	0	0	0	0	0	0	0	0	0	0	0	0	0	0	0	0	0	0	0	0	0	33373000	12	12	12	17	17	17	103.88	0	85.327	294010000	16	7171000	35901	0	0	0	0	0	0	7058600	0	0
Q9ESX4	Q9ESX4	Nucleolar protein of 40 kDa	Zcchc17	0	0	0	0	0	0	0	0	0	0	0	0	0	0	0	0	0	0	2184700	0	0	0	0	0	1	1	1	6.2	6.2	6.2	27.471	0.0010449	8.1303	150180000	6	15018000	0	829660	657940	0	0	2385000	0	0	1047300	1825200
Q9ESZ8;Q99NI3	Q9ESZ8;Q99NI3	General transcription factor II-I;General transcription factor II-I repeat domain-containing protein 2	Gtf2i;Gtf2ird2	6227700	0	0	0	0	0	0	0	0	0	0	0	0	0	0	0	0	0	0	0	0	0	0	0	2	2	2	2.5	2.5	2.5	112.26	0.0011494	11.727	24229000	6	504770	0	129740	0	0	64060	0	0	0	67719	59060
Q9JHR7	Q9JHR7	Insulin-degrading enzyme	Ide	0	0	0	0	0	0	0	0	0	0	0	0	0	0	0	0	2853800	0	0	0	0	0	0	0	1	1	1	1.1	1.1	1.1	117.77	0.0073394	6.5017	2849500	1	56989	0	0	0	0	0	0	0	0	0	0
Q9JHU4	Q9JHU4	Cytoplasmic dynein 1 heavy chain 1	Dync1h1	0	2294000	0	0	0	0	11559000	2875700	0	2778000	5711400	2125900	3558100	7810100	5890100	0	2864100	5859300	3516700	0	2134200	0	3160300	148840000	27	27	27	8.1	8.1	8.1	532.04	0	303.69	1004300000	41	3877700	124440	22804	20445	3520.1	3311.1	0	0	3228600	39124	19049
Q9JIA1	Q9JIA1	Leucine-rich glioma-inactivated protein 1	Lgi1	0	0	0	0	0	0	6236100	0	0	0	0	0	0	0	6443900	0	0	0	0	0	0	0	0	5019600	5	5	5	10.2	10.2	10.2	63.643	0	34.482	96806000	6	3122800	371620	0	0	0	0	0	57118	2060800	0	0
Q9JIS5	Q9JIS5	Synaptic vesicle glycoprotein 2A	Sv2a	0	0	0	0	0	0	4781400	0	0	0	0	0	0	2799600	0	0	0	5601200	5241000	3410000	0	0	0	15348000	6	6	6	12.4	12.4	12.4	82.646	0	131.72	168400000	11	6477000	152050	17252	34690	49211	0	100850	31926	4638100	59645	0
Q9JJ28	Q9JJ28	Protein flightless-1 homolog	Flii	0	0	19449000	20380000	0	30985000	0	57492000	17762000	52919000	70791000	77949000	0	12241000	0	0	0	11652000	10574000	0	0	0	0	0	11	11	11	10.9	10.9	10.9	144.8	0	104.98	427880000	39	6901300	0	0	25436	279820	428390	200800	237180	0	1545700	552870
Q9JJI8	Q9JJI8	60S ribosomal protein L38	Rpl38	0	0	0	0	0	0	10725000	0	0	0	10369000	10804000	10359000	12895000	13515000	0	0	0	0	0	0	0	21429000	11162000	5	5	5	50	50	50	8.2038	0	43.79	290390000	17	96798000	15134000	1212600	1958800	659810	1119900	0	268190	38699000	1648400	1543100
Q9JJK2	Q9JJK2	LanC-like protein 2	Lancl2	0	0	0	0	0	0	0	0	0	0	0	0	0	0	0	0	0	0	0	0	0	0	0	1886300	2	2	2	6.4	6.4	6.4	50.777	0	12.67	16357000	1	681550	0	0	0	0	0	0	0	681550	0	0
Q9JJV2	Q9JJV2	Profilin-2	Pfn2	11163000	16940000	0	0	0	0	10092000	10038000	0	0	9570300	10164000	17117000	21911000	13111000	0	0	0	0	0	0	0	12555000	44694000	4	4	4	26.4	26.4	26.4	15.032	0	47.878	689250000	33	98464000	5728800	1660500	1889100	675230	490480	0	0	68657000	1572700	928370
Q9JKC6	Q9JKC6	Cell cycle exit and neuronal differentiation protein 1	Cend1	0	0	0	0	0	0	0	0	0	0	0	0	0	0	0	0	0	0	0	0	0	0	0	6890800	1	1	1	12.8	12.8	12.8	14.987	0.00099206	7.2627	59755000	3	9959200	0	0	0	0	0	0	0	9959200	0	0
Q9JKD3	Q9JKD3	Secretory carrier-associated membrane protein 5	Scamp5	0	0	0	0	0	0	1660800	0	0	0	0	0	0	0	1844100	0	0	0	0	0	0	0	0	9110500	2	2	2	8.5	8.5	8.5	26.068	0	15.976	83706000	5	20926000	1743300	0	0	0	0	0	0	18407000	0	0
Q9JKK7	Q9JKK7	Tropomodulin-2	Tmod2	25389000	29797000	307600000	295890000	293220000	485790000	0	266970000	385890000	247850000	301190000	331590000	0	80379000	0	12665000	11018000	73720000	32995000	17987000	23897000	3573000	0	0	15	15	15	39.9	39.9	39.9	39.51	0	323.31	3569400000	245	187860000	0	1787900	2338800	13230000	15798000	9214100	11620000	0	26675000	25493000
Q9JKY5	Q9JKY5	Huntingtin-interacting protein 1-related protein	Hip1r	0	0	0	0	0	0	0	0	0	0	0	0	0	0	0	0	0	0	0	0	0	0	3985600	3552400	2	2	2	2.5	2.5	2.5	119.43	0	15.25	33321000	3	520640	0	0	0	0	0	0	0	476340	0	0
Q9JLM8	Q9JLM8	Serine/threonine-protein kinase DCLK1	Dclk1	0	0	0	0	0	0	3807900	0	0	0	0	0	0	0	4253700	0	0	0	0	0	0	0	4072000	5693700	3	3	3	5.3	5.3	5.3	84.152	0	21.379	89516000	5	2632800	262310	68889	48218	0	0	0	0	1443900	31289	0
Q9JLV5	Q9JLV5	Cullin-3	Cul3	0	0	0	0	0	4993500	0	0	0	0	0	0	0	0	0	0	0	0	0	0	0	0	0	0	1	1	1	2	2	2	88.947	0.0010764	8.8642	29642000	1	673680	0	0	0	21040	23450	0	77782	551410	0	0
Q9JLZ3	Q9JLZ3	Methylglutaconyl-CoA hydratase, mitochondrial	Auh	0	1992900	0	0	0	0	18695000	0	0	0	0	0	0	1664600	16098000	5054700	2535700	3845700	2603300	3887600	2650600	0	16665000	19178000	3	3	3	13.4	13.4	13.4	33.395	0	33.893	273270000	21	15182000	2604000	37344	88493	0	0	0	0	8917500	0	0
Q9JM63	Q9JM63	ATP-sensitive inward rectifier potassium channel 10	Kcnj10	0	0	0	0	0	0	0	0	0	0	0	0	0	0	3153400	0	0	0	0	0	0	0	0	0	1	1	1	5.3	5.3	5.3	42.432	0	27.393	92077000	3	7673100	811260	0	0	0	0	0	0	6665800	0	0
Q9JM76	Q9JM76	Actin-related protein 2/3 complex subunit 3	Arpc3	0	2592600	3037900	2976700	0	0	0	23505000	4905900	4864300	18649000	19067000	0	2362700	1740900	0	0	0	0	0	4497300	0	0	6838700	2	2	2	13.5	13.5	13.5	20.524	0	19.049	220450000	15	22045000	833280	133140	337420	610940	523580	0	0	8011500	3469500	1497300
Q9JM93	Q9JM93	ADP-ribosylation factor-like protein 6-interacting protein 4	Arl6ip4	5275100	15619000	0	3211100	0	0	0	4556000	0	3426000	0	3623000	5036700	0	0	0	0	7549600	4273200	8783200	16652000	10874000	0	0	4	4	4	24.5	24.5	24.5	25.524	0	29.358	94762000	21	11845000	433720	704860	2146700	272600	448530	0	0	0	1110000	184770
Q9JM96	Q9JM96	Cdc42 effector protein 4	Cdc42ep4	0	0	0	0	0	0	632120	0	0	0	0	0	0	0	0	0	0	0	0	0	0	0	0	0	1	1	1	4	4	4	37.869	0.0010101	7.4701	20467000	1	1137000	0	0	0	0	0	0	0	933140	0	0
Q9JMA1	Q9JMA1	Ubiquitin carboxyl-terminal hydrolase 14	Usp14	0	0	0	0	0	0	0	0	0	0	0	0	0	0	0	0	0	0	0	0	0	0	0	1211900	1	1	1	2.2	2.2	2.2	56.001	0.0037736	6.7852	10510000	1	420380	0	0	0	0	0	0	0	420380	0	0
Q9JME5	Q9JME5	AP-3 complex subunit beta-2	Ap3b2	0	0	0	0	0	0	0	0	0	0	0	0	0	0	0	0	0	0	0	0	0	0	0	8334800	4	4	4	3.4	3.4	3.4	119.19	0	26.229	74967000	5	1249400	0	0	0	0	0	0	0	1204600	0	0
Q9JMH9	Q9JMH9	Unconventional myosin-XVIIIa	Myo18a	64094000	67774000	806650000	786570000	770980000	945540000	700940	924090000	1385000000	1060400000	1564700000	1461500000	13399000	84677000	0	12340000	11729000	78330000	41022000	26020000	125130000	13551000	1981900	10496000	72	72	72	39.6	39.6	39.6	232.75	0	323.31	10872000000	859	102570000	75727	721000	663650	6913900	8488400	5144200	5522300	1055100	14060000	17701000
Q9R0T7;Q9QUK9	Q9R0T7;Q9QUK9		Try4;Try5	0	0	0	0	0	0	0	0	0	0	0	0	0	0	0	0	0	0	0	36115000	0	0	0	0	1	1	1	8.1	8.1	8.1	26.274	0	13.141	4597900000	85	459790000	6579600	35326000	53984000	3995600	28038000	17960000	1318800	26750000	24520000	17872000
Q9QUR7	Q9QUR7	Peptidyl-prolyl cis-trans isomerase NIMA-interacting 1	Pin1	0	0	0	0	0	0	0	0	0	0	0	0	0	0	0	0	0	0	0	0	0	0	0	6634100	3	3	3	25.5	25.5	25.5	18.37	0	24.83	64864000	7	6486400	410130	0	0	0	0	0	0	5752900	0	0
Q9QWI6	Q9QWI6	SRC kinase signaling inhibitor 1	Srcin1	537600000	466670000	298590000	297230000	464440000	378490000	50945000	138820000	305100000	149730000	172980000	120270000	216340000	166210000	27507000	258300000	213140000	448490000	428040000	488660000	102300000	17692000	26801000	87610000	53	53	53	50.2	50.2	50.2	134.86	0	323.31	6167400000	586	83343000	680980	7728500	7050400	3157000	3121300	3361800	2770200	6188400	2532900	4915100
Q9QWW1;Q99JP6;Q9Z2Y3	Q9QWW1;Q99JP6;Q9Z2Y3	Homer protein homolog 2;Homer protein homolog 3;Homer protein homolog 1	Homer2;Homer3;Homer1	0	0	0	0	0	0	0	0	0	0	0	0	0	2903600	0	0	0	0	0	0	0	0	0	0	2	2	2	5.4	5.4	5.4	40.57	0	13.361	5409100	3	284690	0	0	0	0	0	0	0	0	0	167970
Q9QXL2;Q9QXL1	Q9QXL2	Kinesin-like protein KIF21A	Kif21a	10317000	13344000	0	0	0	0	8136100	0	2929800	3807200	3246200	3049700	5366900	7873700	5511900	4327700	9200800	3590000	10141000	0	5084800	0	6363900	35002000	10	10	10	8.2	8.2	8.2	186.53	0	96.572	435580000	36	6599700	389580	189600	228880	31775	82003	0	0	4575800	22428	77008
Q9QXS1	Q9QXS1	Plectin	Plec	96753000	88457000	37043000	32906000	44515000	26430000	21575000	44072000	47825000	53044000	53033000	44617000	38803000	90080000	16988000	51126000	39419000	46245000	40596000	32628000	31350000	0	0	40408000	50	50	49	12.5	12.5	12.4	534.18	0	318.22	1089400000	135	3731000	54072	354080	350800	111330	121070	101230	73793	344240	181840	202290
Q9QXS6	Q9QXS6	Drebrin	Dbn1	20707000	8957600	342310000	368400000	56686000	72571000	4079600	334670000	676970000	324890000	480640000	741770000	2832600	47216000	4508100	4677400	7141600	798730	5812900	6269300	63993000	1082900	0	8645000	26	26	26	37.3	37.3	37.3	77.286	0	323.31	4049300000	303	139630000	1635000	1269700	423780	9327700	11580000	3542000	5207100	4932300	15956000	24936000
Q9QXV0	Q9QXV0	ProSAAS;KEP;Big SAAS;Little SAAS;Big PEN-LEN;PEN;PEN-20;PEN-19;Little LEN;Big LEN	Pcsk1n	0	0	0	0	0	0	0	0	0	0	0	0	0	0	0	0	0	0	0	0	0	0	0	0	1	1	1	4.7	4.7	4.7	27.27	0	13.665	0	1	0	0	0	0	0	0	0	0	0	0	0
Q9QXX4	Q9QXX4	Calcium-binding mitochondrial carrier protein Aralar2	Slc25a13	0	0	0	0	0	0	0	0	0	0	0	0	0	0	0	0	0	0	0	9177100	0	0	0	0	3	1	1	4.4	1.9	1.9	74.466	0.0010638	8.5302	36052000	2	1001400	0	0	0	0	0	0	0	0	0	0
Q9QXY6	Q9QXY6	EH domain-containing protein 3	Ehd3	0	0	0	0	0	0	0	0	0	0	0	0	0	0	0	0	0	0	0	0	0	0	0	4888900	2	2	2	4.5	4.5	4.5	60.82	0	14.814	42395000	2	1514100	0	0	0	0	0	0	0	1514100	0	0
Q9QXZ0	Q9QXZ0	Microtubule-actin cross-linking factor 1	Macf1	0	0	0	0	0	0	0	0	0	0	0	0	0	0	0	0	21171000	0	0	0	0	0	0	0	4	3	3	0.6	0.5	0.5	831.87	0	16.728	33148000	3	80067	0	3835.5	1680.6	3277.2	0	0	0	0	0	3394.7
Q9QY76	Q9QY76	Vesicle-associated membrane protein-associated protein B	Vapb	0	0	0	0	0	0	0	0	0	0	0	0	0	0	0	0	0	0	0	0	0	0	0	6139400	1	1	1	5.8	5.8	5.8	26.946	0.0037843	6.8102	53239000	3	3549300	0	0	0	0	0	0	0	3549300	0	0
Q9QYB5	Q9QYB5	Gamma-adducin	Add3	0	0	0	0	0	0	0	0	0	4485500	0	3692200	0	0	0	0	0	0	0	0	0	0	0	0	3	3	3	7.5	7.5	7.5	78.776	0	16.763	46652000	3	1666100	0	0	38231	0	0	0	0	1040500	0	0
Q9QYB8	Q9QYB8	Beta-adducin	Add2	0	0	0	0	0	0	0	5869200	0	0	0	0	0	0	0	0	0	0	0	0	8923100	0	0	0	5	4	4	7.3	6.2	6.2	80.641	0	25.099	178100000	7	5238400	0	50890	104170	90591	51335	63543	232300	2714400	112470	715370
Q9QYC0	Q9QYC0	Alpha-adducin	Add1	0	6347100	6552700	0	8406400	0	19433000	11302000	9607900	17750000	18464000	15343000	0	6679600	0	4767600	6578700	9037600	5684300	0	11332000	5811100	30626000	39595000	9	9	8	16.3	16.3	15.2	80.646	0	84.071	587060000	42	21743000	0	37135	167750	279060	142340	217330	53035	14540000	564330	585880
Q9QYG0	Q9QYG0	Protein NDRG2	Ndrg2	0	0	0	0	0	0	13190000	0	0	0	0	0	0	0	11167000	0	0	0	0	0	0	0	0	21923000	3	3	3	13.2	13.2	13.2	40.789	0	51.69	331020000	11	19472000	974360	46718	52615	0	0	0	0	17054000	55717	0
Q9QYH6;Q9ER67	Q9QYH6	Melanoma-associated antigen D1	Maged1	1741900000	2135500000	954300000	868240000	911620000	666900000	3311400000	2771400000	1465900000	2534200000	3052000000	2470800000	4354900000	3389100000	2736500000	1431300000	1608900000	2069300000	1394000000	2035900000	19624000	1789900	0	11185000	29	29	29	37.3	37.3	37.3	85.669	0	323.31	54087000000	1632	2080300000	547780000	52362000	63568000	31486000	36335000	19401000	19868000	3574300	156870000	136910000
Q9QYK7	Q9QYK7	RING finger protein 11	Rnf11	0	0	0	0	0	0	0	0	0	0	0	0	0	0	0	0	0	0	0	0	0	0	0	959380	1	1	1	7.8	7.8	7.8	17.458	0.001006	7.3934	8319500	1	1188500	0	0	0	0	0	0	0	1188500	0	0
Q9QYR6	Q9QYR6	Microtubule-associated protein 1A;MAP1A heavy chain;MAP1 light chain LC2	Map1a	134000000	179250000	233390000	187130000	377080000	269320000	181160000	193010000	161630000	140690000	156420000	135720000	94695000	130320000	71646000	108510000	92095000	310790000	244200000	239820000	361240000	210820000	282160000	345860000	60	60	59	29.2	29.2	28.9	300.14	0	323.31	7310000000	541	61429000	988640	1202800	1354700	1733900	1948600	1695300	1247400	25361000	2252700	2050900
Q9QYS9	Q9QYS9	Protein quaking	Qki	0	0	0	0	0	0	747560	0	0	0	0	0	0	0	0	0	0	0	0	0	0	0	0	0	1	1	1	4.1	4.1	4.1	37.67	0.0038499	6.9628	18693000	1	1335200	0	0	0	0	0	207330	0	1039000	0	0
Q9QYX7	Q9QYX7	Protein piccolo	Pclo	7614100	7117400	0	0	0	0	9882900	12100000	46035000	13086000	3752000	14932000	0	7120100	6709700	3584000	6408700	4668400	3288600	5608500	0	0	5350200	66201000	32	31	31	8.9	8.6	8.6	550.83	0	217.39	629910000	39	2560600	82136	56016	57293	735.58	1787.3	0	0	1676400	11108	230310
Q9QZ06	Q9QZ06	Toll-interacting protein	Tollip	0	0	0	0	0	0	0	0	0	0	0	0	0	0	0	0	0	0	0	0	0	0	0	4016900	3	3	3	13.1	13.1	13.1	30.345	0	24.81	77161000	7	6430100	0	0	0	315100	629830	530490	615800	2902800	736890	460750
Q9R0K7	Q9R0K7	Plasma membrane calcium-transporting ATPase 2	Atp2b2	0	3270400	0	0	0	0	4721700	3197100	0	0	3585100	3155400	6316900	12841000	4936000	4009900	0	0	0	4064100	3062600	2477100	0	168540000	19	19	13	20.8	20.8	15.2	132.59	0	238.86	1291800000	60	23923000	607240	51830	100440	26257	25105	0	10302	21564000	124000	89422
Q9R0P3	Q9R0P3	S-formylglutathione hydrolase	Esd	0	0	0	0	0	0	0	0	0	0	0	0	0	0	0	0	477190	0	0	0	0	0	0	0	1	1	1	7.8	7.8	7.8	31.319	0.001001	7.3312	25177000	1	1798300	0	67329	62755	0	0	0	0	1454500	0	0
Q9R0P5	Q9R0P5	Destrin	Dstn	0	0	0	0	0	0	2533500	0	0	0	0	0	0	0	6394100	0	0	0	0	0	0	0	0	2919000	2	2	2	14.5	14.5	14.5	18.521	0	15.423	82783000	19	7525800	1584500	162750	208780	0	0	0	0	2610000	0	0
Q9R0P9	Q9R0P9	Ubiquitin carboxyl-terminal hydrolase isozyme L1	Uchl1	0	0	0	0	0	0	11078000	0	0	0	0	0	0	0	12161000	0	0	0	0	0	0	0	0	17536000	3	3	3	19.7	19.7	19.7	24.838	0	49.212	230900000	3	23090000	2711600	0	0	0	0	0	0	18630000	0	0
Q9R0Q6	Q9R0Q6	Actin-related protein 2/3 complex subunit 1A	Arpc1a	4207700	3708500	22574000	12482000	13823000	17893000	4572600	33895000	8910400	23742000	17558000	26561000	2673800	3812100	0	4344200	3587100	0	3652900	0	5443100	0	2170500	0	6	6	6	24.1	24.1	24.1	41.626	0	43.017	263130000	31	12530000	344020	117310	136950	789530	602280	377040	395720	1687500	2160100	895360
Q9R0Y5	Q9R0Y5	Adenylate kinase isoenzyme 1	Ak1	0	0	0	0	0	0	0	0	0	0	0	0	0	0	0	0	0	0	0	0	0	0	0	9182900	2	2	2	12.9	12.9	12.9	21.539	0	14.643	93109000	4	8464400	627610	0	0	0	0	0	0	7239200	0	0
Q9R111	Q9R111	Guanine deaminase	Gda	0	0	0	0	0	0	0	0	0	0	0	0	0	0	4297800	0	0	0	0	0	0	0	0	5048400	3	3	3	8.4	8.4	8.4	51.012	0	17.344	67325000	3	2589400	306770	0	0	0	0	0	0	2255500	0	0
Q9R1Q8;Q9WVA4	Q9R1Q8	Transgelin-3	Tagln3	0	0	0	0	0	0	4003500	0	0	0	0	0	0	0	0	0	0	0	0	0	0	0	0	29997000	5	5	5	32.7	32.7	32.7	22.47	0	33.561	282130000	5	20152000	90771	0	0	0	0	0	0	19824000	0	0
Q9R1R2	Q9R1R2	Tripartite motif-containing protein 3	Trim3	0	0	0	0	0	0	0	0	0	0	0	0	0	0	0	0	0	5642400	0	0	0	0	0	0	2	2	2	2.8	2.8	2.8	80.774	0.0011507	11.769	42064000	2	1168400	145660	67246	0	40261	72006	0	0	0	0	146840
Q9R1T4	Q9R1T4	Septin-6	Sept6	8606500	0	8035100	12283000	0	9374500	0	7475700	1334000	7144500	15242000	5739000	17569000	18339000	0	10373000	9478900	7455700	0	0	0	0	0	0	11	6	6	20	11.8	11.8	49.619	0	96.938	820610000	29	39077000	1840300	472400	276900	406630	351350	80398	480740	28536000	492010	354280
Q9R257	Q9R257	Heme-binding protein 1	Hebp1	0	0	0	0	0	0	0	0	0	0	0	0	0	0	0	0	0	0	0	0	0	0	0	6846600	2	2	2	20	20	20	21.067	0	19.087	59372000	3	5397400	0	0	0	0	0	0	0	5397400	0	0
Q9WTM5	Q9WTM5	RuvB-like 2	Ruvbl2	0	0	0	0	0	0	0	0	0	0	0	0	981040	0	0	0	0	0	0	0	0	0	0	0	1	1	1	2.4	2.4	2.4	51.112	0.00098717	7.2249	8698700	1	322170	0	0	0	0	0	0	0	255620	0	0
Q9WTP7	Q9WTP7	GTP:AMP phosphotransferase AK3, mitochondrial	Ak3	0	0	0	0	0	0	0	0	0	0	0	0	0	0	0	0	0	0	0	0	0	0	0	2058800	1	1	1	6.6	6.6	6.6	25.426	0	14.378	17853000	1	1115800	0	0	0	0	0	0	0	1115800	0	0
Q9WTQ5	Q9WTQ5	A-kinase anchor protein 12	Akap12	0	0	0	0	0	0	0	0	0	0	0	0	0	0	0	0	0	0	0	0	0	0	0	2615700	2	2	2	1.8	1.8	1.8	180.69	0	12.706	22683000	1	354420	0	0	0	0	0	0	0	354420	0	0
Q9WTT4	Q9WTT4	V-type proton ATPase subunit G 2	Atp6v1g2	0	0	0	0	0	0	35039000	0	0	0	0	0	0	0	35705000	0	0	0	0	0	0	0	60705000	52872000	6	6	6	44.1	44.1	44.1	13.651	0	152.96	743870000	26	106270000	12977000	1035300	803770	0	0	0	0	73894000	472350	0
Q9WTX5	Q9WTX5	S-phase kinase-associated protein 1	Skp1	0	0	0	0	0	0	0	0	0	0	0	0	0	0	0	0	0	0	0	2172000	0	0	0	0	1	1	1	7.4	7.4	7.4	18.672	0	16.385	72137000	9	7213700	809890	125130	53689	0	0	0	0	3263500	189150	0
Q9WU78	Q9WU78	Programmed cell death 6-interacting protein	Pdcd6ip	0	0	0	0	0	0	0	0	0	0	0	0	0	0	0	0	0	0	0	0	0	0	0	9602700	3	3	3	3.7	3.7	3.7	96.023	0	31.264	95527000	5	2076700	132350	0	0	0	0	0	0	1810300	0	0
Q9WUA3	Q9WUA3	ATP-dependent 6-phosphofructokinase, platelet type	Pfkp	0	2901500	0	0	0	0	306970000	0	0	0	2455200	2048000	0	2836900	46158000	0	0	0	2424600	0	0	0	3410800	13665000	19	18	17	25.8	24.6	22.2	85.454	0	193.79	1076500000	64	32621000	13237000	56552	129660	52651	44723	0	0	7903600	170880	132900
Q9WUB3	Q9WUB3	Glycogen phosphorylase, muscle form	Pygm	0	0	0	0	0	0	0	0	0	0	0	0	0	0	0	0	0	0	0	0	0	0	0	2215400	4	2	2	5.2	2.9	2.9	97.285	0.0011891	12.286	19211000	1	376690	0	0	0	0	0	0	0	376690	0	0
Q9WUI1	Q9WUI1	Mitogen-activated protein kinase 11	Mapk11	0	0	0	0	0	0	0	0	0	2376300	0	2207000	3166600	2509400	15565000	0	0	0	0	0	0	0	0	0	2	2	2	6.3	6.3	6.3	41.397	0	13.723	53290000	9	3330600	2449300	0	0	0	0	0	0	0	111490	0
Q9WUK2	Q9WUK2	Eukaryotic translation initiation factor 4H	Eif4h	0	0	0	0	0	0	354670	0	0	0	0	0	0	0	0	0	0	0	0	0	0	0	0	0	1	1	1	5.2	5.2	5.2	27.341	0.001065	8.5404	10650000	2	819240	0	0	0	0	0	0	0	669630	0	0
Q9WUM4	Q9WUM4	Coronin-1C	Coro1c	0	0	125490000	116360000	61998000	60260000	0	84554000	82105000	41784000	46735000	143260000	0	12791000	0	8524900	3395500	0	0	0	5169600	0	0	0	10	10	10	22.6	22.6	22.6	53.12	0	120.19	797700000	81	41984000	0	44507	32653	4822000	5352400	2294200	1689000	0	4167600	4913700
Q9WUM5	Q9WUM5	Succinyl-CoA ligase [ADP/GDP-forming] subunit alpha, mitochondrial	Suclg1	0	0	0	0	0	0	40719000	0	0	0	0	0	0	24083000	38944000	0	0	0	0	0	0	0	109300000	27195000	7	7	7	19.4	19.4	19.4	36.154	0	53.823	618740000	33	47596000	9768300	0	889570	493890	529370	197850	0	19682000	586200	566840
Q9WUR2	Q9WUR2	Enoyl-CoA delta isomerase 2, mitochondrial	Eci2	0	0	0	0	0	0	1251600	0	0	0	0	0	0	0	0	0	0	0	0	0	0	0	0	0	1	1	1	3.6	3.6	3.6	43.267	0.0010799	8.9924	21618000	2	1137800	0	0	0	0	0	0	0	1028200	0	0
Q9WUR9	Q9WUR9	Adenylate kinase 4, mitochondrial	Ak4	0	0	0	0	0	0	0	0	0	0	0	0	0	0	0	0	0	0	0	0	0	0	0	2800600	1	1	1	5.8	5.8	5.8	25.061	0	30.046	24286000	1	1734700	0	0	0	0	0	0	0	1734700	0	0
Q9WV60	Q9WV60	Glycogen synthase kinase-3 beta	Gsk3b	0	0	0	0	0	0	4238600	0	0	0	0	0	0	0	5066800	0	0	0	0	0	0	0	0	6853100	2	2	2	7.9	7.9	7.9	46.71	0	38.451	93908000	6	4083000	746470	0	0	0	0	0	0	2537600	0	301710
Q9WV80	Q9WV80	Sorting nexin-1	Snx1	0	0	0	0	0	0	0	0	0	0	0	0	0	0	0	0	0	0	0	0	0	0	0	3681800	3	3	3	7.3	7.3	7.3	58.951	0	20.91	31927000	4	1330300	0	0	0	0	0	0	0	1330300	0	0
Q9WV92	Q9WV92	Band 4.1-like protein 3;Band 4.1-like protein 3, N-terminally processed	Epb41l3	1409800	2482200	0	0	0	0	11015000	0	0	1421800	1363200	1400500	0	1565500	4258100	1445600	0	0	0	0	1850900	0	2594100	168230000	17	17	17	27.6	27.6	27.6	103.34	0	205.78	1268000000	37	25878000	848270	63413	84835	0	0	0	0	23670000	0	0
Q9Z0E0	Q9Z0E0	Neurochondrin	Ncdn	0	0	0	0	0	0	0	0	0	0	0	0	0	0	0	0	0	0	0	6205700	0	0	0	0	2	2	2	3.3	3.3	3.3	78.894	0	17.065	38944000	2	1145400	0	0	15451	12532	16740	0	19902	643050	22768	63018
Q9Z0N1;Q9Z0N2	Q9Z0N1;Q9Z0N2	Eukaryotic translation initiation factor 2 subunit 3, X-linked;Eukaryotic translation initiation factor 2 subunit 3, Y-linked	Eif2s3x;Eif2s3y	7522300	7546900	0	0	0	0	0	0	0	3543300	4322500	4138900	4340300	5798700	0	6413900	6156800	6064000	8166500	6995500	10416000	8022200	9968900	0	3	3	3	8.5	8.5	8.5	51.065	0	24.28	125250000	18	5964100	0	335370	328400	162270	168480	0	161800	790800	110110	276060
Q9Z0P4	Q9Z0P4	Paralemmin-1	Palm	0	0	0	0	0	0	0	0	0	0	0	0	0	0	0	0	0	0	0	0	0	0	0	15696000	4	4	4	17.8	17.8	17.8	41.614	0	92.28	175750000	9	7988500	0	0	0	0	0	0	0	7988500	0	0
Q9Z0R4;CON__ENSEMBL:ENSBTAP00000001528	Q9Z0R4	Intersectin-1	Itsn1	7341000	15195000	8484400	0	0	0	0	0	10182000	9243600	0	0	10457000	11506000	0	0	0	8800200	0	0	0	0	0	0	6	6	5	4.8	4.8	4.2	194.29	0	38.06	147740000	15	1846800	30519	176940	208340	95933	53346	38886	42956	288440	18388	174810
Q9Z0X1	Q9Z0X1	Apoptosis-inducing factor 1, mitochondrial	Aifm1	0	0	0	0	0	0	0	0	0	0	0	307570	0	0	0	0	0	0	0	0	0	0	0	0	2	2	2	3.8	3.8	3.8	66.765	0.0011587	11.903	14638000	2	472210	0	0	0	0	0	0	0	461750	0	0
Q9Z127	Q9Z127	Large neutral amino acids transporter small subunit 1	Slc7a5	0	0	0	0	0	0	544620	0	0	0	0	0	0	0	0	0	0	0	0	0	0	0	0	0	1	1	1	2.7	2.7	2.7	55.872	0.0010741	8.6966	38473000	1	2137400	0	0	0	0	0	94164	0	1992900	0	0
Q9Z1B7	Q9Z1B7	Mitogen-activated protein kinase 13	Mapk13	0	0	0	0	0	0	0	0	0	0	0	0	0	0	0	0	0	0	0	24788000	0	0	0	0	1	1	1	3.3	3.3	3.3	42.071	0.0082267	6.4857	319860000	7	15232000	0	725930	769270	500150	815560	1003100	1177600	0	560130	833660
Q9Z1G3	Q9Z1G3	V-type proton ATPase subunit C 1	Atp6v1c1	0	0	0	0	0	0	886680	0	0	0	0	0	0	0	0	0	0	0	0	0	0	0	0	0	1	1	1	4.7	4.7	4.7	43.887	0	12.534	18613000	1	689380	0	0	0	0	0	0	0	634740	0	0
Q9Z1G4	Q9Z1G4	V-type proton ATPase 116 kDa subunit a isoform 1	Atp6v0a1	1426600	0	0	4362500	0	0	0	2830000	8582800	8459000	2630000	2024400	0	8162300	0	0	2270600	65878000	160350000	123180000	4959100	2044200	0	0	9	9	9	14.5	14.5	14.5	96.466	0	97.738	486000000	23	15188000	0	24066	21167	64353	247800	248820	82213	781490	141220	795900
Q9Z1P6	Q9Z1P6	NADH dehydrogenase [ubiquinone] 1 alpha subcomplex subunit 7	Ndufa7	0	0	0	0	0	0	8166400	0	0	0	0	0	0	0	0	0	0	0	0	0	0	0	9564400	5063800	3	3	3	33.6	33.6	33.6	12.575	0	19.362	68332000	8	11389000	1281700	0	0	0	0	0	0	7241500	0	0
Q9Z1Q9	Q9Z1Q9	Valine--tRNA ligase	Vars	0	0	0	0	0	0	0	0	0	0	0	0	0	0	0	0	0	0	0	0	0	0	0	9443400	4	4	4	4.2	4.2	4.2	140.21	0	35.553	84129000	5	1425900	0	0	0	0	0	0	0	1388000	0	0
Q9Z1R2	Q9Z1R2	Large proline-rich protein BAG6	Bag6	0	0	0	0	0	0	0	0	0	0	0	0	0	0	0	0	0	0	0	0	0	0	0	3942400	2	2	2	4.2	4.2	4.2	121.04	0.0011723	12.014	37240000	2	1163800	0	0	0	0	0	0	0	1068400	0	0
Q9Z1S5	Q9Z1S5	Neuronal-specific septin-3	Sept3	8890400	10833000	7624600	3745200	0	19821000	12868000	6838200	5220300	7984100	7625300	7637600	10481000	20605000	16381000	7389100	0	4238200	4719200	6976900	7445500	4679800	7817600	71381000	7	7	7	28	28	28	40.037	0	73.583	547630000	24	27381000	1846700	452540	293380	2021900	168630	176860	918380	15627000	443260	440640
Q9Z1Z0	Q9Z1Z0	General vesicular transport factor p115	Uso1	0	0	0	0	0	0	0	0	0	0	0	0	0	0	0	0	0	0	0	0	0	0	0	4429700	2	2	2	2.5	2.5	2.5	106.98	0	18.409	38413000	3	873030	0	0	0	0	0	0	0	873030	0	0
Q9Z268	Q9Z268	RasGAP-activating-like protein 1	Rasal1	0	0	0	0	0	0	0	0	0	0	0	0	0	0	0	0	0	0	0	0	0	0	0	1010300	1	1	1	1.9	1.9	1.9	89.394	0.0065299	6.7068	8761100	1	213690	0	0	0	0	0	0	0	213690	0	0
Q9Z2H2	Q9Z2H2	Regulator of G-protein signaling 6	Rgs6	0	0	0	0	0	0	6926200	0	0	0	0	0	0	0	0	0	0	0	0	0	0	0	0	6610800	2	2	1	5.3	5.3	2.8	54.53	0	15.334	85798000	4	4085600	703730	0	0	0	0	0	0	2802800	0	0
Q9Z2H5	Q9Z2H5	Band 4.1-like protein 1	Epb41l1	0	0	0	0	0	0	6016300	0	0	0	0	0	0	0	0	0	0	0	0	0	0	0	0	40024000	7	7	7	12.3	12.3	12.3	98.314	0	85.082	382900000	13	8146700	0	16211	0	0	0	0	0	7969100	0	0
Q9Z2I0	Q9Z2I0	LETM1 and EF-hand domain-containing protein 1, mitochondrial	Letm1	0	0	0	0	0	0	0	0	0	0	0	0	0	0	0	0	0	0	0	0	0	0	0	2904600	2	2	2	4.1	4.1	4.1	82.988	0.0011848	12.217	25188000	2	599720	0	0	0	0	0	0	0	599720	0	0
Q9Z2I2	Q9Z2I2	Peptidyl-prolyl cis-trans isomerase FKBP1B	Fkbp1b	0	0	0	0	0	0	0	0	0	0	0	0	0	0	0	0	0	604880	0	0	0	0	0	0	1	1	1	13	13	13	11.797	1	-2	13431000	2	4477100	0	439610	751380	0	0	0	0	0	761000	0
Q9Z2I9	Q9Z2I9	Succinyl-CoA ligase [ADP-forming] subunit beta, mitochondrial	Sucla2	0	0	0	0	0	0	7351200	0	0	0	0	0	0	0	10726000	0	0	0	0	0	0	0	3487100	19136000	3	3	3	5.4	5.4	5.4	50.113	0	17.519	228420000	9	8157700	1383100	15944	23632	0	0	0	0	6007200	27974	0
[truncated: 62 more columns]

## Sheet: Mice_Maged1_Quantified proteins
Protein IDs	Majority protein IDs	Protein names	Gene names	LFQ intensity WT maged1_cocaine_rep1	LFQ intensity WT maged1_cocaine_rep2	LFQ intensity WT maged1_cocaine_rep3	LFQ intensity WT maged1_cocaine_rep4	LFQ intensity WT maged1_cocaine_rep5	LFQ intensity WT maged1_cocaine_rep6	LFQ intensity WT maged1_cocaine_rep7	LFQ intensity VGlut2 Maged1_cocaine_rep1	LFQ intensity VGlut2 Maged1_cocaine_rep2	LFQ intensity VGlut2 Maged1_cocaine_rep3	LFQ intensity VGlut2 Maged1_cocaine_rep4	LFQ intensity VGlut2 Maged1_cocaine_rep5	LFQ intensity VGlut2 Maged1_cocaine_rep6	LFQ intensity VGlut2 Maged1_cocaine_rep7	LFQ intensity VGlut2 Maged1_cocaine_rep8	LFQ intensity WT Maged1_rep1	LFQ intensity WT Maged1_rep2	LFQ intensity WT Maged1_rep3	LFQ intensity WT Maged1_rep4	LFQ intensity WT Maged1_rep5	LFQ intensity IgG_Ctrl_rep1	LFQ intensity IgG_Ctrl_rep2	LFQ intensity IgG_Ctrl_rep3	LFQ intensity IgG_Ctrl_rep4	Peptides	Razor unique peptides	Unique peptides	Sequence coverage	Unique razor sequence coverage	Unique sequence coverage	Mol weight kDa	Q value	Score	Intensity	MS MS count	iBAQ	iBAQ VGlut2 Maged1_cocaine_rep8	iBAQ WT maged1_cocaine_rep1	iBAQ WT maged1_cocaine_rep2	iBAQ WT maged1_cocaine_rep3	iBAQ WT maged1_cocaine_rep4	iBAQ WT maged1_cocaine_rep5	iBAQ WT maged1_cocaine_rep6	iBAQ IgG_Ctrl_rep4	iBAQ VGlut2 Maged1_cocaine_rep1	iBAQ VGlut2 Maged1_cocaine_rep2
A0A075B5P5;A0A1Y7VJN6;P03987	A0A075B5P5;A0A1Y7VJN6;P03987	Ig gamma-3 chain C region	Ighg3	25.3295	25.5007	25.1343	24.5328	24.4463	24.9558	24.4187	23.7488	22.1	23.6409	25.6465	24.1648	26.8008	26.6339	23.6268			21.7214	23.3518	22.2243	26.4581		24.5652		9	9	9	30.9	30.9	30.9	36.198	0	62.767	622130000	77	44438000	1604000	3894000	3000200	2533800	2181500	1486700	1539200	0	1649600	605350
A0A075B5S2;P01790;P01794;P01791;P01788;P01787	A0A075B5S2		Ighv7-1	22.0022	22.8882					25.1502	21.7869		21.7799	23.5723	21.5751	22.749	24.7625	24.5863	23.1373		21.3925	23.2909	22.5736	23.8602	22.7871	25.9255		3	3	3	28.9	28.9	28.9	13.644	0	58.849	349270000	52	49895000	8332500	859220	1693800	2106800	1515500	2918800	807230	4895900	1070700	0
F6TQW2;A0A0A6YY53;P01864	F6TQW2;A0A0A6YY53;P01864	Ig gamma-2A chain C region secreted form	Ighg2c	23.3574						24.8251	23.3401			22.2084	21.9271	25.7192		24.6441			24.3308			26.0319	23.3441	27.1091	24.5414	6	6	5	15.3	15.3	11.4	44.095	0	111.19	857260000	59	71438000	13578000	648000	521220	490110	714220	257980	194770	22905000	1105000	654440
A0A140T8T4;P51410	A0A140T8T4;P51410	60S ribosomal protein L9	Rpl9		23.9685					24.0226							23.9299	22.9011		23.1938	22.8704	23.3758	23.4733	23.7376	24.0395	24.6045	22.7591	3	3	3	15.6	15.6	15.6	21.853	0	21.244	234670000	33	26074000	2111600	260070	1671800	224140	263690	0	0	6538000	117480	361700
A0A1D5RLD8;P16858;S4R1W1;V9GX06;V9GXK0;Q64467	A0A1D5RLD8;P16858;S4R1W1	Glyceraldehyde-3-phosphate dehydrogenase	Gapdh;Gm3839	27.6175	28.1944	26.9148	26.9535	26.8877	26.6963	29.0774	28.0629	28.1047	28.2256	28.1787	28.079	29.1389	28.9887	29.319	27.9733	27.7023	27.7255	27.5368	27.5607	28.3203	27.6777	28.2719	29.7383	20	20	20	48.6	48.6	48.6	35.812	0	323.31	18326000000	434	1145400000	138170000	15950000	21347000	5177600	4694000	3536500	3071500	607270000	18847000	21190000
A0A338P6R8;Q9Z2Q6	A0A338P6R8;Q9Z2Q6	Septin-5	Sept5	23.7346	24.3606			24.2939	24.2571	25.2037	22.8687	24.5812	23.6404	23.2545	23.3876	23.5315	24.241	24.8057	23.189		22.7418	22.915	23.3923	23.5565		24.3555	26.2344	9	9	9	29.9	29.9	29.9	41.949	0	81.799	1279300000	63	55620000	6238100	570370	1336100	251140	210340	314440	362250	36986000	254150	1213700
A2A699	A2A699	Protein FAM171A2	Fam171a2																	23.8347	24.6972	24.0189	24.5701	23.0545				3	3	3	3.3	3.3	3.3	87.486	0	18.269	190300000	8	5437200	0	0	342950	68234	118800	134650	82717	258880	196410	357450
A2AQ25	A2AQ25	Sickle tail protein	Skt	26.0578	26.1979	25.1215	25.2355	24.9394	25.2823	22.8815	24.2886	25.7767	24.6024	24.708	24.0402	24.5974	24.6594	22.9419	25.1065	23.9857	25.9958	25.3652	25.7236	23.9596			24.6616	22	22	22	14	14	14	213.03	0	163.94	833010000	83	7437600	127720	799610	743690	139010	222320	145240	169870	407600	287860	542780
A8DUK4;P02088;P02089;CON__Q3SX09	A8DUK4;P02088	Hemoglobin subunit beta-1	Hbbt1;Hbb-b1	26.6823	27.0533	27.6019	26.6947	27.9099	28.0751	28.2878	27.3799	27.7687	26.4435	26.7178	27.0172	26.9451	27.1483	27.7742	27.6759	27.9369	27.4104	27.9314	28.4682	26.6161	27.5465	25.1053	29.3702	9	9	8	66.7	66.7	59.9	15.748	0	150.98	8299600000	192	754510000	65020000	17028000	14585000	20559000	17467000	17555000	16896000	297070000	21402000	26960000
B2RXM2;Q8BG05;V9GX38	B2RXM2;Q8BG05	Heterogeneous nuclear ribonucleoprotein A3	Gm6793;Hnrnpa3	25.136	24.7155	22.953	23.0232	23.058		25.0669	21.7467	23.0543	22.5447	22.2568	22.2663	23.507	23.1394	24.1427	23.86	23.4143	24.3363	24.748	24.5212	24.8147	23.8488	25.4278	23.8984	7	7	7	18.5	18.5	18.5	36.609	0	53.325	546020000	63	34126000	4013200	1891300	1491700	439940	431890	287550	197620	7735700	192750	830880
CON__P00761	CON__P00761			35.4558	35.9379	34.4554	34.4573	34.2186	33.178	34.3978	34.8114	33.7875	35.1703	35.0876	34.9095	35.5714	35.5392	34.6497	35.6785	35.5261	35.072	35.6298	35.7611	36.5892	36.599	35.3819	32.4356	7	7	7	38.5	38.5	38.5	24.409	0	323.31	1114400000000	5118	101310000000	8151300000	2505300000	4817700000	2669600000	3511300000	2057100000	1112400000	3506200000	3852600000	3367700000
CON__P02533;CON__A2A4G1;Q61414;CON__Q61782;CON__P35900;CON__Q9D312;Q9D312;CON__Q8N1A0;Q8CCX5	CON__P02533			25.8066	25.4981	23.0633	26.0049	22.2844	25.3239	25.5902	26.0333	24.1605	26.0341	24.7212	24.9308	26.1189	24.7832	28.1089	28.2226	29.4455	27.7591	28.0151	27.5162	26.1068	29.9442	26.9848	25.4124	27	22	3	50	44.7	11.9	51.621	0	323.31	4064800000	288	140160000	21375000	2066100	1389000	284700	1770200	429030	1028900	11983000	2247900	1458600
CON__P02768-1	CON__P02768-1			26.9882	24.8642	27.4597	26.3363	27.0597	27.5225	24.138	25.2862	26.6576	26.2579	26.5806	25.7322	26.7286	26.3055	26.5905	27.0658	26.4629	25.8856	26.2846	26.8998		26.5074	24.9332	22.3337	7	7	5	10.2	10.2	6.6	69.366	0	81.181	2114600000	122	58739000	6304700	3064900	1148900	2146000	2221400	2150100	2136500	350260	1541100	2812200
CON__P02769	CON__P02769			23.9043					23.3935		21.583	22.2142	22.8998	23.7224	20.8903		23.7333	25.0389	22.2837			22.2436	21.9484	22.1641	23.1633		22.7394	7	5	5	12.9	9.2	9.2	69.293	0	36.219	263180000	24	6579600	2624200	382200	40293	160400	28364	86134	364770	1192600	175130	151320
CON__P04259	CON__P04259			24.5377	22.8282	22.3312	25.0596	22.8622	23.6111	24.831	26.148	21.8302	25.7571	23.3181	23.9089	24.2823	23.3542	26.4056	27.2711	28.2693	26.5929	27.1665	26.1766	24.5047	27.9498	25.8056	24.696	28	14	1	38.3	20.2	3	59.998	0	284.69	1810400000	156	60348000	8663400	770730	322820	266330	1129900	282370	428950	5935900	3337200	307400
CON__P04264;CON__H-INV:HIT000016045	CON__P04264			30.4088	29.3294	29.8407	30.634	30.1821	30.9217	30.0931	30.7857	29.7347	30.1121	29.491	30.0509	30.893	29.6154	31.8629	32.3499	33.2833	31.7113	32.3247	31.9525	30.6865	34.2526	31.2685	29.8308	49	49	31	55.3	55.3	42.4	66.017	0	323.31	76629000000	2583	2471900000	297890000	38958000	20149000	22373000	45814000	18955000	31428000	164120000	67951000	34484000
CON__P07477	CON__P07477			31.3401	31.9814	30.1418	29.9258	28.5186	26.6532	31.1822	30.3192	28.8979	30.9638	30.6905	30.7488	31.2946	31.2547	30.7422	31.2379	30.9719	30.5145	31.4133	31.3262	32.4651	32.4217	31.7196	29.4999	1	1	1	8.1	8.1	8.1	26.558	0	88.764	58726000000	107	7340800000	760100000	346270000	511070000	128250000	143880000	38273000	10758000	880330000	234500000	112480000
CON__P08779;CON__Q9Z2K1;CON__Q3ZAW8;Q9Z2K1;Q9WTL4	CON__P08779			23.5698	23.5727		21.9653			24.6148	24.7921		25.0463	20.5205	22.4354	23.6972	22.3969	27.0051	26.5919	27.5936	26.7188	26.7572	25.678	23.6449	27.8439	25.0718	24.0501	24	11	11	46.9	30.4	30.4	51.267	0	323.31	1410700000	127	48646000	10498000	406920	280690	11098	190880	0	76074	4318800	895660	0
CON__P13645;CON__Q7Z3Y7;CON__Q148H6;P05784;CON__P05784;CON__Q7Z3Y8;CON__Q7Z3Z0;CON__Q99456;CON__Q2M2I5;CON__Q7Z3Y9;CON__Q9UE12;CON__O76014;CON__REFSEQ:XP_986630;CON__O76015;CON__A2AB72;CON__Q497I4;CON__O76013;CON__Q14525;CON__Q92764;CON__Q14532;CON__Q15323;B1AQ75;Q62168;A1L317;Q61765;Q9Z320;A6BLY7;Q6IFX3;Q8VCW2;Q497I4;Q61897;CON__A2A5Y0	CON__P13645			29.5976	28.4571	29.1003	30.0312	29.2804	29.9392	29.3811	30.0229	28.6012	28.9957	28.7818	29.1274	30.103	28.1965	31.0237	30.9557	33.0326	30.3422	30.8128	30.657	29.4923	32.7984	30.5644	28.7918	37	37	25	48.6	48.6	38.3	59.51	0	323.31	40614000000	1726	1562100000	221840000	29641000	12202000	16526000	40176000	14602000	23805000	109600000	51267000	17608000
CON__P13647	CON__P13647			26.21	26.1638	25.6631	25.3264	25.3994	26.1602	26.0196	26.5628	24.9517	26.3549	25.0711	25.9161	26.4732	25.5011	28.1602	27.0696	29.7595	26.9366	27.4164	26.8251	26.426	28.8505	28.9597	25.7956	30	22	5	41.2	33.9	8.1	62.378	0	317.23	4032300000	301	130070000	16855000	1780000	1514600	670750	812000	777300	1529500	13070000	2810500	1264500
CON__P20930	CON__P20930				18.6087			19.3221	19.6174		19.1133	18.6805			19.4086				20.0659	26.633	18.8262	19.1555	19.7917	18.869	20.5047			9	9	9	3.9	3.9	3.9	435.16	0	76.384	117000000	20	557150	19617	4429	4174	1558.2	6838.9	7776.4	11783	0	10694	6828.8
CON__P35527	CON__P35527			29.1745	28.3218	28.5453	28.473	28.856	29.3249	29.1274	29.0559	28.1013	28.8778	28.2775	28.7882	29.6885	28.7853	31.1637	31.0295	30.6431	30.6081	31.5345	30.9439	29.7661	33.4073	29.874	28.8133	35	34	34	62.3	62.3	62.3	62.129	0	323.31	35508000000	1527	1365700000	201880000	24064000	12072000	9887400	13506000	7867100	10775000	118140000	31286000	14585000
CON__P35908v2;CON__P35908;CON__Q7Z794;CON__Q9R0H5;CON__Q6NXH9;Q6IFZ9;Q9R0H5;Q6NXH9;CON__REFSEQ:XP_932229	CON__P35908v2;CON__P35908			28.6538	27.9465	28.0548	29.0412	28.143	28.9059	27.955	28.88	27.4837	27.8964	27.6723	28.0687	28.9256	27.2371	29.4167	29.8912	32.3117	29.0903	29.8236	29.5782	28.9406	31.8515	29.102	26.933	47	43	31	67.3	64.8	52.7	65.432	0	323.31	18585000000	843	464620000	34158000	9833000	4328300	4381400	13701000	3638300	6476900	14418000	13595000	5148600
CON__Q04695;CON__P19001;P19001	CON__Q04695			21.703							22.7091	21.2123	23.6427					22.7793	23.0563	26.1848	23.0892	23.2745	22.555		23.3655			18	6	1	32.6	15	2.8	48.105	0	63.653	232770000	19	8026600	1284000	56262	0	26043	47785	0	159320	1378900	329990	71591
CON__Q28194	CON__Q28194			24.7261	24.4775	25.0892	24.6996	24.482	23.7842	24.6998	24.3912	24.5229	24.7253	24.7471	24.5007	25.2412	23.9865	24.5993	24.7642	24.1216		24.3969	24.8485					6	6	2	5.6	5.6	1.9	129.39	0	37.299	520730000	31	8265600	1119300	479490	599740	422480	410190	250460	218820	0	411160	569600
CON__Q2UVX4	CON__Q2UVX4			26.8359	28.0079	25.3465	24.5203	26.5952	26.5915	26.3832	27.0202	25.8596	27.6149	26.5702	26.1871	26.5988	27.2101	25.8733	27.1765	26.9484	27.1478	27.4248	28.0761					6	3	3	4.5	3.1	3.1	187.37	0	168.37	2728000000	93	27555000	1453700	1270500	2534300	1005400	1226300	802780	701560	0	1955300	1035900
CON__Q3SX14;P13020	CON__Q3SX14;P13020	Gelsolin	Gsn	24.5623	24.3181	24.8383	24.5095	25.137	25.0697		24.6974	24.7597	24.1875	24.4991	24.0509	25.1021	24.1864		24.8139	24.9367	24.1776	24.4598	24.7409	22.9163				6	6	6	8.3	8.3	8.3	85.686	0	71.738	472460000	54	13896000	128570	553230	522220	949440	954310	818070	868510	38914	1275000	1677200
CON__Q5D862	CON__Q5D862			20.6254	19.9572		19.9175				20.4491		18.776		20.9774	19.4859		22.5244	20.7685	26.8992	20.1852	20.5514	20.0113	20.1132	21.737	21.9512	19.8912	11	11	11	8.8	8.8	8.8	248.07	0	162.58	175030000	27	2365200	373010	30256	16856	0	27679	8290.7	15609	206930	33364	9766.1
CON__Q8N1N4-2;CON__Q7RTT2	CON__Q8N1N4-2;CON__Q7RTT2																	21.2298	21.6216	24.5673	21.2414	22.2575	21.6401		24.151			7	6	6	14.8	13.4	13.4	56.964	0	50.015	58991000	18	2034200	138320	0	0	0	0	0	0	66480	37332	0
CON__Q86YZ3	CON__Q86YZ3			24.6242	23.2391	23.4262	23.4011	23.2925		23.3019	25.1419	21.9541	22.9054	23.4296	23.7259	23.4315	22.6753	26.1349	23.8513	23.1165	23.3301	23.4752	23.3665	23.7928	26.0168	27.444	24.2607	6	6	6	10.4	10.4	10.4	282.39	0	147.9	633660000	81	7454800	1536100	451050	234280	43095	48508	33916	20845	581020	641090	61598
D3Z2H9	D3Z2H9		Tpm3-rs7	24.8051	24.8038	28.1414	28.1766	28.0451	27.8091	22.8204	28.3427	28.1565	27.6547	28.0269	27.9707	23.0176	25.7717		24.5042	24.898	27.861	26.9464	26.5499	24.571	22.6691	22.229	25.6075	17	17	6	52.8	52.8	19.4	28.991	0	323.31	3639700000	256	214100000	413460	1449600	1509400	22737000	27023000	7477100	14623000	13716000	29171000	28717000
D3Z7P3	D3Z7P3	Glutaminase kidney isoform, mitochondrial	Gls	21.7802	21.7246					22.4428								22.4388			21.4849			22.6576		22.5568	23.7266	7	7	7	19	19	19	73.963	0	49.416	187000000	9	5342800	448010	58529	52950	0	13421	0	0	3977800	15798	0
E9Q401;A2AGL3;E9PZQ0	E9Q401	Ryanodine receptor 2	Ryr2	29.4672	29.7133	29.1455	29.1724	29.3479	29.2523	25.7934	29.2114	28.1657	29.3132	29.1935	28.5086	29.7568	29.4494	25.3882	29.7135	29.0365	29.7328	29.6358	30.0297	19.1387		22.6981	23.4981	94	94	94	21.9	21.9	21.9	564.81	0	323.31	13298000000	1232	50180000	500970	2989000	3590300	1864500	2132600	1551500	1339800	613590	3840200	1976900
E9Q557	E9Q557	Desmoplakin	Dsp	20.5802	20.4048	19.6481	20.2461		20.9424	20.4645	21.5545	20.3992	20.3489	19.8908	20.9139	20.21		23.5258	21.4006	29.3512	21.7723	22.5296	20.7472	21.4116	25.581	26.8071	21.0609	42	42	42	14.2	14.2	14.2	332.91	0	323.31	889840000	93	5392900	322330	27067	20860	6202.5	17722	13238	27664	229130	260120	30657
F6SEU4	F6SEU4	Ras/Rap GTPase-activating protein SynGAP	Syngap1	21.6626	21.8416							25.6686	22.8116	21.4519			23.9246		21.7174	21.6488	21.4676	21.7072		22.1105				8	8	8	9.6	9.6	9.6	148.24	0	60.351	116350000	12	1818000	0	59517	31418	13839	0	15587	0	0	0	854540
P62270;F6YVP7;A0A1Y7VKY1	P62270;F6YVP7;A0A1Y7VKY1	40S ribosomal protein S18	Rps18;Gm10260	27.0252	27.7694	27.2226	26.1406	26.4215	27.485	26.3719	25.7466	27.2636	27.0217	27.1557	27.1816	27.3158	28.3512	26.2884	27.2517	26.8686	26.6363	26.6713	26.733	28.7155	28.1085	27.6492	25.8714	9	9	9	47.4	47.4	47.4	17.718	0	152.66	3730900000	262	414540000	24815000	16799000	26233000	12512000	4174200	4550600	10881000	38394000	7257800	18083000
G5E829	G5E829	Plasma membrane calcium-transporting ATPase 1	Atp2b1	21.2384	21.1824					21.6252	21.5975	21.0559	20.8976		20.3991	23.8741	22.2458	21.1874	22.2861	21.5434	21.7366	22.4231	22.8248		21.7793		26.4485	14	9	6	14.8	10.3	7.6	134.75	0	77.808	801060000	28	16021000	301480	62707	59269	0	0	0	22790	14208000	106860	83276
H3BJD6	H3BJD6		Ppp1r9a		21.2943	24.0628	24.194	23.0842	23.6134		24.2534	24.7377	23.492	23.8353	24.965		22.8575					20.9331		22.8612				9	8	8	8.1	7.4	7.4	144.4	0	62.101	188190000	36	3619100	0	9052.2	31934	226020	333020	98473	188310	0	581340	583730
O08553	O08553	Dihydropyrimidinase-related protein 2	Dpysl2	26.5015	27.1575	26.068	26.1844	26.3847	26.4969	27.8908	26.4941	26.1913	26.7729	26.4364	26.6363	26.8497	27.1587	27.8088	26.4343	26.2653	26.27	26.3409	25.9367	27.1435	26.2648	27.0262	29.6311	21	21	18	46.3	46.3	40	62.277	0	323.31	12021000000	386	387780000	29007000	2368200	4793300	1010500	1497400	1232400	949840	286430000	4038400	2866000
O08583;Q9JJW6	O08583	THO complex subunit 4	Alyref	24.1661	25.4531					24.2463	23.8324	24.5842	23.5599			24.6854	26.526		24.9804	23.8881	23.81		23.9726	26.8305	26.5863	24.9415		5	5	5	36.5	36.5	36.5	26.94	0	93.102	505880000	22	38914000	0	3042900	5463500	338170	0	0	0	1213100	2115600	1103100
O08599	O08599	Syntaxin-binding protein 1	Stxbp1	24.7984	25.5651	22.729	20.8424	23.5656	23.2084	26.7734	22.9339	23.9495	23.1369	23.1565	22.8463	26.1175	25.9348	26.4806	25.8672	25.756	24.0126	24.4632	23.9849	25.8397	26.0514	25.6721	28.6738	24	24	24	45.3	45.3	45.3	67.568	0	323.31	4744000000	178	153030000	10349000	1042900	1540300	186590	67627	205550	141810	119010000	202490	405400
O08638	O08638	Myosin-11	Myh11	21.5277	21.9302	28.1451	27.4688	28.2198	27.9648		28.0743	27.7806	27.5641	27.8124	27.7023		24.6335		23.3198	23.4069	28.3357	25.39	25.6308	23.1502	22.7715			60	43	43	30.8	23.4	23.4	227.03	0	323.31	2842800000	233	28715000	51305	33041	34157	2303600	3071500	1901400	1380500	0	3056500	2738300
O08788	O08788	Dynactin subunit 1	Dctn1	23.181	22.2066	21.731	21.6689			22.2022	21.3447	23.257	20.8517	21.7854	20.5615	22.5179	22.1788	22.1291	22.0771	22.0133	21.0759	21.758	21.8305	24.0609		21.9103	25.4114	14	14	14	13.2	13.2	13.2	141.67	0	119.79	536860000	28	8521500	343030	107240	79761	40724	51378	13441	10676	6734200	51319	174190
O09167	O09167	60S ribosomal protein L21	Rpl21	23.754	24.3838							22.5909	23.3918	22.7114	23.3266	22.7227	23.0121		22.811	23.3834	22.3626	22.9498	22.6329	24.2628				1	1	1	9.4	9.4	9.4	18.562	0	15.469	182200000	37	30367000	3853000	2374900	3336400	0	0	0	0	0	514440	1584600
O35295	O35295	Transcriptional activator protein Pur-beta	Purb	24.5632	23.8437	25.5857	25.5003				23.7766	25.3757	23.5365	24.2129	23.8041	23.1594	22.6356		23.1018	23.3113	23.8492	24.0223	23.6192	24.2034	22.6411			2	2	2	12	12	12	33.901	0	110.87	367180000	26	40797000	0	3124900	1889300	4280600	5108000	1234500	1113900	0	1798600	6333700
O35737;P70333;Q9Z2X1	O35737;P70333	Heterogeneous nuclear ribonucleoprotein H;Heterogeneous nuclear ribonucleoprotein H, N-terminally processed;Heterogeneous nuclear ribonucleoprotein H2	Hnrnph1;Hnrnph2	24.8915	24.8822	24.0233				24.2536	23.3683		24.4061	24.0063	24.0121	24.4893	24.5125	23.8618	24.4114	24.4713	24.221	24.6394	24.6117	25.1517	24.2516	23.896	23.6612	4	4	4	13.8	13.8	13.8	49.199	0	65.26	544500000	58	30250000	2806800	1944200	2082300	199220	231010	108860	171190	5404900	501110	499730
O35927	O35927	Catenin delta-2	Ctnnd2								21.6811	23.0313	22.1872	21.7603	21.5862		21.2685				21.8012						23.6469	6	6	6	9	9	9	135	0	51.499	182480000	15	2991400	0	17764	18878	21108	21875	41017	0	2288400	64698	182220
O54774	O54774	AP-3 complex subunit delta-1	Ap3d1	23.2529	23.2661						22.0369		21.992	22.3219	22.7318	23.1529	23.502		23.8123	23.3343	24.8963	25.2194	24.2694	24.2832	25.8707		23.2995	5	5	5	5.3	5.3	5.3	135.08	0	56.525	384170000	20	6860300	0	136300	298590	67003	67013	67940	100450	2510000	103930	236590
O55131;Q9DA97;Q8C650	O55131	Septin-7	Sept7	24.8968	24.726	24.302	24.0682	24.4961	23.8148	26.2179	24.4676	24.1631	24.1139	24.4166	24.2521	24.9001	24.6441	26.0977	24.9917	24.7452	24.7565	24.8411	24.9352	24.8485	24.6935	25.5136	27.5419	17	17	17	36	36	36	50.549	0	239.75	2922000000	147	127040000	13311000	1599800	1541900	967370	782800	679060	516160	79438000	1386500	1423000
O55142	O55142	60S ribosomal protein L35a	Rpl35a	22.9546	23.6644	22.1992	22.5665			23.1072		22.4981					22.2544		21.9835					23.1623				4	4	4	27.3	27.3	27.3	12.554	0	25.739	121290000	9	17327000	1628400	1284300	1840900	242610	523870	160160	13809	3429200	54677	708470
O55143;Q8R429;Q64518	O55143	Sarcoplasmic/endoplasmic reticulum calcium ATPase 2	Atp2a2	21.6881						22.3556	21.5882		22.5598	21.885	21.4002	24.5275	22.2998	23.1148									25.1833	11	11	11	12	12	12	114.86	0	89.471	443680000	21	9440100	691760	96248	53305	0	16046	0	0	7205300	107980	100410
O55176	O55176	E3 ubiquitin-protein ligase Praja-1	Pja1	27.9041	28.1473	25.8305	26.2932	26.0454	26.8376	27.6637	24.4312	23.3502	24.2206	24.6925	24.7219	25.0588	25.1892	25.0175	27.0824	27.0751	26.9973	27.1566	27.4898					15	14	14	32	27.2	27.2	63.905	0	254.27	2181100000	173	83890000	2575000	9411600	12025000	2585600	2465700	1879800	2020300	0	1119900	419210
O88569	O88569	Heterogeneous nuclear ribonucleoproteins A2/B1	Hnrnpa2b1	23.9388	22.2667	22.948	22.6779	22.9911		26.086		22.4799						25.4367		22.2041	21.9589			23.4104	23.2005	27.1675	24.8393	7	7	7	23.8	23.8	23.8	37.402	0	66.662	690790000	41	34540000	7560100	338760	213210	622260	455540	469330	350570	11667000	0	613290
O88737;Q8BL48	O88737	Protein bassoon	Bsn	28.3172	28.6099	22.2662	20.1382	23.2894	23.0978	25.743	22.8077	28.091	26.2105	24.3498	23.1578	26.6335	27.2354	27.0748	27.6363	27.9773	24.7947	26.5082	26.3498	24.4075	21.7769	22.6043	27.0777	68	68	67	26.6	26.6	26.2	418.84	0	323.31	3496700000	295	18600000	1935500	1704700	2195600	34450	12751	62788	31967	4628800	59755	1827300
O88935	O88935	Synapsin-1	Syn1	26.2527	26.5962	25.3175	24.7585	23.8175	25.1128	28.5304	25.463	24.8846	25.3783	25.3927	25.371	25.9003	26.3125	28.6982	25.953	25.693	26.0925	26.3078	26.5163	25.8301	25.0372	29.4601	29.2311	25	25	23	60.3	60.3	56.8	74.096	0	323.31	8895200000	312	222380000	38434000	1802800	2665000	557790	619620	374400	364300	127660000	1021600	727870
P01027	P01027	Complement C3;Complement C3 beta chain;C3-beta-c;Complement C3 alpha chain;C3a anaphylatoxin;Acylation stimulating protein;Complement C3b alpha chain;Complement C3c alpha chain fragment 1;Complement C3dg fragment;Complement C3g fragment;Complement C3d fragment;Complement C3f fragment;Complement C3c alpha chain fragment 2	C3	25.358	25.5741	24.1797	24.2931	24.8817	24.1621	25.5487	24.6005	24.0853	24.6644	25.3371	24.9777	26.553	25.7999	25.7015	24.4687	24.2687	23.9745	24.4047	24.93		21.6336		21.9439	7	7	4	3.1	3.1	1.7	186.48	0	47.198	730660000	56	7025600	777390	413050	496930	188410	280160	176800	159400	69041	359530	302590
P01029	P01029	Complement C4-B;Complement C4 beta chain;Complement C4 alpha chain;C4a anaphylatoxin;Complement C4 gamma chain	C4b	24.7717	25.0879								24.4957	23.8914	23.7605	25.1021	24.8227		25.1746	25.0146	24.1713	24.815	25.1929					3	2	2	2.5	1.8	1.8	192.91	0	51.869	487880000	51	6336100	610360	366130	511960	195570	194160	199670	166800	0	122040	314740
P01799;P01797;P01796;P01801;A0A075B5T3;P01804;P01803;P01800;P01802;A0A0A6YWU3;P01798	P01799;P01797;P01796;P01801;A0A075B5T3;P01804;P01803;P01800;P01802;A0A0A6YWU3;P01798	Ig heavy chain V-III region ABE-47N;Ig heavy chain V-III region U61;Ig heavy chain V-III region A4;Ig heavy chain V-III region J606;Ig heavy chain V-III region HPC76;Ig heavy chain V region AMPC1;Ig heavy chain V-III region T957;Ig heavy chain V-III region W3082;Ig heavy chain V-III region E109	Ighv6-6;Ighv6-7	24.8426	25.7634	24.7488	25.0295		27.0769	24.6597	24.6793	23.922	24.6354	25.3211	24.8176	25.0653	25.8247	24.3047				23.6116		25.474		26.7752	23.5941	4	4	1	38.1	38.1	8	12.675	0	40.619	816660000	17	136110000	3917100	9088500	9683000	9196400	14546000	7594100	9999500	5734400	7490900	11053000
P01837	P01837	Ig kappa chain C region		25.2966	25.9628					26.0123	23.9247		24.2168	25.3165	24.4306	26.6587	26.4363	25.5652	23.4593	23.3133	23.6574	24.2726	24.0212	26.9614	26.8591	28.0419	24.6933	4	4	4	38.3	38.3	38.3	11.934	0	88.183	1399100000	132	349780000	38002000	13268000	19685000	4899700	3074300	2615000	2971400	55323000	6090600	3240700
P01872	P01872	Ig mu chain C region	Ighm	24.9788	26.3672	23.7198	24.3878	24.726		25.5667	24.6965	24.0938	23.9787	24.3501	24.7983	24.8811	26.6444	24.8259	23.0922		22.207	24.1147		25.7267		26.0683	23.4811	7	7	7	15.9	15.9	15.9	49.971	0	99.105	712580000	58	32390000	2828800	1245900	4827300	649080	544200	716950	277830	2524800	1948700	743780
P01942	P01942	Hemoglobin subunit alpha	Hba	24.1042	24.8878		22.7159			26.5703	25.443	24.1474	24.2638	24.133	24.7286	24.6314	25.3221	25.6832	24.4719	25.4471	24.7394	25.2042	25.226	25.7723	25.5338		28.402	5	5	4	43	43	36.6	15.085	0	83.89	4302100000	103	537760000	19807000	2157100	3386800	425490	515590	281370	345830	434170000	6545800	3160100
P03995	P03995	Glial fibrillary acidic protein	Gfap	25.2341	24.7122	25.262	24.3491	23.7575	24.3402	25.3355	23.8853	23.7578	24.5618	25.0594	25.324	25.0812	25.6097	25.6826	24.9648	25.1123	24.741	24.4825	24.3092	23.8561	22.9781	23.8261	24.3067	18	17	17	45.3	43.7	43.7	49.899	0	125.65	972570000	120	31373000	5423600	1640700	1010400	830160	585960	109780	137650	6376600	763770	459420
P04370	P04370	Myelin basic protein	Mbp	31.9906	32.4419	31.5631	31.5912	31.8064	31.6954	32.7416	31.2038	31.3236	31.4047	31.1074	30.9933	31.7008	33.21	32.8381	31.8	31.1775	31.5398	31.63	31.0738	33.4457	32.9519	34.3796	31.8154	10	10	10	27.2	27.2	27.2	27.167	0	323.31	167390000000	2970	18599000000	2348200000	596250000	641840000	313410000	406640000	234400000	178380000	3991700000	400190000	464990000
P05064;A6ZI46;A6ZI47	P05064;A6ZI46	Fructose-bisphosphate aldolase A;Fructose-bisphosphate aldolase	Aldoa;Aldoart1	19.8954	22.7913	21.2828	20.8643		20.7103	26.84	22.3622	21.2161	21.5362	20.4137	21.4593	22.1438	22.3976	23.9359	24.957	26.6095	25.9809	26.6847	26.85	23.6484	25.368	21.5194	29.8984	16	16	16	45.1	45.1	45.1	39.355	0	319.95	8269200000	127	359530000	6938000	74494	649250	176600	157790	60026	114600	316120000	657480	292910
P05213;P68373;Q9JJZ2;A0A2R8VHF3;Q3UX10	P05213;P68373;Q9JJZ2;A0A2R8VHF3	Tubulin alpha-1B chain;Tubulin alpha-1C chain;Tubulin alpha-8 chain	Tuba1b;Tuba1c;Tuba8	28.6299	28.6761	28.3326	28.2878	27.9384	27.6937	29.7995	29.8321	29.6379	29.9262	29.6597	29.629	30.6586	30.5054	30.5236	29.3561	28.7679	29.8843	29.318	29.6805	29.0579	28.5733	28.0189	30.1841	15	15	0	43.7	43.7	0	50.151	0	323.31	29619000000	724	1410400000	212240000	21145000	22243000	13811000	14485000	7158500	6750800	442030000	63363000	55278000
P05977;P09542	P05977;P09542	Myosin light chain 1/3, skeletal muscle isoform;Myosin light chain 3	Myl1;Myl3								25.0201		24.721		24.9322						24.8781	23.615	23.6741					3	2	2	13.3	8.5	8.5	20.594	0	26.274	210630000	25	17553000	441870	0	0	103990	0	0	0	0	4358700	237020
P06837	P06837	Neuromodulin	Gap43									23.6505	24.1017	22.8944	22.7205	23.5563	24.302			22.3744	22.4109						26.109	2	2	2	22.5	22.5	22.5	23.632	0	89.497	847050000	21	65158000	2912600	0	486130	0	0	0	0	52815000	242780	1885100
P08032	P08032	Spectrin alpha chain, erythrocytic 1	Spta1									25.9815	23.1196	24.2649			21.974											18	17	17	8.4	8	8	279.86	0	120.42	137160000	21	1001200	0	28545	0	0	0	0	0	0	0	622550
P08551	P08551	Neurofilament light polypeptide	Nefl	23.6645	25.2223	21.1799	20.7158	20.6237	21.6075	25.4954	20.87	20.3134	21.2026	20.5605		22.2132	28.4565	23.245	23.756	22.4061	21.8674	21.4493	21.0674	23.6375	21.3687	22.7978	25.2871	21	17	17	36.6	33	33	61.508	0	169.41	892600000	77	24124000	2127900	659060	1242700	51301	80267	44263	132710	9100200	101740	66190
P08553	P08553	Neurofilament medium polypeptide	Nefm	24.8558	24.9779	21.079		21.5436	23.1815	25.7148	22.3273		22.7537	21.6522	21.6839	23.2784	28.8214	23.5702	24.8187	23.2738	23.3566	23.2364	22.2978	24.1694	22.7285	23.4065	25.4729	22	17	17	27.1	23.7	23.7	95.915	0	276.25	1000800000	60	22240000	1424500	787810	1389200	41217	0	197190	200800	6404700	127680	0
P09405	P09405	Nucleolin	Ncl	22.6225		24.4172	24.4439	24.0058	23.9546		23.4857	24.8304	25.0454	24.1996	24.8649		22.9481				23.3457	24.0074					23.4799	9	9	9	14.7	14.7	14.7	76.722	0	72.916	283230000	27	7867600	0	40487	38830	609180	906880	449560	462830	510020	290260	1233800
P09411;P09041	P09411	Phosphoglycerate kinase 1	Pgk1				22.0141			24.1399	21.1949	21.8738			20.4736			22.4089	21.0839								28.3778	14	14	14	44.4	44.4	44.4	44.55	0	323.31	2814300000	51	108240000	2018600	0	130830	349960	558170	1597100	1610300	96336000	215570	642850
P09541	P09541	Myosin light chain 4	Myl4		23.8801	26.0268	26.2572	26.2792	26.2482		26.8236	25.263	25.6263	26.3498	25.3616		24.25		23.3415	23.5359	26.1327	25.5752	25.1301	23.8191				7	7	6	37.8	37.8	33.2	21.159	0	130.22	919090000	85	70699000	0	188240	928760	5121500	7566700	4016400	4179900	0	11951000	6737200
P10126	P10126	Elongation factor 1-alpha 1	Eef1a1	22.565						26.2413	22.1859		22.8922		22.5335	23.4392	24.1345	24.6668	22.8282	23.2177	22.7214	22.6124	22.7237	23.5297	23.0601	27.0288	26.3274	9	2	2	23.6	7.8	7.8	50.113	0	34.297	1122400000	27	53445000	7778700	436110	464290	73380	60798	51033	0	27663000	303740	131040
P10637	P10637	Microtubule-associated protein tau	Mapt	21.6111	22.0773	22.8755	22.1476	22.8006	22.5023	26.2404	21.5532	24.1844	22.183	21.9518	23.8278	21.4194	22.1352	25.8219	21.5891	21.1915	21.008	21.2936	21.5552	22.374	21.6769	26.9017	27.5012	9	9	9	15.1	15.1	15.1	76.243	0	104	1786000000	96	54120000	5349100	192940	360830	425550	274090	251200	206810	37042000	180870	858220
Q8CGP2;Q8CGP1;Q6ZWY9;Q64525;Q64478;Q64475;P10854;P10853;P70696	Q8CGP2;Q8CGP1;Q6ZWY9;Q64525;Q64478;Q64475;P10854;P10853;P70696	Histone H2B type 1-P;Histone H2B type 1-K;Histone H2B type 1-C/E/G;Histone H2B type 2-B;Histone H2B type 1-H;Histone H2B type 1-B;Histone H2B type 1-M;Histone H2B type 1-F/J/L;Histone H2B type 1-A	Hist1h2bp;Hist1h2bk;Hist1h2bc;Hist2h2bb;Hist1h2bh;Hist1h2bb;Hist1h2bm;Hist1h2bf;Hist1h2ba	24.9641	24.4339	24.438	24.3818	24.2883	24.6798	27.4703	23.6237	23.3391	22.7991	22.7735	22.4728	23.4403	25.7507	22.799	22.1239	24.6342	22.3449	22.6887	22.6748	24.699	22.9411	25.5522	21.4705	6	6	3	41.3	41.3	13.5	13.992	0	44.62	699940000	83	99991000	5104000	4870500	2917500	3151100	5096700	2568300	4199700	6169500	2368200	1851900
P10922	P10922	Histone H1.0;Histone H1.0, N-terminally processed	H1f0	25.4278	25.8315		22.4229		22.8128	25.9012					22.1062	25.3332	25.3517	24.4472	25.0136	24.4995	21.8006	22.4531	22.3395	26.9226	26.0792	26.4079	22.4519	5	5	5	27.3	27.3	27.3	20.861	0	51.777	740200000	81	148040000	17567000	9710300	9098900	351010	1080000	0	942540	22754000	299620	0
P11499	P11499	Heat shock protein HSP 90-beta	Hsp90ab1	21.6606	21.9818	22.643	22.0096	21.3585	22.5599	26.4002	23.9378	24.5221	22.5249	22.133	21.9895	22.7841	23.2644	24.5175	20.9421	24.1948	22.6588	21.8176	21.4327	22.2161		22.6765	28.8007	24	24	12	34.1	34.1	19.3	83.28	0	319.8	3358700000	96	101780000	4718500	200820	307200	496100	349770	165390	243580	84596000	571500	692490
P11798	P11798	Calcium/calmodulin-dependent protein kinase type II subunit alpha	Camk2a	28.6974	28.6558	28.1239	28.387	27.9017	28.115	28.6684	28.6783	29.2436	29.0049	28.6945	28.4617	29.0115	28.9914	28.4644	29.4636	28.9961	29.4044	29.2957	29.464	28.0975	27.8972	27.0508	27.1359	16	16	12	39.3	39.3	30.1	54.114	0	323.31	12204000000	387	508480000	34955000	15973000	16830000	10728000	13799000	4584200	3150900	39608000	23966000	38545000
P11983	P11983	T-complex protein 1 subunit alpha	Tcp1			21.7748	21.7295			22.1007		22.3804			22.0895			22.01									22.5778	5	5	5	12.1	12.1	12.1	60.448	0	32.219	135980000	13	4386500	396090	66662	76390	69014	83988	0	28680	2157400	77366	248520
P12367	P12367	cAMP-dependent protein kinase type II-alpha regulatory subunit	Prkar2a	22.3357	21.7136									21.7137			21.8981		21.9511	21.8925	21.8123	21.7669					22.5433	4	3	3	15.2	11.5	11.5	45.389	0	24.26	121490000	11	6394200	221280	353630	150360	102200	136090	149370	0	3576400	81549	106410
P12382	P12382	ATP-dependent 6-phosphofructokinase, liver type	Pfkl							27.0361		21.2387		21.2525	21.1205	21.089	21.7607	25.6479	21.5716		21.264						22.1796	15	12	12	26.4	21.7	21.7	85.359	0	118.22	551530000	27	17235000	8512500	0	56335	0	45460	0	0	2808800	0	147770
P12970;V9GX35	P12970	60S ribosomal protein L7a	Rpl7a	26.2147	26.2537	25.2539	24.6561		24.767	25.2117	23.4247	24.4533	25.2587	24.9814	25.218	25.7286	25.5518	23.73	25.2544	25.5516	24.4626	25.0687	24.7593	26.6154	24.8974	25.3834	24.6107	8	8	8	29.7	29.7	29.7	29.976	0	83.141	945070000	80	85915000	3227100	7517100	7431500	4108500	3844300	1239200	1697100	5115900	733300	4550100
P14094	P14094	Sodium/potassium-transporting ATPase subunit beta-1	Atp1b1							25.9802			25.6883			26.8874	27.0175	27.2083							23.7791	25.0816	27.5547	6	6	6	18.4	18.4	18.4	35.194	0	74.266	2709800000	34	225810000	44289000	0	0	818410	730350	318270	372850	140960000	1107500	2478300
P14106	P14106	Complement C1q subcomponent subunit B	C1qb	28.2815	28.9608	26.6882	26.5377	25.7472	25.8563	29.1468	25.644	26.6572	27.2137	27.4089	27.7445	29.1968	29.3654	27.8961	28.1725	28.2168	28.7981	28.5704	28.9288	29.797	29.4523	29.975	26.6769	5	5	5	22.1	22.1	22.1	26.717	0	171.01	9196100000	283	766340000	63853000	32570000	48952000	6393800	7395600	2560800	3099900	79854000	5241100	10389000
P14115	P14115	60S ribosomal protein L27a	Rpl27a	25.3164	25.676	24.9864	24.4972	24.0845	25.1974			24.5439	24.5139	24.1705	24.5056	24.704	24.8007		24.16	24.4646	23.4307	24.0136	24.119	25.6577				2	2	2	16.2	16.2	16.2	16.605	0	16.268	543840000	44	77692000	3848100	5462200	6655900	3701000	3114300	1634600	3531700	6235000	0	4767900
P14131	P14131	40S ribosomal protein S16	Rps16	23.5835	23.7668	22.7689	22.5623	22.4878	24.9542	23.1907	22.6572		24.5241	24.2271	24.7011	23.6737	23.7735	23.1836	23.9153	23.9225	23.8804	24.3484	24.0673	23.9757			22.6783	5	5	5	35.6	35.6	35.6	16.445	0	41.69	395010000	61	35910000	2850700	1189800	1305500	774420	852680	353340	2150900	5551200	528870	1965600
P14148	P14148	60S ribosomal protein L7	Rpl7	26.5264	26.1463	25.6604	25.6316	25.8519	26.068	26.2137	23.8342	25.6845	25.2066	25.0593	25.261	25.66	25.1709	25.0856	25.9263	25.9692	24.9806	25.6754	25.1331	26.494	25.5878	25.5316	24.3028	9	9	9	30.4	30.4	30.4	31.419	0	77.17	1337000000	107	102850000	4058900	6388300	5934300	3630600	4845500	1991000	3761400	7956400	4543400	11139000
P14231	P14231	Sodium/potassium-transporting ATPase subunit beta-2	Atp1b2							23.2301			22.82			25.193	24.7673	24.4804	21.323					22.3821			25.2286	4	4	4	10	10	10	33.344	0	49.232	658060000	30	50620000	8316900	41471	54440	0	0	0	0	35948000	91292	145510
P14873	P14873	Microtubule-associated protein 1B;MAP1B heavy chain;MAP1 light chain LC1	Map1b	26.3474	26.7752	26.916	26.7772	27.1278	27.2741	28.3968	26.6064	26.9416	26.8365	26.8928	26.6068	26.1736	26.9004	26.6917	26.7279	26.088	26.6736	26.9015	26.8218	28.8104	28.7116	28.9432	28.3667	52	51	51	29.2	28.8	28.8	270.25	0	323.31	6964300000	430	68278000	2332300	578900	828970	881360	1168900	872440	723310	31404000	853490	1788000
P15105	P15105	Glutamine synthetase	Glul	25.5039	25.2031					25.3588	24.6656		24.6461	24.2955	24.2124	25.4033	25.009	25.6571	25.6538	24.9294	25.018	25.2034	25.1931	25.2474	25.2587	24.2599	26.9516	6	6	6	17.7	17.7	17.7	42.119	0	89.593	1441900000	58	84815000	4733100	3772300	2773900	122520	0	0	0	42167000	2280900	0
P15116;P39038	P15116;P39038	Cadherin-2;Cadherin-4	Cdh2;Cdh4	23.4198		24.1121	24.0481	25.0206	25.3279		24.4336	24.9317	23.2168	24.2713	23.3452		23.0598		22.9453		23.987	23.1369		23.0355				4	4	4	5.5	5.5	5.5	99.795	0	45.653	275020000	16	7433100	0	394860	226400	581430	577880	706720	714890	0	356070	1156400
P15508	P15508	Spectrin beta chain, erythrocytic	Sptb	26.5329	24.4957	24.6645	24.227	23.1711	23.3352		23.5306	27.2232	25.4373	25.4495	24.9933	25.3049	24.8119		25.4509	25.1911	24.5944	24.591	24.779	21.5025			21.6746	27	25	25	16.5	15.3	15.3	245.25	0	261.52	772860000	99	6085500	86851	847040	198360	113530	88304	33374	42261	116320	69386	1322500
P16125	P16125	L-lactate dehydrogenase B chain	Ldhb		20.525					25.0451						22.0161	22.556	24.0167				22.1393		22.0772			27.8489	13	13	13	36.5	36.5	36.5	36.572	0	164.36	1994900000	46	117350000	5167100	36320	121190	0	0	0	0	104910000	82611	0
P16330	P16330	2,3-cyclic-nucleotide 3-phosphodiesterase	Cnp	26.9963	26.6986	25.8754	25.74	26.4257	25.9952	27.7074	27.6033	26.4672	26.5107	26.2521	25.7652	27.8319	27.2567	28.1962	28.5362	27.9281	28.0092	28.4261	28.0273	27.408	28.3106	27.296	27.6643	16	16	16	35.2	35.2	35.2	47.123	0	323.31	6375600000	570	236130000	32979000	5958400	3967300	1563800	1793700	1237000	1356200	66609000	9762700	5751300
P16332	P16332	Methylmalonyl-CoA mutase, mitochondrial	Mut	25.0057	25.2919	24.6448	24.5722	24.7981	24.4731		24.3857	24.1122	24.7275	24.9168	24.6262	25.2717	25.2164		24.792	24.348	24.6133	24.4237	24.7994					8	8	8	15.6	15.6	15.6	82.843	0	61.319	501850000	61	13940000	113730	622230	1278200	424320	557650	295720	288260	0	950320	677630
P16381;Q62167;Q61496	P16381;Q62167	Putative ATP-dependent RNA helicase Pl10;ATP-dependent RNA helicase DDX3X	D1Pas1;Ddx3x	25.1435	25.1889	24.2194	24.008		24.5966	24.1837	22.8784	23.6252	24.0737	24.158	24.1802	24.4867	24.5873	23.2048	24.4087	24.4764	24.2595	24.3725	23.776	24.834	24.0002	23.1827		9	8	1	15.6	13.9	1.8	73.14	0	75.329	452050000	65	11301000	261290	927850	1074900	418880	495800	162730	327070	196070	254720	377440
P16546	P16546	Spectrin alpha chain, non-erythrocytic 1	Sptan1	30.9297	29.9396	29.5491	29.4548	29.4929	28.9169	28.8425	29.5038	30.2839	30.2036	30.1096	30.2005	30.006	30.2725	28.913	30.5812	30.3056	29.7967	29.6473	29.2994	28.9562	27.7374	27.0321	29.6467	133	133	132	53.4	53.4	53.4	284.59	0	323.31	29462000000	2129	206020000	9275000	16634000	8084500	3697500	3874000	2009600	1598800	50749000	7183500	10207000
P17182;P21550	P17182	Alpha-enolase	Eno1	25.6154	26.4041	23.343	22.8883	23.0908	23.1666	27.6591	26.2036	25.996	26.0761	26.0204	26.0299	28.1746	27.9939	27.9819	25.802	25.9838	25.5839	25.6163	25.7398	26.6543	25.8558	26.1715	28.7233	23	23	21	53.2	53.2	46.1	47.14	0	323.31	6526600000	183	296670000	38808000	2976500	3452200	570100	381270	243570	265200	180960000	4203800	2820900
P17426	P17426	AP-2 complex subunit alpha-1	Ap2a1	26.0178	26.9041	25.1638	24.9104	25.5174	26.227	26.2121	24.3267	25.0024	25.0509	24.6753	24.7314	25.2943	25.3161	25.1997	26.1116	25.9591	25.0827	25.0748	25.3432	25.3916	24.9367	23.3605	24.7505	19	15	15	23.8	19.1	19.1	107.66	0	126.33	1455000000	139	27453000	1636400	1258600	3260300	353620	375500	313360	470450	5025600	402280	495080
P17427	P17427	AP-2 complex subunit alpha-2	Ap2a2	26.4984	26.811	26.1234	26.1576	25.8703	26.1057	26.8529	24.5837	26.0696	25.2192	25.2468	25.3925	25.6503	25.5393	25.3166	26.8596	26.7715	25.7997	25.957	26.4525	25.8212	25.6478	24.0741	25.9369	21	21	17	26.5	26.5	21.6	104.02	0	189.72	1992900000	145	39859000	1931800	2283800	2405400	1013400	1265000	848550	799470	7587200	529690	1839000
P18760	P18760	Cofilin-1	Cfl1	24.1904	24.5152	24.2819	23.773			25.3801	25.1912	24.1803	24.7642	24.7914	25.0139	25.7542	25.4328	26.2638	24.1987	25.3168	24.2942	23.9973	24.2735	24.7678		25.6326	26.7415	7	7	6	51.2	51.2	44.6	18.559	0	89.384	1855000000	62	185500000	28653000	1824000	2544800	1649500	1582700	0	0	101350000	4897900	3243500
P18872;P20612;Q3V3I2;P50149;Q8CGK7	P18872	Guanine nucleotide-binding protein G(o) subunit alpha	Gnao1	24.4972	24.7176	24.8291	24.5904	24.0308	24.6627	26.3686	24.6323	26.3143	25.4616	24.8856	24.8418	25.708	26.017	26.5206	24.2677	24.3435	24.3277	24.4058	24.2893	25.1507	23.9988	24.4917	28.2621	10	10	8	30.8	30.8	24.3	40.084	0	139.7	3977800000	152	233990000	19998000	1649600	1757600	1604200	1515500	606980	981060	168050000	1859100	7353000
P19157;P46425;F6RWR5	P19157;P46425	Glutathione S-transferase P 1;Glutathione S-transferase P 2	Gstp1;Gstp2		23.0471		22.204			24.5781	23.3099	22.5699	23.6269	22.8075	23.5069	23.2001	24.5954	24.3304	22.5523		23.4716			23.942		23.3846	26.6162	8	8	8	45.2	45.2	45.2	23.609	0	119.94	1127800000	39	93980000	4798700	399220	750170	199790	333710	0	0	71993000	1269100	676530
P19246	P19246	Neurofilament heavy polypeptide	Nefh	22.7625	23.2905				23.0682	23.4975							26.0074		22.573		21.3654			22.0011			23.7326	12	9	9	11.7	9.7	9.7	116.99	0	74.279	198560000	15	5225300	0	308870	491200	0	83565	105420	146740	1996500	0	79222
P19253;A0A1B0GS68	P19253;A0A1B0GS68	60S ribosomal protein L13a	Rpl13a	24.2283	25.0203					24.0996			23.6863	23.6593	23.8257	23.8115	23.82	23.3715		24.3955		23.4021		24.8176		23.7759	23.1591	4	4	4	21.7	21.7	21.7	23.464	0	27.027	342730000	29	38081000	3274800	3145900	3386300	102110	0	0	0	7833200	329040	0
P20029	P20029	78 kDa glucose-regulated protein	Hspa5	25.4863	25.5543	25.1202	24.5752	24.5464	24.617	28.3892	24.9408	24.9072	25.452	25.3769	25.1391	25.5709	25.1436	28.7734	24.1256	24.8185	24.198	23.9904	23.8546	21.6842	20.9979	23.983	25.7353	27	25	25	41.8	41.8	41.8	72.421	0	323.31	3244900000	234	108160000	48361000	1788700	1752400	841210	745670	419850	375550	20838000	1326400	1179800
P20152;P31001;P15331	P20152	Vimentin	Vim	26.2396	24.2218					23.7792			21.9809	22.4109		24.3212	24.9182	24.3747	24.2093	23.7553				24.1087		23.0481	25.0574	16	14	14	35.2	31.8	31.8	53.687	0	105.16	596300000	47	17538000	2231300	1996300	611060	0	0	0	0	9039100	0	0
P20357	P20357	Microtubule-associated protein 2	Map2	23.5356	24.8822	22.683	23.3663		21.2093	25.1321	23.0846	25.1294	24.6521	23.9273	25.1054	23.5475	23.9261	23.0399	22.1862	22.1517	22.815	22.0335	22.1597	23.9287		23.8431	28.8275	41	41	41	29.9	29.9	29.9	199.13	0	323.31	3671400000	127	42200000	650980	223880	399690	113430	112180	32106	30787	36273000	191430	584440
P21107	P21107	Tropomyosin alpha-3 chain	Tpm3	21.8195	21.8561	22.2172	22.0163	22.316			25.1973	22.8456	24.9526	25.5184	25.7056		23.3322		21.718	21.8723	24.8902	24.1723	23.7546	21.6986				15	4	3	41.1	12.3	9.5	32.994	0	49.251	352050000	57	22003000	483660	371300	297800	476820	180150	248570	251270	1968800	2705700	606930
P23242	P23242	Gap junction alpha-1 protein	Gja1	22.1163						22.0885		22.845	23.3821	21.9324	21.6156		22.3738										23.4246	5	5	5	20.2	20.2	20.2	43.004	0	66.816	199990000	11	11111000	241850	192550	81286	0	0	0	0	8264100	57825	590820
P23927	P23927	Alpha-crystallin B chain	Cryab	21.6272	22.0408					22.3029			21.1294				22.0067				22.3423	22.3813	22.6296					4	4	4	23.4	23.4	23.4	20.069	0	25.317	56930000	12	5175500	511440	323160	347450	28269	0	0	67564	0	97317	0
P25444	P25444	40S ribosomal protein S2	Rps2	24.9993	25.0906					24.024	22.8665		24.2922	24.5374	24.3296	24.1416	24.3731	23.4825	24.3382	24.9922	24.0283	24.1217	24.4495	25.3923	24.3047	23.4329	23.1571	5	5	5	21.2	21.2	21.2	31.231	0	48.053	504840000	66	28047000	2402100	2177900	2353600	504320	0	70758	561890	4197700	412960	240680
P26039	P26039	Talin-1	Tln1	24.1506	23.6919	23.4782	23.3795	23.738	23.746		23.2957	23.0101	23.5679	23.3757	23.1929	24.2613	23.346		23.2667	22.7754	22.7535	23.1255	23.2555					12	12	11	6	6	5.5	269.82	0	90.408	215770000	36	1610200	0	224170	82882	39040	20370	22622	23764	84656	83371	43426
P26443	P26443	Glutamate dehydrogenase 1, mitochondrial	Glud1	22.4991	22.0464	21.7103	22.6366			25.1186	21.6836	24.6842	21.1868	22.7177	21.0215	23.3415	22.4943	25.2472	24.64	24.4538	23.9569	24.3115	24.8204	22.9073	23.556	23.285	26.2672	14	14	14	27.8	27.8	27.8	61.336	0	125.53	1062100000	61	32184000	3131400	149150	110590	103260	45457	0	0	20227000	2001300	909400
P27546	P27546	Microtubule-associated protein 4	Map4	23.2928	23.4395	22.4803	23.0308			23.1928	22.8278	23.4898	22.4429	22.7317	22.7488	23.1489	22.6256	22.4767		23.0059	22.6481		22.9183	23.4735		22.9223	24.0453	7	7	7	8.9	8.9	8.9	117.43	0	49.856	379430000	35	6656700	325010	120980	212910	50825	99516	22035	0	3917100	81685	270080
P27659	P27659	60S ribosomal protein L3	Rpl3	24.8377	24.6657	24.8246	24.775	24.3838	25.3121	24.1472		24.9636	23.7824	23.5772	23.8945	24.0346	23.8917		23.9719	24.2823	23.1815	23.9685	23.8141	25.0729			23.5237	4	4	4	11.2	11.2	11.2	46.109	0	34.582	486180000	74	25588000	817570	2188900	1300100	984680	1386700	632710	1191100	3051600	86708	1879300
P28652	P28652	Calcium/calmodulin-dependent protein kinase type II subunit beta	Camk2b	26.9935	26.962	26.68	26.2256	26.3523	27.595	27.2347	27.2104	27.1451	27.172	26.8889	27.0948	26.7308	26.9933	26.8787	27.3513	26.8282	27.1421	27.019	27.2477	26.1232	25.2887	25.8667	26.4398	15	11	7	35.4	27.3	20.8	60.46	0	323.31	3820700000	223	141510000	10526000	5730200	6067200	2537700	3012200	1489300	1944400	20192000	7499900	9465300
P28738;P33175	P28738	Kinesin heavy chain isoform 5C	Kif5c	22.7411	22.9065					22.702			22.3749	23.2603	22.9253	23.7421	22.9402	22.848		22.4527	21.7159	21.8783		23.3327			24.6866	11	11	7	13.4	13.4	8.6	109.27	0	93.004	370720000	24	6391800	406620	118020	104580	0	33739	0	0	4345100	47606	83548
P29341;Q9D4E6;Q62029;Q6PHQ9;Q8C7D3	P29341;Q9D4E6	Polyadenylate-binding protein 1;Polyadenylate-binding protein	Pabpc1;Pabpc6	25.4944	26.3725	24.6683	24.1929	23.8666	24.0664	25.5434	22.5279	23.8371	24.3026	24.1939	24.463	23.343	24.2651	23.5467	24.1158	24.5381	25.6132	25.9107	26.1556	24.1963		22.6166	23.8563	14	14	14	22.2	22.2	22.2	70.67	0	103.47	786290000	70	21841000	595780	1294000	1895200	602240	628380	405240	492160	3091300	142960	623060
P30275	P30275	Creatine kinase U-type, mitochondrial	Ckmt1	20.9567	21.4192	22.3289				23.1959	21.4309	21.8308	22.1735					22.7943						21.725			26.7511	7	7	7	23.2	23.2	23.2	47.003	0	88.146	918840000	22	43754000	1981000	72504	133040	371210	130780	55108	0	37471000	172330	472660
P31324	P31324	cAMP-dependent protein kinase type II-beta regulatory subunit	Prkar2b	23.6825	23.2474								23.7067	23.5425	23.1394		23.3286		23.3934		23.3568	23.2127					23.9925	4	4	3	15.4	15.4	11.8	46.167	0	38.874	289960000	16	12607000	0	510260	493980	0	0	0	0	6632600	521040	0
P31650	P31650	Sodium- and chloride-dependent GABA transporter 3	Slc6a11	21.4947								22.92	22.73	22.4718	22.5352		23.0781				22.6771							3	3	3	6.1	6.1	6.1	69.96	0	22.67	1170000000	31	73125000	2384700	176420	156210	221660	0	0	0	64317000	272090	757640
P35486	P35486	Pyruvate dehydrogenase E1 component subunit alpha, somatic form, mitochondrial	Pdha1			23.4257	22.7516	23.2344	22.913	23.5375		22.4768	22.47	22.4668	22.3121		23.7249	23.9494	23.8419	23.4331	22.8453	22.7155	22.6613			23.6061	24.0411	6	6	6	18.5	18.5	18.5	43.231	0	46.347	452990000	67	20591000	3312600	219040	216690	400960	388790	290920	187550	9863200	196670	399840
P35979	P35979	60S ribosomal protein L12	Rpl12						22.5382			22.5154	22.3408	22.5572	22.7809	22.7665		22.5414									22.7393	3	3	3	24.2	24.2	24.2	17.804	0	25.818	161580000	5	17953000	2346700	0	0	217080	267680	143250	405900	9868500	115120	833520
P35980	P35980	60S ribosomal protein L18	Rpl18	26.2528	26.1224	25.7263	25.6741	25.0478	25.1627	25.1063	23.2536	25.6252	25.0924	24.7542	25.0448	25.2489	24.8723	24.6224	25.055	25.4507	24.3302	24.7686	24.6935	26.1189	24.727	24.455	23.9287	6	6	6	32.4	32.4	32.4	21.644	0	90.031	1015200000	83	145030000	9757600	11390000	12992000	5587100	5523400	1694400	1745300	16864000	2258100	7775900
P38647	P38647	Stress-70 protein, mitochondrial	Hspa9	27.8329	28.3126	27.3215	27.021	27.443	27.0427	25.0468	27.1814	26.5831	26.9588	26.8949	26.5922	27.8437	27.5727	24.5512	27.0833	26.861	26.5715	26.8281	26.8599	24.989	22.507	24.1526	26.4262	21	21	21	38.7	38.7	38.7	73.46	0	283.29	3721900000	329	97945000	2301800	6951000	9026000	2909000	2813800	2194100	1771600	21623000	5061700	3073800
P39053	P39053	Dynamin-1	Dnm1	25.6654	26.3816	24.6948	24.3558	24.8857	24.7935	26.7771	24.7471	25.0027	24.4702	24.6461	24.1926	26.3266	26.0853	26.4244	26.2967	25.8173	25.4642	25.569	25.7343	26.8618	26.1839	25.9043	28.2146	29	29	23	39	39	33.2	97.802	0	323.31	4308600000	243	91672000	8215100	1176800	1877100	386600	351600	325400	278290	58453000	563730	819350
P41105	P41105	60S ribosomal protein L28	Rpl28	23.232	23.0258	22.9681	22.9183				21.7066	23.7298	22.6054	21.8101	22.8388				22.7044	22.8522	22.4141	22.5846			22.5215			3	3	3	23.4	23.4	23.4	15.733	0	19.821	140740000	7	17592000	0	1690600	1282000	1012700	1157200	0	357500	1806200	254400	1847000
P42669	P42669	Transcriptional activator protein Pur-alpha	Pura	25.6724	26.3038	25.5958	26.2074	26.0046	26.4686	25.2576	25.0094	25.6586	25.4859	25.534	25.4826	25.1399	25.0581	24.5381	25.4502	25.5159	26.2588	26.4766	25.8992	26.1684	24.9969	25.221	24.4139	7	7	7	28	28	28	34.883	0	323.31	1382900000	113	172870000	4353300	7493600	9098900	5590800	10082000	5234700	4010900	11267000	3427600	10154000
P43006	P43006	Excitatory amino acid transporter 2	Slc1a2		23.7414					23.708	23.2938		23.5695	23.2775	23.148	24.1612	23.9442	23.864	24.0618	24.3983	24.3136	25.1343	25.3477				23.4452	5	5	5	11.9	11.9	11.9	62.03	0	39.805	396380000	32	17234000	1946700	76118	719320	0	0	312280	30173	3529600	387960	61577
P43274	P43274	Histone H1.4	Hist1h1e	26.2196	26.0065					27.4707	21.996		22.16	23.5098	24.1658	26.2304	26.1488	26.0614	25.5442	24.9293	24.1512	25.046	24.3852	27.0013	25.704	27.3357	25.9127	8	8	3	26	26	14.6	21.977	0	57.478	1702800000	86	189200000	21640000	9460300	7799000	184220	0	175410	343740	56036000	698570	0
P46460	P46460	Vesicle-fusing ATPase	Nsf	24.6914	25.138	24.6946	24.1748	24.2221	24.0468	26.4534	25.0559	25.0485	24.7097	24.3985	24.5184	26.1482	25.7476	26.497	23.897	24.1142	24.4913	23.2947	24.6154	24.9087	23.8249	24.5536	27.6946	26	26	26	35.6	35.6	35.6	82.613	0	272.88	2895100000	142	61599000	8769500	486930	769060	417860	349440	257610	223830	38722000	811630	801630
P46660	P46660	Alpha-internexin	Ina	26.7904	27.2342	24.8526	24.3135	24.2682	25.0803	27.3416	23.5058	23.2731	23.3752	23.2168	23.8046	25.3106	29.0577	26.4599	27.0902	26.6232	25.2549	24.7996	24.272	27.2394	25.3841	25.4989	27.084	28	28	23	50.1	50.1	44.3	55.382	0	323.31	2945400000	163	86629000	10179000	3386900	5414100	794640	389100	390280	804880	28608000	294620	496690
P47708	P47708	Rabphilin-3A	Rph3a	22.6547	22.7374					23.1014	22.6265	24.5342						23.3906			22.7515	22.9024	23.2901		22.8667	23.2	25.0422	7	7	7	18.2	18.2	18.2	75.488	0	194.46	574200000	20	15950000	1157000	114910	123990	65505	50110	0	63708	11716000	139580	422940
P47738;P24549;O35945;Q9JHW9;Q62148	P47738	Aldehyde dehydrogenase, mitochondrial	Aldh2	25.0562	25.4132	24.0861	23.5087		24.3054	24.1326	24.0422	23.2314	24.0162	24.037	23.9554	25.6367	25.4697	23.8645	24.9236	24.4667	23.334	23.4591	23.8709	23.3202			24.1902	8	8	7	15	15	13.5	56.537	0	59.425	573100000	42	23879000	2319600	1401700	2423500	635230	492230	7190.9	306290	4820600	835930	479080
P47753	P47753	F-actin-capping protein subunit alpha-1	Capza1					25.6123	25.6578			25.5505	24.7773	24.962	25.3602													7	4	4	30.8	18.9	18.9	32.939	0	56.421	349240000	19	26865000	0	84608	0	1920200	2525200	2492900	2479600	0	2580900	4955400
P47754	P47754	F-actin-capping protein subunit alpha-2	Capza2	24.9892	25.0987	28.3058	28.4246	28.5456	28.478	23.3748	28.3098	28.6086	27.9169	27.9169	28.2056	24.0341	26.2188		24.9411	24.8463	26.5914	25.7468	25.2302	26.0495	22.9382		23.8226	13	13	10	56.6	56.6	44.8	32.967	0	323.31	3592000000	194	276310000	0	2895300	3333500	20245000	26251000	18232000	17658000	3822300	33345000	40759000
P47757	P47757	F-actin-capping protein subunit beta	Capzb	22.8354	22.2729	27.4271	27.4695	27.309	27.5909		26.9698	27.434	26.0562	26.9075	27.0764	21.1705	23.5418	23.6239	21.743	23.3565	24.3826	23.7421	23.4131	23.7044	21.7967	22.6833	23.7705	11	11	11	37.2	37.2	37.2	31.345	0	168.35	1892200000	175	111310000	377390	693750	581900	11585000	13491000	6553500	8138000	5837300	13643000	17833000
P47857	P47857	ATP-dependent 6-phosphofructokinase, muscle type	Pfkm	27.7475	28.5049	27.4164	27.3626	26.929	27.005	30.8003	27.8381	27.0585	27.9664	27.9498	27.9432	28.4181	28.6052	30.3966	27.8894	27.2389	27.9611	27.5988	27.7643	24.8721	24.7719	22.7972	26.0729	27	27	25	45.6	45.6	43.3	85.268	0	323.31	13899000000	498	421170000	174370000	5891400	10703000	4619700	5761600	2184800	2616100	16499000	6799900	5897400
P47911	P47911	60S ribosomal protein L6	Rpl6	26.3618	26.2335	25.9438	25.6212	24.9574	25.6915	24.8325	23.6369	25.6008	25.023	25.1361	25.4101	25.4331	25.5423	24.5415	25.1882	25.6213	24.5572	24.9507	24.7227	26.5896	24.6795	24.3408	24.1984	10	10	10	28.7	28.7	28.7	33.509	0	70.444	1205500000	109	86107000	6425500	7351300	5435600	3194500	3077100	1028700	2556900	14030000	994200	4970500
P47915;W4VSN7	P47915;W4VSN7	60S ribosomal protein L29	Rpl29;Gm3550	24.4872	23.4326	22.4318					21.2982	22.1682	22.5112	22.4168	22.5212	22.4942	22.8392			22.9953				23.0432				2	2	2	11.9	11.9	11.9	17.587	0	12.888	192750000	19	38549000	3329400	3344400	2517200	1170400	1195000	511240	831470	8836200	310540	1913300
P47963	P47963	60S ribosomal protein L13	Rpl13	25.7746	25.7864	25.5395	25.1031	24.7937	25.3711	25.1135	23.042	25.0323	24.6455	24.6682	24.8873	25.0151	25.1631	24.2228	25.0185	25.1722	24.3872	24.8738	24.6921	25.9564	24.8008	24.8819	24.3573	6	6	6	24.6	24.6	24.6	24.305	0	94.131	995860000	124	110650000	7730700	8135100	7978000	4217900	4114900	1713200	2068400	19503000	887770	5053100
P48678;P14733;P21619	P48678	Prelamin-A/C;Lamin-A/C	Lmna	20.2733													20.4054			26.8332	20.5609	20.9492				21.5609		12	12	12	20	20	20	74.237	0	82.278	143010000	20	3325900	0	72763	36947	32335	0	0	37597	0	24110	43028
P48722	P48722	Heat shock 70 kDa protein 4L	Hspa4l	22.5717	21.7761					22.7201	22.3292	22.9342	23.481	22.9939	23.0525	23.687	23.4994	24.0823			21.9091						25.3067	11	10	10	16	14.9	14.9	94.381	0	117.7	636990000	35	12490000	1795300	40851	73760	28083	31867	0	0	9095100	121920	205910
P48962;Q3V132	P48962	ADP/ATP translocase 1	Slc25a4	26.0224	26.0426		22.9086			28.2853	23.5444		25.3258	24.3617	23.8551	25.7746	25.5942	27.0563	27.1914	27.0528	26.8327	27.4132	27.1884	27.4943	27.6488	28.9645	27.1244	14	14	7	42.6	42.6	21.1	32.904	0	121.23	3743900000	186	178280000	23169000	2298100	3199500	49702	304650	0	182320	47946000	647880	125100
P49025	P49025	Citron Rho-interacting kinase	Cit	25.1773	24.2292	24.0574	23.5933			23.9947	22.9529	25.5353	24.3901	23.7956	23.1609	24.1923	24.6577	23.9918	24.4284	24.1517	24.347	24.2151	24.4301	23.8221				12	12	12	6.2	6.2	6.2	235.39	0	79.766	393430000	41	3097800	105500	287310	123800	89255	49144	4179.3	4371.5	9490.4	73651	232760
P50516	P50516	V-type proton ATPase catalytic subunit A	Atp6v1a	20.2816	20.2929	21.5656	21.7387			23.4319		23.7974	21.6977	20.7258	20.8007	21.0916	21.3976	22.8699		20.7081	20.8037	21.1381	20.9313	21.0814		21.6653	26.5945	13	13	13	23.8	23.8	23.8	68.325	0	125.07	728540000	39	21428000	1169400	42749	41383	107660	130330	41778	56766	16612000	82324	560610
P51660	P51660	Peroxisomal multifunctional enzyme type 2;(3R)-hydroxyacyl-CoA dehydrogenase;Enoyl-CoA hydratase 2	Hsd17b4	23.3452	23.737					24.9916	23.2914	23.4442	23.6366	22.2385	22.5656	22.9407	25.3354	25.3914	23.605	23.5993	24.2449			25.1571	23.9317	25.3083	25.0399	11	11	11	21.1	21.1	21.1	79.481	0	85.716	694980000	43	17820000	3516900	199410	355450	83571	0	0	0	6604500	281300	207480
P51881	P51881	ADP/ATP translocase 2;ADP/ATP translocase 2, N-terminally processed	Slc25a5	24.9231	24.3675					27.437	23.1395		24.0366	23.9168	22.9454	24.5267	24.3218	25.8975	26.1196	25.8391	25.6173	27.1705	26.4921	26.3072	26.7574	28.0655	25.2831	13	6	6	38.9	17.4	17.4	32.931	0	42.472	1884000000	87	94199000	13293000	1644900	1307700	0	0	0	0	24310000	360230	0
P52480;P53657	P52480	Pyruvate kinase PKM	Pkm	24.7323	25.9371	25.5732	25.5879	24.0449	23.4898	26.6607	25.5093		24.4564	24.4691	24.5479	26.2955	25.8112	26.0207	25.4575	25.8905	25.2576	24.6502	25.2434	26.4566	24.1339	24.7064	28.1456	16	16	16	37.7	37.7	37.7	57.844	0	274.31	3897700000	97	118110000	10802000	671740	1677000	1400300	2032200	204840	126050	78844000	1996200	130830
P53026	P53026	60S ribosomal protein L10a	Rpl10a	25.0872	25.3732	23.9891	23.739	22.8728		23.9934	22.7344	23.7076	24.0951	23.9106	24.5707	23.9511	23.9555	23.9932	24.8515	24.217	23.4437	24.1298	24.082	25.1787		23.8841	23.1983	4	4	4	24	24	24	24.916	0	47.434	468080000	26	46808000	4014500	3786000	4348000	888520	1108200	491230	603640	3999300	408610	1361700
P53395	P53395	Lipoamide acyltransferase component of branched-chain alpha-keto acid dehydrogenase complex, mitochondrial	Dbt	28.1488	27.8618	28.1928	27.9107	27.6759	27.6296	26.7187	27.5399	26.7049	27.5664	27.9096	27.5847	27.5916	27.1936	25.1034	27.1638	26.895	27.176	27.6163	27.5689	23.531	21.7649			18	18	18	38.2	38.2	38.2	53.246	0	182.06	3698200000	276	127530000	847730	9653400	8140500	8927400	9215000	7771200	6275800	347300	9009500	6800200
P56135	P56135	ATP synthase subunit f, mitochondrial	Atp5j2	23.8148	24.1963	23.6175	23.2819		23.6574		23.5434	23.207	23.6546	23.5032	23.4164	24.0107	24.3868		23.8499	24.0062	24.1403	24.2349	23.8014	24.8311	24.9641		24.9306	3	3	3	23.9	23.9	23.9	10.344	0	20.778	644650000	40	161160000	12479000	2198800	5782000	2743000	2551600	820030	1009100	70299000	2084200	4334000
P56480	P56480	ATP synthase subunit beta, mitochondrial	Atp5b	24.1643	25.0204	23.7312	22.6933		22.5246	24.8045	23.4914	23.4611	22.676	23.0389	22.7606	24.3232	24.5366	24.1075	24.5568	25.0854	24.1503	24.2323	24.8753	25.2528		22.9842	26.1884	11	11	11	31.2	31.2	31.2	56.3	0	115.54	1401500000	54	48327000	3961300	487350	815030	482830	2176000	68213	103650	31406000	230690	659810
P56564	P56564	Excitatory amino acid transporter 1	Slc1a3							23.4074							24.1769	23.5967						23.9048		23.2891	26.0467	4	4	4	10.9	10.9	10.9	59.622	0	149.99	855360000	20	53460000	5102200	0	34455	0	0	0	0	39281000	685740	288780
P56959	P56959	RNA-binding protein FUS	Fus	26.5295	25.6934	24.319	24.4407	24.2438	25.3044	26.9578	25.2225	24.5699	24.7511	24.5094	24.6494	25.7152	26.5572	27.0123	26.0954	25.4203	24.708	24.9041	24.4701	26.9587	26.6344	28.8607	26.1443	9	9	7	14.3	14.3	14.3	52.673	0	108.88	2397800000	191	184450000	25551000	8901200	5259900	1271500	922760	1222700	1481900	46937000	3916900	2256400
P57780;Q9JI91;O88990	P57780	Alpha-actinin-4	Actn4			22.9781	22.9407		23.0747		23.227	23.1993		22.9431	22.978		23.2346			22.9317				22.9228				7	7	2	8.9	8.9	3.1	104.98	0	42.343	124140000	10	2257100	118340	0	0	157060	171890	81559	136440	277620	182170	358000
P58771;CON__Q3SX28;P58774	P58771;CON__Q3SX28;P58774	Tropomyosin alpha-1 chain;Tropomyosin beta chain	Tpm1;Tpm2	21.5947	21.2318	26.0424	26.3601	26.2251	26.1742	20.3024	25.7125	25.8893	25.2433	25.7774	25.4052		23.3473	19.5612	21.3069	21.5016	25.3378	24.6149	23.853	21.1599				13	6	6	35.2	15.8	15.8	32.68	0	46.17	717720000	98	44858000	194410	409400	276570	3288200	5132700	2851200	2252200	397820	4853100	4902900
P59999	P59999	Actin-related protein 2/3 complex subunit 4	Arpc4	23.2351	23.1019	26.8815	26.7567	26.8473	26.5643		26.1863	26.0021	25.7126	25.933	26.5139		24.4387		23.123	23.853	23.0053	23.6201	23.5063	24.5616			24.1923	5	5	5	29.8	29.8	29.8	19.667	0	41.012	1061500000	55	117950000	692320	1297400	1333200	10493000	12080000	7125100	8028600	15395000	9299200	16440000
P60202	P60202	Myelin proteolipid protein	Plp1		24.3074					24.7399	23.814		23.9844						26.0468	25.4271	25.9494	25.9409	25.7372	24.8573	25.8454	24.1022	24.1718	3	3	3	11.6	11.6	11.6	30.077	0	37.232	847010000	68	84701000	4318100	848050	1920000	122510	0	0	264470	17814000	1614400	271690
P60710;P63260;V9GXQ2	P60710;P63260	Actin, cytoplasmic 1;Actin, cytoplasmic 1, N-terminally processed;Actin, cytoplasmic 2;Actin, cytoplasmic 2, N-terminally processed	Actb;Actg1	30.4407	30.6247	33.5618	33.7254	33.8755	34.4185	30.1739	33.4634	34.0722	33.1893	33.6316	33.7802	29.891	31.5837	29.5154	30.1209	30.3041	31.5281	31.1236	30.6021	31.4308	29.0707	29.091	30.0566	21	21	6	54.1	54.1	17.1	41.736	0	323.31	182620000000	3810	9131000000	116480000	103700000	115600000	498160000	645390000	407280000	535090000	460370000	986930000	1188000000
P60867	P60867	40S ribosomal protein S20	Rps20	21.6847	21.9261		22.066				20.6599		22.167	22.4261	22.6046				21.6344					22.1457				3	3	3	22.7	22.7	22.7	13.373	0	21.937	128930000	33	25786000	539980	619970	885480	750120	1248700	393040	777460	8393200	279680	1720900
P60879	P60879	Synaptosomal-associated protein 25	Snap25	22.7172	22.9299	23.5544	23.5384	23.9236	23.8354	24.2982	23.3119	23.9304	22.9527	23.3468	22.8842	23.6943	23.5366	24.1141	22.9992	22.3253	23.2064	22.1169	23.4333	23.433	22.4543	22.8696	25.2117	9	9	9	48.5	48.5	48.5	23.315	0	88.738	824060000	57	63389000	6960100	384470	444020	580650	1037600	870270	772700	38824000	787270	1236900
P61161	P61161	Actin-related protein 2	Actr2			23.9224	24.0902	23.942	24.3695		23.4329	23.9515	23.2549	23.7579	24.0253		22.7755			22.3574		21.7541	22.1055	22.8652				6	6	6	18.5	18.5	18.5	44.76	0	43.665	203150000	34	15627000	0	102460	97499	1193000	1835800	901280	1354100	903840	2155500	2168700
P84078;P61205;Q8BSL7;P84084	P84078;P61205;Q8BSL7	ADP-ribosylation factor 1;ADP-ribosylation factor 3;ADP-ribosylation factor 2	Arf1;Arf3;Arf2							23.9864			23.2486	22.7351	22.8132	23.0015		24.189								23.0372	24.1965	3	3	3	18.2	18.2	18.2	20.697	0	25.367	473090000	11	47309000	7935100	308430	1285500	567380	157250	10474000	0	17531000	0	748160
P61255	P61255	60S ribosomal protein L26	Rpl26	22.7919	23.1448	23.9697	23.7463	23.8058	23.9397	22.0638		23.3489	22.0582	22.1122	22.4386	22.1826	22.731		22.4822	22.5132	22.6577	22.6643	22.3759	23.6645	22.8619	23.1289	19.7467	4	4	4	22.8	22.8	22.8	17.258	0	25.07	202570000	28	33762000	1595900	795200	941620	2052600	2039000	2007000	1806000	5207700	134720	2886800
P61264	P61264	Syntaxin-1B	Stx1b	21.5762						24.7655	21.3308	23.0168		21.5406			22.2192	24.6873			22.4653	22.4612	22.356			21.9162	28.5507	14	14	14	39.2	39.2	39.2	33.244	0	271.65	3060700000	68	191300000	9363100	287680	0	0	0	0	0	168530000	238370	1077800
P61358	P61358	60S ribosomal protein L27	Rpl27	25.3842	25.1121	25.1345	25.076	24.4705	24.9879	24.4477	22.349	24.7564	24.0754	23.9621	24.0936	24.4025	24.1434	24.2181	23.7623	24.1249	23.353	23.7051	23.1165	25.7069	24.5253	24.8151	24.5162	6	6	6	48.5	48.5	48.5	15.798	0	49.246	716430000	62	119400000	10508000	6734200	6530800	5216200	5154700	2673400	4332800	24317000	1390800	5463100
P61979	P61979	Heterogeneous nuclear ribonucleoprotein K	Hnrnpk	25.0891	25.2129	23.6346	24.0335			24.5748	22.9173	23.5111	24.1936	23.6413	23.9278	23.6327	23.8215	23.3826	24.8183	24.3262	23.8987	24.097	24.196	25.1515	23.2929	23.9982	23.9425	11	11	11	33.5	33.5	33.5	50.976	0	97.351	567310000	45	24666000	857580	1411900	2084100	242140	418790	0	14839	7163800	196380	304330
P61982	P61982	14-3-3 protein gamma;14-3-3 protein gamma, N-terminally processed	Ywhag	24.9506	25.2582	24.7627	24.532	24.9112	24.9601	25.2755	25.7076	26.2068	25.4918	25.828	25.6849	25.4813	25.3802	25.1157	24.709	25.2324	24.4636	24.3465	24.5358	24.3656	23.8671	23.8595	25.803	8	6	5	28.7	21.5	17.8	28.302	0	284.68	1744700000	90	109050000	5596500	2169000	2465900	1721400	1456500	1334500	1098400	55163000	4462400	6584300
P62137;P62141	P62137	Serine/threonine-protein phosphatase PP1-alpha catalytic subunit	Ppp1ca			23.5547	23.5105	23.1928	23.6035		23.1649	24.126	22.75	22.744	23.7343		22.4593		22.2418	22.155				23.0434				3	3	2	13.9	13.9	9.7	37.54	0	25.852	134490000	16	7471800	0	37008	0	588800	691040	384340	517820	0	927440	1463700
P62242	P62242	40S ribosomal protein S8	Rps8	25.2523	25.4801	25.8612	25.9275	24.8999	25.717	25.6088	23.5595	25.5169	25.0639	24.6009	24.8407	24.528	24.769	24.2418	24.587	24.9656	24.2943	24.5718	24.4576	26.0072	24.2177	24.6819	24.1066	7	7	7	34.1	34.1	34.1	24.205	0	278.64	1041300000	113	115700000	11039000	4570700	5129400	5323700	7651700	1637400	3575000	21362000	1638800	7406200
P62245	P62245	40S ribosomal protein S15a	Rps15a	21.4623	21.7025									21.5164	21.5727		21.5376			21.4045		21.405		22.823				2	2	2	17.7	17.7	17.7	14.839	0.0011919	12.334	84500000	18	10562000	898300	367010	501880	0	0	399070	0	3069800	101280	0
P62259	P62259	14-3-3 protein epsilon	Ywhae	24.1641	24.8608	23.4735	22.9914			26.1322	25.01	24.9514	25.1955	25.3061	25.1488	25.1626	25.0867	25.8967	24.4589	24.7061	24.0989	23.827	23.96	24.5824	22.9325	24.6285	28.2517	14	14	12	45.1	45.1	38	29.174	0	117.39	3471700000	131	204220000	14568000	1180000	1476600	577160	529780	0	0	151220000	3492700	2298900
P62264	P62264	40S ribosomal protein S14	Rps14	24.0846	23.7979	23.6641	23.3461		24.6294	23.5507		24.2707	23.4563	23.6697	23.8701	23.7743	23.4219	23.3298	23.521	23.5996	23.0458	23.5744	23.2611	24.261		23.8866	23.7752	3	3	3	16.6	16.6	16.6	16.273	0	22.583	407740000	40	101940000	7546600	5712300	4322000	2754500	2758300	2100400	4438100	28235000	0	5630900
P62267	P62267	40S ribosomal protein S23	Rps23	23.8697	24.7332	24.1896					22.6953		24.0736	23.8373	23.9875	23.983	23.9099		23.6342	24.1779	23.5772	23.939	23.6927	24.7079				4	4	4	21.7	21.7	21.7	15.807	0	27.729	325950000	40	54324000	3677500	3052600	6103100	1021500	785020	843340	0	6139000	1270800	442640
P62274	P62274	40S ribosomal protein S29	Rps29							23.7752			22.681	22.8762				25.0779	22.9414			22.6693				26.3675		2	2	2	39.3	39.3	39.3	6.6767	0	16.927	509820000	27	254910000	48128000	9452100	13215000	3425600	4222800	0	0	61024000	2536900	13842000
P62281	P62281	40S ribosomal protein S11	Rps11	22.7933	22.9141					22.8389			22.652	22.7555	22.7746	22.7124	22.67		22.7482					22.9291				3	3	3	15.8	15.8	15.8	18.431	0	17.18	101910000	8	10191000	899410	762230	832390	0	0	0	0	837790	251680	317300
P62301	P62301	40S ribosomal protein S13	Rps13	25.6583	25.9381	25.7302	25.4499	25.2595	25.5301	25.0258	24.4091	25.3776	25.3133	24.7905	25.2256	25.0822	25.1795	24.4846	25.5558	25.6198	24.3751	25.0721	24.8572	26.7325	25.1541	24.811	23.6259	9	9	9	40.4	40.4	40.4	17.222	0	69.906	1005100000	52	111680000	2737100	7861500	8124300	5930000	6390200	2480300	3299200	9945100	2778700	8058600
P62482	P62482	Voltage-gated potassium channel subunit beta-2	Kcnab2	22.8942	23.6228	22.9162	22.7115	23.0904	23.0794		22.7894	22.2838	22.1299	22.3931	22.5705	23.1258	23.1803		23.3255		23.0163			23.2571				2	2	2	6.3	6.3	6.3	41.021	0	15.048	132110000	14	7339200	0	463360	715700	409170	486500	406900	413740	0	433910	445860
P62631	P62631	Elongation factor 1-alpha 2	Eef1a2	25.5231	25.7915	26.6158	26.1969	26.5633	26.8229	27.5272	25.7795	26.4218	26.0173	25.6078	25.8765	26.1952	26.3429	26.9352	26.4607	27.0499	26.2148	26.4885	26.6425	26.4107	26.6046	28.5154	26.7167	10	10	3	29.6	29.6	13.8	50.454	0	158.19	3901200000	282	185770000	22255000	1822400	2244900	2487300	2573000	1788700	2160200	63215000	3041200	3871300
P62702;V9GWY0	P62702;V9GWY0	40S ribosomal protein S4, X isoform;40S ribosomal protein S4	Rps4x;Gm15013	25.4278	25.9647	25.849	25.4842	25.6075	25.9803	25.0766	24.582	25.5835	24.7704	25.0127	24.9755	25.3111	25.5927	24.0669	24.9488	25.2011	24.4707	24.9114	24.5649	26.5421	25.7568	24.8437	23.6779	10	10	10	37.3	37.3	37.3	29.597	0	80.377	1006200000	146	62885000	2138700	3586700	5116900	3147300	3163800	1342700	1598200	7061800	706720	3674800
P62743	P62743	AP-2 complex subunit sigma	Ap2s1	25.1664	25.9066	23.5163	23.3024			25.6196	23.7526	23.8296	23.7812	23.2017	23.5012	23.435	23.7313	23.4461	25.9143	26.0291	24.5226	24.9492	25.3909	24.0602		23.155		5	5	5	27.5	27.5	27.5	17.018	0	40.509	629860000	66	104980000	6336900	6043800	8137000	2535200	3031600	1730200	1789800	8083500	1502800	2583000
P62751;D3YTY6	P62751	60S ribosomal protein L23a	Rpl23a	26.2668	26.7609	26.0179	25.6682	25.3044	24.7755	26.1472	24.5833	25.2762	25.1039	25.2368	25.3347	25.8987	26.216	25.4936	25.7278	25.4274	25.0627	25.3886	24.9842	27.5743	26.6057	27.614	25.5842	8	8	8	44.2	44.2	44.2	17.695	0	63.379	1818900000	108	303140000	26215000	14057000	19722000	10446000	9303800	3162800	3228100	54217000	3212900	9660200
P62754	P62754	40S ribosomal protein S6	Rps6	24.5008	25.0283	24.8967	24.7825	25.2081	25.1057	25.6914	23.1781	24.4873	24.1431	23.7067	23.9842	23.9478	23.8818		24.1505	24.6497	23.852	24.1758	23.9051	25.1548	23.8686		24.4406	4	4	4	18.1	18.1	18.1	28.68	0	44.797	575850000	114	71981000	0	4662700	5372000	3797900	4420500	3746900	3149900	10285000	1975700	4796600
P62806	P62806	Histone H4	Hist1h4a	25.6152	24.2706	25.9763	26.1211	25.636	27.2486	27.8244	24.3824	24.0602	24.004	23.7012	23.6299	24.9235	26.5774	24.2633	22.3293	26.1226	22.3768	23.5787	23.846	25.1947	23.2469	27.0171	22.4253	7	7	7	49.5	49.5	49.5	11.367	0	63.245	1325100000	114	220850000	7955400	8680600	3641000	6459400	10146000	4231000	11455000	7615100	5898800	4476000
P62814;Q91YH6	P62814	V-type proton ATPase subunit B, brain isoform	Atp6v1b2	22.9833	23.6131	23.3965				25.456	22.8831	23.515	24.1704	23.4711	23.6384	23.2495	24.2166	23.2372	23.4031	23.3602	23.6225	24.5352	23.9222	23.8941	22.6796		25.6051	9	9	9	22.7	22.7	22.7	56.55	0	78.092	909620000	52	36385000	1831300	370650	677970	257280	139560	120560	115760	24104000	294610	729660
P62827;Q14AA6;Q61820	P62827;Q14AA6	GTP-binding nuclear protein Ran	Ran;1700009N14Rik	23.4537	23.8689	23.8174	23.7316	23.5855	23.2581		24.1582	24.4838	24.3501	24.3724	24.0884	23.7977	24.1535			23.6682	22.7538	22.9807		23.7916				5	5	5	28.2	28.2	28.2	24.423	0	35.013	488930000	42	44448000	4939800	646840	904510	1406200	1576800	1061800	380060	11411000	2297000	3296500
P62830	P62830	60S ribosomal protein L23	Rpl23	22.3585	22.7349			22.2962	22.0415			22.2282	21.9767	22.1189	22.0444	22.0604	21.9765		21.6959	22.061	21.8042	21.9348	21.8974	22.3555	21.9878			2	2	2	13.6	13.6	13.6	14.865	0.0011099	10.806	77037000	2	8559700	0	750660	658330	330860	267630	459440	324590	0	275920	892960
P62852	P62852	40S ribosomal protein S25	Rps25	26.4628	27.4018	26.0469	25.5581	25.3473	25.4162	25.7405	25.3553	26.0148	26.0449	26.1834	26.1496	26.2695	26.7667	25.474	27.4321	26.6749	27.3478	27.1971	27.3739	28.3092	27.8621	26.9773	25.103	6	6	6	31.2	31.2	31.2	13.742	0	101.12	2750000000	182	550000000	33511000	14760000	36927000	13556000	12961000	5865900	8215100	69350000	11343000	23642000
P62874;P62880;P29387;Q61011	P62874;P62880	Guanine nucleotide-binding protein G(I)/G(S)/G(T) subunit beta-1;Guanine nucleotide-binding protein G(I)/G(S)/G(T) subunit beta-2	Gnb1;Gnb2	23.5173	23.5252		22.7128	23.1627	22.9389		23.19	23.9065	23.8231	22.6513	22.3164	23.911	24.1859	24.2877	24.2951	23.8127	23.9481	23.3335	23.6592	23.5165			23.7863	7	7	7	17.6	17.6	17.6	37.377	0	101.2	401850000	31	30912000	5065100	521600	1358800	164110	697930	318060	291420	7603600	687670	1901100
P62892	P62892	60S ribosomal protein L39	Rpl39	24.3074	25.5615	22.8663	22.9512			25.3337	22.4292	22.4197	22.664	22.6727	22.2664	24.6343	25.1586	25.0463	24.6547	24.0327	23.3393	23.5275	23.2196	27.0313	26.9238	26.4385	24.3721	2	2	2	23.5	23.5	23.5	6.4066	0	17.983	872440000	36	872440000	141150000	36104000	52891000	6832800	8625700	2857300	2790500	200720000	6141900	7263800
P62900	P62900	60S ribosomal protein L31	Rpl31	23.7723	24.1875	23.4702	22.8644			23.2922	22.4756		23.1879	23.3033	23.6536		24.4843	23.6047		24.1161	22.9963	24.2357		24.9705			20.8395	3	3	3	26.4	26.4	26.4	14.463	0	22.414	282570000	68	40367000	3858500	1613400	3345300	1298200	982710	116640	579190	3532200	764600	1021700
P62908	P62908	40S ribosomal protein S3	Rps3	23.5979	23.5218	23.2946	23.4284	22.6791	24.1807	24.184		24.1623	23.5609	23.7295	23.8842	23.4846	23.4633	23.856	22.5483	23.5744	22.5991	22.9023	23.0738	23.6315		24.9336	23.6897	6	6	6	26.7	26.7	26.7	26.674	0	47.788	427220000	81	22485000	2816800	475620	650210	624020	699510	249100	588860	6501500	47283	1522000
P62918	P62918	60S ribosomal protein L8	Rpl8	25.6989	25.5707		24.4804	24.2423		23.3512		23.9844	23.9818	24.231	24.2433	24.7429	24.1326	24.1913	24.071	24.2972	23.6437	23.5915		25.3049		23.1301	23.8106	4	4	4	15.6	15.6	15.6	28.024	0	37.727	534790000	30	53479000	2247900	5476600	4433900	1155900	1580300	713980	0	10594000	36531	2911500
P63017	P63017	Heat shock cognate 71 kDa protein	Hspa8	29.0971	29.4205	28.4097	28.3033	28.5192	28.3238	29.6799	28.8374	28.7068	29.2388	29.123	29.0879	29.7458	29.4896	29.9519	28.2445	28.3603	28.4496	28.2104	28.5994	27.7401	26.664	27.2975	29.7265	31	31	20	48.3	48.3	30.8	70.87	0	323.31	23194000000	887	702840000	100090000	20151000	25045000	7182500	7970200	4953000	4461700	282440000	20491000	15325000
P63038	P63038	60 kDa heat shock protein, mitochondrial	Hspd1	22.1711	23.0583	21.4458	20.7526			23.0206	22.4524		22.8764	21.7929	22.6262	24.0052	24.1497	23.1174	21.4377	22.5505	22.3805	21.5516		22.3712		22.4403	27.14	15	15	15	29.8	29.8	29.8	60.955	0	145.21	1300300000	50	39403000	1918400	127840	170110	148580	89165	0	0	33612000	341830	0
P63101	P63101	14-3-3 protein zeta/delta	Ywhaz	25.206	25.3531	24.605	24.1759	24.8115	24.9416	26.1329	25.7775	26.0953	25.6576	26.235	25.7401	25.6883	25.9128	25.7924	25.026	25.686	24.335	24.55		25.5338	24.0372	25.6637	27.3423	8	6	6	34.3	26.9	26.9	27.771	0	276.87	2778100000	110	198430000	16832000	2435900	2280900	1650100	1801100	1473000	1444900	114260000	5321800	7990500
P63318	P63318	Protein kinase C gamma type	Prkcg	22.5046	23.1394	22.1869	22.1165		22.1635	21.7248	21.9111	23.6379	21.7508	21.9525		23.4446	23.0458	22.2713	23.0958	22.7868	22.8464	22.2083	22.351	22.9973	22.1095		22.1148	3	3	3	4.7	4.7	4.7	78.357	0	20.665	169750000	32	4715200	403110	161680	195820	102650	125890	73379	89637	849180	124800	467720
P68134;P68033;P63268;P62737	P68134;P68033;P63268;P62737	Actin, alpha skeletal muscle;Actin, alpha cardiac muscle 1;Actin, gamma-enteric smooth muscle;Actin, aortic smooth muscle	Acta1;Actc1;Actg2;Acta2	26.6946	26.9158	28.5448	28.0428	24.0309		27.5504	29.7807	28.5954	29.3207	29.6599	29.8559	25.0744	27.6205	26.621	25.7304	26.0023	27.401	26.724	26.1534	27.5675	24.3799	26.0818	27.91	15	1	1	33.2	4.2	4.2	42.051	0	82.498	13218000000	401	660880000	15937000	8716200	6540500	23108000	11762000	792280	0	120730000	103630000	43983000
P68254	P68254	14-3-3 protein theta	Ywhaq	23.883	23.5322					24.1714		24.2583	24.0084	23.9309	23.7037	23.818	23.7488	23.8349	23.7014	23.6248	23.5179			23.3659			25.3831	8	6	6	29.8	22.4	22.4	27.778	0	158.65	761110000	46	54365000	3828900	1108100	697680	867910	1103600	671910	0	32443000	253440	2785500
P68368	P68368	Tubulin alpha-4A chain	Tuba4a	24.3941	25.1592	25.056	24.6916	24.9291	24.3744	25.9191	25.6437	25.8693	25.6632	25.3685	25.181	26.0455	26.7728	26.7759	25.5301	24.9337	25.6631	25.0792	25.6632	25.1866	24.4668	24.1749	26.404	14	3	3	39.5	7.6	7.6	49.924	0	37.039	1707100000	91	81291000	14489000	1118500	2006300	1298200	1675100	1047700	950630	17979000	3446800	3841200
P68372	P68372	Tubulin beta-4B chain	Tubb4b	26.775	27.1838	26.0403	26.1515	24.8656	25.3426	28.2811	28.0489	27.4979	28.369	27.7885	27.7154	28.6223	29.1128	29.1084	27.322	26.7863	27.909	27.1977	27.7454	27.0276	26.5693	26.8873	28.0738	20	7	1	57.5	27.4	2.7	49.83	0	266.47	11448000000	453	572380000	109650000	7033900	8271300	2247900	3053900	1297200	1049900	211090000	23427000	10300000
P68510	P68510	14-3-3 protein eta	Ywhah	23.7941	23.7757	23.2324	23.1146	24.1258	24.1227	23.5659	23.8189	23.8789	24.0766	24.2745	23.73	23.9009	23.9375							23.6673			25.6394	5	3	3	21.5	14.2	14.2	28.211	0	92.988	756290000	40	47268000	688080	927480	962990	412600	443940	781420	794400	32020000	1216100	1573600
P70175	P70175	Disks large homolog 3	Dlg3	21.0793								22.4687	21.7481				22.7132					20.6967						4	4	4	6.5	6.5	6.5	93.481	0	25.887	29062000	6	745170	0	35075	0	0	0	0	0	0	118540	213870
P70296	P70296	Phosphatidylethanolamine-binding protein 1;Hippocampal cholinergic neurostimulating peptide	Pebp1		22.8869					24.3969							24.314							24.7645	24.8092		26.495	6	6	6	48.1	48.1	48.1	20.83	0	105.82	906250000	16	90625000	970740	0	462140	554900	0	0	0	73192000	1899400	0
P80315	P80315	T-complex protein 1 subunit delta	Cct4	21.7802	21.6335					22.2495	21.5776		21.61	21.7229	21.5947	22.0414	22.0003	21.9575									23.4135	5	5	5	14.8	14.8	14.8	58.066	0	36.854	186040000	14	5637600	377550	127730	125710	0	66004	0	59092	3568400	101750	72053
P80317;Q61390	P80317	T-complex protein 1 subunit zeta	Cct6a							23.3639			22.7264			23.2147		23.6013									24.7685	6	6	6	13.9	13.9	13.9	58.004	0	97.874	342770000	16	13184000	1942400	0	75154	30145	28831	0	0	8697200	165620	85366
P84089	P84089	Enhancer of rudimentary homolog	Erh	24.9601	24.4916	21.6125				22.1881	20.7604	21.0346	20.7978	21.0481	20.9566	24.9617	24.8997		21.7275	21.3596	20.3754	20.6739	21.3845	25.3265	24.789	24.1097	21.1852	2	2	2	15.4	15.4	15.4	12.259	0	109.12	222410000	37	44481000	1486700	5294600	3750600	485370	0	0	0	4810800	868540	457450
P84091	P84091	AP-2 complex subunit mu	Ap2m1	26.5966	27.2304	26.0341	26.0885	26.4396	26.8389	27.3306	24.9152	25.9483	25.3928	25.2813	25.2171	25.9379	25.8587	26.0987	26.8631	26.9597	25.8779	26.2342	26.216	26.1969	25.6441	25.3794	25.9523	16	16	16	37	37	37	49.654	0	205.87	2543100000	194	97813000	9541300	6003000	8567200	1673300	2577300	1746000	1923700	13156000	1316200	3464000
P84099	P84099	60S ribosomal protein L19	Rpl19	24.808	22.4234	22.6066	22.3365				21.6483	22.2772	23.2172	22.9537	23.426	23.55	23.8111		23.6596	24.1611	23.0942	23.6976	23.4536	25.1562	23.6737			2	2	2	13.3	13.3	13.3	23.466	0	25.8	277400000	31	46234000	0	4484300	2038600	1120700	1150900	506800	949840	8317600	686170	1625900
P97351	P97351	40S ribosomal protein S3a	Rps3a	25.919	26.354	24.5159	24.4372			25.5905	23.7902	24.966	24.4172	24.788	24.6756	25.368	25.1979	24.8124	25.5043	25.1144	24.6721	24.9923	24.9375	27.3646	26.1376	26.4724	23.8839	13	13	13	40.5	40.5	40.5	29.885	0	180.29	1054900000	148	62052000	3834400	3881100	4830000	1131600	1331200	380540	607070	8352600	812700	2548000
P97379	P97379	Ras GTPase-activating protein-binding protein 2	G3bp2	22.2461	22.3507					22.0953					22.0153													2	2	2	4.8	4.8	4.8	54.087	0	16.428	51622000	5	2346400	0	213530	261940	65471	58994	46526	0	289530	46854	163330
P97427	P97427	Dihydropyrimidinase-related protein 1	Crmp1		20.1483					21.9781	19.6991			19.9912	19.8139	20.581	20.3013	21.2726	19.9472	20.0551	20.0852	20.7681				19.9969	26.7376	15	13	11	36.7	31.6	26.9	62.167	0	156.39	836990000	27	24617000	598930	56246	80970	0	0	0	0	22510000	55288	0
P97434	P97434	Myosin phosphatase Rho-interacting protein	Mprip	22.6268	22.4562	24.6343	24.2552	23.5714	23.7724		23.1978	23.1989	22.8143	23.6137	24.3817		22.3292		22.4234	22.2214	22.0778	22.1516		22.7316				6	6	6	9.6	9.6	9.6	116.41	0	51.83	177400000	23	2956700	0	85661	38046	340330	354030	104960	126290	0	197300	335790
P98086	P98086	Complement C1q subcomponent subunit A	C1qa	27.7802	28.7504	25.6783	25.6406			28.7682	24.4991	25.6485	26.1041	26.7607	26.3178	28.1812	28.4027	27.7553	27.9705	28.0256	28.5985	28.0881	28.4495	29.1835	29.0709	29.4415	26.9311	8	8	8	29	29	29	25.974	0	223.62	7797200000	170	487330000	48399000	16444000	25433000	2683200	3233100	749390	950310	70014000	1861900	4283200
P99024	P99024	Tubulin beta-5 chain	Tubb5	25.329	25.7319					26.2352	27.6132	25.6989	27.6077	27.3876	27.2799	28.0076	28.0653	27.7177	25.2545	24.8771	25.96	25.2713	25.3521	25.7736	24.6125		26.0111	19	4	4	57.7	16.2	16.2	49.67	0	123.09	3251200000	75	162560000	48378000	1311900	1510500	0	0	0	0	30193000	9595200	5743700
ProteinA	ProteinA			36.169	36.3144	32.3006	32.1737	34.34	33.7531	36.6592	35.5351	31.7894	35.973	35.8781	35.6161	36.6757	36.2632	36.5681	37.1548	37.1014	36.6717	37.2424	37.2441	36.7168	38.2667	37.5194	34.7423	39	39	39	46	46	46	51.35	0	323.31	2712200000000	11293	108490000000	9771500000	3834300000	4576000000	675960000	818040000	632940000	602200000	8913900000	3540700000	820510000
Q02105	Q02105	Complement C1q subcomponent subunit C	C1qc	29.1121	29.1138	28.1047	27.7242	28.4321	28.6816	29.7967	27.077	27.611	27.4376	28.278	28.1019	29.3663	29.0583	28.5962	28.2925	28.4034	28.7464	28.6142	29.1567	29.8706	29.5019	29.6023	26.7135	7	7	7	26.8	26.8	26.8	25.991	0	158.45	12525000000	371	1043800000	173050000	58344000	51487000	35461000	35350000	25813000	26236000	59433000	20068000	35919000
Q02248	Q02248	Catenin beta-1	Ctnnb1	23.5387	23.6508						23.1749		23.3344	23.3159		22.9369	23.2383		23.1241		23.5069	23.2533	23.486				23.666	7	6	6	13.4	12.5	12.5	85.47	0	78.703	264040000	31	6286600	0	408750	329280	0	14790	0	0	3003700	241930	0
Q02257	Q02257	Junction plakoglobin	Jup	22.4203	22.1652				22.399		22.2199	21.9233	22.0878	21.5818	22.1093			22.3296	23.735	28.2616	23.2409	25.3692	23.13	22.502	26.8029	22.7091		14	14	13	20.7	20.7	19.7	81.8	0	124.31	546770000	35	11886000	641440	211850	74422	0	0	0	159800	382060	186320	103530
Q03265	Q03265	ATP synthase subunit alpha, mitochondrial	Atp5a1	27.1477	27.3132	25.4904	25.1818	25.1745	25.0469	27.9847	25.4735	25.8556	25.7892	25.1728	24.9186	27.7046	26.9401	27.9862	27.4956	27.4041	27.3007	27.4251	27.364	27.599	27.24	27.2425	29.1495	23	23	23	42.9	42.9	42.9	59.752	0	323.31	10443000000	370	336870000	27362000	4685700	5379800	958680	825830	631120	528590	229580000	1476900	2232900
Q04447	Q04447	Creatine kinase B-type	Ckb	22.9267	21.1866					27.7688	22.4736	22.0836			20.5471		21.5563	25.6231	20.7597	20.2098	21.4609	20.3192	20.4837	21.8103	20.4965	21.4815	30.0296	14	14	14	52.2	52.2	52.2	42.713	0	323.31	9441700000	117	524540000	13988000	2119400	2464500	109700	1231500	1766300	0	467330000	1414800	958730
Q05920	Q05920	Pyruvate carboxylase, mitochondrial	Pc	22.4517	23.2711	21.4807				21.6295	21.2375		21.5039		21.6202	23.1732	22.8476	22.6801	21.5974					22.6543		21.5585	23.5819	5	5	5	6	6	6	129.68	0	52.879	193820000	20	3461000	497290	93615	218420	20567	0	7214.9	10554	1953900	24576	13863
Q11011	Q11011	Puromycin-sensitive aminopeptidase	Npepps	18.946	20.1551	21.7639	20.1172	21.5249		20.1605	24.5037	23.2261	25.1513	23.2963	24.3231	28.5638	28.2158	28.4918	21.2076	20.0997	19.9944	18.8381	19.2642			19.3007	23.4614	29	29	29	33.3	33.3	33.3	103.32	0	251.91	2008200000	138	41837000	21577000	133180	259350	207730	145930	121770	142910	5314500	1007700	1274000
Q2KN98	Q2KN98	Cytospin-A	Specc1l		21.1748						22.7165		22.4624	22.6343	22.6772						22.9325		21.7393					3	3	3	4.3	4.3	4.3	124.49	0	20.554	72033000	10	1333900	0	0	22212	69969	106800	105590	78587	0	155550	106440
Q3THE2	Q3THE2	Myosin regulatory light chain 12B	Myl12b	25.6097	25.2775	28.7426	28.9497	29.2738	29.1934	24.2965	28.9765	28.6432	28.614	29.0032	29.0384	23.9935	26.8336	23.8369	25.0272	25.008	29.1199	27.7009	27.3871	25.1928	24.0928		21.3354	9	9	4	51.2	51.2	18	19.779	0	317.84	6306200000	311	700690000	3404400	5668000	4227600	54518000	74577000	53519000	50680000	1415200	68866000	84429000
Q3UH68	Q3UH68	LIM and calponin homology domains-containing protein 1	Limch1	23.4847	24.2025	25.6283	25.9455	26.3281	25.8492		25.569	25.435	24.6175	24.6702	25.3999		24.0627		23.3301	23.028	25.6489	24.572	24.0257	23.5434				15	15	15	20.6	20.6	20.6	118.19	0	116.39	651210000	77	10853000	0	220380	330010	679260	1034100	635620	503800	0	1408100	1147300
Q3UHB1;A0A1W2P799	Q3UHB1;A0A1W2P799	5-nucleotidase domain-containing protein 3	Nt5dc3								23.7475	23.6834	23.4414	23.4362	23.159	25.8339	24.3114	25.7284										11	11	11	22.5	22.5	22.5	63.17	0	95.703	320140000	38	11434000	7580200	0	4463.1	0	0	0	0	145940	550060	345450
Q3UHJ0	Q3UHJ0	AP2-associated protein kinase 1	Aak1	24.0485	24.6296					24.6471						23.071	22.8245			22.6961			23.3761				25.3051	12	12	12	22	22	22	103.35	0	157.58	475250000	23	12507000	177600	549710	670240	24292	29207	30384	82675	8180500	27569	101230
Q3UJB9	Q3UJB9	Enhancer of mRNA-decapping protein 4	Edc4	22.2736	23.2527						22.3244		22.5857	22.4376	23.0219	22.0473	22.2151		21.6683	22.3327	22.4367	21.8533	22.0894					4	4	4	4.5	4.5	4.5	152.48	0	23.65	78240000	19	1261900	0	110190	94236	64172	29290	0	0	0	49982	16720
Q3UL36	Q3UL36	Arginine and glutamate-rich protein 1	Arglu1	25.8032	26.0116	25.131	24.9627	24.421	25.0476		24.3996	24.8873	23.833	24.059	23.9161	26.1375	26.1638		24.7105	24.3445	24.4774	24.4379	24.7909	26.7094	25.8349			6	6	6	18.5	18.5	18.5	32.887	0	37.599	690450000	77	62768000	0	4157700	4771600	2430800	2712200	1512900	2145600	2627400	2599500	2963800
Q3ULJ0	Q3ULJ0	Glycerol-3-phosphate dehydrogenase 1-like protein	Gpd1l								22.3703		22.4238	22.3009	21.537	23.1422	22.7515											3	3	3	10	10	10	38.225	0	19.934	150300000	8	6534800	2415800	0	0	0	0	0	0	2688600	250260	71602
Q501J6	Q501J6	Probable ATP-dependent RNA helicase DDX17	Ddx17	22.3353	22.3181					24.2755		22.4519	21.7587	21.7222	21.8378	21.6643	22.0719	23.5871	21.7898	21.8395	21.9319	21.801	21.9611	22.1136	21.8696	23.3156	22.336	10	7	7	18.3	13.5	13.5	72.399	0	42.94	197840000	17	6182500	1431200	169930	163760	67243	85464	0	43694	1603900	0	191060
Q569Z6;Q8K019	Q569Z6	Thyroid hormone receptor-associated protein 3	Thrap3	25.3827	25.4496						22.9061	24.3119	22.8926	23.2268	22.6602	25.7187	25.6923		24.7081	24.0772	23.5782	22.9239	23.8614	26.6657	26.1895		22.8354	7	7	7	8.7	8.7	8.7	108.18	0	69.286	429900000	32	9997600	96932	841190	1205000	21958	14862	11653	18347	616070	79193	95910
Q5PR73	Q5PR73	GTP-binding protein Di-Ras2	Diras2	22.3216	22.5405					24.8294	23.7456	24.9372	23.005	22.9385	22.3958	23.1218	23.623	24.6256	24.0469		23.1252	23.2087		23.9439	24.4446	26.233	24.1988	4	4	4	22.6	22.6	22.6	22.498	0	37.065	657080000	42	46934000	5696300	150440	497650	2402800	2938600	2315900	0	11780000	638260	4946100
Q5SQX6;Q7TMB8	Q5SQX6;Q7TMB8	Cytoplasmic FMR1-interacting protein 2;Cytoplasmic FMR1-interacting protein 1	Cyfip2;Cyfip1	24.0685	24.0253	23.4713	23.5592	23.3985		22.5492	22.4357	24.0639	23.0953	23.3385	23.0572	23.4516	23.2069	23	23.6404	23.4644	23.5799	23.5935	23.8151	22.7919		22.0235	22.8589	6	6	6	5.6	5.6	5.6	145.66	0	41.97	382850000	56	5800800	520910	280490	189440	164980	170630	62699	39531	1942600	118560	329370
Q60598	Q60598	Src substrate cortactin	Cttn								23.3247		23.2604	23.9232	24.4493												22.3657	4	4	4	9.2	9.2	9.2	61.249	0	27.29	127670000	11	4910400	0	0	0	164800	42865	241720	0	1479500	620500	424710
Q60605	Q60605	Myosin light polypeptide 6	Myl6	26.4384	26.7005	29.3297	29.6123	29.4587	29.461	24.8282	29.494	29.1384	29.301	29.3231	29.2951	24.5326	27.0985	22.9807	25.9603	25.9124	29.2265	28.1248	27.6963	26.1698	25.1101	23.6636	21.1335	6	5	5	40.4	31.8	31.8	16.93	0	310.58	8533800000	389	853380000	1207800	9709900	14393000	62095000	83529000	48901000	45730000	2024400	98011000	84828000
Q60668;Q9D3U4;Q9Z130	Q60668;Q9D3U4;Q9Z130	Heterogeneous nuclear ribonucleoprotein D0;Heterogeneous nuclear ribonucleoprotein D-like	Hnrnpd;Rbm31y;Hnrnpdl	22.814	22.1107					22.8297	21.02				20.9496	21.5892	21.6965	22.5017	22.1591	22.0149	22.518	22.4685		23.5091			23.0014	2	2	2	6.2	6.2	6.2	38.354	0	14.835	206400000	39	15877000	1690500	442890	334240	506320	457720	242650	0	6169000	155210	475050
Q60864	Q60864	Stress-induced-phosphoprotein 1	Stip1	21.9048	20.8699	22.8702	22.5454	22.2822		22.3305	21.0929		20.3858	21.6498	21.4136	21.689	20.303	21.7401	21.0704		20.7705	20.7143		22.4692	21.7818	20.8326	27.6623	16	16	16	30.8	30.8	30.8	62.581	0	194.63	1123800000	25	33052000	485000	286600	67100	911670	724810	329380	0	28140000	116360	270550
Q60865	Q60865	Caprin-1	Caprin1	24.2054	24.1026							23.8104	23.5714	24.1023	23.5631	24.1409	23.8224			24.9244	24.4649	24.735	25.072	24.3099				3	3	3	4.8	4.8	4.8	78.168	0	20.923	507500000	14	24167000	0	1138700	1100700	0	569160	0	491610	2749000	703500	1779400
Q60899;Q60900	Q60899	ELAV-like protein 2	Elavl2	22.5269	23.4464								21.7303	21.81	21.9779	21.5782	21.3563		21.9787	22.4868	23.0259	24.0462	24.1755					5	5	2	15	15	7.2	39.577	0	35.872	108080000	16	6755200	0	564690	698410	130930	121540	90317	131010	312190	0	181730
Q60902	Q60902	Epidermal growth factor receptor substrate 15-like 1	Eps15l1	22.277			22.0126			21.8061			21.9191	21.352	21.4627	22.0728	21.7487			21.9779	21.6529		21.6874	22.3393			22.0107	5	5	5	7.1	7.1	7.1	99.307	0	51.687	130070000	19	2601300	104030	99813	66559	0	80161	0	0	1477300	0	71701
Q61301;P26231	Q61301	Catenin alpha-2	Ctnna2	24.3556	24.4065					23.4548	23.9608		24.2046	24.1665	23.7052	23.7411	24.1689		24.1281	23.7973	24.7081	24.3189	24.2061	23.3117			24.6151	12	12	12	16.6	16.6	16.6	105.28	0	92.811	488640000	35	10180000	0	447350	482110	54301	45204	46890	0	3900700	437670	84342
Q61545	Q61545	RNA-binding protein EWS	Ewsr1	22.7801	22.5747	23.0031				23.9153				22.6682			23.4809	23.3985						23.2001		25.5852	23.0777	4	4	4	8.1	8.1	8.1	68.461	0	29.471	280680000	29	16510000	2648100	338340	241770	243080	262290	171460	209140	4670000	446060	281840
Q61584;P35922	Q61584;P35922	Fragile X mental retardation syndrome-related protein 1;Fragile X mental retardation protein 1 homolog	Fxr1;Fmr1	23.4197	24.419								22.776		22.7921		22.9612											2	2	1	3.8	3.8	2.7	76.221	0	12.616	104360000	13	3261100	0	599860	669470	111440	29211	80442	0	0	0	0
Q61656	Q61656	Probable ATP-dependent RNA helicase DDX5	Ddx5	24.8853	25.2317	23.9714	23.5666			25.5016	24.1964	23.7533	24.5297	24.6541	24.5549	24.9058	25.1615	24.9242	23.1599	24.5785	24.4164	24.7576	23.9859	25.1509	23.8445	25.291	24.0541	10	10	7	16.8	16.8	11.7	69.289	0	69.71	815950000	92	25498000	3110200	984220	1654100	313630	291700	82548	170220	5937500	554920	645590
Q61699	Q61699	Heat shock protein 105 kDa	Hsph1	22.7445	23.1345	22.3662	22.7866			22.9061	23.442	23.8206	24.4364	24.1503	24.1964	24.5665	23.7455	24.7154		22.4111	22.2087	22.397					23.4262	11	9	9	15.2	13.2	13.2	96.406	0	63.273	413950000	39	8998900	1534200	156600	98702	67331	74610	39008	28227	3534700	439690	202040
Q61702	Q61702	Inter-alpha-trypsin inhibitor heavy chain H1	Itih1	24.0381	24.9191	23.0583	23.3557			24.1083	24.1605	21.9416	24.0331	24.0324	24.0843	24.4831	24.2144	24.451	24.2509	23.7046			24.4366					3	3	3	4.4	4.4	4.4	101.07	0	51.73	356440000	37	8486700	1573600	529060	850900	247170	180110	119930	94931	0	614490	257780
Q61703;CON__Q9TRI1	Q61703;CON__Q9TRI1	Inter-alpha-trypsin inhibitor heavy chain H2	Itih2	24.668	24.6866	24.2631	24.2617	24.4288	24.1444	24.619	24.2486	24.0017	23.8978	24.0043	23.9009	25.0444	24.5276	24.9795	24.8431	24.2943	24.1483	24.4347	24.9693					6	6	6	6.7	6.7	6.7	105.93	0	57.48	513460000	113	10925000	1729400	635670	588230	347450	500730	295800	138370	0	503520	551210
Q61879;Q02566	Q61879	Myosin-10	Myh10	30.3364	30.9734	33.0302	33.2521	33.4986	33.3062	26.9671	32.9994	32.8272	32.6862	32.8971	32.9491	28.303	31.0783	23.2155	30.6574	30.673	33.2748	32.5519	32.0911	30.3648	29.6491	23.8567	22.3285	166	166	141	60.7	60.7	52.6	228.99	0	323.31	125400000000	6620	1229400000	691680	15048000	24113000	71026000	101520000	60962000	53318000	767440	128710000	97264000
Q62108	Q62108	Disks large homolog 4	Dlg4		21.5721							24.5892	22.3166			21.5393	24.3137											8	8	8	14.5	14.5	14.5	80.471	0	53.459	88780000	11	2774400	0	141200	56670	0	11255	0	0	183180	30781	1189500
Q62261	Q62261	Spectrin beta chain, non-erythrocytic 1	Sptbn1	30.1878	29.288	29.0543	29.005	29.1263	28.837	28.4509	28.8217	29.7879	29.5154	29.311	29.4716	29.1387	29.4964	28.3931	29.8055	29.4582	28.9076	28.8084	28.5155	28.3488	27.2501	26.8398	29.044	105	105	95	51.7	51.7	47.7	274.22	0	323.31	19254000000	1440	135590000	6389200	10346000	5109300	2477900	2879100	1444500	1141200	34517000	4819900	7511300
Q62425	Q62425	Cytochrome c oxidase subunit NDUFA4	Ndufa4	23.7337	24.0215	23.5086	23.433			24.5764	23.929	23.7906	23.7247	23.5808	23.313	24.4928	24.2851	24.501	24.301	23.6645	23.9961	24.3586	24.3599	24.0678	24.4524	24.6431	23.37	4	4	4	37.8	37.8	37.8	9.3267	0	29.28	591460000	53	98576000	13537000	2395500	2012500	948360	1037200	378010	530030	30688000	1843500	1978800
Q64331	Q64331	Unconventional myosin-VI	Myo6	22.8694	22.9382	27.045	27.6272	27.248	28.1514		26.5239	26.8371	25.6596	25.944	26.4728		24.5572		22.6636	22.34	22.7354	23.0546		23.9297				23	23	23	23.1	23.1	23.1	146.41	0	266.15	1382700000	141	21948000	0	270010	239210	1786800	2985700	1250200	1723400	403180	3340100	2923300
Q64332	Q64332	Synapsin-2	Syn2	23.2348	25.3451	24.865	24.1041		24.2535	25.9216	24.0418	24.9276	24.0974	24.0634	24.2299	25.6695	25.2039	26.9246		22.5061	22.8611	23.1353	24.2207			25.0125	27.1901	12	10	10	29.9	25.6	25.6	63.372	0	177.11	2099800000	60	74994000	12129000	404600	1481500	736400	510340	137990	375500	43771000	717440	1181400
Q64523;Q6GSS7;C0HKE7;C0HKE3;Q8CGP4;C0HKE1;C0HKE2;C0HKE9;C0HKE8;C0HKE6;C0HKE4;C0HKE5;Q8CGP6;Q8R1M2;Q8BFU2;Q8CGP5;Q8CGP7	Q64523;Q6GSS7;C0HKE7;C0HKE3;Q8CGP4;C0HKE1;C0HKE2;C0HKE9;C0HKE8;C0HKE6;C0HKE4;C0HKE5;Q8CGP6;Q8R1M2;Q8BFU2;Q8CGP5;Q8CGP7	Histone H2A type 2-C;Histone H2A type 2-A;Histone H2A;Histone H2A type 1-H;Histone H2A.J;Histone H2A type 3;Histone H2A type 1-F;Histone H2A type 1-K	Hist2h2ac;Hist2h2aa1;Hist1h2aa;Hist1h2ah;H2afj;Hist3h2a;Hist1h2af;Hist1h2ak	25.4705	24.1171	26.4564	26.8443	26.4093	27.0726	26.5943	24.1946	24.3367	23.8335		23.8617	24.4648	25.3909			24.4385	23.1639	23.6414	23.5617	25.9356	24.12	24.6246		4	4	2	35.7	35.7	23.3	13.988	0	73.249	1002100000	64	200410000	7091400	7160300	4659400	11180000	18734000	9052300	14647000	10099000	6621300	8944400
Q68FD5	Q68FD5	Clathrin heavy chain 1	Cltc	25.6227	25.5995	25.8668	25.4931	26.0427	25.7855	27.5533	25.6249	27.2319	26.015	25.7374	25.54	26.8781	26.0891	27.1719	25.6715	25.7858	25.6128	25.44	25.3322	25.7804	25.1966	25.3596	27.9286	38	38	38	22.9	22.9	22.9	191.55	0	323.31	5089000000	233	56544000	7789900	572510	483440	440250	513290	410200	363330	32533000	662740	2270700
Q68FG2	Q68FG2		Sptbn2	26.8421	25.4554	23.9387	23.6262		22.87	24.0652	24.3303	25.3429	25.5578	24.8241	25.1168	25.388	26.1976	24.1834	25.9161	25.7773	24.9174	24.6891	24.2749	24.1717	21.6582		24.6291	32	23	23	17	13.4	13.4	270.92	0	240.48	1020900000	102	7914300	1214800	851650	393530	84116	73440	12143	18535	1015200	193080	298770
Q68FH0	Q68FH0	Plakophilin-4	Pkp4	23.165	22.8984	23.5612	23.6855	23.6902	23.9168		22.8745	23.4798	23.0179	23.1121	22.6361	22.2382			22.8912	22.8582	24.144	23.8458	23.555	22.3818				6	6	6	5.8	5.8	5.8	131.55	0	34.836	203970000	20	3187100	0	166830	141420	121810	449400	64017	73439	0	162590	142770
Q6A4J8	Q6A4J8	Ubiquitin carboxyl-terminal hydrolase 7	Usp7	25.105	25.8295	22.4311	22.26	22.0868	22.5309	27.9775	21.5561		21.2475	20.6688	20.5254	21.2657	22.2272	22.9677	25.5286	25.8338	24.1451	24.3798	24.6408					27	27	27	29.6	29.6	29.6	128.47	0	226.47	736320000	81	11688000	700680	828180	841220	119660	119700	58683	97458	65359	23731	0
Q6IRU2	Q6IRU2	Tropomyosin alpha-4 chain	Tpm4								23.0553		22.5337	22.8088	22.6707		22.1721				22.9477	22.3082						4	4	4	16.9	16.9	16.9	28.467	0	28.602	73293000	6	4886200	0	97570	76466	163620	151170	0	0	215120	718850	221320
Q6NZL0	Q6NZL0	Protein SOGA3	Soga3	24.8968	24.9461	24.0238					23.8712		23.865	23.7212	23.7919	24.2291	23.9034	24.11	23.8428	23.9933			23.9281	24.284	23.4956		24.4318	7	7	7	8.5	8.5	8.5	103.48	0	50.147	460250000	17	7935400	382620	148850	137710	42107	59075	0	0	1757800	4809300	48149
Q6P9K8	Q6P9K8	Caskin-1	Caskin1	22.4055	22.3184	22.1972				23.3652	23.498	23.4581	22.8804	22.9474	23.9706		22.1652	22.8089		21.5964	21.5554	21.7238		22.6022		23.2826	25.211	14	14	14	15.9	15.9	15.9	150.49	0	96.716	429110000	35	5798800	373270	39841	126160	50731	20155	0	0	3599300	247430	130730
Q6PER3	Q6PER3	Microtubule-associated protein RP/EB family member 3	Mapre3	22.2348	22.4563					22.3136				21.7482	21.6508	22.0974	21.9199	22.2185			21.9331	21.7575		22.0646			24.3184	6	6	4	24.9	24.9	18.1	31.966	0	43.407	291570000	13	19438000	913570	355940	265770	132670	0	0	0	14844000	148280	175000
Q6PFD5	Q6PFD5	Disks large-associated protein 3	Dlgap3									23.9881	23.1522				23.2988											3	3	3	4.6	4.6	4.6	105.87	0	40.931	44009000	5	977980	0	0	0	0	0	0	0	0	0	658540
Q6PH08	Q6PH08	ERC protein 2	Erc2	25.7166	24.7427					23.7603		23.0999	24.0283		21.7623	23.8819	23.8772	24.7326	24.0984	24.1818		22.6225		24.3978			23.944	17	17	12	19.2	19.2	14.4	110.64	0	111.42	405860000	34	8455500	1073400	1149600	685780	0	0	0	0	2972600	0	167500
Q6PHZ2	Q6PHZ2	Calcium/calmodulin-dependent protein kinase type II subunit delta	Camk2d	24.3892	24.5281	24.0828	24.1236	24.0337			24.1674	25.1803	24.7778	24.6288	24.7801	24.3952	24.7596		25.3815	25.1749	24.9783	25.0533	24.8895	24.0526	23.9072			12	7	7	22.8	12.2	12.2	56.369	0	90.858	606720000	33	23335000	504120	954130	1141300	685200	1014000	444980	485940	1139500	1014600	3689800
Q6PIC6;Q9WV27;Q9Z1W8;Q64436	Q6PIC6	Sodium/potassium-transporting ATPase subunit alpha-3	Atp1a3	25.0971	24.7992	22.8972	23.488	23.9555	22.7552	26.6207	25.6703	25.3569	25.89	25.7595	25.5746	28.0265	27.5793	27.8604	25.9278	25.0958	25.4161	25.0391	25.29	25.2812	24.5159	23.3876	27.8666	28	17	17	28.7	17.4	17.4	111.69	0	323.31	4828000000	193	109730000	20197000	673910	569740	313460	249720	162330	78793	64583000	1371100	1104500
Q6PIE5	Q6PIE5	Sodium/potassium-transporting ATPase subunit alpha-2	Atp1a2	27.0259	26.9959	26.7305	26.0492	26.1552	26.1389	28.6958	28.0136	28.0922	27.9682	27.8815	27.6354	30.1274	29.4689	29.8386	27.3229	26.6494	27.0754	26.819	26.9845	27.4362	26.505	26.5912	30.0499	28	28	17	31.8	31.8	19.4	112.22	0	323.31	17402000000	545	370250000	61750000	2977700	3240500	1336900	957670	644500	651840	202550000	8572600	6602400
Q6R891	Q6R891	Neurabin-2	Ppp1r9b	22.3776	21.7336	24.5441	24.4059	24.3335	24.9792		24.4273	25.7679	24.37	24.7186	26.0749		24.1694						22.6104	24.1374				12	12	11	21.8	21.8	20.6	89.519	0	84.863	354630000	34	11821000	0	63828	47493	564100	746000	393620	774300	0	1143700	2283300
Q6URW6	Q6URW6	Myosin-14	Myh14	26.1259	26.5028	29.5126	29.3745	29.4572	29.1674	20.5103	29.9746	28.8469	29.2958	30.019	30.1864	23.1224	26.7772	21.7937	25.4253	25.6492	29.0487	27.2207	26.8886	26.0857	23.3556	22.9447	21.9694	98	89	89	48.2	44.6	44.6	228.58	0	323.31	9129500000	873	87784000	162750	600210	823830	7100700	8058800	5172100	3823000	206690	12810000	7619200
Q6ZWN5	Q6ZWN5	40S ribosomal protein S9	Rps9	24.8101	25.0234	24.8434	24.16	24.7177	24.6582	25.2447	23.4408	24.5222	24.1978	24.3012	24.3318	24.8367	24.5336		24.8128	25.0544	24.4302	24.7867	24.751	25.6292			23.4977	7	7	7	26.8	26.8	26.8	22.591	0	50.23	597710000	71	54337000	1294500	3548400	3046300	2713700	2584600	1500900	2102900	5050500	672440	4286000
Q6ZWV7	Q6ZWV7	60S ribosomal protein L35	Rpl35	26.2769	26.6263	24.7112	24.2193	24.4358	24.2364	26.1299	23.9294	24.0164	24.5518	24.1523	24.2955	26.0094	26.2534	25.8166	26.1864	25.6299	24.5901	24.5058	24.7627	27.6682	27.0278	27.6751	25.2208	5	5	5	22.8	22.8	22.8	14.552	0	85.143	1509000000	95	502980000	53881000	29131000	36034000	9745500	7848700	4334700	3737700	70634000	6589500	8714800
Q70FJ1	Q70FJ1	A-kinase anchor protein 9	Akap9	23.7657	23.4594						21.2812		21.5755	21.4663	21.5405	21.2714	21.9162			22.25	22.4142	21.9884	22.3976					6	6	6	2.1	2.1	2.1	435.87	0	38.913	73430000	10	326350	0	46376	44029	6097.9	6149.3	6255.4	0	0	26962	6581.5
Q76MZ3;Q7TNP2	Q76MZ3	Serine/threonine-protein phosphatase 2A 65 kDa regulatory subunit A alpha isoform	Ppp2r1a	23.7757	23.6407				23.4928	22.4052	23.9643		24.3074	23.5666	23.8391	23.1201	24.26	23.0463		22.6735		23.2562					25.265	7	7	7	15.6	15.6	15.6	65.322	0	117.99	746270000	22	23321000	1160400	307450	298740	120700	163920	79717	146670	15911000	467790	437740
Q792Z1	Q792Z1		Try10	28.6408	28.573	30.4291	30.2149	30.1713	29.2047	28.0859	26.5726	29.9386	27.7085	27.6324	27.7352	27.7761	27.308	27.6337	28.9135	28.1527	27.7137	27.9928	28.5725	29.9588	28.9362	28.5463	26.3234	2	2	2	8.1	8.1	8.1	26.221	0	36.686	14662000000	508	1629100000	58755000	40945000	39637000	126160000	210970000	218540000	228740000	71865000	13363000	191590000
Q7TMM9	Q7TMM9	Tubulin beta-2A chain	Tubb2a	28.9556	29.0816	28.0178	28.3879	28.3833	28.2121	29.8822	30.3618	29.6856	30.7236	30.2537	30.1926	31.1117	31.2537	31.223	29.0113	28.7666	29.7625	29.0847	29.4801	29.2031	28.6349	28.3386	29.6534	20	20	2	51.2	51.2	3.6	49.906	0	323.31	43430000000	1583	2171500000	531330000	27864000	31230000	9797700	17568000	7281200	5488700	550990000	100890000	68223000
Q7TNC4	Q7TNC4	Putative RNA-binding protein Luc7-like 2	Luc7l2	24.3219	24.7057	25.5565	24.9935		25.7371		24.4091	25.0679	24.4995	25.6135	25.1632	24.99	25.2824		25.7806	25.0679	24.9334	24.9991	25.4991	25.6777	24.4723			5	5	2	12.8	12.8	6.1	46.582	0	63.477	711840000	62	39547000	0	1533900	1410600	1839500	1211500	438900	643640	0	1461800	2403500
Q7TPW1	Q7TPW1	Nexilin	Nexn			23.4735	24.1288	23.8612	24.8302		24.0035	24.5384	23.1381	23.7511	23.3506													4	4	4	7.6	7.6	7.6	72.107	0	30.465	154490000	19	5149500	0	0	0	423530	742390	345380	619030	0	781980	1145900
Q7TQD2	Q7TQD2	Tubulin polymerization-promoting protein	Tppp	23.758	23.5896	24.2694	23.1005	24.4943	24.3413	25.6194	23.2711	24.0032	23.5026	23.3404	23.271	23.3699	24.9862	25.2058	23.9377	23.636	23.835	23.7097	23.9474	25.3028	24.3264	26.3129	25.5944	7	7	7	38.1	38.1	38.1	23.574	0	77.998	1151100000	57	104650000	10292000	1537400	1740500	694590	787670	678450	655720	55800000	993970	2142400
Q7TQG1	Q7TQG1	Pleckstrin homology domain-containing family A member 6	Plekha6	25.6175	25.3183	23.2247	23.2808					22.3808	22.4414		22.1267	23.294	23.4419		24.6431	23.7989	23.2888	23.4404	23.2178					7	7	7	8.2	8.2	8.2	131.43	0	51.587	225430000	18	3757200	0	805120	692620	160420	103550	42425	51596	0	46095	85746
Q7TSJ2	Q7TSJ2	Microtubule-associated protein 6	Map6	27.6508	28.0621	27.5959	27.8481	27.8987	28.2111	27.6638	27.2522	28.3231	27.4747	27.7055	27.9323	27.6253	27.6204	27.4131	26.9893	27.0671	26.6046	26.7193	26.7341	27.634	26.4512	27.8347	28.5418	50	50	50	66	66	66	96.449	0	323.31	8631400000	633	139220000	8280300	3860200	5102300	3231000	4185600	2364600	2921900	59925000	3765600	7431900
Q7TT50;Q3UU96;Q80UW5	Q7TT50	Serine/threonine-protein kinase MRCK beta	Cdc42bpb	22.6272	22.3016	23.3244	23.6316	23.8349	23.5046		24.079	24.2924	24.3359	23.4684	24.3745	22.4474	22.0665				22.2716	21.998						10	10	10	6.7	6.7	6.7	194.75	0	58.949	179470000	22	2136600	0	70112	40379	132260	144670	108330	86767	0	277970	340700
Q80SW1	Q80SW1	Putative adenosylhomocysteinase 2	Ahcyl1	23.4077	23.9971				24.5317	23.9546	23.5585	24.5839	23.6857	23.8111	23.5772	24.574	24.0037	24.0547	23.8436	23.6648	23.3044	23.2788	23.582	23.7979	22.7865	23.3864	25.1596	9	9	4	20.2	20.2	10.2	58.951	0	64.537	708380000	61	27245000	3805600	316940	624310	230290	210740	179450	759560	12705000	590380	937320
Q80TE7	Q80TE7	Leucine-rich repeat-containing protein 7	Lrrc7	21.7574	21.7794							24.2907	22.3427	21.5936		21.7631	23.5955					21.3258						7	7	7	5.8	5.8	5.8	166.9	0	52.354	67361000	12	922760	0	30841	31185	0	0	0	8704.6	0	0	423230
Q80U04	Q80U04	E3 ubiquitin-protein ligase Praja-2	Pja2	27.6188	27.4917	26.5767	26.8137	27.5502	27.2934	27.1472	24.0918	24.1323	23.7058	23.8836	24.4746	24.8922	24.4803	22.7314	27.0013	26.9668	26.9061	26.8738	27.0769					16	16	15	27.9	27.9	23.9	77.957	0	323.31	2067900000	190	86161000	1788100	9545700	8826700	3498000	4230700	1917100	2043600	0	696050	587270
Q80VP9	Q80VP9	Aspartate beta-hydroxylase domain-containing protein 2	Asphd2		23.0727	23.9917	23.5819	23.3302			23.3671	22.8472	22.8164		23.1088	23.7676	23.2355		23.8842		24.0786	24.0709	23.9835					3	3	3	9.6	9.6	9.6	38.731	0	46.431	180400000	56	11275000	0	277460	412270	704450	628430	348090	144810	0	626160	514370
Q80YN3	Q80YN3	Breast carcinoma-amplified sequence 1 homolog	Bcas1	22.8537	22.1722	22.4857				24.2738	22.8431	24.33	22.8984	22.2764	22.5393	21.9694	23.392	22.9869			22.94	21.991				25.4012	23.1209	5	5	5	9.5	9.5	9.5	67.377	0	71.21	329390000	39	9688100	1088400	293150	153160	123660	68181	46706	0	3283700	354100	655460
[truncated: 113 more rows]
[truncated: 62 more columns]

## Sheet: Mice_Maged1_FC_Pval 
-LOG(P-value) (Ctrl-anti-Maged1 treated - Ctrl-ant-maged1 untreated)	Difference (Ctrl-anti-Maged1 treated - Ctrl-anti-maged1 untreated)	-LOG(P-value) (Vglut2-anti-Maged1 treated - Ctrl-anti-maged1 treated)	Difference (Vglut2-anti-Maged1 treated - Ctrl-anti-maged1 treated)	-LOG(P-value) (Ctrl-anti-Maged1 treated - IgG)	Difference (Ctrl-anti-Maged1 treated - IgG)	-LOG(P-value) (Ctrl-anti-Maged1 untreated - IgG)	Difference (Ctrl-anti-Maged1 untreated - IgG)	-LOG(P-value) (Vglut2-anti-Maged1 treated - IgG)	Difference (Vglut2-anti-Maged1 treated - IgG)	Protein IDs	Majority protein IDs	Protein names	Gene names	Identification type VGlut2-Maged1_cocaine_rep1	Identification type VGlut2-Maged1_cocaine_rep2	Identification type VGlut2-Maged1_cocaine_rep3	Identification type VGlut2-Maged1_cocaine_rep4	Identification type VGlut2-Maged1_cocaine_rep5	Identification type VGlut2-Maged1_cocaine_rep6	Identification type VGlut2-Maged1_cocaine_rep7	Identification type VGlut2-Maged1_cocaine_rep8	Identification type WT-maged1_cocaine_rep1	Identification type WT-maged1_cocaine_rep2	Identification type WT-maged1_cocaine_rep3	Identification type WT-maged1_cocaine_rep4	Identification type WT-maged1_cocaine_rep5	Identification type WT-maged1_cocaine_rep6	Identification type WT-maged1_cocaine_rep7	Identification type WT-Maged1_rep1	Identification type WT-Maged1_rep2	Identification type WT-Maged1_rep3	Identification type WT-Maged1_rep4	Identification type WT-Maged1_rep5	Identification type IgG_Ctrl_rep1	Identification type IgG_Ctrl_rep2	Identification type IgG_Ctrl_rep3	Identification type IgG_Ctrl_rep4	Fasta headers	Symbol color	Symbol type	Symbol size	Show label	Only identified by site	Reverse	Potential contaminant	Peptides	Razor + unique peptides	Unique peptides	Sequence coverage [%]
[truncated: 404 more rows]
[truncated: 106 more columns]

[truncated: 3 more sheets: S4 Identified peptides, Human_SHSY5Y_Maged1IP, Human_HEK_Maged1IP]
