# Supplementary material for: USP7/Maged1-mediated H2A monoubiquitination in the paraventricular thalamus: an epigenetic mechanism involved in cocaine use disorder
Source: Nat Commun. 2023 Dec 20;14:8481. doi: 10.1038/s41467-023-44120-2 (PMC10733359; doi:10.1038/s41467-023-44120-2)
Supplement: Supplementary file 6 — Supplementary Data 3 [file 41467_2023_44120_MOESM6_ESM.xlsx]

## Sheet: Feuille 1 - TableS6
TableS6
geneSymbol	marker	rsid	exprID	chr	start	stop	aveALL	CRBL	FCTX	HIPP	MEDU	OCTX	PUTM	SNIG	TCTX	THAL	WHMT
PMM2	chr16:9035124	rs1471435	t3647504	chr16	8891470	8943163	0.14	0.88	0.74	0.46	0.8	0.57	5.7e-06	0.99	0.44	0.52	0.69
PMM2	chr16:9036452	rs12446090	t3647504	chr16	8891470	8943163	0.095	0.99	0.65	0.82	0.79	0.59	1e-05	0.71	0.46	0.74	0.61
PMM2	chr16:8996636	rs4985062	t3647504	chr16	8891470	8943163	0.084	0.83	0.76	0.82	0.82	0.6	1.6e-05	0.63	0.67	0.63	0.61
PMM2	chr16:9028645	rs12924995	t3647504	chr16	8891470	8943163	0.075	0.62	0.79	0.82	0.88	0.67	2.6e-05	0.67	0.78	0.65	0.63
PMM2	chr16:9050331	rs12446999	t3647504	chr16	8891470	8943163	0.11	0.88	0.69	0.89	0.78	0.66	3.1e-05	0.55	0.41	0.93	0.69
PMM2	chr16:8988777	rs2304467	t3647504	chr16	8891470	8943163	0.067	0.97	0.83	0.52	0.67	0.48	3.1e-05	0.59	0.73	0.61	0.29
PMM2	chr16:9038117	rs12449090	t3647504	chr16	8891470	8943163	0.12	0.96	0.73	0.83	0.76	0.67	4e-05	0.65	0.45	0.82	0.71
PMM2	chr16:8988777	rs2304467	3647510	chr16	8891470	8943163	0.019	0.62	0.59	0.81	0.99	0.39	4.4e-05	0.31	0.67	0.78	0.035
PMM2	chr16:9036452	rs12446090	3647510	chr16	8891470	8943163	0.035	0.45	0.55	0.97	0.92	0.95	5.2e-05	0.27	0.86	0.98	0.26
PMM2	chr16:9028645	rs12924995	3647510	chr16	8891470	8943163	0.027	0.35	0.45	0.87	0.93	0.99	5.5e-05	0.24	0.98	0.9	0.25
USP7	chr16:8996636	rs4985062	3679567	chr16	8985957	9057331	6e-05	0.84	0.028	0.027	0.017	0.074	0.027	0.009	0.083	0.037	0.094
PMM2	chr16:9050331	rs12446999	3647510	chr16	8891470	8943163	0.035	0.45	0.66	0.98	0.87	0.93	7.2e-05	0.2	0.83	0.94	0.31
PMM2	chr16:8996636	rs4985062	3647510	chr16	8891470	8943163	0.026	0.49	0.41	0.82	0.96	0.97	7.6e-05	0.22	0.95	0.93	0.24
ABAT,LOC727757	chr16:9036452	rs12446090	3647473	chr16	8768395	8878422	0.0016	0.28	0.83	0.64	0.14	0.17	0.0024	0.11	0.48	0.38	8.2e-05
USP7	chr16:9028645	rs12924995	3679567	chr16	8985957	9057331	8.9e-05	0.78	0.03	0.033	0.011	0.059	0.039	0.017	0.099	0.04	0.12
PMM2	chr16:9035124	rs1471435	3647510	chr16	8891470	8943163	0.041	0.39	0.73	0.68	0.93	0.42	9e-05	0.49	0.89	0.72	0.15
ABAT,LOC727757	chr16:9038117	rs12449090	3647473	chr16	8768395	8878422	0.0016	0.25	0.75	0.65	0.11	0.12	0.0047	0.12	0.5	0.33	9.9e-05
PMM2	chr16:9038117	rs12449090	3647510	chr16	8891470	8943163	0.04	0.44	0.62	0.98	0.89	0.94	0.00011	0.24	0.86	0.99	0.3
ABAT,LOC727757	chr16:8996636	rs4985062	3647473	chr16	8768395	8878422	0.002	0.5	0.85	0.61	0.11	0.14	0.0017	0.14	0.48	0.4	0.00012
ABAT,LOC727757	chr16:9050331	rs12446999	3647473	chr16	8768395	8878422	0.0015	0.23	0.8	0.79	0.13	0.13	0.0043	0.11	0.48	0.36	0.00014
USP7	chr16:9036452	rs12446090	3679567	chr16	8985957	9057331	0.00014	0.73	0.037	0.029	0.015	0.057	0.077	0.033	0.12	0.078	0.036
USP7	chr16:9050331	rs12446999	3679566	chr16	8985957	9057331	0.00016	0.41	0.037	0.76	0.1	0.029	0.016	0.25	0.27	0.45	0.049
CARHSP1,LOC100129895	chr16:9034826	rs7342770	3679550	chr16	8946832	8962856	0.07	0.44	0.00016	0.61	0.9	0.97	0.12	0.47	0.075	0.94	0.64
USP7	chr16:9038117	rs12449090	3679566	chr16	8985957	9057331	0.00016	0.43	0.028	0.68	0.094	0.028	0.02	0.22	0.31	0.54	0.051
USP7	chr16:9036452	rs12446090	3679566	chr16	8985957	9057331	0.00016	0.43	0.02	0.67	0.088	0.056	0.017	0.23	0.33	0.5	0.035
GSPT2	chrX:51616151	rs6614508	3977647	chrX	51486525	51489313	0.0072	0.21	0.9	0.046	0.019	0.62	0.63	0.21	0.092	0.00017	0.059
USP7	chr16:9038117	rs12449090	3679567	chr16	8985957	9057331	0.0002	0.71	0.046	0.029	0.023	0.053	0.097	0.04	0.11	0.094	0.041
ABAT,LOC727757	chr16:9028645	rs12924995	3647473	chr16	8768395	8878422	0.0025	0.42	0.87	0.56	0.1	0.1	0.0031	0.17	0.44	0.42	0.00024
USP7	chr16:8996636	rs4985062	3679566	chr16	8985957	9057331	0.00024	0.63	0.019	0.71	0.12	0.051	0.0058	0.14	0.38	0.5	0.15
USP7	chr16:9028645	rs12924995	3679566	chr16	8985957	9057331	0.00024	0.58	0.023	0.72	0.079	0.038	0.0089	0.16	0.41	0.46	0.18
USP7	chr16:8996636	rs4985062	3679572	chr16	8985957	9057331	0.0013	0.13	0.52	0.29	0.71	0.019	0.00026	0.034	0.42	0.032	0.22
GSPT2	chrX:51572573	rs5991737	3977647	chrX	51486525	51489313	0.041	0.45	0.58	0.034	0.044	0.67	0.56	0.052	0.06	0.00027	0.2
USP7	chr16:8988777	rs2304467	3679610	chr16	8985957	9057331	0.00028	0.044	0.23	0.44	0.18	0.0051	0.037	0.082	0.32	0.098	0.056
USP7	chr16:8988777	rs2304467	3679570	chr16	8985957	9057331	0.0078	0.71	0.48	0.68	0.016	0.0095	0.00029	0.31	0.58	0.37	0.63
GSPT2	chrX:51573281	rs1439460	3977647	chrX	51486525	51489313	0.04	0.44	0.58	0.036	0.044	0.66	0.57	0.053	0.059	0.00029	0.19
USP7	chr16:9050331	rs12446999	3679567	chr16	8985957	9057331	0.00029	0.69	0.06	0.039	0.031	0.055	0.1	0.057	0.13	0.085	0.04
GRIN2A	chr16:8988777	rs2304467	3679815	chr16	9854106	10277341	0.014	0.36	0.28	0.9	0.61	0.02	0.0003	0.45	0.92	0.084	0.15
USP7	chr16:8996636	rs4985062	3679574	chr16	8985957	9057331	0.0023	0.067	0.35	0.15	0.32	0.061	0.00031	0.057	0.84	0.17	0.045
USP7	chr16:8996636	rs4985062	3679610	chr16	8985957	9057331	0.00034	0.044	0.078	0.18	0.41	0.021	0.033	0.029	0.57	0.33	0.063
USP7	chr16:9035124	rs1471435	3679570	chr16	8985957	9057331	0.028	0.82	0.57	0.52	0.035	0.011	0.00037	0.46	0.82	0.85	0.58
USP7	chr16:9038882	rs28651477	3679620	chr16	8985957	9057331	0.12	0.42	0.43	0.00038	0.49	0.74	0.2	0.82	0.23	0.57	0.062
USP7	chr16:9028645	rs12924995	3679610	chr16	8985957	9057331	0.00039	0.042	0.083	0.22	0.39	0.022	0.033	0.034	0.56	0.31	0.054
USP7	chr16:9037904	rs8049394	3679620	chr16	8985957	9057331	0.13	0.42	0.47	0.00044	0.47	0.74	0.2	0.8	0.24	0.57	0.061
USP7	chr16:9047198	rs9924441	3679620	chr16	8985957	9057331	0.18	0.51	0.55	0.00045	0.47	0.65	0.18	0.8	0.29	0.6	0.064
USP7	chr16:9049094	rs8054659	3679620	chr16	8985957	9057331	0.29	0.68	0.68	0.00046	0.47	0.51	0.15	0.8	0.37	0.67	0.072
USP7	chr16:9051353	rs9922395	3679620	chr16	8985957	9057331	0.3	0.61	0.64	0.00046	0.46	0.48	0.13	0.81	0.34	0.79	0.061
USP7	chr16:9050513	rs28727382	3679620	chr16	8985957	9057331	0.3	0.61	0.64	0.00046	0.46	0.48	0.13	0.81	0.34	0.79	0.061
USP7	chr16:9039334	rs11075053	3679620	chr16	8985957	9057331	0.14	0.45	0.47	0.00047	0.49	0.73	0.2	0.79	0.24	0.58	0.061
USP7	chr16:9050331	rs12446999	3679600	chr16	8985957	9057331	0.00047	0.58	0.39	0.21	0.062	0.17	0.029	0.23	0.21	0.87	0.086
USP7	chr16:9043542	rs7192755	3679620	chr16	8985957	9057331	0.16	0.49	0.5	0.00048	0.49	0.69	0.19	0.79	0.26	0.59	0.063
USP7	chr16:9042631	rs2086154	3679620	chr16	8985957	9057331	0.15	0.48	0.5	0.00048	0.49	0.7	0.19	0.79	0.25	0.59	0.063
USP7	chr16:9040301	rs28523354	3679620	chr16	8985957	9057331	0.14	0.46	0.48	0.00048	0.49	0.7	0.19	0.77	0.24	0.58	0.063
USP7	chr16:8996636	rs4985062	3679600	chr16	8985957	9057331	0.00049	0.76	0.41	0.098	0.15	0.2	0.0037	0.28	0.16	0.78	0.14
ABAT,LOC727757	chr16:8996636	rs4985062	3647469	chr16	8768395	8878422	0.15	0.89	0.96	0.53	0.18	0.3	0.25	0.24	0.11	0.34	0.00049
USP7	chr16:9038117	rs12449090	3679600	chr16	8985957	9057331	0.00052	0.57	0.33	0.19	0.065	0.15	0.03	0.23	0.23	0.98	0.098
TMEM186	chr16:9023155	rs11642973	3679511	chr16	8888688	8891468	0.87	0.45	0.00054	0.82	0.57	0.58	0.54	0.38	0.26	0.93	0.7
ABAT,LOC727757	chr16:8996636	rs4985062	3647482	chr16	8768395	8878422	0.0011	0.4	0.075	0.53	0.21	0.24	0.00055	0.17	0.97	0.31	0.0038
USP7	chr16:9028645	rs12924995	3679574	chr16	8985957	9057331	0.0027	0.053	0.36	0.18	0.26	0.05	0.00055	0.063	0.88	0.18	0.049
USP7	chr16:9028645	rs12924995	3679572	chr16	8985957	9057331	0.0015	0.12	0.53	0.35	0.65	0.012	0.00056	0.037	0.43	0.041	0.17
USP7	chr16:9050331	rs12446999	3679608	chr16	8985957	9057331	0.00056	0.24	0.98	0.9	0.058	0.0063	0.0019	0.42	0.19	0.089	0.064
USP7	chr16:8988777	rs2304467	3679575	chr16	8985957	9057331	0.0011	0.052	0.42	0.52	0.57	0.039	0.00058	0.36	0.14	0.017	0.0022
USP7	chr16:8988777	rs2304467	3679608	chr16	8985957	9057331	0.0015	0.5	0.81	0.72	0.027	0.012	0.0006	0.69	0.19	0.11	0.15
ABAT,LOC727757	chr16:9036452	rs12446090	3647469	chr16	8768395	8878422	0.23	0.98	0.98	0.7	0.22	0.36	0.46	0.29	0.072	0.49	0.00061
USP7	chr16:8996636	rs4985062	3679608	chr16	8985957	9057331	0.00062	0.49	0.87	0.96	0.11	0.023	0.00067	0.34	0.15	0.087	0.061
PMM2	chr16:9035124	rs1471435	3647535	chr16	8891470	8943163	0.24	0.082	0.079	0.69	0.92	0.57	0.00063	0.92	0.29	0.61	0.16
USP7	chr16:9036452	rs12446090	3679600	chr16	8985957	9057331	0.00064	0.66	0.27	0.19	0.068	0.26	0.02	0.34	0.24	0.94	0.07
USP7	chr16:8988777	rs2304467	3679574	chr16	8985957	9057331	0.0041	0.11	0.63	0.47	0.12	0.043	0.00066	0.27	0.66	0.084	0.011
USP7	chr16:8996636	rs4985062	3679575	chr16	8985957	9057331	0.00067	0.055	0.12	0.15	0.83	0.061	0.00067	0.15	0.26	0.036	0.011
GSPT2	chrX:51616151	rs6614508	t3977646	chrX	51486525	51489313	0.68	0.17	0.00068	0.37	0.24	0.23	0.52	0.13	0.53	0.27	0.088
ABAT,LOC727757	chr16:8988777	rs2304467	3647482	chr16	8768395	8878422	0.003	0.6	0.36	0.71	0.087	0.094	0.00069	0.81	0.97	0.11	0.0077
USP7	chr16:8988777	rs2304467	3679567	chr16	8985957	9057331	0.00071	0.93	0.19	0.15	0.026	0.14	0.017	0.099	0.2	0.014	0.15
USP7	chr16:9050331	rs12446999	3679610	chr16	8985957	9057331	0.00072	0.038	0.096	0.37	0.34	0.027	0.056	0.066	0.57	0.46	0.031
USP7	chr16:9038117	rs12449090	3679608	chr16	8985957	9057331	0.00072	0.25	0.93	0.88	0.066	0.009	0.0023	0.43	0.21	0.11	0.056
USP7	chr16:9036452	rs12446090	3679608	chr16	8985957	9057331	0.00072	0.28	0.87	0.89	0.06	0.017	0.0018	0.38	0.22	0.1	0.055
MAGED1	chrX:51616151	rs6614508	3977679	chrX	51521645	51645442	0.05	0.6	0.18	0.89	0.00073	0.18	0.41	0.7	0.78	0.83	0.055
ABAT,LOC727757	chr16:9028645	rs12924995	3647482	chr16	8768395	8878422	0.0016	0.39	0.095	0.58	0.19	0.19	0.00073	0.19	0.91	0.35	0.0042
USP7	chr16:9036452	rs12446090	3679610	chr16	8985957	9057331	0.00074	0.03	0.08	0.34	0.36	0.039	0.05	0.058	0.67	0.43	0.031
USP7	chr16:9035124	rs1471435	3679574	chr16	8985957	9057331	0.013	0.086	0.68	0.66	0.11	0.089	0.00076	0.4	0.84	0.34	0.02
GRIN2A	chr16:9035124	rs1471435	3679815	chr16	9854106	10277341	0.054	0.79	0.45	0.77	0.81	0.023	0.00077	0.6	0.79	0.37	0.16
ABAT,LOC727757	chr16:9028645	rs12924995	3647469	chr16	8768395	8878422	0.17	0.91	0.95	0.54	0.18	0.26	0.28	0.28	0.095	0.4	0.00077
GRIN2A	chr16:9035124	rs1471435	3679817	chr16	9854106	10277341	0.0054	0.31	0.085	0.81	0.97	0.023	0.093	0.14	0.7	0.38	0.00077
USP7	chr16:9028645	rs12924995	3679608	chr16	8985957	9057331	0.00081	0.49	0.94	0.94	0.08	0.019	0.00077	0.36	0.17	0.088	0.079
GRIN2A	chr16:9050331	rs12446999	3679843	chr16	9854106	10277341	0.013	0.72	0.17	0.56	0.57	0.00079	0.039	0.53	0.73	0.081	0.023
ABAT,LOC727757	chr16:8996636	rs4985062	3647484	chr16	8768395	8878422	0.00081	0.59	0.38	0.5	0.69	0.054	0.011	0.27	0.91	0.1	0.0053
GSPT2	chrX:51581211	rs7061919	3977647	chrX	51486525	51489313	0.019	0.38	0.57	0.089	0.047	0.6	0.8	0.079	0.045	0.00082	0.15
ABAT,LOC727757	chr16:9036452	rs12446090	3647472	chr16	8768395	8878422	0.091	0.86	0.74	0.49	0.76	0.069	0.094	0.22	0.16	0.72	0.00083
GSPT2	chrX:51581376	rs7056700	3977647	chrX	51486525	51489313	0.019	0.38	0.57	0.09	0.047	0.6	0.8	0.08	0.045	0.00084	0.15
GSPT2	chrX:51581757	rs12853137	3977647	chrX	51486525	51489313	0.019	0.38	0.57	0.091	0.047	0.6	0.8	0.08	0.045	0.00085	0.15
ABAT,LOC727757	chr16:9038117	rs12449090	3647472	chr16	8768395	8878422	0.069	0.97	0.88	0.52	0.53	0.059	0.13	0.16	0.17	0.68	0.00085
USP7	chr16:9038117	rs12449090	3679610	chr16	8985957	9057331	0.00086	0.037	0.09	0.35	0.34	0.028	0.064	0.061	0.65	0.52	0.035
C16orf72	chr16:8988777	rs2304467	3647636	chr16	9185181	9213554	0.83	0.76	0.86	0.61	0.49	0.86	0.64	0.00086	0.33	0.025	0.58
USP7	chr16:8988777	rs2304467	3679566	chr16	8985957	9057331	0.00087	0.44	0.064	0.76	0.2	0.034	0.0075	0.99	0.14	0.2	0.16
USP7	chr16:9028645	rs12924995	3679570	chr16	8985957	9057331	0.011	0.9	0.22	0.23	0.11	0.0088	0.00091	0.17	0.68	0.57	0.26
GSPT2	chrX:51585484	rs12353683	3977647	chrX	51486525	51489313	0.018	0.38	0.57	0.097	0.048	0.59	0.82	0.083	0.045	0.00092	0.15
GSPT2	chrX:51592979	rs7880576	3977647	chrX	51486525	51489313	0.018	0.38	0.57	0.097	0.048	0.59	0.82	0.083	0.045	0.00092	0.15
GSPT2	chrX:51601126	rs5991738	3977647	chrX	51486525	51489313	0.018	0.38	0.57	0.097	0.048	0.59	0.82	0.083	0.045	0.00092	0.15
GSPT2	chrX:51608351	rs7886851	3977647	chrX	51486525	51489313	0.019	0.38	0.56	0.097	0.048	0.59	0.82	0.083	0.045	0.00092	0.15
GSPT2	chrX:51610969	rs5991739	3977647	chrX	51486525	51489313	0.018	0.38	0.57	0.097	0.048	0.59	0.82	0.083	0.045	0.00092	0.15
GSPT2	chrX:51625979	rs7052927	3977647	chrX	51486525	51489313	0.019	0.38	0.56	0.097	0.048	0.59	0.82	0.083	0.045	0.00092	0.15
GSPT2	chrX:51626142	rs7053197	3977647	chrX	51486525	51489313	0.019	0.38	0.56	0.097	0.048	0.59	0.82	0.083	0.045	0.00092	0.15
GSPT2	chrX:51621856	rs60919030	3977647	chrX	51486525	51489313	0.018	0.38	0.57	0.097	0.048	0.59	0.82	0.083	0.045	0.00092	0.15
GSPT2	chrX:51628658	rs12843252	3977647	chrX	51486525	51489313	0.018	0.38	0.58	0.096	0.048	0.6	0.82	0.083	0.044	0.00092	0.15
USP7	chr16:8996636	rs4985062	t3679564	chr16	8985957	9057331	0.001	0.19	0.17	0.18	0.34	0.12	0.00093	0.07	0.27	0.25	0.091
GSPT2	chrX:51628952	rs11795748	3977647	chrX	51486525	51489313	0.018	0.38	0.58	0.096	0.047	0.6	0.82	0.083	0.044	0.00093	0.15
PMM2	chr16:9036452	rs12446090	3647535	chr16	8891470	8943163	0.14	0.34	0.11	0.78	0.88	0.39	0.00094	0.66	0.28	0.49	0.096
GSPT2	chrX:51630805	rs5991707	3977647	chrX	51486525	51489313	0.017	0.37	0.61	0.094	0.046	0.63	0.81	0.083	0.043	0.00094	0.14
LOC100291668	chrX:51630805	rs5991707	4008417	chrX	51099815	51139294	0.0053	0.52	0.88	0.039	0.54	0.37	0.00095	0.08	0.33	0.85	0.55
ABAT,LOC727757	chr16:9038117	rs12449090	3647469	chr16	8768395	8878422	0.23	0.9	0.96	0.71	0.19	0.34	0.56	0.33	0.075	0.45	0.00097
USP7	chr16:9028645	rs12924995	3679600	chr16	8985957	9057331	0.00098	0.77	0.49	0.16	0.1	0.18	0.0073	0.3	0.18	0.81	0.18
USP7	chr16:9028645	rs12924995	3679575	chr16	8985957	9057331	0.0011	0.055	0.18	0.19	0.79	0.06	0.001	0.17	0.29	0.052	0.0097
USP7	chr16:9050331	rs12446999	3679574	chr16	8985957	9057331	0.0024	0.053	0.43	0.26	0.16	0.02	0.001	0.077	0.78	0.24	0.014
LOC100291668	chrX:51628952	rs11795748	4008417	chrX	51099815	51139294	0.005	0.51	0.91	0.036	0.55	0.38	0.001	0.074	0.32	0.87	0.52
LOC100291668	chrX:51628658	rs12843252	4008417	chrX	51099815	51139294	0.005	0.51	0.91	0.035	0.55	0.38	0.001	0.073	0.32	0.87	0.52
LOC100291668	chrX:51621856	rs60919030	4008417	chrX	51099815	51139294	0.0049	0.51	0.91	0.035	0.56	0.38	0.001	0.072	0.31	0.87	0.52
LOC100291668	chrX:51610969	rs5991739	4008417	chrX	51099815	51139294	0.0049	0.51	0.91	0.035	0.56	0.38	0.001	0.072	0.31	0.87	0.52
LOC100291668	chrX:51601126	rs5991738	4008417	chrX	51099815	51139294	0.0049	0.51	0.91	0.035	0.56	0.38	0.001	0.072	0.31	0.87	0.52
LOC100291668	chrX:51592979	rs7880576	4008417	chrX	51099815	51139294	0.0049	0.51	0.91	0.035	0.56	0.38	0.001	0.072	0.31	0.87	0.52
LOC100291668	chrX:51585484	rs12353683	4008417	chrX	51099815	51139294	0.0049	0.51	0.91	0.035	0.56	0.38	0.001	0.072	0.31	0.87	0.52
USP7	chr16:8996636	rs4985062	3679589	chr16	8985957	9057331	0.0014	0.26	0.23	0.1	0.8	0.14	0.001	0.22	0.091	0.3	0.042
USP7	chr16:9036452	rs12446090	3679574	chr16	8985957	9057331	0.0037	0.065	0.38	0.23	0.21	0.047	0.001	0.11	0.86	0.24	0.022
LOC100291668	chrX:51608351	rs7886851	4008417	chrX	51099815	51139294	0.0048	0.51	0.91	0.034	0.56	0.38	0.001	0.071	0.31	0.87	0.51
LOC100291668	chrX:51625979	rs7052927	4008417	chrX	51099815	51139294	0.0048	0.51	0.92	0.034	0.56	0.38	0.001	0.071	0.31	0.87	0.51
LOC100291668	chrX:51626142	rs7053197	4008417	chrX	51099815	51139294	0.0048	0.51	0.92	0.034	0.56	0.38	0.001	0.071	0.31	0.87	0.51
GRIN2A	chr16:9050331	rs12446999	3679874	chr16	9854106	10277341	0.0021	0.13	0.093	0.63	0.82	0.001	0.25	0.17	0.64	0.15	0.051
USP7	chr16:8988777	rs2304467	3679611	chr16	8985957	9057331	0.001	0.11	0.52	0.29	0.04	0.051	0.022	0.13	0.87	0.23	0.045
C16orf72	chr16:9050331	rs12446999	3647636	chr16	9185181	9213554	0.77	0.45	0.88	0.46	0.34	0.9	0.9	0.0089	0.43	0.0011	0.58
USP7	chr16:8996636	rs4985062	3679570	chr16	8985957	9057331	0.0082	0.88	0.21	0.17	0.12	0.014	0.0011	0.18	0.58	0.4	0.28
GRIN2A	chr16:9038117	rs12449090	3679843	chr16	9854106	10277341	0.014	0.77	0.18	0.6	0.6	0.0011	0.039	0.58	0.74	0.081	0.028
LOC100291668	chrX:51581757	rs12853137	4008417	chrX	51099815	51139294	0.0046	0.51	0.91	0.034	0.56	0.37	0.0011	0.072	0.31	0.87	0.51
GRIN2A	chr16:9028645	rs12924995	3679874	chr16	9854106	10277341	0.0015	0.12	0.047	0.61	0.91	0.0011	0.25	0.11	0.44	0.085	0.063
LOC100291668	chrX:51581376	rs7056700	4008417	chrX	51099815	51139294	0.0045	0.51	0.91	0.034	0.56	0.37	0.0011	0.072	0.3	0.87	0.51
GSPT2	chrX:51616151	rs6614508	3977650	chrX	51486525	51489313	0.64	0.92	0.22	0.15	0.74	0.66	0.0011	0.29	0.74	0.64	0.97
LOC100291668	chrX:51581211	rs7061919	4008417	chrX	51099815	51139294	0.0045	0.51	0.91	0.034	0.56	0.37	0.0011	0.072	0.3	0.88	0.51
GRIN2A	chr16:9038117	rs12449090	3679874	chr16	9854106	10277341	0.0023	0.14	0.085	0.64	0.84	0.0011	0.28	0.15	0.59	0.15	0.047
ABAT,LOC727757	chr16:8996636	rs4985062	t3647421	chr16	8768395	8878422	0.0011	0.63	0.51	0.99	0.31	0.042	0.0036	0.013	0.62	0.56	0.0019
C16orf72	chr16:9035124	rs1471435	3647636	chr16	9185181	9213554	0.89	0.74	0.81	0.59	0.78	0.88	0.59	0.0011	0.31	0.0041	0.51
USP7	chr16:8988777	rs2304467	t3679564	chr16	8985957	9057331	0.0018	0.22	0.3	0.62	0.19	0.055	0.0011	0.25	0.21	0.13	0.063
USP7	chr16:8996636	rs4985062	3679611	chr16	8985957	9057331	0.0011	0.082	0.16	0.11	0.1	0.18	0.027	0.058	0.89	0.5	0.13
ABAT,LOC727757	chr16:8996636	rs4985062	3647475	chr16	8768395	8878422	0.003	0.85	0.09	0.95	0.26	0.1	0.0011	0.042	0.53	0.17	0.026
ABAT,LOC727757	chr16:9028645	rs12924995	3647484	chr16	8768395	8878422	0.0012	0.7	0.48	0.52	0.69	0.037	0.013	0.3	0.99	0.13	0.0045
USP7	chr16:8996636	rs4985062	3679603	chr16	8985957	9057331	0.0021	0.15	0.13	0.14	0.85	0.044	0.0012	0.25	0.15	0.27	0.79
ABAT,LOC727757	chr16:8996636	rs4985062	3647485	chr16	8768395	8878422	0.0012	0.3	0.071	0.29	0.37	0.41	0.0071	0.19	0.96	0.24	0.0074
USP7	chr16:8996636	rs4985062	3679599	chr16	8985957	9057331	0.0097	0.11	0.13	0.38	0.97	0.23	0.0012	0.3	0.53	0.072	0.53
USP7	chr16:9035124	rs1471435	3679566	chr16	8985957	9057331	0.0013	0.26	0.044	0.85	0.13	0.075	0.017	0.91	0.23	0.55	0.042
ABAT,LOC727757	chr16:9036452	rs12446090	3647481	chr16	8768395	8878422	0.0015	0.28	0.31	0.89	0.14	0.047	0.009	0.012	0.48	0.38	0.0013
USP7	chr16:9028645	rs12924995	3679589	chr16	8985957	9057331	0.0021	0.26	0.29	0.13	0.76	0.12	0.0013	0.21	0.11	0.34	0.051
GRIN2A	chr16:8996636	rs4985062	3679816	chr16	9854106	10277341	0.0013	0.01	0.074	0.72	0.79	0.03	0.0065	0.16	0.34	0.46	0.016
GRIN2A	chr16:8996636	rs4985062	3679817	chr16	9854106	10277341	0.0013	0.087	0.032	0.97	0.94	0.019	0.06	0.15	0.49	0.07	0.0053
USP7	chr16:9034826	rs7342770	3679620	chr16	8985957	9057331	0.053	0.26	0.41	0.0013	0.57	0.91	0.51	0.77	0.17	0.53	0.18
GSPT2	chrX:51616151	rs6614508	3977648	chrX	51486525	51489313	0.57	0.69	0.0013	0.92	0.13	0.37	0.6	0.19	0.3	0.81	0.091
MAGED1	chrX:51572573	rs5991737	3977679	chrX	51521645	51645442	0.076	0.82	0.62	0.57	0.0013	0.53	0.31	0.65	0.54	0.65	0.0069
ABAT,LOC727757	chr16:9050331	rs12446999	3647472	chr16	8768395	8878422	0.072	0.95	0.93	0.6	0.54	0.061	0.15	0.15	0.14	0.77	0.0013
ABAT,LOC727757	chr16:9049094	rs8054659	3647446	chr16	8768395	8878422	0.18	0.15	0.3	0.1	0.049	0.88	0.32	0.47	0.72	0.85	0.0013
C16orf72	chr16:9038117	rs12449090	3647636	chr16	9185181	9213554	0.78	0.43	0.87	0.46	0.34	0.92	0.88	0.012	0.46	0.0013	0.57
ABAT,LOC727757	chr16:9050331	rs12446999	3647477	chr16	8768395	8878422	0.0013	0.25	0.83	0.78	0.036	0.19	0.017	0.16	0.67	0.34	0.0037
USP7	chr16:9050331	rs12446999	3679611	chr16	8985957	9057331	0.0013	0.09	0.2	0.24	0.086	0.082	0.032	0.076	0.74	0.58	0.063
USP7	chr16:9028645	rs12924995	t3679564	chr16	8985957	9057331	0.0016	0.18	0.22	0.25	0.27	0.096	0.0013	0.076	0.31	0.3	0.1
GRIN2A	chr16:9036452	rs12446090	3679843	chr16	9854106	10277341	0.017	0.78	0.18	0.6	0.66	0.0014	0.046	0.49	0.72	0.098	0.013
MAGED1	chrX:51573281	rs1439460	3977679	chrX	51521645	51645442	0.077	0.83	0.62	0.58	0.0014	0.52	0.32	0.66	0.54	0.66	0.0072
USP7	chr16:9028645	rs12924995	3679611	chr16	8985957	9057331	0.0014	0.072	0.2	0.15	0.083	0.16	0.033	0.05	0.82	0.51	0.12
USP7	chr16:9038117	rs12449090	3679574	chr16	8985957	9057331	0.0032	0.055	0.44	0.24	0.19	0.025	0.0014	0.075	0.84	0.3	0.023
GRIN2A	chr16:8996636	rs4985062	3679874	chr16	9854106	10277341	0.0014	0.14	0.043	0.65	0.79	0.0068	0.19	0.097	0.41	0.097	0.057
ABAT,LOC727757	chr16:9050331	rs12446999	3647469	chr16	8768395	8878422	0.26	0.89	0.94	0.77	0.22	0.39	0.64	0.32	0.059	0.42	0.0014
USP7	chr16:9036452	rs12446090	3679570	chr16	8985957	9057331	0.016	0.96	0.28	0.21	0.12	0.0054	0.0014	0.34	0.81	0.69	0.47
ABAT,LOC727757	chr16:9036452	rs12446090	t3647421	chr16	8768395	8878422	0.0023	0.58	0.44	0.95	0.33	0.027	0.013	0.02	0.44	0.8	0.0015
ABAT,LOC727757	chr16:8996636	rs4985062	3647477	chr16	8768395	8878422	0.0015	0.47	0.98	0.75	0.095	0.32	0.0023	0.16	0.96	0.32	0.012
USP7	chr16:9035124	rs1471435	3679575	chr16	8985957	9057331	0.0053	0.055	0.51	0.86	0.53	0.06	0.0015	0.61	0.2	0.1	0.0053
GRIN2A	chr16:9028645	rs12924995	3679816	chr16	9854106	10277341	0.0015	0.0087	0.074	0.79	0.75	0.012	0.0086	0.18	0.38	0.4	0.021
GRIN2A	chr16:9028645	rs12924995	3679843	chr16	9854106	10277341	0.011	0.94	0.23	0.49	0.51	0.0015	0.037	0.53	0.86	0.039	0.02
C16orf72	chr16:9036452	rs12446090	3647636	chr16	9185181	9213554	0.75	0.36	0.83	0.44	0.48	0.88	0.83	0.011	0.47	0.0015	0.64
USP7	chr16:8996636	rs4985062	3679580	chr16	8985957	9057331	0.0015	0.087	0.28	0.64	0.24	0.21	0.024	0.076	0.45	0.18	0.41
GRIN2A	chr16:9034826	rs7342770	3679872	chr16	9854106	10277341	0.74	0.11	0.68	0.85	0.24	0.33	0.35	0.26	0.0015	0.79	0.55
GRIN2A	chr16:8996636	rs4985062	3679811	chr16	9853149	9853406	0.0015	0.59	0.059	0.53	0.32	0.48	0.028	0.44	0.017	0.47	0.17
LOC100287598,LOC100294352	chr16:9036452	rs12446090	3647610	chr16	9047366	9110963	0.41	0.58	0.9	0.65	0.79	0.0015	0.1	0.64	0.27	0.85	0.05
CARHSP1,LOC100129895	chr16:9023155	rs11642973	t3679533	chr16	8946832	8962856	0.11	0.72	0.64	0.0015	0.32	0.5	0.2	0.74	0.59	0.28	0.17
ABAT,LOC727757	chr16:8996636	rs4985062	3647472	chr16	8768395	8878422	0.058	0.87	0.64	0.51	0.63	0.097	0.042	0.18	0.25	0.81	0.0015
GRIN2A	chr16:9028645	rs12924995	3679817	chr16	9854106	10277341	0.0015	0.074	0.027	0.92	0.98	0.0056	0.067	0.16	0.56	0.071	0.0069
USP7	chr16:9050331	rs12446999	3679575	chr16	8985957	9057331	0.0016	0.029	0.27	0.44	0.69	0.034	0.0015	0.23	0.3	0.1	0.0042
PMM2	chr16:9023155	rs11642973	3647535	chr16	8891470	8943163	0.12	0.79	0.9	0.56	0.69	0.14	0.0016	0.98	0.16	0.72	0.92
USP7	chr16:9028645	rs12924995	3679599	chr16	8985957	9057331	0.013	0.12	0.17	0.45	1	0.21	0.0016	0.32	0.55	0.087	0.58
GRIN2A	chr16:8996636	rs4985062	3679815	chr16	9854106	10277341	0.021	0.21	0.095	0.78	0.93	0.031	0.0016	0.57	0.94	0.11	0.41
USP7	chr16:9038117	rs12449090	3679611	chr16	8985957	9057331	0.0016	0.075	0.16	0.2	0.089	0.11	0.042	0.072	0.76	0.66	0.081
USP7	chr16:9023155	rs11642973	3679600	chr16	8985957	9057331	0.17	0.35	0.78	0.0016	0.59	0.85	0.16	0.98	0.95	0.54	0.37
USP7	chr16:9023155	rs11642973	3679626	chr16	8985957	9057331	0.029	0.94	0.44	0.17	0.49	0.31	0.86	0.0016	0.81	0.17	0.95
CARHSP1,LOC100129895	chr16:9037904	rs8049394	3679550	chr16	8946832	8962856	0.22	0.065	0.0016	0.66	0.6	0.92	0.17	0.64	0.18	0.53	0.86
GRIN2A	chr16:9050331	rs12446999	3679815	chr16	9854106	10277341	0.03	0.27	0.18	0.83	0.9	0.0078	0.0016	0.74	0.88	0.21	0.41
USP7	chr16:9036452	rs12446090	3679572	chr16	8985957	9057331	0.002	0.092	0.61	0.28	0.62	0.012	0.0016	0.063	0.42	0.069	0.099
GRIN2A	chr16:9036452	rs12446090	3679874	chr16	9854106	10277341	0.0025	0.15	0.071	0.63	0.92	0.0016	0.27	0.14	0.61	0.16	0.029
ABAT,LOC727757	chr16:9038117	rs12449090	3647481	chr16	8768395	8878422	0.0016	0.25	0.3	0.88	0.12	0.045	0.016	0.015	0.49	0.4	0.0016
TMEM186	chr16:8996636	rs4985062	3679506	chr16	8888688	8891468	0.48	0.4	0.031	0.68	0.39	0.85	0.42	0.49	0.73	0.099	0.0016
USP7	chr16:9050331	rs12446999	3679572	chr16	8985957	9057331	0.0016	0.086	0.7	0.3	0.61	0.0063	0.0016	0.049	0.36	0.064	0.13
USP7	chr16:8996636	rs4985062	3679584	chr16	8985957	9057331	0.0062	0.62	0.13	0.046	0.87	0.058	0.0016	0.46	0.17	0.25	0.58
ABAT,LOC727757	chr16:9050331	rs12446999	3647481	chr16	8768395	8878422	0.0016	0.19	0.24	0.84	0.12	0.041	0.02	0.017	0.51	0.37	0.0027
USP7	chr16:8988777	rs2304467	3679598	chr16	8985957	9057331	0.02	0.56	0.36	0.61	0.81	0.045	0.0016	0.23	0.95	0.14	0.23
ABAT,LOC727757	chr16:9036452	rs12446090	3647482	chr16	8768395	8878422	0.0027	0.39	0.14	0.76	0.14	0.18	0.0016	0.25	0.72	0.43	0.0022
ABAT,LOC727757	chr16:8996636	rs4985062	3647480	chr16	8768395	8878422	0.0017	0.49	0.69	0.47	0.3	0.28	0.0017	0.04	0.86	0.16	0.0055
CARHSP1,LOC100129895	chr16:9039334	rs11075053	3679550	chr16	8946832	8962856	0.22	0.061	0.0017	0.62	0.62	0.91	0.17	0.64	0.17	0.52	0.87
ABAT,LOC727757	chr16:9051353	rs9922395	3647446	chr16	8768395	8878422	0.19	0.16	0.28	0.091	0.03	0.82	0.34	0.45	0.59	0.85	0.0017
ABAT,LOC727757	chr16:9050513	rs28727382	3647446	chr16	8768395	8878422	0.19	0.17	0.28	0.091	0.029	0.82	0.34	0.45	0.59	0.85	0.0017
USP7	chr16:9028645	rs12924995	3679584	chr16	8985957	9057331	0.0076	0.7	0.16	0.053	0.72	0.047	0.0017	0.46	0.2	0.32	0.57
CARHSP1,LOC100129895	chr16:9040301	rs28523354	3679550	chr16	8946832	8962856	0.23	0.06	0.0017	0.64	0.62	0.92	0.17	0.65	0.18	0.51	0.87
USP7	chr16:8988777	rs2304467	3679599	chr16	8985957	9057331	0.012	0.16	0.26	0.89	0.69	0.11	0.0017	0.63	0.54	0.03	0.28
CARHSP1,LOC100129895	chr16:9038882	rs28651477	3679550	chr16	8946832	8962856	0.23	0.059	0.0017	0.63	0.64	0.89	0.16	0.65	0.16	0.54	0.86
GRIN2A	chr16:8996636	rs4985062	3679814	chr16	9854106	10277341	0.0063	0.24	0.043	0.82	0.93	0.058	0.0017	0.11	0.39	0.091	0.041
USP7	chr16:9034716	rs11075045	3679600	chr16	8985957	9057331	0.27	0.87	0.2	0.0017	0.76	0.64	0.46	0.034	0.8	0.35	0.75
ABAT,LOC727757	chr16:9028645	rs12924995	t3647421	chr16	8768395	8878422	0.0018	0.64	0.45	0.95	0.32	0.025	0.0059	0.02	0.5	0.62	0.0028
GRIN2A	chr16:9028645	rs12924995	3679815	chr16	9854106	10277341	0.023	0.18	0.11	0.83	0.92	0.016	0.0018	0.58	0.97	0.12	0.43
USP7	chr16:9038117	rs12449090	3679572	chr16	8985957	9057331	0.0019	0.079	0.66	0.29	0.66	0.0064	0.0018	0.042	0.4	0.084	0.15
USP7	chr16:9036452	rs12446090	3679575	chr16	8985957	9057331	0.0019	0.042	0.21	0.4	0.65	0.053	0.0018	0.28	0.32	0.09	0.0048
USP7	chr16:9050331	rs12446999	t3679564	chr16	8985957	9057331	0.0018	0.13	0.26	0.33	0.2	0.067	0.0031	0.11	0.38	0.37	0.045
ABAT,LOC727757	chr16:9028645	rs12924995	3647485	chr16	8768395	8878422	0.0018	0.34	0.091	0.34	0.36	0.3	0.0094	0.23	1	0.25	0.0093
LOC100287598,LOC100294352	chr16:9028645	rs12924995	3647610	chr16	9047366	9110963	0.29	0.53	0.77	0.77	0.98	0.0018	0.04	0.49	0.2	0.58	0.075
ABAT,LOC727757	chr16:8996636	rs4985062	3647474	chr16	8768395	8878422	0.0018	0.45	0.15	0.85	0.81	0.028	0.0039	0.21	0.91	0.39	0.003
ABAT,LOC727757	chr16:9038117	rs12449090	t3647421	chr16	8768395	8878422	0.0023	0.48	0.49	0.95	0.27	0.025	0.021	0.018	0.46	0.85	0.0018
USP7	chr16:9034716	rs11075045	3679626	chr16	8985957	9057331	0.0057	0.86	0.64	0.0096	0.012	0.62	0.87	0.0018	0.19	0.053	0.41
MAGED1	chrX:51616151	rs6614508	3977689	chrX	51521645	51645442	0.16	0.65	0.0019	0.091	0.36	0.51	0.8	0.94	0.38	0.64	0.018
ABAT,LOC727757	chr16:8996636	rs4985062	3647465	chr16	8768395	8878422	0.0083	0.4	0.76	0.79	0.25	0.16	0.0081	0.0031	0.44	0.59	0.0019
CARHSP1,LOC100129895	chr16:9042631	rs2086154	3679550	chr16	8946832	8962856	0.24	0.057	0.0019	0.62	0.62	0.89	0.18	0.65	0.17	0.5	0.87
ABAT,LOC727757	chr16:8996636	rs4985062	3647467	chr16	8768395	8878422	0.052	0.99	0.59	0.95	0.49	0.35	0.057	0.054	0.76	0.39	0.0019
GRIN2A	chr16:9036452	rs12446090	3679817	chr16	9854106	10277341	0.0023	0.13	0.048	0.99	0.91	0.0066	0.083	0.19	0.69	0.14	0.0019
ABAT,LOC727757	chr16:9047198	rs9924441	3647446	chr16	8768395	8878422	0.21	0.15	0.31	0.099	0.045	0.93	0.33	0.46	0.75	0.8	0.0019
GRIN2A	chr16:9048329	rs6498271	3679877	chr16	9854106	10277341	0.75	0.5	0.54	0.47	0.64	0.16	0.82	0.31	0.53	0.012	0.0019
LOC100291668	chrX:51616151	rs6614508	4008417	chrX	51099815	51139294	0.013	0.52	0.83	0.14	0.42	0.43	0.0019	0.041	0.28	0.83	0.85
C16orf68	chr16:9035124	rs1471435	3647394	chr16	8715548	8743501	0.09	0.54	0.97	0.29	0.9	0.11	0.0019	0.34	0.93	0.13	0.49
PMM2	chr16:9050513	rs28727382	3647511	chr16	8891470	8943163	0.36	0.91	0.4	0.92	0.88	0.67	0.28	0.58	0.042	0.0019	0.2
ABAT,LOC727757	chr16:9028645	rs12924995	3647475	chr16	8768395	8878422	0.0041	0.9	0.093	0.95	0.27	0.082	0.0019	0.05	0.47	0.2	0.022
PMM2	chr16:9051353	rs9922395	3647511	chr16	8891470	8943163	0.35	0.91	0.4	0.92	0.88	0.67	0.28	0.58	0.042	0.0019	0.2
USP7	chr16:9050331	rs12446999	3679570	chr16	8985957	9057331	0.015	0.99	0.32	0.25	0.18	0.0033	0.0019	0.32	0.7	0.69	0.62
USP7	chr16:9050331	rs12446999	3679589	chr16	8985957	9057331	0.0019	0.089	0.34	0.15	0.65	0.13	0.002	0.27	0.11	0.38	0.023
USP7	chr16:9038117	rs12449090	3679570	chr16	8985957	9057331	0.017	0.98	0.31	0.21	0.17	0.0048	0.0019	0.31	0.78	0.72	0.52
CARHSP1,LOC100129895	chr16:9043542	rs7192755	3679550	chr16	8946832	8962856	0.25	0.056	0.0019	0.62	0.61	0.89	0.18	0.65	0.17	0.5	0.87
USP7	chr16:9035124	rs1471435	3679567	chr16	8985957	9057331	0.0019	0.79	0.29	0.14	0.021	0.14	0.036	0.21	0.2	0.091	0.1
ABAT,LOC727757	chr16:9050331	rs12446999	3647482	chr16	8768395	8878422	0.0023	0.28	0.15	0.82	0.14	0.12	0.002	0.26	0.73	0.42	0.0028
USP7	chr16:8988777	rs2304467	3679580	chr16	8985957	9057331	0.002	0.071	0.26	0.76	0.19	0.15	0.028	0.096	0.39	0.097	0.44
PMM2	chr16:9038117	rs12449090	3647535	chr16	8891470	8943163	0.13	0.42	0.1	0.79	0.82	0.42	0.002	0.63	0.28	0.35	0.11
GRIN2A	chr16:9036452	rs12446090	3679815	chr16	9854106	10277341	0.036	0.34	0.19	0.85	0.8	0.011	0.002	0.68	0.82	0.2	0.33
USP7	chr16:9038117	rs12449090	3679575	chr16	8985957	9057331	0.002	0.033	0.24	0.41	0.78	0.042	0.0024	0.21	0.31	0.12	0.0044
GSPT2	chrX:51625979	rs7052927	t3977646	chrX	51486525	51489313	0.63	0.52	0.002	0.5	0.68	0.15	0.8	0.096	0.9	0.14	0.18
GSPT2	chrX:51626142	rs7053197	t3977646	chrX	51486525	51489313	0.63	0.52	0.002	0.5	0.68	0.15	0.8	0.096	0.9	0.14	0.18
PMM2	chr16:9050331	rs12446999	3647535	chr16	8891470	8943163	0.12	0.38	0.1	0.89	0.81	0.42	0.002	0.66	0.31	0.33	0.12
PMM2	chr16:9023155	rs11642973	3647533	chr16	8891470	8943163	0.047	0.14	0.43	0.81	0.96	0.16	0.44	0.34	0.002	0.092	0.27
GSPT2	chrX:51608351	rs7886851	t3977646	chrX	51486525	51489313	0.63	0.52	0.002	0.5	0.68	0.16	0.8	0.096	0.9	0.14	0.17
USP7	chr16:9028645	rs12924995	3679603	chr16	8985957	9057331	0.0029	0.15	0.12	0.17	0.79	0.04	0.002	0.29	0.15	0.32	0.71
USP7	chr16:9036452	rs12446090	3679611	chr16	8985957	9057331	0.002	0.093	0.16	0.19	0.083	0.15	0.037	0.097	0.75	0.58	0.11
USP7	chr16:8996636	rs4985062	3679582	chr16	8985957	9057331	0.002	0.29	0.78	0.36	0.74	0.41	0.031	0.054	0.07	0.34	0.39
GRIN2A	chr16:8988777	rs2304467	3679814	chr16	9854106	10277341	0.0069	0.37	0.15	0.72	0.81	0.047	0.002	0.095	0.46	0.054	0.0084
GSPT2	chrX:51621856	rs60919030	t3977646	chrX	51486525	51489313	0.64	0.51	0.002	0.5	0.68	0.16	0.8	0.096	0.9	0.14	0.18
LOC100291668	chrX:51572573	rs5991737	4008417	chrX	51099815	51139294	0.002	0.52	0.85	0.025	0.64	0.31	0.0028	0.068	0.22	0.96	0.47
GSPT2	chrX:51610969	rs5991739	t3977646	chrX	51486525	51489313	0.64	0.51	0.002	0.5	0.68	0.16	0.8	0.096	0.9	0.14	0.18
USP7	chr16:8996636	rs4985062	3679627	chr16	8985957	9057331	0.14	0.98	0.42	0.44	0.38	0.7	0.002	0.79	0.59	0.79	0.99
GSPT2	chrX:51601126	rs5991738	t3977646	chrX	51486525	51489313	0.64	0.51	0.002	0.5	0.68	0.16	0.8	0.096	0.9	0.14	0.18
GSPT2	chrX:51592979	rs7880576	t3977646	chrX	51486525	51489313	0.64	0.51	0.002	0.5	0.68	0.16	0.8	0.096	0.9	0.14	0.18
ABAT,LOC727757	chr16:9028645	rs12924995	3647477	chr16	8768395	8878422	0.002	0.45	0.92	0.83	0.092	0.23	0.0034	0.17	0.84	0.34	0.014
GSPT2	chrX:51585484	rs12353683	t3977646	chrX	51486525	51489313	0.64	0.51	0.002	0.5	0.68	0.16	0.8	0.096	0.9	0.14	0.18
USP7	chr16:9035124	rs1471435	3679610	chr16	8985957	9057331	0.002	0.0055	0.21	0.78	0.25	0.021	0.093	0.15	0.59	0.34	0.084
GRIN2A	chr16:8988777	rs2304467	3679843	chr16	9854106	10277341	0.0056	0.96	0.13	0.22	0.28	0.0021	0.035	0.93	0.93	0.049	0.012
LOC100291668	chrX:51573281	rs1439460	4008417	chrX	51099815	51139294	0.0021	0.52	0.85	0.025	0.63	0.31	0.0026	0.068	0.23	0.95	0.47
TMEM186	chr16:9028645	rs12924995	3679506	chr16	8888688	8891468	0.54	0.36	0.026	0.62	0.39	0.99	0.51	0.43	0.72	0.11	0.0021
GSPT2	chrX:51628658	rs12843252	t3977646	chrX	51486525	51489313	0.64	0.5	0.0021	0.5	0.67	0.16	0.8	0.096	0.9	0.14	0.18
ABAT,LOC727757	chr16:9050331	rs12446999	t3647421	chr16	8768395	8878422	0.0021	0.41	0.48	0.88	0.27	0.021	0.022	0.016	0.42	0.77	0.0028
ABAT,LOC727757	chr16:9038117	rs12449090	3647477	chr16	8768395	8878422	0.0021	0.32	0.84	0.79	0.038	0.22	0.019	0.18	0.66	0.45	0.0039
LOC100287598,LOC100294352	chr16:8996636	rs4985062	3647616	chr16	9047366	9110963	0.3	0.74	0.16	0.19	0.05	0.96	0.37	0.66	0.48	0.61	0.0021
GSPT2	chrX:51628952	rs11795748	t3977646	chrX	51486525	51489313	0.65	0.5	0.0021	0.5	0.67	0.16	0.8	0.096	0.89	0.14	0.18
ABAT,LOC727757	chr16:9028645	rs12924995	3647472	chr16	8768395	8878422	0.065	0.9	0.63	0.48	0.61	0.061	0.048	0.23	0.19	0.78	0.0021
ABAT,LOC727757	chr16:9035124	rs1471435	3647473	chr16	8768395	8878422	0.023	0.52	0.54	0.54	0.34	0.21	0.0034	0.25	0.43	0.43	0.0021
ABAT,LOC727757	chr16:9043542	rs7192755	3647446	chr16	8768395	8878422	0.22	0.15	0.31	0.1	0.044	0.94	0.34	0.47	0.75	0.76	0.0021
GRIN2A	chr16:9028645	rs12924995	3679814	chr16	9854106	10277341	0.0071	0.2	0.045	0.9	0.88	0.03	0.0021	0.12	0.43	0.089	0.045
GRIN2A	chr16:8988777	rs2304467	3679816	chr16	9854106	10277341	0.0021	0.1	0.11	0.88	0.82	0.04	0.0024	0.12	0.41	0.3	0.0074
ABAT,LOC727757	chr16:9042631	rs2086154	3647446	chr16	8768395	8878422	0.22	0.15	0.31	0.1	0.044	0.94	0.34	0.47	0.75	0.76	0.0021
GRIN2A	chr16:8988777	rs2304467	3679817	chr16	9854106	10277341	0.0021	0.25	0.073	0.69	0.83	0.022	0.049	0.095	0.63	0.077	0.0028
CARHSP1,LOC100129895	chr16:9047198	rs9924441	3679550	chr16	8946832	8962856	0.28	0.051	0.0021	0.66	0.6	0.89	0.21	0.65	0.18	0.5	0.88
ABAT,LOC727757	chr16:9028645	rs12924995	3647480	chr16	8768395	8878422	0.0021	0.55	0.66	0.5	0.29	0.18	0.0024	0.061	0.77	0.19	0.0054
GRIN2A	chr16:9050513	rs28727382	3679834	chr16	9854106	10277341	0.02	0.81	0.13	0.27	0.29	0.26	0.32	0.49	0.2	0.76	0.0021
GRIN2A	chr16:9051353	rs9922395	3679834	chr16	9854106	10277341	0.02	0.81	0.13	0.27	0.29	0.26	0.32	0.49	0.2	0.76	0.0021
ABAT,LOC727757	chr16:9050331	rs12446999	3647480	chr16	8768395	8878422	0.0022	0.26	0.56	0.37	0.18	0.16	0.015	0.086	0.73	0.22	0.0086
LOC100287598,LOC100294352	chr16:9036452	rs12446090	3647616	chr16	9047366	9110963	0.23	0.63	0.12	0.19	0.13	0.67	0.7	0.89	0.45	0.39	0.0022
USP7	chr16:9036452	rs12446090	3679589	chr16	8985957	9057331	0.0023	0.12	0.26	0.14	0.58	0.2	0.0022	0.32	0.13	0.4	0.017
GRIN2A	chr16:9050331	rs12446999	3679814	chr16	9854106	10277341	0.0097	0.19	0.075	0.97	0.91	0.019	0.0022	0.18	0.53	0.18	0.05
ABAT,LOC727757	chr16:9040301	rs28523354	3647446	chr16	8768395	8878422	0.23	0.15	0.32	0.1	0.044	0.95	0.35	0.48	0.74	0.76	0.0022
USP7	chr16:9050331	rs12446999	3679599	chr16	8985957	9057331	0.012	0.047	0.24	0.52	0.92	0.16	0.0022	0.4	0.58	0.12	0.33
CARHSP1,LOC100129895	chr16:9028645	rs12924995	3679536	chr16	8946832	8962856	0.062	0.94	0.34	0.59	0.068	0.0022	0.25	0.62	0.39	0.49	0.12
GRIN2A	chr16:9035124	rs1471435	3679838	chr16	9854106	10277341	0.016	0.3	0.16	0.38	0.4	0.014	0.14	0.33	0.83	0.59	0.0022
GSPT2	chrX:51581757	rs12853137	t3977646	chrX	51486525	51489313	0.66	0.5	0.0022	0.51	0.67	0.17	0.79	0.094	0.87	0.14	0.17
ABAT,LOC727757	chr16:8996636	rs4985062	3647483	chr16	8768395	8878422	0.0025	0.25	0.27	0.32	0.84	0.048	0.0022	0.076	0.69	0.16	0.023
GRIN2A	chr16:9035781	rs56410892	3679877	chr16	9854106	10277341	0.93	0.39	0.5	0.5	0.37	0.15	0.89	0.35	0.45	0.0099	0.0022
USP7	chr16:8996636	rs4985062	3679598	chr16	8985957	9057331	0.019	0.37	0.22	0.22	0.57	0.15	0.0023	0.088	0.97	0.24	0.29
GSPT2	chrX:51581376	rs7056700	t3977646	chrX	51486525	51489313	0.67	0.5	0.0023	0.51	0.67	0.17	0.79	0.093	0.87	0.14	0.17
ABAT,LOC727757	chr16:8996636	rs4985062	3647481	chr16	8768395	8878422	0.0058	0.43	0.52	0.88	0.2	0.14	0.013	0.018	0.44	0.36	0.0023
ABAT,LOC727757	chr16:9038117	rs12449090	3647482	chr16	8768395	8878422	0.0029	0.33	0.15	0.78	0.15	0.15	0.0029	0.24	0.74	0.52	0.0023
ABAT,LOC727757	chr16:8996636	rs4985062	3647459	chr16	8768395	8878422	0.0023	0.78	0.12	0.93	0.43	0.078	0.0032	0.018	0.85	0.3	0.01
GRIN2A	chr16:8996636	rs4985062	3679834	chr16	9854106	10277341	0.0023	0.33	0.024	0.9	0.82	0.016	0.04	0.28	0.5	0.16	0.0094
GSPT2	chrX:51581211	rs7061919	t3977646	chrX	51486525	51489313	0.67	0.5	0.0023	0.51	0.67	0.17	0.78	0.093	0.86	0.14	0.17
USP7	chr16:8996636	rs4985062	3679578	chr16	8985957	9057331	0.0083	0.12	0.54	0.43	0.8	0.16	0.0023	0.033	0.56	0.22	0.52
USP7	chr16:8988777	rs2304467	3679589	chr16	8985957	9057331	0.0032	0.37	0.44	0.39	0.59	0.084	0.0023	0.44	0.085	0.17	0.023
GRIN2A	chr16:9050331	rs12446999	3679817	chr16	9854106	10277341	0.0023	0.16	0.056	0.99	0.94	0.0052	0.069	0.25	0.7	0.15	0.0053
GRIN2A	chr16:9038779	rs13338372	3679877	chr16	9854106	10277341	0.93	0.39	0.52	0.5	0.37	0.15	0.88	0.34	0.44	0.0099	0.0023
GRIN2A	chr16:9037835	rs8053087	3679877	chr16	9854106	10277341	0.93	0.39	0.52	0.5	0.37	0.15	0.88	0.34	0.44	0.0097	0.0023
GSPT2	chrX:51630805	rs5991707	t3977646	chrX	51486525	51489313	0.68	0.47	0.0023	0.49	0.65	0.17	0.81	0.096	0.87	0.14	0.18
ABAT,LOC727757	chr16:9028645	rs12924995	3647481	chr16	8768395	8878422	0.0062	0.47	0.48	0.82	0.21	0.058	0.016	0.026	0.4	0.42	0.0023
ABAT,LOC727757	chr16:9036452	rs12446090	3647480	chr16	8768395	8878422	0.0023	0.4	0.63	0.39	0.24	0.18	0.0071	0.068	0.72	0.26	0.0047
ABAT,LOC727757	chr16:9038882	rs28651477	3647446	chr16	8768395	8878422	0.21	0.15	0.29	0.091	0.042	0.94	0.33	0.46	0.69	0.75	0.0023
GRIN2A	chr16:9043488	rs7192587	3679877	chr16	9854106	10277341	0.94	0.39	0.52	0.5	0.37	0.16	0.89	0.35	0.45	0.0096	0.0023
GRIN2A	chr16:9043215	rs7192015	3679877	chr16	9854106	10277341	0.94	0.39	0.52	0.5	0.37	0.16	0.89	0.35	0.45	0.0096	0.0023
ABAT,LOC727757	chr16:9039334	rs11075053	3647446	chr16	8768395	8878422	0.23	0.15	0.31	0.1	0.042	0.94	0.34	0.47	0.75	0.75	0.0023
GRIN2A	chr16:9045462	rs9926137	3679877	chr16	9854106	10277341	0.94	0.39	0.52	0.5	0.37	0.16	0.89	0.35	0.45	0.0096	0.0024
TMEM186	chr16:8988777	rs2304467	3679511	chr16	8888688	8891468	0.73	0.35	0.0024	0.26	0.67	0.75	0.67	0.75	0.39	0.095	0.97
ABAT,LOC727757	chr16:9036452	rs12446090	3647484	chr16	8768395	8878422	0.0024	0.67	0.56	0.69	0.67	0.033	0.022	0.35	0.77	0.22	0.004
USP7	chr16:9038117	rs12449090	t3679564	chr16	8985957	9057331	0.0024	0.13	0.25	0.31	0.23	0.08	0.0045	0.11	0.41	0.45	0.052
USP7	chr16:9028645	rs12924995	3679580	chr16	8985957	9057331	0.0024	0.086	0.34	0.82	0.22	0.19	0.033	0.07	0.5	0.18	0.46
USP7	chr16:9036452	rs12446090	t3679564	chr16	8985957	9057331	0.0024	0.17	0.2	0.3	0.22	0.12	0.0032	0.13	0.43	0.39	0.044
GRIN2A	chr16:9047162	rs9936763	3679877	chr16	9854106	10277341	0.94	0.39	0.53	0.5	0.37	0.15	0.88	0.34	0.44	0.0098	0.0024
GRIN2A	chr16:8996636	rs4985062	3679818	chr16	9854106	10277341	0.019	0.21	0.18	0.91	0.97	0.018	0.0024	0.9	0.97	0.29	0.12
ABAT,LOC727757	chr16:9036452	rs12446090	3647477	chr16	8768395	8878422	0.0024	0.44	0.94	0.79	0.061	0.28	0.0091	0.21	0.64	0.39	0.0035
C16orf72	chr16:9028645	rs12924995	3647636	chr16	9185181	9213554	0.59	0.34	0.97	0.52	0.29	0.83	0.99	0.015	0.48	0.0024	0.91
USP7	chr16:8996636	rs4985062	3679612	chr16	8985957	9057331	0.012	0.6	0.05	0.3	0.71	0.25	0.0025	0.67	0.99	0.93	0.32
TMEM186	chr16:9035124	rs1471435	3679511	chr16	8888688	8891468	0.98	0.48	0.0025	0.3	0.81	0.78	0.44	0.69	0.82	0.17	0.96
ABAT,LOC727757	chr16:9037904	rs8049394	3647446	chr16	8768395	8878422	0.23	0.16	0.32	0.098	0.043	0.97	0.34	0.46	0.77	0.77	0.0025
USP7	chr16:9036452	rs12446090	3679599	chr16	8985957	9057331	0.017	0.072	0.21	0.5	0.86	0.27	0.0025	0.5	0.62	0.13	0.39
USP7	chr16:9038117	rs12449090	3679589	chr16	8985957	9057331	0.0025	0.096	0.33	0.14	0.69	0.15	0.003	0.26	0.13	0.45	0.025
ABAT,LOC727757	chr16:9035124	rs1471435	3647482	chr16	8768395	8878422	0.014	0.82	0.51	0.98	0.068	0.19	0.0025	0.78	0.61	0.3	0.0097
GRIN2A	chr16:9050009	rs9939495	3679877	chr16	9854106	10277341	0.95	0.39	0.55	0.5	0.37	0.16	0.87	0.34	0.43	0.01	0.0025
ABAT,LOC727757	chr16:9038117	rs12449090	3647484	chr16	8768395	8878422	0.0025	0.62	0.53	0.7	0.58	0.036	0.032	0.35	0.78	0.23	0.0053
ABAT,LOC727757	chr16:9036452	rs12446090	3647467	chr16	8768395	8878422	0.11	0.83	0.61	0.8	0.53	0.55	0.1	0.05	0.87	0.32	0.0025
LOC100287598,LOC100294352	chr16:8996636	rs4985062	3647610	chr16	9047366	9110963	0.28	0.47	0.77	0.81	0.87	0.0025	0.05	0.61	0.17	0.67	0.07
GRIN2A	chr16:9040400	rs9932027	3679877	chr16	9854106	10277341	0.91	0.4	0.5	0.49	0.37	0.13	0.87	0.35	0.44	0.0097	0.0026
USP7	chr16:9035124	rs1471435	3679608	chr16	8985957	9057331	0.005	0.27	0.82	0.63	0.031	0.016	0.0026	0.88	0.37	0.22	0.23
ABAT,LOC727757	chr16:9051353	rs9922395	3647451	chr16	8768395	8878422	0.56	0.99	0.37	0.99	0.17	0.0026	0.79	0.26	0.32	0.35	0.51
ABAT,LOC727757	chr16:9050513	rs28727382	3647451	chr16	8768395	8878422	0.56	0.99	0.37	0.99	0.17	0.0026	0.79	0.26	0.32	0.35	0.51
ABAT,LOC727757	chr16:9028645	rs12924995	3647465	chr16	8768395	8878422	0.0099	0.36	0.61	0.71	0.27	0.11	0.011	0.0054	0.41	0.53	0.0026
GRIN2A	chr16:9038117	rs12449090	3679817	chr16	9854106	10277341	0.0026	0.15	0.051	1	1	0.0061	0.084	0.22	0.68	0.16	0.0044
ABAT,LOC727757	chr16:9050331	rs12446999	3647484	chr16	8768395	8878422	0.0026	0.51	0.57	0.79	0.57	0.033	0.027	0.39	0.73	0.18	0.0078
ABAT,LOC727757	chr16:9050331	rs12446999	3647485	chr16	8768395	8878422	0.0026	0.15	0.2	0.38	0.27	0.35	0.017	0.26	0.76	0.35	0.0092
CARHSP1,LOC100129895	chr16:9050513	rs28727382	3679550	chr16	8946832	8962856	0.29	0.028	0.0026	0.64	0.61	0.88	0.23	0.55	0.17	0.51	0.87
ABAT,LOC727757	chr16:9038117	rs12449090	3647480	chr16	8768395	8878422	0.0026	0.33	0.62	0.38	0.18	0.18	0.014	0.086	0.74	0.3	0.006
CARHSP1,LOC100129895	chr16:9051353	rs9922395	3679550	chr16	8946832	8962856	0.29	0.028	0.0026	0.64	0.61	0.88	0.23	0.55	0.17	0.51	0.87
GRIN2A	chr16:9036452	rs12446090	3679838	chr16	9854106	10277341	0.011	0.17	0.12	0.43	0.54	0.0049	0.23	0.37	0.91	0.36	0.0027
GRIN2A	chr16:9038117	rs12449090	3679815	chr16	9854106	10277341	0.039	0.32	0.2	0.85	0.82	0.012	0.0027	0.7	0.84	0.22	0.42
USP7	chr16:9028645	rs12924995	3679578	chr16	8985957	9057331	0.012	0.1	0.59	0.5	0.79	0.17	0.0027	0.038	0.6	0.27	0.54
ABAT,LOC727757	chr16:9050331	rs12446999	3647474	chr16	8768395	8878422	0.0027	0.32	0.14	0.72	0.62	0.015	0.0076	0.36	0.84	0.57	0.0048
ABAT,LOC727757	chr16:9028645	rs12924995	3647483	chr16	8768395	8878422	0.0036	0.32	0.29	0.4	0.81	0.032	0.0027	0.086	0.84	0.22	0.017
ABAT,LOC727757	chr16:9049094	rs8054659	3647451	chr16	8768395	8878422	0.53	0.95	0.38	0.96	0.18	0.0027	0.73	0.22	0.4	0.4	0.47
GRIN2A	chr16:9035124	rs1471435	3679843	chr16	9854106	10277341	0.018	0.58	0.12	0.36	0.47	0.0027	0.041	0.86	0.95	0.24	0.0086
GSPT2	chrX:51616151	rs6614508	3977649	chrX	51486525	51489313	0.19	0.15	0.0027	0.99	0.9	0.16	0.94	0.45	0.41	0.62	0.014
GRIN2A	chr16:9036452	rs12446090	3679814	chr16	9854106	10277341	0.011	0.26	0.076	0.95	0.8	0.024	0.0027	0.16	0.56	0.17	0.028
LOC100287598,LOC100294352	chr16:9038117	rs12449090	3647616	chr16	9047366	9110963	0.24	0.73	0.12	0.18	0.096	0.62	0.7	0.78	0.47	0.44	0.0028
GRIN2A	chr16:9050331	rs12446999	3679816	chr16	9854106	10277341	0.0028	0.025	0.12	0.88	0.81	0.0086	0.011	0.23	0.61	0.64	0.016
GRIN2A	chr16:9028645	rs12924995	3679834	chr16	9854106	10277341	0.0028	0.31	0.021	0.8	0.89	0.0059	0.056	0.32	0.55	0.15	0.0099
C16orf68	chr16:8988777	rs2304467	3647394	chr16	8715548	8743501	0.036	0.79	0.94	0.49	0.91	0.13	0.0028	0.17	0.28	0.046	0.31
USP7	chr16:8988777	rs2304467	3679607	chr16	8985957	9057331	0.016	0.26	0.53	0.89	0.066	0.37	0.0028	0.54	0.28	0.38	0.09
USP7	chr16:8988777	rs2304467	3679582	chr16	8985957	9057331	0.0028	0.27	0.79	0.78	0.56	0.16	0.062	0.17	0.089	0.22	0.32
USP7	chr16:8988777	rs2304467	3679572	chr16	8985957	9057331	0.0028	0.13	0.67	0.92	0.47	0.012	0.0035	0.19	0.35	0.009	0.08
GRIN2A	chr16:9050513	rs28727382	3679817	chr16	9854106	10277341	0.009	0.28	0.094	0.42	0.11	0.13	0.21	0.34	0.11	0.44	0.0029
ABAT,LOC727757	chr16:9028645	rs12924995	3647474	chr16	8768395	8878422	0.0029	0.49	0.15	0.88	0.84	0.02	0.0052	0.28	0.99	0.44	0.0039
GRIN2A	chr16:9051353	rs9922395	3679817	chr16	9854106	10277341	0.009	0.28	0.094	0.42	0.11	0.13	0.21	0.34	0.11	0.44	0.0029
USP7	chr16:8988777	rs2304467	3679578	chr16	8985957	9057331	0.012	0.16	0.86	0.89	0.67	0.14	0.0029	0.074	0.38	0.11	0.35
GRIN2A	chr16:8996636	rs4985062	3679833	chr16	9854106	10277341	0.0029	0.035	0.019	0.81	0.61	0.012	0.091	0.34	0.36	0.13	0.18
USP7	chr16:9028645	rs12924995	3679612	chr16	8985957	9057331	0.017	0.54	0.068	0.37	0.64	0.24	0.0029	0.75	0.91	0.95	0.36
USP7	chr16:9028645	rs12924995	3679598	chr16	8985957	9057331	0.022	0.35	0.25	0.26	0.68	0.15	0.0029	0.1	1	0.26	0.27
GRIN2A	chr16:9036452	rs12446090	3679816	chr16	9854106	10277341	0.0029	0.017	0.091	0.88	0.65	0.011	0.013	0.2	0.59	0.62	0.0085
C16orf68	chr16:9050331	rs12446999	3647394	chr16	8715548	8743501	0.077	0.75	0.97	0.3	0.91	0.13	0.003	0.2	0.69	0.075	0.44
PMM2	chr16:9049094	rs8054659	3647511	chr16	8891470	8943163	0.33	0.97	0.47	0.82	0.94	0.73	0.37	0.66	0.092	0.003	0.22
TMEM186	chr16:9036452	rs12446090	t3679503	chr16	8888688	8891468	0.015	0.89	0.003	0.47	0.35	0.56	0.18	0.85	0.82	0.18	0.21
USP7	chr16:9039334	rs11075053	3679608	chr16	8985957	9057331	0.028	0.97	0.49	0.38	0.4	0.96	0.34	0.36	0.47	0.036	0.003
USP7	chr16:9037904	rs8049394	3679608	chr16	8985957	9057331	0.03	0.97	0.48	0.36	0.42	0.99	0.35	0.37	0.48	0.037	0.003
GRIN2A	chr16:9039334	rs11075053	3679834	chr16	9854106	10277341	0.02	0.82	0.13	0.32	0.35	0.23	0.34	0.57	0.25	0.77	0.003
GRIN2A	chr16:9050331	rs12446999	3679811	chr16	9853149	9853406	0.003	0.47	0.11	0.8	0.32	0.2	0.096	0.31	0.051	0.53	0.18
GRIN2A	chr16:9040301	rs28523354	3679834	chr16	9854106	10277341	0.02	0.81	0.14	0.31	0.35	0.23	0.35	0.59	0.25	0.76	0.0031
GRIN2A	chr16:9042631	rs2086154	3679834	chr16	9854106	10277341	0.02	0.82	0.13	0.32	0.35	0.23	0.34	0.58	0.26	0.75	0.0031
USP7	chr16:8996636	rs4985062	3679607	chr16	8985957	9057331	0.016	0.13	0.38	0.41	0.38	0.52	0.0031	0.48	0.41	0.55	0.081
GRIN2A	chr16:9038882	rs28651477	3679834	chr16	9854106	10277341	0.019	0.81	0.12	0.3	0.35	0.22	0.34	0.55	0.25	0.77	0.0031
C16orf68	chr16:9036452	rs12446090	3647394	chr16	8715548	8743501	0.073	0.74	0.81	0.23	0.85	0.13	0.0031	0.16	0.67	0.074	0.4
GRIN2A	chr16:9028645	rs12924995	3679818	chr16	9854106	10277341	0.022	0.19	0.17	0.82	0.88	0.0077	0.0031	0.92	0.93	0.27	0.12
GRIN2A	chr16:9043542	rs7192755	3679834	chr16	9854106	10277341	0.02	0.82	0.13	0.32	0.35	0.23	0.34	0.58	0.26	0.74	0.0031
USP7	chr16:9038882	rs28651477	3679608	chr16	8985957	9057331	0.025	0.97	0.51	0.38	0.41	0.97	0.32	0.34	0.41	0.034	0.0031
MAGED1	chrX:51625979	rs7052927	3977689	chrX	51521645	51645442	0.22	0.71	0.0031	0.15	0.26	0.51	0.58	0.58	0.52	0.7	0.026
MAGED1	chrX:51626142	rs7053197	3977689	chrX	51521645	51645442	0.22	0.71	0.0031	0.15	0.26	0.51	0.58	0.58	0.52	0.7	0.026
MAGED1	chrX:51621856	rs60919030	3977689	chrX	51521645	51645442	0.22	0.71	0.0031	0.15	0.26	0.52	0.58	0.58	0.51	0.7	0.026
MAGED1	chrX:51628658	rs12843252	3977689	chrX	51521645	51645442	0.22	0.7	0.0031	0.15	0.26	0.52	0.58	0.58	0.51	0.7	0.026
MAGED1	chrX:51610969	rs5991739	3977689	chrX	51521645	51645442	0.22	0.7	0.0031	0.15	0.26	0.52	0.58	0.58	0.51	0.7	0.026
MAGED1	chrX:51608351	rs7886851	3977689	chrX	51521645	51645442	0.22	0.71	0.0031	0.15	0.26	0.52	0.58	0.58	0.52	0.7	0.026
MAGED1	chrX:51628952	rs11795748	3977689	chrX	51521645	51645442	0.22	0.7	0.0031	0.15	0.26	0.52	0.58	0.58	0.51	0.7	0.026
MAGED1	chrX:51601126	rs5991738	3977689	chrX	51521645	51645442	0.22	0.7	0.0032	0.15	0.26	0.52	0.58	0.58	0.52	0.7	0.026
USP7	chr16:9040301	rs28523354	3679608	chr16	8985957	9057331	0.029	0.96	0.48	0.38	0.39	0.96	0.35	0.38	0.47	0.037	0.0032
MAGED1	chrX:51592979	rs7880576	3977689	chrX	51521645	51645442	0.22	0.7	0.0032	0.15	0.26	0.52	0.58	0.58	0.52	0.7	0.026
MAGED1	chrX:51585484	rs12353683	3977689	chrX	51521645	51645442	0.22	0.7	0.0032	0.15	0.26	0.52	0.58	0.58	0.52	0.7	0.026
USP7	chr16:9038117	rs12449090	3679599	chr16	8985957	9057331	0.016	0.062	0.24	0.51	0.97	0.2	0.0032	0.39	0.6	0.16	0.37
ABAT,LOC727757	chr16:9038117	rs12449090	3647485	chr16	8768395	8878422	0.0032	0.2	0.17	0.39	0.29	0.37	0.026	0.22	0.78	0.42	0.0071
LOC100287598,LOC100294352	chr16:9038117	rs12449090	3647610	chr16	9047366	9110963	0.33	0.68	0.69	0.68	0.83	0.0032	0.07	0.71	0.26	0.81	0.05
MAGED1	chrX:51630805	rs5991707	3977689	chrX	51521645	51645442	0.23	0.7	0.0032	0.15	0.25	0.52	0.58	0.6	0.5	0.71	0.025
GRIN2A	chr16:9028645	rs12924995	3679811	chr16	9853149	9853406	0.0032	0.61	0.082	0.75	0.35	0.29	0.048	0.48	0.031	0.47	0.2
USP7	chr16:9042631	rs2086154	3679608	chr16	8985957	9057331	0.027	0.97	0.48	0.38	0.39	0.93	0.32	0.36	0.44	0.036	0.0032
GRIN2A	chr16:9038117	rs12449090	3679816	chr16	9854106	10277341	0.0032	0.02	0.11	0.88	0.73	0.011	0.015	0.19	0.58	0.65	0.016
C16orf72	chr16:8996636	rs4985062	t3647632	chr16	9185181	9213554	0.0032	0.16	0.094	0.038	0.79	0.34	0.2	0.052	0.87	0.19	0.19
GRIN2A	chr16:9050331	rs12446999	3679838	chr16	9854106	10277341	0.008	0.14	0.12	0.46	0.44	0.0032	0.2	0.42	0.94	0.35	0.0056
C16orf68	chr16:9035781	rs56410892	3647374	chr16	8715548	8743501	0.1	0.58	0.3	0.0032	0.5	0.32	0.62	0.89	0.21	0.13	0.12
GRIN2A	chr16:9035124	rs1471435	3679848	chr16	9854106	10277341	0.016	0.95	0.17	0.99	0.91	0.047	0.27	0.23	0.52	0.31	0.0032
C16orf68	chr16:9040400	rs9932027	3647374	chr16	8715548	8743501	0.1	0.59	0.3	0.0032	0.45	0.31	0.61	0.85	0.19	0.13	0.11
USP7	chr16:8996636	rs4985062	3679609	chr16	8985957	9057331	0.0032	0.44	0.33	0.24	0.49	0.28	0.034	0.13	0.24	0.73	0.16
MAGED1	chrX:51581211	rs7061919	3977679	chrX	51521645	51645442	0.073	0.97	0.49	0.81	0.0032	0.32	0.46	0.71	0.67	0.86	0.011
CARHSP1,LOC100129895	chr16:9036452	rs12446090	3679536	chr16	8946832	8962856	0.083	0.98	0.3	0.55	0.089	0.0032	0.26	0.6	0.25	0.48	0.14
USP7	chr16:9043542	rs7192755	3679608	chr16	8985957	9057331	0.027	0.97	0.47	0.38	0.4	0.92	0.32	0.36	0.44	0.037	0.0033
MAGED1	chrX:51616151	rs6614508	3977688	chrX	51521645	51645442	0.079	0.64	0.0033	0.78	0.45	0.78	0.69	0.83	0.44	0.89	0.94
LOC100287598,LOC100294352	chr16:9050331	rs12446999	3647616	chr16	9047366	9110963	0.28	0.72	0.14	0.13	0.09	0.57	0.79	0.86	0.45	0.57	0.0033
MAGED1	chrX:51581376	rs7056700	3977679	chrX	51521645	51645442	0.074	0.97	0.49	0.81	0.0033	0.32	0.46	0.71	0.67	0.86	0.011
USP7	chr16:9050331	rs12446999	3679580	chr16	8985957	9057331	0.0033	0.11	0.4	0.98	0.15	0.13	0.044	0.053	0.71	0.25	0.43
GRIN2A	chr16:8996636	rs4985062	t3679812	chr16	9854106	10277341	0.0033	0.18	0.04	0.97	0.86	0.022	0.01	0.31	0.54	0.12	0.018
MAGED1	chrX:51581757	rs12853137	3977689	chrX	51521645	51645442	0.23	0.7	0.0033	0.16	0.26	0.53	0.59	0.58	0.53	0.71	0.026
C16orf68	chr16:9045462	rs9926137	3647374	chr16	8715548	8743501	0.1	0.58	0.31	0.0033	0.51	0.32	0.61	0.89	0.2	0.13	0.13
GRIN2A	chr16:9038117	rs12449090	3679814	chr16	9854106	10277341	0.012	0.25	0.08	0.95	0.82	0.027	0.0033	0.16	0.54	0.19	0.05
C16orf68	chr16:9043488	rs7192587	3647374	chr16	8715548	8743501	0.1	0.58	0.31	0.0033	0.51	0.33	0.61	0.89	0.2	0.13	0.13
ABAT,LOC727757	chr16:9036452	rs12446090	3647465	chr16	8768395	8878422	0.024	0.48	0.63	0.75	0.32	0.13	0.028	0.0073	0.31	0.4	0.0033
C16orf68	chr16:9043215	rs7192015	3647374	chr16	8715548	8743501	0.1	0.58	0.31	0.0033	0.51	0.33	0.61	0.89	0.2	0.13	0.13
PMM2	chr16:9047198	rs9924441	3647511	chr16	8891470	8943163	0.36	0.96	0.5	0.84	0.93	0.64	0.37	0.65	0.08	0.0033	0.18
MAGED1	chrX:51581376	rs7056700	3977689	chrX	51521645	51645442	0.23	0.7	0.0033	0.17	0.26	0.54	0.59	0.57	0.53	0.71	0.026
MAGED1	chrX:51581757	rs12853137	3977679	chrX	51521645	51645442	0.074	0.97	0.49	0.82	0.0033	0.32	0.46	0.71	0.67	0.86	0.011
GRIN2A	chr16:9049094	rs8054659	3679834	chr16	9854106	10277341	0.02	0.83	0.15	0.32	0.37	0.23	0.34	0.6	0.25	0.65	0.0033
ABAT,LOC727757	chr16:9047198	rs9924441	3647451	chr16	8768395	8878422	0.55	1	0.4	0.96	0.18	0.0033	0.74	0.23	0.35	0.38	0.43
GRIN2A	chr16:9032964	rs8059146	3679877	chr16	9854106	10277341	0.61	0.72	0.5	0.59	0.92	0.19	0.79	0.39	0.63	0.012	0.0033
C16orf68	chr16:9038779	rs13338372	3647374	chr16	8715548	8743501	0.11	0.58	0.31	0.0033	0.49	0.32	0.63	0.89	0.21	0.13	0.12
MAGED1	chrX:51581211	rs7061919	3977689	chrX	51521645	51645442	0.23	0.7	0.0033	0.17	0.26	0.54	0.59	0.57	0.54	0.71	0.026
TMEM186	chr16:8996636	rs4985062	t3679503	chr16	8888688	8891468	0.024	0.9	0.0033	0.48	0.36	0.39	0.2	0.73	0.83	0.23	0.5
GRIN2A	chr16:9032015	rs7190551	3679877	chr16	9854106	10277341	0.61	0.72	0.5	0.59	0.93	0.19	0.79	0.39	0.63	0.012	0.0033
GRIN2A	chr16:8988777	rs2304467	3679811	chr16	9853149	9853406	0.0034	0.62	0.082	0.57	0.39	0.18	0.1	0.78	0.048	0.42	0.078
ABAT,LOC727757	chr16:9036452	rs12446090	3647485	chr16	8768395	8878422	0.0034	0.3	0.13	0.38	0.3	0.44	0.019	0.19	0.77	0.36	0.0073
C16orf68	chr16:9050009	rs9939495	3647374	chr16	8715548	8743501	0.11	0.59	0.32	0.0034	0.49	0.32	0.64	0.9	0.2	0.14	0.14
GRIN2A	chr16:8988777	rs2304467	3679834	chr16	9854106	10277341	0.0034	0.35	0.069	0.5	0.78	0.017	0.058	0.16	0.46	0.11	0.0069
ABAT,LOC727757	chr16:9043542	rs7192755	3647451	chr16	8768395	8878422	0.54	0.97	0.42	0.96	0.18	0.0034	0.74	0.23	0.34	0.38	0.4
USP7	chr16:8988777	rs2304467	3679612	chr16	8985957	9057331	0.011	0.7	0.12	0.81	0.38	0.064	0.0034	0.87	0.86	0.51	0.24
C16orf68	chr16:9047162	rs9936763	3647374	chr16	8715548	8743501	0.11	0.59	0.32	0.0034	0.49	0.32	0.63	0.9	0.21	0.14	0.13
PMM2	chr16:9034716	rs11075045	3647511	chr16	8891470	8943163	0.8	0.36	0.36	0.91	0.23	0.75	0.19	0.88	0.0034	0.046	0.24
GRIN2A	chr16:9028645	rs12924995	3679833	chr16	9854106	10277341	0.0034	0.032	0.012	0.73	0.69	0.0045	0.11	0.38	0.39	0.13	0.18
ABAT,LOC727757	chr16:9038117	rs12449090	3647467	chr16	8768395	8878422	0.098	0.72	0.53	0.8	0.43	0.37	0.14	0.057	0.88	0.29	0.0034
ABAT,LOC727757	chr16:9042631	rs2086154	3647451	chr16	8768395	8878422	0.54	0.96	0.42	0.97	0.18	0.0034	0.75	0.24	0.34	0.37	0.4
USP7	chr16:9050331	rs12446999	3679584	chr16	8985957	9057331	0.007	0.21	0.16	0.082	0.66	0.026	0.0034	0.66	0.23	0.39	0.39
GRIN2A	chr16:9050331	rs12446999	3679833	chr16	9854106	10277341	0.0075	0.031	0.038	0.76	0.81	0.0034	0.18	0.47	0.48	0.24	0.25
ABAT,LOC727757	chr16:9036452	rs12446090	3647474	chr16	8768395	8878422	0.0034	0.4	0.16	0.76	0.7	0.022	0.0064	0.32	0.79	0.56	0.004
C16orf68	chr16:9037835	rs8053087	3647374	chr16	8715548	8743501	0.11	0.58	0.31	0.0034	0.5	0.32	0.62	0.89	0.21	0.13	0.13
USP7	chr16:9028645	rs12924995	3679607	chr16	8985957	9057331	0.019	0.14	0.44	0.5	0.35	0.48	0.0035	0.51	0.41	0.57	0.066
GRIN2A	chr16:9030993	rs8043595	3679877	chr16	9854106	10277341	0.61	0.73	0.5	0.59	0.93	0.19	0.79	0.38	0.64	0.012	0.0035
C16orf72	chr16:8988777	rs2304467	t3647632	chr16	9185181	9213554	0.0035	0.38	0.22	0.093	0.96	0.21	0.13	0.19	0.64	0.094	0.07
ABAT,LOC727757	chr16:9040301	rs28523354	3647451	chr16	8768395	8878422	0.54	0.95	0.43	0.96	0.18	0.0035	0.75	0.24	0.33	0.37	0.4
GRIN2A	chr16:8996636	rs4985062	t3679807	chr16	9852387	9852826	0.0035	0.61	0.022	0.71	0.88	0.019	0.0068	0.12	0.61	0.098	0.09
GRIN2A	chr16:8996636	rs4985062	3679808	chr16	9852387	9852826	0.0035	0.61	0.022	0.71	0.88	0.019	0.0068	0.12	0.61	0.098	0.09
USP7	chr16:9035124	rs1471435	t3679564	chr16	8985957	9057331	0.0079	0.096	0.31	0.73	0.16	0.14	0.0035	0.38	0.48	0.47	0.08
GRIN2A	chr16:9047198	rs9924441	3679834	chr16	9854106	10277341	0.02	0.82	0.14	0.31	0.36	0.23	0.35	0.59	0.25	0.74	0.0035
GRIN2A	chr16:9025523	rs11863279	3679877	chr16	9854106	10277341	0.59	0.75	0.52	0.58	0.99	0.19	0.77	0.37	0.62	0.014	0.0035
USP7	chr16:9036452	rs12446090	3679603	chr16	8985957	9057331	0.004	0.087	0.12	0.18	0.7	0.04	0.0035	0.52	0.18	0.46	0.54
PMM2	chr16:8988777	rs2304467	3647535	chr16	8891470	8943163	0.19	0.1	0.072	0.6	0.96	0.84	0.0035	0.95	0.47	0.71	0.053
USP7	chr16:9028645	rs12924995	3679582	chr16	8985957	9057331	0.0035	0.28	0.92	0.44	0.68	0.36	0.039	0.059	0.078	0.42	0.44
GRIN2A	chr16:9038117	rs12449090	3679838	chr16	9854106	10277341	0.0092	0.16	0.12	0.44	0.49	0.0035	0.22	0.37	0.9	0.36	0.0057
CARHSP1,LOC100129895	chr16:9049094	rs8054659	3679550	chr16	8946832	8962856	0.37	0.035	0.0035	0.66	0.61	0.85	0.29	0.67	0.19	0.45	0.9
MAGED1	chrX:51585484	rs12353683	3977679	chrX	51521645	51645442	0.074	0.98	0.48	0.83	0.0035	0.31	0.47	0.71	0.68	0.88	0.011
MAGED1	chrX:51592979	rs7880576	3977679	chrX	51521645	51645442	0.074	0.98	0.48	0.83	0.0035	0.31	0.47	0.71	0.68	0.88	0.011
MAGED1	chrX:51608351	rs7886851	3977679	chrX	51521645	51645442	0.074	0.98	0.48	0.84	0.0035	0.31	0.48	0.72	0.68	0.88	0.011
MAGED1	chrX:51601126	rs5991738	3977679	chrX	51521645	51645442	0.074	0.98	0.48	0.84	0.0035	0.31	0.47	0.71	0.68	0.88	0.011
MAGED1	chrX:51610969	rs5991739	3977679	chrX	51521645	51645442	0.074	0.98	0.48	0.84	0.0035	0.31	0.47	0.71	0.68	0.88	0.011
ABAT,LOC727757	chr16:9028645	rs12924995	3647459	chr16	8768395	8878422	0.0035	0.8	0.076	0.99	0.45	0.062	0.0058	0.025	0.74	0.37	0.012
MAGED1	chrX:51625979	rs7052927	3977679	chrX	51521645	51645442	0.073	0.98	0.48	0.84	0.0035	0.31	0.48	0.72	0.68	0.88	0.011
MAGED1	chrX:51626142	rs7053197	3977679	chrX	51521645	51645442	0.073	0.98	0.48	0.84	0.0035	0.31	0.48	0.72	0.68	0.88	0.011
C16orf72	chr16:8996636	rs4985062	3647636	chr16	9185181	9213554	0.54	0.31	0.88	0.52	0.31	0.77	0.92	0.0092	0.38	0.0035	0.71
MAGED1	chrX:51621856	rs60919030	3977679	chrX	51521645	51645442	0.074	0.98	0.48	0.84	0.0035	0.31	0.47	0.71	0.68	0.88	0.011
C16orf72	chr16:8996636	rs4985062	3647642	chr16	9185181	9213554	0.0037	0.16	0.087	0.19	0.67	0.097	0.0035	0.034	0.46	0.21	0.069
MAGED1	chrX:51628658	rs12843252	3977679	chrX	51521645	51645442	0.075	0.98	0.48	0.83	0.0035	0.31	0.47	0.71	0.68	0.87	0.011
MAGED1	chrX:51628952	rs11795748	3977679	chrX	51521645	51645442	0.075	0.98	0.48	0.83	0.0035	0.31	0.47	0.71	0.68	0.87	0.011
USP7	chr16:9050331	rs12446999	3679598	chr16	8985957	9057331	0.021	0.38	0.27	0.32	0.78	0.087	0.0035	0.15	0.99	0.33	0.1
GRIN2A	chr16:8988777	rs2304467	3679818	chr16	9854106	10277341	0.019	0.37	0.34	0.35	0.7	0.012	0.0036	0.55	0.92	0.18	0.031
LOC100287598,LOC100294352	chr16:9028645	rs12924995	3647616	chr16	9047366	9110963	0.31	0.82	0.14	0.15	0.038	0.82	0.4	0.58	0.44	0.6	0.0036
MAGED1	chrX:51630805	rs5991707	3977679	chrX	51521645	51645442	0.078	0.98	0.48	0.82	0.0036	0.32	0.46	0.69	0.67	0.84	0.011
ABAT,LOC727757	chr16:9039334	rs11075053	3647451	chr16	8768395	8878422	0.54	0.95	0.43	0.97	0.18	0.0036	0.76	0.24	0.33	0.37	0.39
GRIN2A	chr16:9029008	rs8061621	3679877	chr16	9854106	10277341	0.6	0.74	0.53	0.58	0.98	0.19	0.77	0.38	0.62	0.013	0.0036
C16orf68	chr16:9020056	rs9933060	3647369	chr16	8715548	8743501	0.15	0.73	0.65	0.64	0.0036	0.76	0.84	0.52	0.8	0.27	0.31
GRIN2A	chr16:9027351	rs8045445	3679877	chr16	9854106	10277341	0.6	0.74	0.53	0.58	0.98	0.19	0.77	0.38	0.62	0.013	0.0036
PMM2	chr16:9043542	rs7192755	3647511	chr16	8891470	8943163	0.37	0.93	0.5	0.84	0.93	0.62	0.38	0.65	0.084	0.0036	0.18
GRIN2A	chr16:9050331	rs12446999	3679834	chr16	9854106	10277341	0.0053	0.41	0.049	0.83	0.79	0.0036	0.092	0.47	0.84	0.26	0.014
GRIN2A	chr16:8996636	rs4985062	t3679809	chr16	9853149	9853406	0.0036	0.2	0.074	0.72	0.81	0.16	0.056	0.56	0.082	0.36	0.034
PMM2	chr16:9037904	rs8049394	3647511	chr16	8891470	8943163	0.38	0.95	0.52	0.86	0.92	0.58	0.38	0.64	0.074	0.0036	0.16
ABAT,LOC727757	chr16:9038117	rs12449090	3647474	chr16	8768395	8878422	0.0036	0.36	0.16	0.76	0.67	0.018	0.009	0.36	0.81	0.64	0.004
C16orf68	chr16:9027351	rs8045445	3647369	chr16	8715548	8743501	0.15	0.73	0.64	0.62	0.0037	0.76	0.85	0.52	0.82	0.28	0.31
LOC100287598,LOC100294352	chr16:9050331	rs12446999	3647610	chr16	9047366	9110963	0.31	0.66	0.76	0.72	0.83	0.0037	0.078	0.75	0.24	0.88	0.048
C16orf68	chr16:9029008	rs8061621	3647369	chr16	8715548	8743501	0.15	0.73	0.64	0.62	0.0037	0.76	0.85	0.52	0.82	0.28	0.31
USP7	chr16:9047198	rs9924441	3679608	chr16	8985957	9057331	0.026	0.96	0.46	0.37	0.41	0.88	0.29	0.37	0.41	0.039	0.0037
USP7	chr16:9050331	rs12446999	3679603	chr16	8985957	9057331	0.0037	0.083	0.11	0.21	0.72	0.031	0.0039	0.49	0.16	0.45	0.58
CARHSP1,LOC100129895	chr16:9050331	rs12446999	3679536	chr16	8946832	8962856	0.082	0.75	0.18	0.65	0.14	0.0037	0.4	0.59	0.24	0.41	0.18
USP7	chr16:8988777	rs2304467	3679569	chr16	8985957	9057331	0.0058	0.81	0.28	0.97	0.34	1	0.0037	0.17	0.36	0.74	0.13
GRIN2A	chr16:9037904	rs8049394	3679834	chr16	9854106	10277341	0.021	0.82	0.13	0.31	0.35	0.23	0.36	0.58	0.25	0.81	0.0037
USP7	chr16:9028645	rs12924995	3679627	chr16	8985957	9057331	0.13	0.85	0.35	0.47	0.44	0.67	0.0037	0.89	0.59	0.9	0.96
PMM2	chr16:9042631	rs2086154	3647511	chr16	8891470	8943163	0.38	0.93	0.5	0.84	0.92	0.61	0.38	0.65	0.083	0.0037	0.18
PMM2	chr16:9039334	rs11075053	3647511	chr16	8891470	8943163	0.39	0.92	0.51	0.85	0.92	0.59	0.37	0.64	0.077	0.0037	0.17
TMEM186	chr16:9028645	rs12924995	t3679503	chr16	8888688	8891468	0.029	0.97	0.0037	0.52	0.34	0.47	0.23	0.71	0.8	0.22	0.55
PMM2	chr16:9040301	rs28523354	3647511	chr16	8891470	8943163	0.38	0.91	0.51	0.84	0.93	0.59	0.38	0.63	0.08	0.0037	0.17
GRIN2A	chr16:9028645	rs12924995	t3679812	chr16	9854106	10277341	0.0037	0.17	0.034	0.94	0.93	0.0077	0.014	0.33	0.6	0.11	0.02
GRIN2A	chr16:8988777	rs2304467	t3679807	chr16	9852387	9852826	0.0037	0.73	0.08	0.62	0.93	0.016	0.0067	0.034	0.62	0.13	0.017
GRIN2A	chr16:8988777	rs2304467	3679808	chr16	9852387	9852826	0.0037	0.73	0.08	0.62	0.93	0.016	0.0067	0.034	0.62	0.13	0.017
PMM2	chr16:9034716	rs11075045	3647510	chr16	8891470	8943163	0.065	0.91	0.49	0.53	0.019	0.47	0.94	0.86	0.055	0.0038	0.1
GRIN2A	chr16:8996636	rs4985062	3679843	chr16	9854106	10277341	0.0099	0.94	0.24	0.59	0.4	0.0038	0.027	0.49	0.91	0.039	0.033
C16orf68	chr16:9025523	rs11863279	3647369	chr16	8715548	8743501	0.15	0.73	0.64	0.63	0.0038	0.75	0.86	0.52	0.81	0.27	0.31
GRIN2A	chr16:9050331	rs12446999	3679818	chr16	9854106	10277341	0.032	0.35	0.25	0.89	0.8	0.0038	0.0084	0.89	0.78	0.44	0.13
GRIN2A	chr16:8988777	rs2304467	3679833	chr16	9854106	10277341	0.0038	0.065	0.046	0.36	0.64	0.02	0.11	0.13	0.43	0.096	0.051
TMEM186	chr16:9038117	rs12449090	t3679503	chr16	8888688	8891468	0.019	0.93	0.0039	0.48	0.38	0.68	0.22	0.75	0.81	0.18	0.24
C16orf72	chr16:8988777	rs2304467	3647642	chr16	9185181	9213554	0.0045	0.34	0.25	0.38	0.28	0.064	0.0039	0.093	0.36	0.11	0.017
GRIN2A	chr16:9036452	rs12446090	3679833	chr16	9854106	10277341	0.0074	0.03	0.029	0.77	0.9	0.0039	0.18	0.45	0.45	0.24	0.15
ABAT,LOC727757	chr16:9037904	rs8049394	3647451	chr16	8768395	8878422	0.56	0.97	0.41	0.96	0.17	0.0039	0.75	0.23	0.32	0.37	0.4
GRIN2A	chr16:8988777	rs2304467	3679838	chr16	9854106	10277341	0.0069	0.28	0.13	0.3	0.31	0.019	0.08	0.34	0.71	0.18	0.0039
GRIN2A	chr16:9034716	rs11075045	3679877	chr16	9854106	10277341	0.67	0.68	0.35	0.56	0.89	0.23	0.82	0.56	0.83	0.0087	0.0039
GRIN2A	chr16:9020056	rs9933060	3679877	chr16	9854106	10277341	0.6	0.73	0.54	0.58	1	0.19	0.75	0.37	0.61	0.014	0.0039
ABAT,LOC727757	chr16:9038882	rs28651477	3647451	chr16	8768395	8878422	0.54	0.95	0.44	0.95	0.18	0.0039	0.74	0.25	0.32	0.39	0.37
PMM2	chr16:8996636	rs4985062	3647535	chr16	8891470	8943163	0.19	0.43	0.052	0.72	0.69	0.45	0.0039	0.61	0.21	0.65	0.079
C16orf68	chr16:9038117	rs12449090	3647394	chr16	8715548	8743501	0.084	0.85	0.98	0.23	0.88	0.13	0.0039	0.18	0.68	0.084	0.4
GRIN2A	chr16:9028645	rs12924995	t3679807	chr16	9852387	9852826	0.0039	0.65	0.025	0.85	0.85	0.0071	0.0064	0.12	0.66	0.1	0.083
GRIN2A	chr16:9028645	rs12924995	3679808	chr16	9852387	9852826	0.0039	0.65	0.025	0.85	0.85	0.0071	0.0064	0.12	0.66	0.1	0.083
CARHSP1,LOC100129895	chr16:9038117	rs12449090	3679536	chr16	8946832	8962856	0.073	0.83	0.27	0.56	0.11	0.0039	0.38	0.56	0.25	0.45	0.13
USP7	chr16:9036452	rs12446090	3679627	chr16	8985957	9057331	0.15	0.74	0.42	0.53	0.34	0.66	0.0039	0.98	0.66	0.9	1
C16orf68	chr16:9032015	rs7190551	3647369	chr16	8715548	8743501	0.14	0.72	0.64	0.61	0.0039	0.79	0.89	0.53	0.84	0.27	0.32
USP7	chr16:9050331	rs12446999	3679582	chr16	8985957	9057331	0.004	0.22	1	0.65	0.53	0.35	0.049	0.048	0.14	0.47	0.3
PMM2	chr16:9038882	rs28651477	3647511	chr16	8891470	8943163	0.38	0.89	0.53	0.85	0.92	0.59	0.38	0.62	0.086	0.004	0.17
C16orf68	chr16:9032964	rs8059146	3647369	chr16	8715548	8743501	0.14	0.72	0.64	0.6	0.004	0.79	0.89	0.53	0.84	0.27	0.32
GRIN2A	chr16:9034826	rs7342770	3679848	chr16	9854106	10277341	0.004	0.78	0.14	0.26	0.55	0.35	0.13	0.22	0.013	0.33	0.081
USP7	chr16:9050331	rs12446999	3679612	chr16	8985957	9057331	0.019	0.57	0.1	0.37	0.74	0.13	0.004	0.71	0.78	0.9	0.29
GRIN2A	chr16:9038117	rs12449090	3679833	chr16	9854106	10277341	0.0077	0.031	0.034	0.78	0.85	0.004	0.18	0.44	0.44	0.25	0.23
GSPT2	chrX:51625979	rs7052927	3977648	chrX	51486525	51489313	0.67	0.8	0.004	0.94	0.5	0.67	0.76	0.084	0.64	0.7	0.28
GSPT2	chrX:51626142	rs7053197	3977648	chrX	51486525	51489313	0.67	0.8	0.004	0.94	0.5	0.67	0.76	0.084	0.64	0.7	0.28
GSPT2	chrX:51621856	rs60919030	3977648	chrX	51486525	51489313	0.68	0.81	0.004	0.94	0.49	0.67	0.76	0.084	0.64	0.7	0.28
GSPT2	chrX:51608351	rs7886851	3977648	chrX	51486525	51489313	0.67	0.8	0.004	0.94	0.5	0.67	0.76	0.084	0.64	0.7	0.28
GSPT2	chrX:51610969	rs5991739	3977648	chrX	51486525	51489313	0.68	0.81	0.004	0.94	0.49	0.67	0.76	0.084	0.64	0.7	0.28
USP7	chr16:9036452	rs12446090	3679580	chr16	8985957	9057331	0.004	0.11	0.31	0.93	0.17	0.22	0.045	0.098	0.77	0.25	0.35
USP7	chr16:9036452	rs12446090	3679584	chr16	8985957	9057331	0.0092	0.32	0.17	0.066	0.65	0.037	0.004	0.67	0.28	0.44	0.4
USP7	chr16:9036452	rs12446090	3679598	chr16	8985957	9057331	0.027	0.47	0.27	0.32	0.82	0.11	0.004	0.17	0.92	0.32	0.14
GSPT2	chrX:51601126	rs5991738	3977648	chrX	51486525	51489313	0.68	0.81	0.004	0.94	0.49	0.68	0.76	0.084	0.64	0.7	0.29
GSPT2	chrX:51628658	rs12843252	3977648	chrX	51486525	51489313	0.68	0.82	0.004	0.94	0.49	0.68	0.76	0.084	0.64	0.7	0.29
GRIN2A	chr16:9035124	rs1471435	t3679812	chr16	9854106	10277341	0.016	0.64	0.12	0.58	0.86	0.028	0.02	0.24	0.83	0.41	0.0041
GSPT2	chrX:51592979	rs7880576	3977648	chrX	51486525	51489313	0.68	0.81	0.0041	0.94	0.49	0.68	0.77	0.084	0.64	0.7	0.29
GRIN2A	chr16:9040301	rs28523354	3679817	chr16	9854106	10277341	0.009	0.27	0.081	0.46	0.14	0.14	0.18	0.4	0.15	0.48	0.0041
GSPT2	chrX:51585484	rs12353683	3977648	chrX	51486525	51489313	0.68	0.81	0.0041	0.94	0.49	0.68	0.77	0.084	0.64	0.7	0.29
GSPT2	chrX:51628952	rs11795748	3977648	chrX	51486525	51489313	0.69	0.83	0.0041	0.94	0.49	0.68	0.77	0.084	0.64	0.7	0.29
GRIN2A	chr16:9039334	rs11075053	3679817	chr16	9854106	10277341	0.0089	0.26	0.076	0.47	0.14	0.14	0.18	0.39	0.15	0.49	0.0041
USP7	chr16:9038117	rs12449090	3679603	chr16	8985957	9057331	0.0044	0.099	0.12	0.19	0.81	0.034	0.0041	0.45	0.18	0.5	0.66
USP7	chr16:9035124	rs1471435	3679578	chr16	8985957	9057331	0.038	0.15	0.97	0.99	0.7	0.25	0.0041	0.15	0.67	0.35	0.47
CARHSP1,LOC100129895	chr16:9034826	rs7342770	3679557	chr16	8946832	8962856	0.0071	0.7	0.38	0.0041	0.89	0.7	0.64	0.67	0.16	0.35	0.027
GRIN2A	chr16:9035124	rs1471435	3679816	chr16	9854106	10277341	0.0083	0.086	0.1	0.84	0.71	0.036	0.0084	0.25	0.67	0.91	0.0041
GRIN2A	chr16:9038882	rs28651477	3679817	chr16	9854106	10277341	0.0083	0.25	0.069	0.45	0.15	0.13	0.18	0.38	0.14	0.48	0.0041
C16orf68	chr16:9030993	rs8043595	3647369	chr16	8715548	8743501	0.14	0.71	0.64	0.61	0.0041	0.8	0.88	0.53	0.83	0.27	0.32
ABAT,LOC727757	chr16:9038117	rs12449090	3647465	chr16	8768395	8878422	0.022	0.37	0.74	0.75	0.26	0.12	0.05	0.006	0.32	0.39	0.0042
USP7	chr16:9038117	rs12449090	3679580	chr16	8985957	9057331	0.0042	0.098	0.36	0.95	0.15	0.16	0.066	0.065	0.75	0.3	0.43
USP7	chr16:9035124	rs1471435	3679598	chr16	8985957	9057331	0.065	0.76	0.4	0.84	0.8	0.095	0.0042	0.33	0.62	0.4	0.25
ABAT,LOC727757	chr16:8996636	rs4985062	3647456	chr16	8768395	8878422	0.0042	0.56	0.13	0.67	0.9	0.04	0.012	0.047	0.87	0.29	0.02
C16orf72	chr16:9028645	rs12924995	3647642	chr16	9185181	9213554	0.0052	0.19	0.12	0.23	0.66	0.091	0.0042	0.033	0.52	0.22	0.071
GRIN2A	chr16:9042631	rs2086154	3679817	chr16	9854106	10277341	0.0087	0.26	0.078	0.47	0.15	0.14	0.18	0.39	0.15	0.47	0.0042
USP7	chr16:8996636	rs4985062	3679586	chr16	8985957	9057331	0.0042	0.37	0.57	0.37	0.43	0.36	0.012	0.13	0.15	0.094	0.28
GRIN2A	chr16:9038117	rs12449090	3679811	chr16	9853149	9853406	0.0042	0.51	0.098	0.85	0.37	0.24	0.1	0.34	0.048	0.56	0.19
CXorf67	chrX:51616151	rs6614508	t3977611	chrX	51149777	51151694	0.0043	0.052	0.099	0.55	0.39	0.71	0.14	0.2	0.73	0.61	0.094
USP7	chr16:8996636	rs4985062	3679569	chr16	8985957	9057331	0.0076	0.59	0.17	0.73	0.44	0.63	0.0043	0.14	0.64	0.96	0.2
ABAT,LOC727757	chr16:9036452	rs12446090	3647483	chr16	8768395	8878422	0.0043	0.2	0.32	0.43	0.73	0.027	0.0058	0.12	0.84	0.31	0.015
GSPT2	chrX:51630805	rs5991707	3977648	chrX	51486525	51489313	0.71	0.88	0.0043	0.94	0.47	0.69	0.77	0.085	0.64	0.69	0.29
CARHSP1,LOC100129895	chr16:9050331	rs12446999	3679537	chr16	8946832	8962856	0.053	0.72	0.0043	0.37	0.34	0.0072	0.29	0.95	0.37	0.08	0.7
USP7	chr16:8988777	rs2304467	3679600	chr16	8985957	9057331	0.0043	0.62	0.46	0.52	0.29	0.21	0.019	0.57	0.17	0.55	0.14
GRIN2A	chr16:9043542	rs7192755	3679817	chr16	9854106	10277341	0.009	0.27	0.079	0.47	0.14	0.14	0.18	0.4	0.15	0.47	0.0043
USP7	chr16:9035124	rs1471435	3679572	chr16	8985957	9057331	0.0081	0.11	0.83	0.77	0.43	0.029	0.0043	0.26	0.53	0.068	0.092
USP7	chr16:8988777	rs2304467	3679603	chr16	8985957	9057331	0.0044	0.17	0.3	0.55	0.46	0.068	0.0051	0.6	0.13	0.11	0.2
GRIN2A	chr16:8988777	rs2304467	t3679812	chr16	9854106	10277341	0.0044	0.43	0.088	0.54	0.71	0.023	0.0081	0.18	0.64	0.081	0.0068
GRIN2A	chr16:9050513	rs28727382	3679877	chr16	9854106	10277341	0.27	0.91	0.39	0.52	0.61	0.026	0.34	0.41	0.93	0.051	0.0044
ABAT,LOC727757	chr16:9035124	rs1471435	3647469	chr16	8768395	8878422	0.53	0.67	0.92	0.62	0.51	0.39	0.47	0.38	0.037	0.59	0.0044
GRIN2A	chr16:9051353	rs9922395	3679877	chr16	9854106	10277341	0.27	0.91	0.39	0.53	0.61	0.026	0.34	0.41	0.94	0.051	0.0044
USP7	chr16:9038117	rs12449090	3679598	chr16	8985957	9057331	0.031	0.45	0.29	0.32	0.68	0.12	0.0044	0.15	0.93	0.39	0.16
C16orf72	chr16:8996636	rs4985062	3647652	chr16	9185181	9213554	0.0044	0.1	0.28	0.058	0.78	0.54	0.053	0.088	0.31	0.07	0.076
GRIN2A	chr16:9038882	rs28651477	3679872	chr16	9854106	10277341	0.96	0.16	0.28	0.93	0.16	0.76	0.45	0.6	0.0044	0.81	0.9
GRIN2A	chr16:9035124	rs1471435	3679834	chr16	9854106	10277341	0.014	0.63	0.089	0.61	0.88	0.02	0.1	0.23	0.71	0.49	0.0045
BMP15	chrX:51616151	rs6614508	3977490	chrX	50653547	50659703	0.51	0.72	0.094	0.63	0.9	0.96	0.84	0.52	0.0045	0.9	0.73
GRIN2A	chr16:9038117	rs12449090	3679834	chr16	9854106	10277341	0.0062	0.42	0.046	0.85	0.87	0.0045	0.1	0.41	0.8	0.27	0.014
USP7	chr16:9038117	rs12449090	3679584	chr16	8985957	9057331	0.0095	0.28	0.17	0.068	0.71	0.032	0.0046	0.64	0.27	0.47	0.44
ABAT,LOC727757	chr16:9050331	rs12446999	3647483	chr16	8768395	8878422	0.0046	0.14	0.35	0.46	0.65	0.026	0.0063	0.16	0.86	0.3	0.024
GRIN2A	chr16:9037904	rs8049394	3679872	chr16	9854106	10277341	0.96	0.17	0.3	0.94	0.17	0.79	0.45	0.6	0.0046	0.78	0.9
USP7	chr16:9036452	rs12446090	3679582	chr16	8985957	9057331	0.0046	0.24	0.93	0.57	0.6	0.49	0.052	0.055	0.14	0.49	0.23
CARHSP1,LOC100129895	chr16:8996636	rs4985062	3679536	chr16	8946832	8962856	0.065	0.94	0.38	0.51	0.079	0.0046	0.24	0.58	0.51	0.45	0.085
GSPT2	chrX:51581757	rs12853137	3977648	chrX	51486525	51489313	0.71	0.81	0.0046	0.93	0.49	0.71	0.79	0.083	0.66	0.7	0.29
ABAT,LOC727757	chr16:9028645	rs12924995	3647467	chr16	8768395	8878422	0.07	0.91	0.67	0.8	0.46	0.3	0.065	0.088	0.81	0.35	0.0047
ABAT,LOC727757	chr16:9050331	rs12446999	3647475	chr16	8768395	8878422	0.0047	0.64	0.16	0.67	0.31	0.056	0.01	0.1	0.49	0.22	0.016
USP7	chr16:9035124	rs1471435	3679603	chr16	8985957	9057331	0.015	0.077	0.4	0.59	0.43	0.13	0.0047	1	0.22	0.49	0.31
USP7	chr16:9050331	rs12446999	3679607	chr16	8985957	9057331	0.019	0.11	0.54	0.39	0.29	0.41	0.0047	0.63	0.49	0.59	0.059
USP7	chr16:9050331	rs12446999	3679578	chr16	8985957	9057331	0.012	0.098	0.68	0.55	0.69	0.1	0.0047	0.072	0.63	0.29	0.35
GSPT2	chrX:51581376	rs7056700	3977648	chrX	51486525	51489313	0.71	0.82	0.0048	0.92	0.49	0.71	0.79	0.083	0.67	0.7	0.29
C16orf72	chr16:9028645	rs12924995	t3647632	chr16	9185181	9213554	0.0048	0.23	0.13	0.043	0.71	0.28	0.18	0.047	0.76	0.22	0.23
GRIN2A	chr16:9035124	rs1471435	3679814	chr16	9854106	10277341	0.021	0.54	0.22	0.64	0.92	0.054	0.0048	0.17	0.62	0.31	0.0075
C16orf72	chr16:9034826	rs7342770	3647635	chr16	9185181	9213554	0.026	0.61	0.0048	0.94	0.32	0.16	0.67	0.2	0.77	0.065	0.68
CARHSP1,LOC100129895	chr16:9049094	rs8054659	3679557	chr16	8946832	8962856	0.0048	0.89	0.4	0.023	0.97	0.23	0.88	0.39	0.032	0.15	0.073
USP7	chr16:9038117	rs12449090	3679582	chr16	8985957	9057331	0.0049	0.21	0.97	0.58	0.56	0.37	0.072	0.052	0.14	0.55	0.3
ABAT,LOC727757	chr16:8988777	rs2304467	3647473	chr16	8768395	8878422	0.035	0.75	0.4	0.46	0.3	0.081	0.0062	0.46	0.46	0.65	0.0049
GSPT2	chrX:51581211	rs7061919	3977648	chrX	51486525	51489313	0.72	0.82	0.0049	0.92	0.49	0.72	0.8	0.082	0.67	0.7	0.29
GRIN2A	chr16:9047198	rs9924441	3679817	chr16	9854106	10277341	0.0088	0.25	0.083	0.46	0.15	0.13	0.19	0.4	0.14	0.46	0.0049
GRIN2A	chr16:9039334	rs11075053	3679872	chr16	9854106	10277341	0.99	0.16	0.28	0.92	0.16	0.78	0.45	0.59	0.0049	0.76	0.89
PMM2	chr16:9050009	rs9939495	3647533	chr16	8891470	8943163	0.23	0.77	0.26	0.46	0.64	0.21	0.83	0.95	0.0049	0.019	0.94
C16orf68	chr16:9048329	rs6498271	3647369	chr16	8715548	8743501	0.083	0.66	0.72	0.62	0.0049	0.9	0.99	0.63	0.83	0.19	0.29
USP7	chr16:9036452	rs12446090	3679607	chr16	8985957	9057331	0.024	0.15	0.47	0.43	0.28	0.52	0.005	0.69	0.52	0.63	0.063
USP7	chr16:9035124	rs1471435	3679599	chr16	8985957	9057331	0.041	0.06	0.35	0.95	0.65	0.28	0.005	0.91	0.8	0.16	0.42
ABAT,LOC727757	chr16:9050331	rs12446999	3647467	chr16	8768395	8878422	0.094	0.64	0.53	0.85	0.4	0.41	0.13	0.044	0.74	0.34	0.005
PMM2	chr16:9035781	rs56410892	3647533	chr16	8891470	8943163	0.24	0.81	0.27	0.45	0.65	0.21	0.9	0.92	0.005	0.017	0.96
GRIN2A	chr16:9049094	rs8054659	3679817	chr16	9854106	10277341	0.0086	0.27	0.093	0.47	0.16	0.12	0.2	0.41	0.14	0.38	0.005
GRIN2A	chr16:9037904	rs8049394	3679817	chr16	9854106	10277341	0.0092	0.25	0.078	0.46	0.14	0.14	0.18	0.39	0.15	0.51	0.005
GRIN2A	chr16:9040301	rs28523354	3679872	chr16	9854106	10277341	0.99	0.16	0.29	0.91	0.16	0.8	0.45	0.59	0.005	0.76	0.9
PMM2	chr16:9047162	rs9936763	3647533	chr16	8891470	8943163	0.24	0.79	0.27	0.46	0.65	0.21	0.86	0.94	0.0051	0.018	0.95
PMM2	chr16:9038779	rs13338372	3647533	chr16	8891470	8943163	0.24	0.79	0.27	0.46	0.65	0.21	0.87	0.93	0.0051	0.018	0.95
ABAT,LOC727757	chr16:9034826	rs7342770	3647451	chr16	8768395	8878422	0.55	0.9	0.33	0.89	0.034	0.0051	1	0.16	0.2	0.18	0.33
USP7	chr16:8988777	rs2304467	3679584	chr16	8985957	9057331	0.0099	0.59	0.23	0.16	0.45	0.041	0.0051	0.81	0.12	0.18	0.59
PMM2	chr16:9040400	rs9932027	3647533	chr16	8891470	8943163	0.24	0.8	0.27	0.47	0.63	0.21	0.88	0.93	0.0051	0.018	0.93
USP7	chr16:9049094	rs8054659	3679608	chr16	8985957	9057331	0.021	0.93	0.44	0.38	0.41	0.73	0.21	0.36	0.32	0.043	0.0051
PMM2	chr16:9045462	rs9926137	3647533	chr16	8891470	8943163	0.24	0.8	0.27	0.46	0.66	0.21	0.88	0.95	0.0052	0.017	0.95
USP7	chr16:9050331	rs12446999	3679627	chr16	8985957	9057331	0.17	0.82	0.4	0.52	0.28	0.57	0.0052	0.96	0.62	0.75	0.87
PMM2	chr16:9043215	rs7192015	3647533	chr16	8891470	8943163	0.24	0.8	0.27	0.46	0.66	0.21	0.88	0.95	0.0052	0.017	0.95
PMM2	chr16:9043488	rs7192587	3647533	chr16	8891470	8943163	0.24	0.8	0.27	0.46	0.66	0.21	0.88	0.95	0.0052	0.017	0.95
PMM2	chr16:9037835	rs8053087	3647533	chr16	8891470	8943163	0.24	0.8	0.27	0.46	0.66	0.21	0.87	0.94	0.0052	0.018	0.96
USP7	chr16:9036452	rs12446090	3679612	chr16	8985957	9057331	0.031	0.64	0.082	0.37	0.84	0.28	0.0052	0.88	0.74	0.94	0.34
CARHSP1,LOC100129895	chr16:9034716	rs11075045	3679557	chr16	8946832	8962856	0.12	0.37	0.58	0.0052	0.49	0.7	0.4	0.4	0.45	0.34	0.32
ABAT,LOC727757	chr16:9036452	rs12446090	3647475	chr16	8768395	8878422	0.0055	0.88	0.15	0.77	0.31	0.078	0.0052	0.07	0.48	0.26	0.013
GRIN2A	chr16:9050331	rs12446999	t3679812	chr16	9854106	10277341	0.0064	0.31	0.063	0.88	0.9	0.0052	0.021	0.39	0.8	0.21	0.021
ABAT,LOC727757	chr16:9050331	rs12446999	3647465	chr16	8768395	8878422	0.025	0.37	0.77	0.82	0.27	0.12	0.051	0.0053	0.27	0.44	0.0066
ABAT,LOC727757	chr16:9038882	rs28651477	3647477	chr16	8768395	8878422	0.17	0.56	0.33	0.23	0.72	0.39	0.73	0.15	0.83	0.14	0.0053
GRIN2A	chr16:9034826	rs7342770	3679877	chr16	9854106	10277341	0.087	0.88	0.28	0.26	0.82	0.052	0.17	0.2	0.85	0.23	0.0053
USP7	chr16:9051353	rs9922395	3679608	chr16	8985957	9057331	0.027	0.97	0.51	0.34	0.42	0.8	0.24	0.39	0.41	0.06	0.0053
USP7	chr16:9050513	rs28727382	3679608	chr16	8985957	9057331	0.027	0.97	0.51	0.34	0.42	0.8	0.24	0.39	0.41	0.06	0.0053
GRIN2A	chr16:8996636	rs4985062	3679813	chr16	9854106	10277341	0.0054	0.12	0.12	0.33	0.86	0.038	0.0054	0.27	0.32	0.097	0.11
PMM2	chr16:9028645	rs12924995	3647535	chr16	8891470	8943163	0.16	0.51	0.06	0.68	0.83	0.51	0.0054	0.61	0.21	0.57	0.087
GRIN2A	chr16:9050331	rs12446999	3679806	chr16	9851251	9851875	0.0071	0.35	0.14	0.46	0.81	0.0054	0.067	0.22	0.51	0.39	0.03
GRIN2A	chr16:9050331	rs12446999	t3679805	chr16	9851251	9851875	0.0071	0.35	0.14	0.46	0.81	0.0054	0.067	0.22	0.51	0.39	0.03
USP7	chr16:9036452	rs12446090	3679578	chr16	8985957	9057331	0.015	0.14	0.61	0.53	0.74	0.15	0.0054	0.067	0.68	0.32	0.37
ABAT,LOC727757	chr16:9038117	rs12449090	3647483	chr16	8768395	8878422	0.0054	0.19	0.37	0.44	0.7	0.033	0.0085	0.14	0.83	0.37	0.019
ABAT,LOC727757	chr16:9040301	rs28523354	3647477	chr16	8768395	8878422	0.17	0.6	0.33	0.25	0.7	0.39	0.76	0.16	0.83	0.13	0.0054
ABAT,LOC727757	chr16:9039334	rs11075053	3647477	chr16	8768395	8878422	0.17	0.59	0.33	0.25	0.71	0.39	0.75	0.16	0.83	0.13	0.0055
GRIN2A	chr16:9047198	rs9924441	3679877	chr16	9854106	10277341	0.25	0.92	0.47	0.56	0.7	0.023	0.32	0.46	0.95	0.065	0.0055
GRIN2A	chr16:9036452	rs12446090	3679811	chr16	9853149	9853406	0.0055	0.52	0.071	0.86	0.47	0.34	0.091	0.42	0.05	0.6	0.13
GRIN2A	chr16:9028645	rs12924995	3679813	chr16	9854106	10277341	0.0061	0.13	0.12	0.35	0.91	0.02	0.0055	0.26	0.38	0.097	0.12
USP7	chr16:9035124	rs1471435	3679589	chr16	8985957	9057331	0.0083	0.076	0.41	0.41	0.44	0.23	0.0055	0.62	0.16	0.51	0.027
ABAT,LOC727757	chr16:9042631	rs2086154	3647477	chr16	8768395	8878422	0.16	0.6	0.33	0.25	0.71	0.41	0.73	0.15	0.79	0.13	0.0055
GRIN2A	chr16:9039334	rs11075053	3679877	chr16	9854106	10277341	0.24	0.91	0.45	0.57	0.69	0.021	0.26	0.45	0.92	0.063	0.0055
GRIN2A	chr16:9038882	rs28651477	3679877	chr16	9854106	10277341	0.25	0.89	0.46	0.55	0.69	0.02	0.27	0.44	0.91	0.063	0.0055
GRIN2A	chr16:9037904	rs8049394	3679877	chr16	9854106	10277341	0.23	0.9	0.45	0.56	0.7	0.021	0.26	0.46	0.93	0.068	0.0056
LOC100132944	chr16:9023155	rs11642973	3679526	chr16	8941426	8942802	0.074	0.51	0.44	0.52	0.9	0.98	0.1	0.23	0.0056	0.21	0.15
CARHSP1,LOC100129895	chr16:9038117	rs12449090	3679537	chr16	8946832	8962856	0.054	0.74	0.0056	0.35	0.38	0.0083	0.27	0.97	0.38	0.092	0.86
ABAT,LOC727757	chr16:9037904	rs8049394	3647477	chr16	8768395	8878422	0.19	0.57	0.3	0.25	0.72	0.37	0.77	0.15	0.87	0.14	0.0056
GRIN2A	chr16:8988777	rs2304467	3679874	chr16	9854106	10277341	0.0056	0.17	0.12	0.51	0.97	0.0059	0.32	0.1	0.45	0.17	0.071
GRIN2A	chr16:9049094	rs8054659	3679877	chr16	9854106	10277341	0.29	0.94	0.5	0.57	0.7	0.026	0.42	0.47	0.97	0.062	0.0056
CARHSP1,LOC100129895	chr16:9047198	rs9924441	3679557	chr16	8946832	8962856	0.0056	0.98	0.35	0.021	0.96	0.29	0.9	0.37	0.04	0.16	0.051
GRIN2A	chr16:9028645	rs12924995	3679838	chr16	9854106	10277341	0.0091	0.19	0.096	0.37	0.51	0.0061	0.19	0.38	0.74	0.26	0.0056
LOC100132944	chr16:8996636	rs4985062	3679530	chr16	8941426	8942802	0.0056	0.032	0.56	0.53	0.59	0.1	0.43	0.97	0.48	0.35	0.12
GRIN2A	chr16:9042631	rs2086154	3679877	chr16	9854106	10277341	0.25	0.92	0.46	0.58	0.7	0.022	0.28	0.45	0.91	0.063	0.0056
USP7	chr16:9035124	rs1471435	3679600	chr16	8985957	9057331	0.0056	0.59	0.25	0.42	0.14	0.29	0.044	0.71	0.29	0.84	0.13
GRIN2A	chr16:8996636	rs4985062	3679838	chr16	9854106	10277341	0.0082	0.18	0.12	0.5	0.48	0.014	0.16	0.39	0.66	0.28	0.0056
USP7	chr16:9050331	rs12446999	3679609	chr16	8985957	9057331	0.0056	0.46	0.5	0.53	0.19	0.28	0.086	0.053	0.4	0.73	0.14
USP7	chr16:9038117	rs12449090	3679627	chr16	8985957	9057331	0.18	0.82	0.44	0.53	0.29	0.64	0.0057	0.95	0.64	0.74	0.92
GRIN2A	chr16:9043542	rs7192755	3679877	chr16	9854106	10277341	0.25	0.92	0.46	0.57	0.7	0.022	0.28	0.45	0.92	0.063	0.0057
ABAT,LOC727757	chr16:9036452	rs12446090	3647454	chr16	8768395	8878422	0.15	0.97	0.21	0.86	0.99	0.0057	0.22	0.62	0.51	0.2	0.16
C16orf68	chr16:9034716	rs11075045	3647369	chr16	8715548	8743501	0.11	0.55	0.76	0.65	0.0057	0.93	0.98	0.58	0.96	0.26	0.38
ABAT,LOC727757	chr16:9050331	rs12446999	3647454	chr16	8768395	8878422	0.17	0.85	0.26	0.84	0.94	0.0057	0.3	0.7	0.5	0.22	0.19
CARHSP1,LOC100129895	chr16:9043542	rs7192755	3679557	chr16	8946832	8962856	0.0057	0.98	0.31	0.019	0.98	0.3	0.9	0.35	0.047	0.17	0.045
GRIN2A	chr16:9036452	rs12446090	3679834	chr16	9854106	10277341	0.0063	0.47	0.039	0.84	0.96	0.0057	0.082	0.37	0.81	0.27	0.0063
GRIN2A	chr16:8996636	rs4985062	3679848	chr16	9854106	10277341	0.0057	0.89	0.096	0.96	0.71	0.033	0.28	0.22	0.38	0.067	0.014
USP7	chr16:9032964	rs8059146	3679600	chr16	8985957	9057331	0.33	0.84	0.11	0.0057	0.7	0.6	0.51	0.035	0.74	0.51	0.79
USP7	chr16:9030993	rs8043595	3679600	chr16	8985957	9057331	0.33	0.85	0.1	0.0057	0.71	0.6	0.51	0.036	0.74	0.51	0.8
USP7	chr16:9032015	rs7190551	3679600	chr16	8985957	9057331	0.33	0.84	0.11	0.0058	0.7	0.61	0.51	0.035	0.74	0.51	0.79
GRIN2A	chr16:9040301	rs28523354	3679877	chr16	9854106	10277341	0.24	0.91	0.45	0.57	0.7	0.021	0.26	0.44	0.92	0.064	0.0058
GRIN2A	chr16:9042631	rs2086154	3679872	chr16	9854106	10277341	0.99	0.16	0.29	0.9	0.16	0.8	0.45	0.61	0.0058	0.75	0.92
GRIN2A	chr16:9036452	rs12446090	3679848	chr16	9854106	10277341	0.0093	0.97	0.098	0.96	0.94	0.016	0.36	0.23	0.52	0.14	0.0058
ABAT,LOC727757	chr16:9043542	rs7192755	3647477	chr16	8768395	8878422	0.16	0.6	0.34	0.25	0.71	0.41	0.73	0.15	0.78	0.13	0.0058
CARHSP1,LOC100129895	chr16:9042631	rs2086154	3679557	chr16	8946832	8962856	0.0058	0.98	0.31	0.019	0.98	0.31	0.9	0.35	0.048	0.17	0.043
C16orf72	chr16:9034716	rs11075045	3647654	chr16	9185181	9213554	0.21	0.19	0.93	0.7	0.2	0.0058	0.96	0.18	0.75	0.97	0.7
C16orf72	chr16:9032964	rs8059146	3647654	chr16	9185181	9213554	0.26	0.16	0.93	0.93	0.21	0.0059	0.82	0.28	0.63	0.98	0.6
USP7	chr16:9038117	rs12449090	3679578	chr16	8985957	9057331	0.015	0.1	0.67	0.53	0.78	0.12	0.0059	0.065	0.67	0.37	0.4
GRIN2A	chr16:9038117	rs12449090	3679818	chr16	9854106	10277341	0.041	0.37	0.29	0.83	0.76	0.0059	0.0089	0.84	0.76	0.47	0.13
GRIN2A	chr16:9023155	rs11642973	3679802	chr16	9847281	9847708	0.67	0.58	0.13	0.0059	0.24	0.61	0.04	0.97	0.57	0.91	0.84
GRIN2A	chr16:9023155	rs11642973	t3679801	chr16	9847281	9847708	0.67	0.58	0.13	0.0059	0.24	0.61	0.04	0.97	0.57	0.91	0.84
C16orf72	chr16:9032015	rs7190551	3647654	chr16	9185181	9213554	0.26	0.16	0.93	0.93	0.21	0.0059	0.82	0.28	0.63	0.98	0.6
GRIN2A	chr16:8996636	rs4985062	3679806	chr16	9851251	9851875	0.0059	0.39	0.062	0.34	0.89	0.017	0.055	0.27	0.27	0.28	0.053
GRIN2A	chr16:8996636	rs4985062	t3679805	chr16	9851251	9851875	0.0059	0.39	0.062	0.34	0.89	0.017	0.055	0.27	0.27	0.28	0.053
C16orf68	chr16:8988777	rs2304467	3647392	chr16	8715548	8743501	0.052	0.77	0.16	0.98	0.39	0.25	0.0059	0.14	0.15	0.18	0.38
USP7	chr16:9020056	rs9933060	3679600	chr16	8985957	9057331	0.33	0.88	0.095	0.0059	0.73	0.61	0.49	0.038	0.75	0.55	0.82
ABAT,LOC727757	chr16:9047198	rs9924441	3647477	chr16	8768395	8878422	0.15	0.59	0.32	0.25	0.71	0.41	0.7	0.15	0.73	0.13	0.0059
GRIN2A	chr16:9035124	rs1471435	3679874	chr16	9854106	10277341	0.0088	0.25	0.12	0.6	0.99	0.0059	0.34	0.081	0.57	0.53	0.027
USP7	chr16:8988777	rs2304467	3679627	chr16	8985957	9057331	0.12	0.97	0.62	0.62	0.61	0.6	0.006	0.87	0.65	0.7	0.39
C16orf72	chr16:9030993	rs8043595	3647654	chr16	9185181	9213554	0.26	0.16	0.93	0.93	0.21	0.006	0.82	0.28	0.62	0.99	0.6
USP7	chr16:8988777	rs2304467	3679586	chr16	8985957	9057331	0.0065	0.23	0.77	0.77	0.29	0.28	0.006	0.4	0.13	0.048	0.3
GRIN2A	chr16:9043542	rs7192755	3679872	chr16	9854106	10277341	0.98	0.16	0.29	0.9	0.16	0.81	0.45	0.61	0.006	0.74	0.92
USP7	chr16:9038117	rs12449090	3679607	chr16	8985957	9057331	0.024	0.13	0.55	0.43	0.3	0.47	0.006	0.61	0.51	0.66	0.072
GRIN2A	chr16:8988777	rs2304467	t3679803	chr16	9848037	9849138	0.0061	0.062	0.13	0.96	0.81	0.038	0.014	0.19	0.33	0.091	0.044
GRIN2A	chr16:8988777	rs2304467	3679804	chr16	9848037	9849138	0.0061	0.062	0.13	0.96	0.81	0.038	0.014	0.19	0.33	0.091	0.044
C16orf68	chr16:9028645	rs12924995	3647394	chr16	8715548	8743501	0.048	0.79	0.84	0.23	0.69	0.17	0.0061	0.095	0.77	0.06	0.23
GRIN2A	chr16:9036452	rs12446090	3679818	chr16	9854106	10277341	0.04	0.41	0.25	0.81	0.73	0.0062	0.0063	0.92	0.75	0.45	0.088
CARHSP1,LOC100129895	chr16:9040301	rs28523354	3679557	chr16	8946832	8962856	0.0062	0.97	0.31	0.019	0.97	0.32	0.9	0.34	0.05	0.17	0.041
C16orf72	chr16:9029008	rs8061621	3647654	chr16	9185181	9213554	0.27	0.16	0.91	0.97	0.22	0.0062	0.79	0.29	0.62	0.99	0.59
USP7	chr16:9029008	rs8061621	3679600	chr16	8985957	9057331	0.33	0.87	0.096	0.0062	0.71	0.61	0.5	0.036	0.75	0.54	0.81
C16orf72	chr16:9027351	rs8045445	3647654	chr16	9185181	9213554	0.27	0.16	0.91	0.97	0.22	0.0062	0.79	0.29	0.61	0.99	0.59
C16orf72	chr16:9020056	rs9933060	3647654	chr16	9185181	9213554	0.27	0.15	0.91	0.99	0.23	0.0062	0.79	0.29	0.6	1	0.59
C16orf72	chr16:9039334	rs11075053	3647652	chr16	9185181	9213554	0.39	0.9	0.71	0.44	0.057	0.38	0.4	0.46	0.82	0.27	0.0062
CARHSP1,LOC100129895	chr16:9039334	rs11075053	3679557	chr16	8946832	8962856	0.0063	0.95	0.31	0.018	0.98	0.32	0.91	0.34	0.052	0.17	0.041
USP7	chr16:9027351	rs8045445	3679600	chr16	8985957	9057331	0.33	0.87	0.095	0.0063	0.71	0.61	0.5	0.036	0.75	0.54	0.81
C16orf72	chr16:9025523	rs11863279	3647654	chr16	9185181	9213554	0.27	0.16	0.91	0.97	0.22	0.0063	0.8	0.29	0.6	1	0.59
C16orf72	chr16:9040301	rs28523354	3647652	chr16	9185181	9213554	0.39	0.89	0.72	0.43	0.057	0.37	0.4	0.47	0.82	0.27	0.0063
CARHSP1,LOC100129895	chr16:9037904	rs8049394	3679557	chr16	8946832	8962856	0.0063	0.96	0.32	0.02	0.96	0.34	0.92	0.36	0.047	0.18	0.04
USP7	chr16:9025523	rs11863279	3679600	chr16	8985957	9057331	0.33	0.88	0.098	0.0063	0.7	0.62	0.5	0.037	0.74	0.53	0.81
C16orf68	chr16:9048329	rs6498271	3647374	chr16	8715548	8743501	0.14	0.59	0.38	0.0063	0.59	0.34	0.79	0.97	0.38	0.17	0.075
USP7	chr16:9038117	rs12449090	3679612	chr16	8985957	9057331	0.027	0.58	0.093	0.37	0.85	0.18	0.0064	0.77	0.76	0.82	0.33
USP7	chr16:9028645	rs12924995	3679586	chr16	8985957	9057331	0.0064	0.37	0.7	0.47	0.39	0.3	0.014	0.13	0.18	0.12	0.31
C16orf68	chr16:8996636	rs4985062	3647394	chr16	8715548	8743501	0.031	0.8	0.68	0.25	0.78	0.12	0.0064	0.073	0.82	0.052	0.4
GRIN2A	chr16:9038882	rs28651477	3679848	chr16	9854106	10277341	0.0064	0.8	0.33	0.28	0.49	0.5	0.23	0.26	0.063	0.34	0.01
C16orf72	chr16:9050513	rs28727382	3647635	chr16	9185181	9213554	0.0064	0.89	0.0089	0.96	0.26	0.12	0.35	0.36	0.16	0.12	0.33
LOC644310	chrX:51616151	rs6614508	3977729	chrX	51666648	51667072	0.051	0.8	0.0064	0.47	0.36	0.31	0.96	0.019	0.75	0.59	0.88
LOC644310	chrX:51616151	rs6614508	t3977728	chrX	51666648	51667072	0.051	0.8	0.0064	0.47	0.36	0.31	0.96	0.019	0.75	0.59	0.88
C16orf72	chr16:9051353	rs9922395	3647635	chr16	9185181	9213554	0.0064	0.89	0.0089	0.96	0.26	0.12	0.35	0.36	0.16	0.12	0.33
USP7	chr16:9048329	rs6498271	3679600	chr16	8985957	9057331	0.35	0.47	0.2	0.0064	0.65	0.52	0.82	0.055	0.56	0.36	0.54
USP7	chr16:9035124	rs1471435	3679611	chr16	8985957	9057331	0.0065	0.085	0.47	0.46	0.048	0.11	0.031	0.27	0.63	0.61	0.12
USP7	chr16:9035124	rs1471435	3679569	chr16	8985957	9057331	0.017	0.57	0.29	0.95	0.27	0.65	0.0065	0.21	0.88	0.92	0.11
USP7	chr16:9035124	rs1471435	3679607	chr16	8985957	9057331	0.052	0.18	0.7	0.95	0.098	0.55	0.0065	0.8	0.52	0.87	0.17
GRIN2A	chr16:9050331	rs12446999	t3679807	chr16	9852387	9852826	0.0065	0.77	0.058	0.8	1	0.0074	0.011	0.16	0.97	0.17	0.077
GRIN2A	chr16:9050331	rs12446999	3679808	chr16	9852387	9852826	0.0065	0.77	0.058	0.8	1	0.0074	0.011	0.16	0.97	0.17	0.077
ABAT,LOC727757	chr16:8988777	rs2304467	3647477	chr16	8768395	8878422	0.0089	0.61	0.74	0.83	0.13	0.2	0.0065	0.73	0.99	0.15	0.087
ABAT,LOC727757	chr16:9038117	rs12449090	3647475	chr16	8768395	8878422	0.0065	0.77	0.17	0.76	0.32	0.081	0.0089	0.097	0.49	0.26	0.014
PMM2	chr16:9034826	rs7342770	3647511	chr16	8891470	8943163	0.58	0.86	0.45	0.45	0.96	0.45	0.25	0.57	0.0092	0.0065	0.3
GRIN2A	chr16:9028645	rs12924995	3679848	chr16	9854106	10277341	0.0065	0.85	0.078	0.97	0.79	0.011	0.31	0.22	0.44	0.068	0.019
C16orf72	chr16:9039334	rs11075053	3647642	chr16	9185181	9213554	0.13	0.36	0.67	0.49	0.27	0.51	0.94	0.1	0.7	0.24	0.0065
C16orf72	chr16:9037904	rs8049394	3647652	chr16	9185181	9213554	0.39	0.93	0.72	0.42	0.055	0.38	0.39	0.47	0.83	0.27	0.0065
C16orf72	chr16:9042631	rs2086154	3647642	chr16	9185181	9213554	0.12	0.35	0.66	0.49	0.27	0.48	0.97	0.11	0.67	0.24	0.0066
C16orf72	chr16:9040301	rs28523354	3647642	chr16	9185181	9213554	0.13	0.36	0.68	0.49	0.27	0.51	0.94	0.11	0.7	0.24	0.0066
PMM2	chr16:9040400	rs9932027	3647534	chr16	8891470	8943163	0.038	0.2	0.29	0.83	0.8	0.12	0.33	0.85	0.29	0.86	0.0066
C16orf72	chr16:9038882	rs28651477	3647652	chr16	9185181	9213554	0.35	0.92	0.66	0.38	0.055	0.39	0.42	0.45	0.78	0.26	0.0067
C16orf72	chr16:9037904	rs8049394	3647642	chr16	9185181	9213554	0.13	0.35	0.69	0.48	0.26	0.52	0.91	0.11	0.71	0.25	0.0067
CARHSP1,LOC100129895	chr16:9038882	rs28651477	3679557	chr16	8946832	8962856	0.0067	0.96	0.31	0.02	0.95	0.32	0.88	0.34	0.048	0.18	0.041
USP7	chr16:9034826	rs7342770	3679618	chr16	8985957	9057331	0.57	0.5	0.19	0.0067	0.22	0.92	0.67	0.11	0.98	0.47	0.57
USP7	chr16:9028645	rs12924995	3679609	chr16	8985957	9057331	0.0067	0.44	0.43	0.33	0.52	0.28	0.048	0.15	0.3	0.7	0.2
ABAT,LOC727757	chr16:9049094	rs8054659	3647477	chr16	8768395	8878422	0.11	0.62	0.36	0.26	0.7	0.46	0.6	0.15	0.55	0.13	0.0067
C16orf72	chr16:9042631	rs2086154	3647652	chr16	9185181	9213554	0.39	0.87	0.72	0.44	0.057	0.39	0.44	0.47	0.82	0.27	0.0067
ABAT,LOC727757	chr16:9050513	rs28727382	3647469	chr16	8768395	8878422	0.51	0.98	0.74	0.36	0.77	0.77	0.83	0.92	0.67	0.16	0.0068
ABAT,LOC727757	chr16:9051353	rs9922395	3647469	chr16	8768395	8878422	0.51	0.98	0.74	0.35	0.77	0.77	0.83	0.92	0.67	0.16	0.0068
GRIN2A	chr16:9039334	rs11075053	3679848	chr16	9854106	10277341	0.0068	0.82	0.35	0.29	0.47	0.51	0.23	0.26	0.066	0.35	0.01
USP7	chr16:9050331	rs12446999	3679586	chr16	8985957	9057331	0.0068	0.25	0.84	0.69	0.29	0.16	0.025	0.14	0.28	0.16	0.22
C16orf72	chr16:9043542	rs7192755	3647642	chr16	9185181	9213554	0.12	0.35	0.66	0.5	0.27	0.47	0.97	0.11	0.67	0.24	0.0068
GRIN2A	chr16:8988777	rs2304467	3679813	chr16	9854106	10277341	0.0068	0.2	0.26	0.72	0.64	0.062	0.0077	0.24	0.5	0.056	0.016
ABAT,LOC727757	chr16:9036452	rs12446090	3647468	chr16	8768395	8878422	0.032	0.96	0.65	0.91	0.17	0.15	0.1	0.017	0.51	0.52	0.0068
USP7	chr16:8988777	rs2304467	3679609	chr16	8985957	9057331	0.0068	0.52	0.44	0.58	0.5	0.12	0.056	0.4	0.12	0.53	0.22
GRIN2A	chr16:9028645	rs12924995	t3679809	chr16	9853149	9853406	0.0069	0.21	0.099	0.87	0.92	0.093	0.09	0.6	0.12	0.39	0.04
TMEM186	chr16:9025523	rs11863279	3679508	chr16	8888688	8891468	0.17	0.42	0.71	0.081	0.17	0.94	0.63	0.74	0.0069	0.73	0.27
GRIN2A	chr16:9028645	rs12924995	3679806	chr16	9851251	9851875	0.0069	0.34	0.065	0.42	0.95	0.0074	0.062	0.28	0.31	0.25	0.06
GRIN2A	chr16:9028645	rs12924995	t3679805	chr16	9851251	9851875	0.0069	0.34	0.065	0.42	0.95	0.0074	0.062	0.28	0.31	0.25	0.06
GRIN2A	chr16:9023155	rs11642973	3679873	chr16	9854106	10277341	0.26	0.54	0.86	0.64	0.41	0.23	0.55	0.0069	0.65	0.063	0.5
GRIN2A	chr16:9047198	rs9924441	3679872	chr16	9854106	10277341	0.98	0.17	0.32	0.93	0.17	0.85	0.46	0.61	0.0069	0.77	0.94
GRIN2A	chr16:9035124	rs1471435	3679810	chr16	9853149	9853406	0.064	0.07	0.24	0.68	0.43	0.11	0.33	0.92	0.76	0.91	0.0069
GRIN2A	chr16:9037904	rs8049394	3679848	chr16	9854106	10277341	0.0069	0.77	0.35	0.29	0.48	0.51	0.23	0.26	0.065	0.38	0.013
TMEM186	chr16:9020056	rs9933060	3679508	chr16	8888688	8891468	0.18	0.43	0.72	0.081	0.17	0.93	0.64	0.73	0.0069	0.74	0.27
CARHSP1,LOC100129895	chr16:9036452	rs12446090	3679537	chr16	8946832	8962856	0.06	0.72	0.0085	0.34	0.26	0.0069	0.18	0.95	0.38	0.11	0.86
C16orf72	chr16:9043542	rs7192755	3647652	chr16	9185181	9213554	0.39	0.86	0.73	0.45	0.056	0.39	0.44	0.47	0.83	0.27	0.007
USP7	chr16:9023155	rs11642973	3679572	chr16	8985957	9057331	0.31	0.89	0.62	0.007	0.78	0.69	0.4	0.59	0.9	0.44	0.62
GSPT2	chrX:51625979	rs7052927	3977650	chrX	51486525	51489313	0.68	0.6	0.38	0.3	0.5	0.69	0.007	0.76	0.92	0.68	0.83
GSPT2	chrX:51626142	rs7053197	3977650	chrX	51486525	51489313	0.68	0.6	0.38	0.3	0.5	0.69	0.007	0.76	0.92	0.68	0.83
GRIN2A	chr16:9038117	rs12449090	t3679812	chr16	9854106	10277341	0.0076	0.31	0.063	0.91	0.98	0.007	0.025	0.36	0.78	0.22	0.021
C16orf72	chr16:9050331	rs12446999	3647642	chr16	9185181	9213554	0.007	0.14	0.17	0.33	0.56	0.074	0.01	0.066	0.59	0.26	0.038
ABAT,LOC727757	chr16:9035781	rs56410892	3647472	chr16	8768395	8878422	0.61	0.093	0.66	0.69	0.97	0.52	0.72	0.2	0.052	0.61	0.007
GRIN2A	chr16:8996636	rs4985062	t3679803	chr16	9848037	9849138	0.007	0.026	0.054	0.47	0.82	0.028	0.024	0.38	0.26	0.17	0.14
GRIN2A	chr16:8996636	rs4985062	3679804	chr16	9848037	9849138	0.007	0.026	0.054	0.47	0.82	0.028	0.024	0.38	0.26	0.17	0.14
GSPT2	chrX:51608351	rs7886851	3977650	chrX	51486525	51489313	0.68	0.6	0.38	0.3	0.5	0.69	0.007	0.75	0.92	0.68	0.83
ABAT,LOC727757	chr16:9040400	rs9932027	3647472	chr16	8768395	8878422	0.6	0.098	0.66	0.72	0.98	0.48	0.73	0.2	0.052	0.61	0.007
USP7	chr16:9035124	rs1471435	3679580	chr16	8985957	9057331	0.0071	0.015	0.24	0.6	0.11	0.26	0.06	0.16	0.87	0.36	0.49
PMM2	chr16:9035781	rs56410892	3647534	chr16	8891470	8943163	0.038	0.19	0.29	0.83	0.83	0.12	0.33	0.87	0.3	0.87	0.0071
GSPT2	chrX:51621856	rs60919030	3977650	chrX	51486525	51489313	0.68	0.6	0.38	0.3	0.5	0.69	0.0071	0.75	0.92	0.68	0.83
C16orf72	chr16:8988777	rs2304467	3647633	chr16	9185181	9213554	0.055	0.85	0.44	0.053	0.72	0.62	0.0071	0.13	0.76	0.66	0.12
GSPT2	chrX:51610969	rs5991739	3977650	chrX	51486525	51489313	0.68	0.6	0.38	0.3	0.5	0.69	0.0071	0.75	0.92	0.68	0.83
ABAT,LOC727757	chr16:9038882	rs28651477	3647469	chr16	8768395	8878422	0.51	0.88	0.62	0.34	0.79	0.85	0.77	0.84	0.62	0.18	0.0071
GSPT2	chrX:51601126	rs5991738	3977650	chrX	51486525	51489313	0.68	0.6	0.38	0.3	0.5	0.69	0.0071	0.75	0.92	0.68	0.83
GSPT2	chrX:51592979	rs7880576	3977650	chrX	51486525	51489313	0.68	0.6	0.38	0.3	0.5	0.69	0.0072	0.75	0.92	0.68	0.83
GRIN2A	chr16:9050331	rs12446999	3679813	chr16	9854106	10277341	0.0093	0.22	0.17	0.44	0.84	0.015	0.0072	0.33	0.49	0.19	0.13
PMM2	chr16:9038779	rs13338372	3647534	chr16	8891470	8943163	0.037	0.19	0.28	0.84	0.84	0.12	0.33	0.85	0.3	0.86	0.0072
C16orf72	chr16:9047198	rs9924441	3647642	chr16	9185181	9213554	0.12	0.33	0.66	0.48	0.26	0.43	1	0.11	0.63	0.24	0.0072
GSPT2	chrX:51585484	rs12353683	3977650	chrX	51486525	51489313	0.68	0.6	0.38	0.3	0.5	0.69	0.0072	0.75	0.92	0.68	0.83
ABAT,LOC727757	chr16:9038779	rs13338372	3647472	chr16	8768395	8878422	0.61	0.097	0.65	0.68	0.98	0.52	0.73	0.19	0.052	0.6	0.0072
GRIN2A	chr16:9040301	rs28523354	3679848	chr16	9854106	10277341	0.0072	0.83	0.36	0.29	0.48	0.52	0.24	0.28	0.066	0.35	0.011
ABAT,LOC727757	chr16:9050331	rs12446999	3647453	chr16	8768395	8878422	0.017	0.13	0.32	0.7	0.91	0.028	0.08	0.0072	0.56	0.92	0.029
ABAT,LOC727757	chr16:9028645	rs12924995	3647456	chr16	8768395	8878422	0.0072	0.56	0.12	0.76	0.9	0.038	0.017	0.071	0.99	0.34	0.027
ABAT,LOC727757	chr16:9051353	rs9922395	3647477	chr16	8768395	8878422	0.13	0.57	0.42	0.23	0.73	0.4	0.61	0.18	0.57	0.14	0.0072
ABAT,LOC727757	chr16:9050009	rs9939495	3647472	chr16	8768395	8878422	0.61	0.1	0.62	0.67	0.99	0.53	0.76	0.19	0.053	0.6	0.0072
GSPT2	chrX:51628658	rs12843252	3977650	chrX	51486525	51489313	0.68	0.6	0.38	0.3	0.5	0.69	0.0073	0.75	0.93	0.68	0.84
ABAT,LOC727757	chr16:9050513	rs28727382	3647477	chr16	8768395	8878422	0.13	0.57	0.42	0.23	0.73	0.4	0.61	0.18	0.57	0.14	0.0073
GRIN2A	chr16:9038117	rs12449090	3679806	chr16	9851251	9851875	0.0085	0.37	0.12	0.44	0.9	0.0073	0.078	0.21	0.48	0.42	0.03
GRIN2A	chr16:9038117	rs12449090	t3679805	chr16	9851251	9851875	0.0085	0.37	0.12	0.44	0.9	0.0073	0.078	0.21	0.48	0.42	0.03
PMM2	chr16:9037835	rs8053087	3647534	chr16	8891470	8943163	0.037	0.19	0.28	0.84	0.84	0.12	0.34	0.85	0.3	0.86	0.0073
ABAT,LOC727757	chr16:9047162	rs9936763	3647472	chr16	8768395	8878422	0.62	0.099	0.64	0.67	0.98	0.53	0.75	0.19	0.053	0.6	0.0073
GSPT2	chrX:51628952	rs11795748	3977650	chrX	51486525	51489313	0.68	0.6	0.38	0.29	0.51	0.7	0.0073	0.75	0.93	0.68	0.84
GRIN2A	chr16:9042631	rs2086154	3679848	chr16	9854106	10277341	0.0073	0.83	0.36	0.3	0.48	0.52	0.24	0.27	0.071	0.34	0.011
USP7	chr16:9038117	rs12449090	3679609	chr16	8985957	9057331	0.0073	0.44	0.46	0.5	0.22	0.32	0.1	0.067	0.42	0.85	0.14
GRIN2A	chr16:8988777	rs2304467	3679835	chr16	9854106	10277341	0.0073	0.8	0.18	0.79	0.46	0.027	0.013	0.2	0.48	0.24	0.0097
PMM2	chr16:9047162	rs9936763	3647534	chr16	8891470	8943163	0.037	0.19	0.27	0.85	0.85	0.13	0.34	0.83	0.3	0.85	0.0073
ABAT,LOC727757	chr16:9038117	rs12449090	3647453	chr16	8768395	8878422	0.019	0.13	0.34	0.61	0.92	0.036	0.081	0.0073	0.62	0.84	0.021
PMM2	chr16:9050009	rs9939495	3647534	chr16	8891470	8943163	0.037	0.19	0.26	0.87	0.85	0.13	0.34	0.81	0.3	0.85	0.0073
ABAT,LOC727757	chr16:9037835	rs8053087	3647472	chr16	8768395	8878422	0.62	0.097	0.64	0.68	0.97	0.53	0.74	0.19	0.054	0.6	0.0074
C16orf72	chr16:9038882	rs28651477	3647642	chr16	9185181	9213554	0.12	0.37	0.64	0.45	0.26	0.5	0.97	0.1	0.68	0.24	0.0074
USP7	chr16:8996636	rs4985062	3679596	chr16	8985957	9057331	0.0074	0.11	0.66	0.44	0.61	0.48	0.052	0.1	0.26	0.81	0.16
C16orf68	chr16:9034826	rs7342770	3647376	chr16	8715548	8743501	0.095	0.99	0.76	0.3	0.035	0.95	0.3	0.0074	0.47	0.11	0.88
TMEM186	chr16:9027351	rs8045445	3679508	chr16	8888688	8891468	0.18	0.43	0.72	0.08	0.17	0.94	0.62	0.75	0.0074	0.73	0.27
ABAT,LOC727757	chr16:9043215	rs7192015	3647472	chr16	8768395	8878422	0.62	0.094	0.65	0.68	0.97	0.53	0.75	0.19	0.054	0.6	0.0074
ABAT,LOC727757	chr16:9043488	rs7192587	3647472	chr16	8768395	8878422	0.62	0.094	0.65	0.68	0.97	0.53	0.75	0.19	0.054	0.6	0.0074
ABAT,LOC727757	chr16:9035124	rs1471435	3647472	chr16	8768395	8878422	0.26	0.4	0.97	0.51	0.93	0.095	0.061	0.35	0.16	0.77	0.0074
ABAT,LOC727757	chr16:9045462	rs9926137	3647472	chr16	8768395	8878422	0.62	0.094	0.65	0.68	0.98	0.53	0.75	0.19	0.054	0.6	0.0074
MAGED1	chrX:51616151	rs6614508	t3977651	chrX	51521645	51645442	0.47	0.97	0.0075	0.5	0.078	0.2	0.95	0.93	0.24	0.74	0.21
USP7	chr16:9035124	rs1471435	3679627	chr16	8985957	9057331	0.26	0.76	0.77	0.87	0.44	0.73	0.0075	0.6	0.86	0.95	0.73
ABAT,LOC727757	chr16:9028645	rs12924995	3647451	chr16	8768395	8878422	0.028	0.037	0.31	0.84	0.78	0.81	0.25	0.62	0.75	0.37	0.0075
TMEM186	chr16:9029008	rs8061621	3679508	chr16	8888688	8891468	0.18	0.43	0.72	0.08	0.17	0.93	0.62	0.75	0.0075	0.73	0.27
GRIN2A	chr16:9050331	rs12446999	t3679809	chr16	9853149	9853406	0.0075	0.14	0.18	0.93	0.9	0.069	0.11	0.46	0.21	0.49	0.025
GRIN2A	chr16:9050331	rs12446999	3679832	chr16	9854106	10277341	0.017	0.75	0.0095	0.51	0.81	0.0075	0.069	0.19	0.75	0.42	0.057
ABAT,LOC727757	chr16:9050331	rs12446999	3647459	chr16	8768395	8878422	0.0075	0.6	0.17	0.96	0.41	0.051	0.023	0.034	0.57	0.5	0.018
PMM2	chr16:9043215	rs7192015	3647534	chr16	8891470	8943163	0.038	0.19	0.28	0.84	0.84	0.12	0.34	0.85	0.3	0.86	0.0075
PMM2	chr16:9043488	rs7192587	3647534	chr16	8891470	8943163	0.038	0.19	0.28	0.84	0.84	0.12	0.34	0.85	0.3	0.86	0.0075
PMM2	chr16:9045462	rs9926137	3647534	chr16	8891470	8943163	0.038	0.19	0.28	0.84	0.84	0.12	0.34	0.85	0.3	0.86	0.0075
GRIN2A	chr16:9036452	rs12446090	t3679812	chr16	9854106	10277341	0.0076	0.32	0.057	0.91	0.95	0.0078	0.022	0.36	0.8	0.21	0.01
GRIN2A	chr16:9050513	rs28727382	3679872	chr16	9854106	10277341	0.93	0.17	0.39	0.93	0.14	0.92	0.44	0.5	0.0076	0.88	0.82
GSPT2	chrX:51581757	rs12853137	3977650	chrX	51486525	51489313	0.7	0.59	0.38	0.29	0.51	0.68	0.0076	0.74	0.94	0.7	0.85
GRIN2A	chr16:9043542	rs7192755	3679848	chr16	9854106	10277341	0.0076	0.83	0.37	0.3	0.48	0.53	0.24	0.27	0.072	0.34	0.011
GRIN2A	chr16:9051353	rs9922395	3679872	chr16	9854106	10277341	0.93	0.17	0.39	0.93	0.14	0.92	0.44	0.51	0.0076	0.88	0.82
GSPT2	chrX:51581376	rs7056700	3977650	chrX	51486525	51489313	0.7	0.59	0.38	0.29	0.51	0.67	0.0077	0.74	0.94	0.7	0.85
TMEM186	chr16:9030993	rs8043595	3679508	chr16	8888688	8891468	0.18	0.42	0.71	0.079	0.17	0.91	0.59	0.8	0.0077	0.69	0.27
ABAT,LOC727757	chr16:9039334	rs11075053	3647469	chr16	8768395	8878422	0.48	0.86	0.64	0.34	0.79	0.85	0.78	0.86	0.65	0.16	0.0077
ABAT,LOC727757	chr16:9040301	rs28523354	3647469	chr16	8768395	8878422	0.48	0.85	0.65	0.35	0.79	0.86	0.77	0.86	0.66	0.16	0.0077
ABAT,LOC727757	chr16:9036452	rs12446090	3647462	chr16	8768395	8878422	0.29	0.72	0.7	0.64	0.55	0.34	0.25	0.11	0.61	0.77	0.0077
GSPT2	chrX:51581211	rs7061919	3977650	chrX	51486525	51489313	0.7	0.59	0.38	0.29	0.51	0.67	0.0078	0.74	0.94	0.7	0.85
C16orf72	chr16:9028645	rs12924995	3647652	chr16	9185181	9213554	0.0078	0.16	0.39	0.068	0.67	0.56	0.057	0.08	0.38	0.08	0.092
USP7	chr16:9028645	rs12924995	3679569	chr16	8985957	9057331	0.011	0.56	0.2	0.87	0.38	0.68	0.0078	0.16	0.67	0.95	0.16
USP7	chr16:9032964	rs8059146	3679626	chr16	8985957	9057331	0.017	0.7	0.83	0.024	0.013	0.75	0.98	0.0079	0.33	0.12	0.46
LOC100132944	chr16:9020056	rs9933060	3679526	chr16	8941426	8942802	0.87	0.57	0.19	0.52	0.76	0.33	0.86	0.54	0.0079	0.14	0.84
C16orf72	chr16:9020056	rs9933060	t3679643	chr16	9186734	9188411	0.081	0.61	0.033	0.2	0.0079	0.31	0.28	0.13	0.66	0.48	0.07
C16orf72	chr16:9020056	rs9933060	3679645	chr16	9186734	9188411	0.081	0.61	0.033	0.2	0.0079	0.31	0.28	0.13	0.66	0.48	0.07
USP7	chr16:9035124	rs1471435	3679612	chr16	8985957	9057331	0.065	0.62	0.16	0.92	0.59	0.16	0.0079	0.77	0.56	0.99	0.51
ABAT,LOC727757	chr16:9050513	rs28727382	3647449	chr16	8768395	8878422	0.14	0.43	0.087	0.8	0.49	0.43	0.84	0.93	0.26	0.13	0.0079
ABAT,LOC727757	chr16:9051353	rs9922395	3647449	chr16	8768395	8878422	0.14	0.43	0.088	0.8	0.49	0.43	0.84	0.93	0.26	0.13	0.0079
ABAT,LOC727757	chr16:8988777	rs2304467	3647483	chr16	8768395	8878422	0.011	0.31	0.8	0.61	0.58	0.061	0.0079	0.56	0.79	0.099	0.032
USP7	chr16:9035781	rs56410892	3679600	chr16	8985957	9057331	0.31	0.21	0.29	0.0079	0.53	0.53	1	0.07	0.44	0.29	0.37
C16orf72	chr16:9027351	rs8045445	t3679643	chr16	9186734	9188411	0.077	0.61	0.034	0.2	0.0079	0.31	0.28	0.14	0.66	0.47	0.068
C16orf72	chr16:9027351	rs8045445	3679645	chr16	9186734	9188411	0.077	0.61	0.034	0.2	0.0079	0.31	0.28	0.14	0.66	0.47	0.068
C16orf72	chr16:9029008	rs8061621	t3679643	chr16	9186734	9188411	0.077	0.61	0.034	0.21	0.0079	0.31	0.28	0.14	0.66	0.47	0.067
C16orf72	chr16:9029008	rs8061621	3679645	chr16	9186734	9188411	0.077	0.61	0.034	0.21	0.0079	0.31	0.28	0.14	0.66	0.47	0.067
USP7	chr16:9032015	rs7190551	3679626	chr16	8985957	9057331	0.017	0.69	0.83	0.024	0.013	0.75	0.98	0.008	0.33	0.12	0.46
BMP15	chrX:51630805	rs5991707	3977490	chrX	50653547	50659703	0.96	0.8	0.31	0.27	0.59	0.71	0.56	0.38	0.008	0.68	0.55
USP7	chr16:9030993	rs8043595	3679626	chr16	8985957	9057331	0.018	0.69	0.82	0.024	0.013	0.76	0.98	0.008	0.33	0.12	0.46
ABAT,LOC727757	chr16:9042631	rs2086154	3647469	chr16	8768395	8878422	0.49	0.88	0.65	0.34	0.79	0.84	0.77	0.85	0.65	0.16	0.008
USP7	chr16:9043215	rs7192015	3679600	chr16	8985957	9057331	0.32	0.2	0.29	0.008	0.53	0.53	0.97	0.069	0.44	0.29	0.37
USP7	chr16:9043488	rs7192587	3679600	chr16	8985957	9057331	0.32	0.2	0.29	0.008	0.53	0.53	0.97	0.069	0.44	0.29	0.37
ABAT,LOC727757	chr16:9037904	rs8049394	3647469	chr16	8768395	8878422	0.49	0.85	0.62	0.33	0.78	0.82	0.76	0.86	0.67	0.17	0.008
GRIN2A	chr16:9035124	rs1471435	t3679807	chr16	9852387	9852826	0.02	1	0.17	0.69	0.97	0.029	0.028	0.064	0.94	0.5	0.008
GRIN2A	chr16:9035124	rs1471435	3679808	chr16	9852387	9852826	0.02	1	0.17	0.69	0.97	0.029	0.028	0.064	0.94	0.5	0.008
ABAT,LOC727757	chr16:9043542	rs7192755	3647449	chr16	8768395	8878422	0.25	0.51	0.12	0.69	0.47	0.3	0.94	0.9	0.26	0.15	0.008
USP7	chr16:9045462	rs9926137	3679600	chr16	8985957	9057331	0.32	0.2	0.29	0.008	0.53	0.53	0.97	0.069	0.44	0.29	0.37
GRIN2A	chr16:9035124	rs1471435	3679835	chr16	9854106	10277341	0.026	0.82	0.19	0.9	0.62	0.037	0.031	0.32	0.81	0.7	0.008
ABAT,LOC727757	chr16:9043215	rs7192015	3647485	chr16	8768395	8878422	0.54	0.4	0.36	0.36	0.14	0.0081	0.91	0.56	0.22	0.59	0.14
GSPT2	chrX:51630805	rs5991707	3977650	chrX	51486525	51489313	0.68	0.59	0.39	0.28	0.52	0.71	0.0081	0.73	0.96	0.69	0.86
ABAT,LOC727757	chr16:9043488	rs7192587	3647485	chr16	8768395	8878422	0.54	0.4	0.36	0.36	0.14	0.0081	0.91	0.56	0.22	0.59	0.14
ABAT,LOC727757	chr16:9045462	rs9926137	3647485	chr16	8768395	8878422	0.54	0.4	0.36	0.36	0.14	0.0081	0.91	0.56	0.22	0.59	0.14
TMEM186	chr16:9032015	rs7190551	3679508	chr16	8888688	8891468	0.18	0.42	0.72	0.078	0.17	0.91	0.59	0.8	0.0081	0.7	0.28
MAGED1	chrX:51630805	rs5991707	3977688	chrX	51521645	51645442	0.22	0.92	0.0081	0.77	0.41	0.26	0.56	0.63	0.75	0.69	0.96
USP7	chr16:9040400	rs9932027	3679600	chr16	8985957	9057331	0.32	0.21	0.28	0.0081	0.49	0.54	0.98	0.078	0.42	0.28	0.37
GRIN2A	chr16:9038117	rs12449090	t3679807	chr16	9852387	9852826	0.0081	0.87	0.057	0.81	0.91	0.0081	0.014	0.14	0.99	0.19	0.077
GRIN2A	chr16:9038117	rs12449090	3679808	chr16	9852387	9852826	0.0081	0.87	0.057	0.81	0.91	0.0081	0.014	0.14	0.99	0.19	0.077
TMEM186	chr16:9050331	rs12446999	t3679503	chr16	8888688	8891468	0.024	0.97	0.0081	0.56	0.43	0.61	0.27	0.84	0.78	0.17	0.22
ABAT,LOC727757	chr16:9035124	rs1471435	3647454	chr16	8768395	8878422	0.52	0.6	0.42	0.59	0.61	0.0082	0.27	0.9	0.34	0.25	0.32
TMEM186	chr16:9032964	rs8059146	3679508	chr16	8888688	8891468	0.18	0.42	0.72	0.078	0.17	0.91	0.59	0.8	0.0082	0.69	0.28
USP7	chr16:9039334	rs11075053	3679575	chr16	8985957	9057331	0.37	0.77	0.96	0.45	0.25	0.42	0.49	0.54	0.96	0.39	0.0082
LOC100132944	chr16:9025523	rs11863279	3679526	chr16	8941426	8942802	0.88	0.57	0.19	0.5	0.74	0.32	0.87	0.53	0.0082	0.14	0.83
GRIN2A	chr16:8988777	rs2304467	t3679809	chr16	9853149	9853406	0.0082	0.25	0.12	0.88	0.99	0.078	0.11	0.88	0.14	0.35	0.01
ABAT,LOC727757	chr16:9042631	rs2086154	3647449	chr16	8768395	8878422	0.26	0.51	0.12	0.69	0.47	0.29	0.95	0.9	0.26	0.15	0.0082
ABAT,LOC727757	chr16:9035781	rs56410892	3647485	chr16	8768395	8878422	0.55	0.4	0.35	0.37	0.14	0.0082	0.93	0.56	0.21	0.6	0.14
USP7	chr16:9040301	rs28523354	3679575	chr16	8985957	9057331	0.38	0.77	0.95	0.45	0.25	0.41	0.5	0.55	0.95	0.38	0.0082
ABAT,LOC727757	chr16:9037835	rs8053087	3647485	chr16	8768395	8878422	0.54	0.41	0.37	0.36	0.14	0.0082	0.92	0.57	0.22	0.6	0.14
USP7	chr16:9037835	rs8053087	3679600	chr16	8985957	9057331	0.32	0.21	0.29	0.0082	0.53	0.53	0.98	0.07	0.44	0.29	0.37
LOC100132944	chr16:9027351	rs8045445	3679526	chr16	8941426	8942802	0.89	0.57	0.18	0.51	0.76	0.32	0.88	0.53	0.0083	0.14	0.83
LOC100132944	chr16:9029008	rs8061621	3679526	chr16	8941426	8942802	0.89	0.56	0.18	0.51	0.76	0.32	0.88	0.53	0.0083	0.14	0.83
ABAT,LOC727757	chr16:9038117	rs12449090	3647454	chr16	8768395	8878422	0.15	0.87	0.23	0.86	0.94	0.0083	0.23	0.7	0.52	0.19	0.15
ABAT,LOC727757	chr16:9043542	rs7192755	3647469	chr16	8768395	8878422	0.49	0.88	0.65	0.34	0.79	0.83	0.77	0.85	0.65	0.16	0.0083
C16orf72	chr16:9049094	rs8054659	3647642	chr16	9185181	9213554	0.095	0.29	0.62	0.49	0.26	0.33	0.86	0.11	0.51	0.25	0.0083
TMEM114	chr16:9050331	rs12446999	3679484	chr16	8619502	8622224	0.0083	0.38	0.18	0.85	0.39	0.067	0.11	0.43	0.23	0.56	0.15
C16orf72	chr16:9047198	rs9924441	3647652	chr16	9185181	9213554	0.39	0.85	0.76	0.43	0.056	0.4	0.49	0.47	0.84	0.28	0.0083
USP7	chr16:9038779	rs13338372	3679600	chr16	8985957	9057331	0.31	0.21	0.29	0.0083	0.53	0.54	0.99	0.071	0.44	0.29	0.37
C16orf72	chr16:8996636	rs4985062	3647633	chr16	9185181	9213554	0.028	0.54	0.86	0.0083	0.7	0.71	0.011	0.13	0.8	0.63	0.3
ABAT,LOC727757	chr16:9039334	rs11075053	3647449	chr16	8768395	8878422	0.27	0.5	0.12	0.7	0.47	0.29	0.98	0.9	0.25	0.15	0.0083
C16orf72	chr16:9025523	rs11863279	t3679643	chr16	9186734	9188411	0.078	0.61	0.035	0.2	0.0083	0.3	0.28	0.14	0.66	0.47	0.066
C16orf72	chr16:9025523	rs11863279	3679645	chr16	9186734	9188411	0.078	0.61	0.035	0.2	0.0083	0.3	0.28	0.14	0.66	0.47	0.066
GRIN2A	chr16:9036452	rs12446090	t3679807	chr16	9852387	9852826	0.0083	0.85	0.051	0.81	0.84	0.0085	0.013	0.15	0.97	0.19	0.044
GRIN2A	chr16:9036452	rs12446090	3679808	chr16	9852387	9852826	0.0083	0.85	0.051	0.81	0.84	0.0085	0.013	0.15	0.97	0.19	0.044
CARHSP1,LOC100129895	chr16:9035124	rs1471435	3679536	chr16	8946832	8962856	0.13	0.83	0.36	0.76	0.075	0.0083	0.3	0.74	0.44	0.47	0.35
ABAT,LOC727757	chr16:9047198	rs9924441	3647469	chr16	8768395	8878422	0.51	0.91	0.65	0.33	0.78	0.78	0.75	0.85	0.66	0.16	0.0083
LOC100132944	chr16:9030993	rs8043595	3679526	chr16	8941426	8942802	0.88	0.56	0.19	0.51	0.75	0.32	0.88	0.55	0.0083	0.15	0.85
GRIN2A	chr16:9028645	rs12924995	t3679803	chr16	9848037	9849138	0.0084	0.032	0.058	0.55	0.76	0.015	0.027	0.35	0.31	0.16	0.15
GRIN2A	chr16:9028645	rs12924995	3679804	chr16	9848037	9849138	0.0084	0.032	0.058	0.55	0.76	0.015	0.027	0.35	0.31	0.16	0.15
ABAT,LOC727757	chr16:9038117	rs12449090	3647468	chr16	8768395	8878422	0.029	0.82	0.55	0.89	0.14	0.14	0.12	0.016	0.53	0.52	0.0084
ABAT,LOC727757	chr16:9049094	rs8054659	3647449	chr16	8768395	8878422	0.18	0.54	0.12	0.69	0.47	0.36	0.82	0.87	0.31	0.15	0.0084
C16orf68	chr16:9037835	rs8053087	3647369	chr16	8715548	8743501	0.055	0.61	0.73	0.57	0.0084	0.85	0.88	0.56	0.59	0.17	0.32
C16orf68	chr16:8988777	rs2304467	3647400	chr16	8715548	8743501	0.0084	0.23	0.96	0.6	0.17	0.28	0.061	0.5	0.45	0.1	0.051
C16orf72	chr16:9030993	rs8043595	t3679643	chr16	9186734	9188411	0.075	0.6	0.034	0.23	0.0084	0.32	0.29	0.15	0.62	0.47	0.065
C16orf72	chr16:9030993	rs8043595	3679645	chr16	9186734	9188411	0.075	0.6	0.034	0.23	0.0084	0.32	0.29	0.15	0.62	0.47	0.065
MAGED1	chrX:51628952	rs11795748	3977688	chrX	51521645	51645442	0.21	0.89	0.0084	0.77	0.4	0.25	0.56	0.67	0.74	0.7	0.93
GRIN2A	chr16:9040400	rs9932027	3679848	chr16	9854106	10277341	0.18	0.57	0.43	0.14	0.3	0.92	0.68	0.085	0.94	0.44	0.0084
BMP15	chrX:51628952	rs11795748	3977490	chrX	50653547	50659703	0.96	0.82	0.3	0.28	0.58	0.7	0.55	0.36	0.0084	0.69	0.55
C16orf68	chr16:9047162	rs9936763	3647369	chr16	8715548	8743501	0.057	0.61	0.73	0.57	0.0084	0.86	0.88	0.55	0.59	0.17	0.32
ABAT,LOC727757	chr16:9040301	rs28523354	3647449	chr16	8768395	8878422	0.26	0.5	0.12	0.71	0.49	0.28	0.98	0.9	0.25	0.15	0.0084
MAGED1	chrX:51628658	rs12843252	3977688	chrX	51521645	51645442	0.21	0.89	0.0084	0.77	0.4	0.25	0.56	0.67	0.74	0.7	0.93
C16orf68	chr16:9038779	rs13338372	3647369	chr16	8715548	8743501	0.056	0.6	0.74	0.57	0.0084	0.85	0.88	0.56	0.59	0.17	0.32
GRIN2A	chr16:9036452	rs12446090	3679806	chr16	9851251	9851875	0.0086	0.39	0.1	0.45	0.94	0.0085	0.074	0.24	0.48	0.41	0.018
GRIN2A	chr16:9036452	rs12446090	t3679805	chr16	9851251	9851875	0.0086	0.39	0.1	0.45	0.94	0.0085	0.074	0.24	0.48	0.41	0.018
BMP15	chrX:51628658	rs12843252	3977490	chrX	50653547	50659703	0.96	0.83	0.3	0.28	0.58	0.7	0.55	0.36	0.0085	0.69	0.55
CARHSP1,LOC100129895	chr16:9051353	rs9922395	3679557	chr16	8946832	8962856	0.0085	1	0.5	0.013	0.93	0.25	0.98	0.29	0.049	0.15	0.097
C16orf68	chr16:9035781	rs56410892	3647369	chr16	8715548	8743501	0.053	0.59	0.74	0.56	0.0085	0.84	0.88	0.56	0.58	0.17	0.32
GRIN2A	chr16:8988777	rs2304467	3679806	chr16	9851251	9851875	0.0085	0.76	0.2	0.68	0.7	0.02	0.057	0.22	0.37	0.2	0.022
GRIN2A	chr16:8988777	rs2304467	t3679805	chr16	9851251	9851875	0.0085	0.76	0.2	0.68	0.7	0.02	0.057	0.22	0.37	0.2	0.022
ABAT,LOC727757	chr16:9038779	rs13338372	3647485	chr16	8768395	8878422	0.55	0.41	0.36	0.36	0.14	0.0085	0.93	0.56	0.21	0.6	0.14
ABAT,LOC727757	chr16:9047162	rs9936763	3647485	chr16	8768395	8878422	0.55	0.41	0.38	0.35	0.15	0.0085	0.92	0.57	0.22	0.6	0.14
C16orf68	chr16:9050009	rs9939495	3647369	chr16	8715548	8743501	0.058	0.63	0.73	0.57	0.0085	0.86	0.89	0.54	0.6	0.16	0.33
C16orf72	chr16:9040400	rs9932027	3647635	chr16	9185181	9213554	0.0085	0.83	0.27	0.78	0.067	0.42	0.8	0.34	0.03	0.45	0.05
MAGED1	chrX:51621856	rs60919030	3977688	chrX	51521645	51645442	0.21	0.88	0.0085	0.77	0.4	0.25	0.56	0.68	0.74	0.7	0.93
MAGED1	chrX:51585484	rs12353683	3977688	chrX	51521645	51645442	0.21	0.89	0.0085	0.77	0.4	0.25	0.56	0.68	0.74	0.7	0.93
MAGED1	chrX:51610969	rs5991739	3977688	chrX	51521645	51645442	0.21	0.88	0.0085	0.77	0.4	0.25	0.56	0.68	0.74	0.7	0.93
ABAT,LOC727757	chr16:9038117	rs12449090	3647462	chr16	8768395	8878422	0.27	0.84	0.75	0.65	0.45	0.32	0.34	0.1	0.6	0.7	0.0085
MAGED1	chrX:51601126	rs5991738	3977688	chrX	51521645	51645442	0.21	0.88	0.0085	0.77	0.4	0.25	0.56	0.68	0.74	0.7	0.93
MAGED1	chrX:51592979	rs7880576	3977688	chrX	51521645	51645442	0.21	0.88	0.0085	0.77	0.4	0.25	0.56	0.68	0.74	0.7	0.93
CARHSP1,LOC100129895	chr16:9050513	rs28727382	3679557	chr16	8946832	8962856	0.0085	1	0.51	0.013	0.93	0.25	0.98	0.28	0.049	0.15	0.097
USP7	chr16:9038882	rs28651477	3679575	chr16	8985957	9057331	0.35	0.76	1	0.41	0.24	0.41	0.47	0.54	0.92	0.39	0.0085
C16orf68	chr16:9040400	rs9932027	3647369	chr16	8715548	8743501	0.05	0.59	0.74	0.58	0.0086	0.83	0.86	0.57	0.59	0.16	0.31
MAGED1	chrX:51625979	rs7052927	3977688	chrX	51521645	51645442	0.21	0.88	0.0086	0.77	0.4	0.25	0.56	0.69	0.74	0.7	0.92
MAGED1	chrX:51626142	rs7053197	3977688	chrX	51521645	51645442	0.21	0.88	0.0086	0.77	0.4	0.25	0.56	0.69	0.74	0.7	0.92
MAGED1	chrX:51608351	rs7886851	3977688	chrX	51521645	51645442	0.21	0.88	0.0086	0.77	0.4	0.25	0.56	0.69	0.73	0.7	0.92
ABAT,LOC727757	chr16:9038117	rs12449090	3647459	chr16	8768395	8878422	0.0086	0.67	0.16	0.9	0.43	0.065	0.024	0.038	0.56	0.56	0.013
GRIN2A	chr16:9047198	rs9924441	3679848	chr16	9854106	10277341	0.0086	0.82	0.39	0.29	0.49	0.53	0.27	0.26	0.076	0.34	0.014
PMM2	chr16:9030993	rs8043595	3647510	chr16	8891470	8943163	0.067	0.96	0.44	0.35	0.021	0.33	0.72	0.88	0.079	0.0086	0.057
ABAT,LOC727757	chr16:9038882	rs28651477	3647449	chr16	8768395	8878422	0.28	0.5	0.12	0.73	0.46	0.28	1	0.88	0.25	0.16	0.0086
USP7	chr16:9050009	rs9939495	3679622	chr16	8985957	9057331	0.51	0.14	0.63	0.0086	0.52	0.38	0.33	0.98	0.18	0.51	0.32
ABAT,LOC727757	chr16:9036452	rs12446090	3647459	chr16	8768395	8878422	0.0086	0.79	0.12	0.89	0.52	0.067	0.016	0.037	0.55	0.55	0.01
C16orf68	chr16:9043488	rs7192587	3647369	chr16	8715548	8743501	0.054	0.6	0.73	0.56	0.0086	0.85	0.87	0.55	0.58	0.17	0.33
BMP15	chrX:51621856	rs60919030	3977490	chrX	50653547	50659703	0.95	0.83	0.3	0.29	0.58	0.7	0.55	0.36	0.0086	0.69	0.55
C16orf68	chr16:9045462	rs9926137	3647369	chr16	8715548	8743501	0.054	0.6	0.73	0.56	0.0086	0.85	0.87	0.55	0.59	0.17	0.33
USP7	chr16:9038117	rs12449090	3679586	chr16	8985957	9057331	0.0086	0.27	0.84	0.6	0.31	0.17	0.037	0.14	0.3	0.22	0.23
LOC100132944	chr16:9032015	rs7190551	3679526	chr16	8941426	8942802	0.88	0.57	0.18	0.51	0.74	0.32	0.88	0.56	0.0086	0.15	0.84
USP7	chr16:9042631	rs2086154	3679575	chr16	8985957	9057331	0.37	0.78	0.97	0.45	0.25	0.43	0.46	0.54	0.94	0.39	0.0086
BMP15	chrX:51585484	rs12353683	3977490	chrX	50653547	50659703	0.96	0.83	0.3	0.28	0.58	0.7	0.55	0.36	0.0086	0.69	0.55
BMP15	chrX:51610969	rs5991739	3977490	chrX	50653547	50659703	0.96	0.83	0.3	0.29	0.58	0.7	0.55	0.36	0.0086	0.69	0.55
C16orf68	chr16:9043215	rs7192015	3647369	chr16	8715548	8743501	0.054	0.6	0.73	0.56	0.0086	0.85	0.87	0.55	0.58	0.17	0.33
BMP15	chrX:51592979	rs7880576	3977490	chrX	50653547	50659703	0.96	0.83	0.3	0.29	0.58	0.7	0.55	0.36	0.0086	0.69	0.55
BMP15	chrX:51601126	rs5991738	3977490	chrX	50653547	50659703	0.96	0.83	0.3	0.29	0.58	0.7	0.55	0.36	0.0086	0.69	0.55
ABAT,LOC727757	chr16:8988777	rs2304467	3647446	chr16	8768395	8878422	0.022	0.64	0.41	0.74	0.56	0.04	0.0086	0.16	0.44	0.44	0.041
USP7	chr16:9047162	rs9936763	3679600	chr16	8985957	9057331	0.31	0.2	0.28	0.0086	0.53	0.53	0.98	0.071	0.44	0.29	0.37
LOC100132944	chr16:9032964	rs8059146	3679526	chr16	8941426	8942802	0.88	0.57	0.18	0.51	0.74	0.32	0.88	0.56	0.0086	0.15	0.84
ABAT,LOC727757	chr16:9047198	rs9924441	3647449	chr16	8768395	8878422	0.24	0.51	0.12	0.71	0.47	0.32	0.94	0.87	0.27	0.15	0.0086
GRIN2A	chr16:9035124	rs1471435	t3679809	chr16	9853149	9853406	0.03	0.15	0.12	1	0.95	0.16	0.2	0.79	0.31	0.91	0.0087
BMP15	chrX:51625979	rs7052927	3977490	chrX	50653547	50659703	0.95	0.84	0.3	0.29	0.58	0.7	0.55	0.36	0.0087	0.69	0.56
BMP15	chrX:51626142	rs7053197	3977490	chrX	50653547	50659703	0.95	0.84	0.3	0.29	0.58	0.7	0.55	0.36	0.0087	0.69	0.56
BMP15	chrX:51608351	rs7886851	3977490	chrX	50653547	50659703	0.96	0.83	0.3	0.29	0.58	0.7	0.55	0.36	0.0087	0.69	0.55
C16orf72	chr16:9035781	rs56410892	3647635	chr16	9185181	9213554	0.0087	0.82	0.26	0.76	0.064	0.43	0.78	0.35	0.03	0.44	0.051
C16orf72	chr16:9032015	rs7190551	t3679643	chr16	9186734	9188411	0.075	0.6	0.035	0.22	0.0087	0.31	0.29	0.15	0.62	0.47	0.064
C16orf72	chr16:9032015	rs7190551	3679645	chr16	9186734	9188411	0.075	0.6	0.035	0.22	0.0087	0.31	0.29	0.15	0.62	0.47	0.064
ABAT,LOC727757	chr16:9035124	rs1471435	3647467	chr16	8768395	8878422	0.19	0.83	0.89	0.97	0.85	0.65	0.13	0.1	0.77	0.28	0.0087
PMM2	chr16:9020056	rs9933060	3647506	chr16	8891470	8943163	0.99	0.69	0.57	0.7	0.69	0.5	0.95	0.0087	0.2	0.96	0.86
PMM2	chr16:9032964	rs8059146	3647510	chr16	8891470	8943163	0.068	0.95	0.44	0.34	0.021	0.33	0.72	0.88	0.08	0.0087	0.059
PMM2	chr16:9025523	rs11863279	3647506	chr16	8891470	8943163	0.99	0.69	0.57	0.7	0.71	0.49	0.97	0.0087	0.2	0.97	0.87
GRIN2A	chr16:9035781	rs56410892	3679848	chr16	9854106	10277341	0.18	0.53	0.42	0.14	0.28	0.85	0.64	0.078	0.97	0.43	0.0088
LOC100287598,LOC100294352	chr16:8988777	rs2304467	3647612	chr16	9047366	9110963	0.25	0.44	0.73	0.84	0.68	0.9	0.17	0.84	0.43	0.67	0.0088
C16orf72	chr16:9032964	rs8059146	t3679643	chr16	9186734	9188411	0.075	0.6	0.035	0.23	0.0088	0.31	0.29	0.15	0.62	0.47	0.063
C16orf72	chr16:9032964	rs8059146	3679645	chr16	9186734	9188411	0.075	0.6	0.035	0.23	0.0088	0.31	0.29	0.15	0.62	0.47	0.063
C16orf72	chr16:8988777	rs2304467	3647652	chr16	9185181	9213554	0.0088	0.15	0.69	0.15	0.78	0.67	0.05	0.33	0.34	0.031	0.019
PMM2	chr16:9032015	rs7190551	3647510	chr16	8891470	8943163	0.069	0.95	0.44	0.34	0.021	0.33	0.72	0.88	0.081	0.0088	0.058
PMM2	chr16:9027351	rs8045445	3647506	chr16	8891470	8943163	0.99	0.68	0.57	0.69	0.7	0.48	0.98	0.0088	0.2	0.97	0.87
PMM2	chr16:9029008	rs8061621	3647506	chr16	8891470	8943163	0.99	0.68	0.57	0.69	0.7	0.48	0.98	0.0088	0.2	0.97	0.87
C16orf68	chr16:9034826	rs7342770	3647386	chr16	8715548	8743501	0.15	0.62	0.5	0.31	0.15	0.027	0.34	0.0088	0.99	0.34	0.65
C16orf68	chr16:9035124	rs1471435	3647373	chr16	8715548	8743501	0.08	0.45	0.56	0.15	0.0088	0.63	0.58	0.75	0.54	0.44	0.31
GRIN2A	chr16:9035124	rs1471435	t3679805	chr16	9851251	9851875	0.024	0.61	0.28	0.71	0.78	0.033	0.13	0.24	0.56	0.72	0.0089
GRIN2A	chr16:9035124	rs1471435	3679806	chr16	9851251	9851875	0.024	0.61	0.28	0.71	0.78	0.033	0.13	0.24	0.56	0.72	0.0089
C16orf72	chr16:9049094	rs8054659	3647635	chr16	9185181	9213554	0.0089	0.94	0.015	1	0.3	0.13	0.42	0.36	0.15	0.1	0.3
GRIN2A	chr16:9036452	rs12446090	3679810	chr16	9853149	9853406	0.029	0.074	0.23	0.86	0.4	0.073	0.31	0.75	0.66	0.54	0.0089
TMEM186	chr16:9034716	rs11075045	3679511	chr16	8888688	8891468	0.1	0.079	0.0089	0.23	0.2	0.5	0.56	0.076	0.83	0.71	0.83
GRIN2A	chr16:9050331	rs12446999	3679826	chr16	9854106	10277341	0.03	0.41	0.17	0.77	0.87	0.0089	0.13	0.52	0.8	0.4	0.35
GRIN2A	chr16:8988777	rs2304467	3679848	chr16	9854106	10277341	0.011	0.89	0.19	0.68	0.79	0.039	0.18	0.24	0.56	0.066	0.0089
ABAT,LOC727757	chr16:9050009	rs9939495	3647485	chr16	8768395	8878422	0.55	0.41	0.39	0.35	0.15	0.0089	0.92	0.57	0.22	0.59	0.14
GRIN2A	chr16:9023155	rs11642973	3679834	chr16	9854106	10277341	0.061	0.2	0.0089	0.29	0.78	0.84	0.69	0.4	0.96	0.3	0.11
MAGED1	chrX:51581757	rs12853137	3977688	chrX	51521645	51645442	0.22	0.89	0.009	0.78	0.4	0.24	0.56	0.69	0.73	0.7	0.93
C16orf72	chr16:9038117	rs12449090	3647642	chr16	9185181	9213554	0.009	0.17	0.15	0.32	0.62	0.091	0.014	0.06	0.62	0.32	0.047
MAGED1	chrX:51573281	rs1439460	3977689	chrX	51521645	51645442	0.4	0.62	0.009	0.42	0.28	0.85	0.59	0.47	0.78	0.79	0.025
USP7	chr16:9028645	rs12924995	3679596	chr16	8985957	9057331	0.009	0.093	0.72	0.51	0.52	0.44	0.07	0.11	0.27	0.8	0.14
PMM2	chr16:9049094	rs8054659	t3647504	chr16	8891470	8943163	0.41	0.78	0.82	0.98	0.009	0.39	0.48	0.43	0.19	0.64	0.68
PMM2	chr16:9034716	rs11075045	t3647504	chr16	8891470	8943163	0.13	0.52	0.84	0.51	0.29	0.59	0.39	0.15	0.78	0.009	0.21
PMM2	chr16:8996636	rs4985062	3647512	chr16	8891470	8943163	0.21	0.4	0.89	0.7	0.66	0.99	0.009	0.84	0.66	0.75	0.41
ABAT,LOC727757	chr16:9037904	rs8049394	3647449	chr16	8768395	8878422	0.28	0.5	0.12	0.72	0.47	0.3	0.99	0.88	0.24	0.16	0.009
USP7	chr16:9035124	rs1471435	3679582	chr16	8985957	9057331	0.009	0.11	0.92	0.85	0.51	0.35	0.083	0.17	0.25	0.55	0.26
C16orf72	chr16:9036452	rs12446090	3647642	chr16	9185181	9213554	0.009	0.22	0.12	0.32	0.61	0.11	0.009	0.077	0.64	0.29	0.045
USP7	chr16:9043542	rs7192755	3679575	chr16	8985957	9057331	0.37	0.79	0.97	0.45	0.25	0.43	0.46	0.54	0.94	0.39	0.009
C16orf72	chr16:9037835	rs8053087	3647635	chr16	9185181	9213554	0.009	0.84	0.27	0.77	0.065	0.43	0.79	0.35	0.03	0.43	0.051
PMM2	chr16:9030993	rs8043595	3647506	chr16	8891470	8943163	1	0.69	0.58	0.65	0.72	0.46	0.98	0.009	0.2	0.94	0.87
C16orf72	chr16:9038779	rs13338372	3647635	chr16	9185181	9213554	0.009	0.83	0.27	0.77	0.065	0.43	0.78	0.35	0.03	0.43	0.051
MAGED1	chrX:51581376	rs7056700	3977688	chrX	51521645	51645442	0.22	0.89	0.0091	0.78	0.4	0.23	0.55	0.69	0.73	0.7	0.93
C16orf72	chr16:9034716	rs11075045	t3647632	chr16	9185181	9213554	0.69	0.4	0.53	0.91	0.088	0.063	0.6	0.0091	0.73	0.6	0.82
ABAT,LOC727757	chr16:8996636	rs4985062	3647468	chr16	8768395	8878422	0.026	0.97	0.46	0.98	0.23	0.11	0.039	0.011	0.7	0.41	0.0091
PMM2	chr16:9048329	rs6498271	3647533	chr16	8891470	8943163	0.24	0.81	0.32	0.58	0.64	0.23	0.82	0.94	0.0091	0.02	0.9
GRIN2A	chr16:9037835	rs8053087	3679848	chr16	9854106	10277341	0.18	0.53	0.43	0.15	0.29	0.84	0.65	0.08	0.96	0.44	0.0092
MAGED1	chrX:51581211	rs7061919	3977688	chrX	51521645	51645442	0.23	0.89	0.0092	0.78	0.4	0.23	0.55	0.69	0.72	0.71	0.93
GRIN2A	chr16:8996636	rs4985062	3679835	chr16	9854106	10277341	0.0092	0.59	0.11	0.77	0.85	0.035	0.02	0.44	0.7	0.33	0.022
C16orf72	chr16:9043215	rs7192015	3647635	chr16	9185181	9213554	0.0092	0.84	0.27	0.77	0.065	0.43	0.8	0.35	0.031	0.44	0.052
C16orf72	chr16:9043488	rs7192587	3647635	chr16	9185181	9213554	0.0092	0.84	0.27	0.77	0.065	0.43	0.8	0.35	0.031	0.44	0.052
CARHSP1,LOC100129895	chr16:9049094	rs8054659	3679537	chr16	8946832	8962856	0.034	0.8	0.0098	0.94	0.015	0.0092	0.37	0.67	0.44	0.56	0.27
GRIN2A	chr16:9050331	rs12446999	3679835	chr16	9854106	10277341	0.017	0.69	0.16	0.82	0.96	0.0092	0.041	0.61	0.94	0.46	0.025
C16orf72	chr16:9045462	rs9926137	3647635	chr16	9185181	9213554	0.0092	0.84	0.27	0.77	0.065	0.43	0.8	0.35	0.031	0.44	0.052
USP7	chr16:9050009	rs9939495	3679600	chr16	8985957	9057331	0.31	0.2	0.28	0.0092	0.52	0.54	0.97	0.072	0.43	0.3	0.36
GRIN2A	chr16:9038779	rs13338372	3679848	chr16	9854106	10277341	0.18	0.53	0.43	0.15	0.29	0.85	0.65	0.08	0.95	0.44	0.0092
ABAT,LOC727757	chr16:8988777	rs2304467	3647465	chr16	8768395	8878422	0.1	0.62	0.8	0.63	0.65	0.18	0.0092	0.038	0.11	0.48	0.017
GRIN2A	chr16:9050513	rs28727382	3679848	chr16	9854106	10277341	0.01	0.88	0.39	0.23	0.4	0.6	0.28	0.23	0.061	0.37	0.0092
GRIN2A	chr16:9043215	rs7192015	3679848	chr16	9854106	10277341	0.18	0.52	0.43	0.14	0.28	0.83	0.65	0.081	0.96	0.43	0.0092
GRIN2A	chr16:9043488	rs7192587	3679848	chr16	9854106	10277341	0.18	0.52	0.43	0.14	0.28	0.83	0.65	0.081	0.96	0.43	0.0092
C16orf72	chr16:9047162	rs9936763	3647635	chr16	9185181	9213554	0.0092	0.84	0.28	0.77	0.066	0.43	0.78	0.35	0.03	0.43	0.05
ABAT,LOC727757	chr16:9049094	rs8054659	3647469	chr16	8768395	8878422	0.54	1	0.69	0.32	0.79	0.71	0.73	0.84	0.65	0.16	0.0093
ABAT,LOC727757	chr16:8988777	rs2304467	3647475	chr16	8768395	8878422	0.023	0.99	0.38	0.59	0.22	0.095	0.0093	0.24	0.22	0.11	0.12
ABAT,LOC727757	chr16:8996636	rs4985062	3647462	chr16	8768395	8878422	0.23	0.68	0.84	0.66	0.51	0.3	0.094	0.078	0.49	0.89	0.0093
GRIN2A	chr16:9045462	rs9926137	3679848	chr16	9854106	10277341	0.18	0.52	0.43	0.14	0.28	0.83	0.65	0.081	0.96	0.43	0.0093
GRIN2A	chr16:9028645	rs12924995	3679832	chr16	9854106	10277341	0.012	0.57	0.0093	0.47	0.73	0.014	0.033	0.15	0.98	0.25	0.04
GRIN2A	chr16:9051353	rs9922395	3679848	chr16	9854106	10277341	0.01	0.88	0.39	0.23	0.4	0.6	0.28	0.23	0.061	0.37	0.0093
GSPT2	chrX:51573281	rs1439460	t3977646	chrX	51486525	51489313	0.94	0.44	0.0093	0.65	0.69	0.43	0.61	0.059	0.53	0.16	0.17
PMM2	chr16:9032015	rs7190551	3647506	chr16	8891470	8943163	0.99	0.69	0.59	0.65	0.73	0.45	0.97	0.0093	0.19	0.95	0.86
USP7	chr16:9037904	rs8049394	3679575	chr16	8985957	9057331	0.38	0.76	0.95	0.44	0.25	0.41	0.51	0.54	0.96	0.39	0.0093
CARHSP1,LOC100129895	chr16:9034826	rs7342770	3679540	chr16	8946832	8962856	0.98	0.6	0.96	0.093	0.56	0.0093	0.65	0.22	0.59	0.94	0.25
C16orf72	chr16:9034716	rs11075045	t3679643	chr16	9186734	9188411	0.091	0.51	0.072	0.57	0.0093	0.41	0.48	0.22	0.41	0.56	0.062
C16orf72	chr16:9034716	rs11075045	3679645	chr16	9186734	9188411	0.091	0.51	0.072	0.57	0.0093	0.41	0.48	0.22	0.41	0.56	0.062
C16orf72	chr16:9048329	rs6498271	3647635	chr16	9185181	9213554	0.0093	0.76	0.3	0.74	0.069	0.57	0.75	0.29	0.049	0.33	0.055
PMM2	chr16:9047198	rs9924441	t3647504	chr16	8891470	8943163	0.38	0.68	0.91	1	0.0093	0.36	0.53	0.42	0.21	0.72	0.71
PMM2	chr16:9032964	rs8059146	3647506	chr16	8891470	8943163	0.99	0.69	0.59	0.65	0.73	0.45	0.97	0.0093	0.19	0.95	0.86
GRIN2A	chr16:9036452	rs12446090	3679813	chr16	9854106	10277341	0.011	0.24	0.17	0.4	0.98	0.02	0.0094	0.31	0.48	0.19	0.082
USP7	chr16:9029008	rs8061621	3679626	chr16	8985957	9057331	0.02	0.67	0.84	0.026	0.013	0.77	0.96	0.0094	0.35	0.12	0.47
C16orf72	chr16:9051353	rs9922395	3647642	chr16	9185181	9213554	0.11	0.33	0.63	0.47	0.26	0.39	0.93	0.096	0.56	0.3	0.0094
C16orf72	chr16:9050513	rs28727382	3647642	chr16	9185181	9213554	0.11	0.33	0.63	0.47	0.26	0.39	0.93	0.096	0.56	0.3	0.0094
PMM2	chr16:9029008	rs8061621	3647510	chr16	8891470	8943163	0.073	0.94	0.43	0.35	0.021	0.33	0.69	0.85	0.086	0.0094	0.057
GRIN2A	chr16:9038117	rs12449090	3679813	chr16	9854106	10277341	0.011	0.24	0.17	0.4	0.94	0.02	0.0095	0.3	0.48	0.2	0.13
PMM2	chr16:9020056	rs9933060	3647510	chr16	8891470	8943163	0.073	0.95	0.43	0.35	0.021	0.33	0.67	0.85	0.088	0.0095	0.056
C16orf72	chr16:9050331	rs12446999	t3647632	chr16	9185181	9213554	0.0095	0.3	0.17	0.11	0.78	0.22	0.19	0.12	0.72	0.34	0.19
USP7	chr16:9036452	rs12446090	3679609	chr16	8985957	9057331	0.0095	0.45	0.38	0.49	0.34	0.4	0.082	0.15	0.42	0.76	0.13
PMM2	chr16:9027351	rs8045445	3647510	chr16	8891470	8943163	0.073	0.94	0.43	0.35	0.021	0.33	0.69	0.85	0.086	0.0095	0.057
ABAT,LOC727757	chr16:9035124	rs1471435	3647481	chr16	8768395	8878422	0.034	0.64	0.97	0.93	0.3	0.15	0.015	0.066	0.39	0.52	0.0095
ABAT,LOC727757	chr16:9038882	rs28651477	3647482	chr16	8768395	8878422	0.54	0.4	0.96	0.66	0.37	0.36	0.93	0.19	0.88	0.3	0.0095
ABAT,LOC727757	chr16:8988777	rs2304467	3647469	chr16	8768395	8878422	0.51	0.87	0.96	0.38	0.47	0.37	0.39	0.43	0.039	0.44	0.0095
USP7	chr16:9027351	rs8045445	3679626	chr16	8985957	9057331	0.02	0.67	0.85	0.027	0.013	0.77	0.96	0.0095	0.35	0.12	0.47
PMM2	chr16:9037904	rs8049394	t3647504	chr16	8891470	8943163	0.36	0.61	0.97	0.99	0.0095	0.34	0.57	0.41	0.23	0.77	0.74
PMM2	chr16:9043542	rs7192755	t3647504	chr16	8891470	8943163	0.36	0.61	0.93	0.99	0.0095	0.37	0.56	0.4	0.2	0.73	0.73
GRIN2A	chr16:9047162	rs9936763	3679848	chr16	9854106	10277341	0.18	0.53	0.44	0.15	0.29	0.84	0.66	0.082	0.95	0.44	0.0096
ABAT,LOC727757	chr16:8996636	rs4985062	3647451	chr16	8768395	8878422	0.017	0.039	0.31	0.87	0.73	0.67	0.17	0.53	0.68	0.3	0.0096
PMM2	chr16:9025523	rs11863279	3647510	chr16	8891470	8943163	0.074	0.94	0.44	0.35	0.021	0.34	0.67	0.84	0.087	0.0096	0.056
MAGED1	chrX:51572573	rs5991737	3977689	chrX	51521645	51645442	0.41	0.62	0.0096	0.44	0.28	0.87	0.6	0.46	0.79	0.8	0.026
C16orf72	chr16:9050009	rs9939495	3647635	chr16	9185181	9213554	0.0096	0.85	0.29	0.78	0.066	0.43	0.78	0.36	0.03	0.43	0.049
LOC100132944	chr16:9034716	rs11075045	3679526	chr16	8941426	8942802	0.81	0.51	0.18	0.35	0.67	0.34	0.59	0.83	0.0097	0.16	0.9
USP7	chr16:9025523	rs11863279	3679626	chr16	8985957	9057331	0.021	0.66	0.85	0.027	0.014	0.79	0.94	0.0097	0.36	0.13	0.47
C16orf68	chr16:9049094	rs8054659	3647384	chr16	8715548	8743501	0.055	0.19	0.98	0.87	0.25	0.63	0.18	0.39	0.77	0.0097	0.039
GRIN2A	chr16:9036452	rs12446090	3679832	chr16	9854106	10277341	0.019	0.72	0.0097	0.52	0.66	0.011	0.06	0.17	0.78	0.45	0.025
PMM2	chr16:9036452	rs12446090	3647512	chr16	8891470	8943163	0.35	0.44	0.82	0.51	1	0.89	0.0098	0.85	0.6	0.58	0.33
CARHSP1,LOC100129895	chr16:9051353	rs9922395	3679537	chr16	8946832	8962856	0.042	0.74	0.017	0.99	0.019	0.0098	0.38	0.66	0.49	0.57	0.23
ABAT,LOC727757	chr16:8996636	rs4985062	3647453	chr16	8768395	8878422	0.012	0.29	0.39	0.57	0.79	0.072	0.018	0.0098	0.99	0.95	0.036
CARHSP1,LOC100129895	chr16:9050513	rs28727382	3679537	chr16	8946832	8962856	0.042	0.74	0.017	0.99	0.019	0.0098	0.38	0.66	0.49	0.57	0.23
PMM2	chr16:9040301	rs28523354	t3647504	chr16	8891470	8943163	0.35	0.6	0.97	0.99	0.0098	0.35	0.57	0.38	0.21	0.75	0.74
ABAT,LOC727757	chr16:9039334	rs11075053	3647482	chr16	8768395	8878422	0.56	0.41	0.97	0.74	0.37	0.35	0.93	0.2	0.84	0.29	0.0098
GRIN2A	chr16:9038117	rs12449090	3679848	chr16	9854106	10277341	0.0098	0.98	0.11	0.96	0.88	0.012	0.38	0.24	0.51	0.14	0.013
USP7	chr16:9047162	rs9936763	3679622	chr16	8985957	9057331	0.51	0.14	0.63	0.0098	0.53	0.38	0.33	0.99	0.18	0.51	0.31
ABAT,LOC727757	chr16:9040301	rs28523354	3647482	chr16	8768395	8878422	0.55	0.42	0.97	0.74	0.38	0.35	0.93	0.2	0.85	0.28	0.0098
GRIN2A	chr16:9038117	rs12449090	t3679809	chr16	9853149	9853406	0.0098	0.15	0.15	0.99	1	0.085	0.14	0.48	0.19	0.55	0.023
GRIN2A	chr16:9034826	rs7342770	3679834	chr16	9854106	10277341	0.0099	0.84	0.028	0.21	0.44	0.27	0.35	0.39	0.1	0.62	0.011
BMP15	chrX:51581757	rs12853137	3977490	chrX	50653547	50659703	0.98	0.83	0.3	0.28	0.58	0.69	0.55	0.37	0.0099	0.68	0.55
LOC100132944	chr16:8988777	rs2304467	3679530	chr16	8941426	8942802	0.0099	0.043	0.94	0.59	0.22	0.18	0.31	0.31	0.38	0.29	0.095
PMM2	chr16:9042631	rs2086154	t3647504	chr16	8891470	8943163	0.36	0.61	0.94	0.99	0.0099	0.37	0.55	0.4	0.2	0.74	0.73
GSPT2	chrX:51572573	rs5991737	t3977646	chrX	51486525	51489313	0.93	0.44	0.01	0.66	0.7	0.45	0.61	0.057	0.52	0.17	0.17
GRIN2A	chr16:9035124	rs1471435	3679818	chr16	9854106	10277341	0.075	0.8	0.42	0.35	0.98	0.019	0.01	0.69	0.7	0.68	0.027
PMM2	chr16:9038882	rs28651477	t3647504	chr16	8891470	8943163	0.38	0.61	0.94	0.97	0.01	0.37	0.53	0.39	0.23	0.75	0.72
ABAT,LOC727757	chr16:9050331	rs12446999	3647456	chr16	8768395	8878422	0.01	0.32	0.21	0.86	0.69	0.03	0.04	0.087	0.78	0.41	0.03
GRIN2A	chr16:8996636	rs4985062	3679832	chr16	9854106	10277341	0.01	0.55	0.014	0.54	0.82	0.035	0.025	0.14	0.97	0.25	0.036
USP7	chr16:9040400	rs9932027	3679622	chr16	8985957	9057331	0.47	0.13	0.63	0.01	0.53	0.36	0.32	0.99	0.19	0.49	0.28
TMEM114	chr16:8988777	rs2304467	3679484	chr16	8619502	8622224	0.068	0.81	0.11	0.46	0.68	0.045	0.01	0.8	0.13	0.87	0.34
TMEM186	chr16:9036452	rs12446090	3679506	chr16	8888688	8891468	0.37	0.36	0.052	0.57	0.41	0.97	0.34	0.55	0.89	0.069	0.01
USP7	chr16:9050331	rs12446999	3679569	chr16	8985957	9057331	0.01	0.57	0.34	0.86	0.19	0.74	0.013	0.13	0.82	0.95	0.13
GRIN2A	chr16:8988777	rs2304467	3679832	chr16	9854106	10277341	0.012	0.73	0.044	0.17	0.86	0.036	0.01	0.051	0.87	0.18	0.034
PMM2	chr16:9039334	rs11075053	t3647504	chr16	8891470	8943163	0.35	0.59	0.96	0.99	0.01	0.36	0.57	0.39	0.21	0.74	0.74
USP7	chr16:9020056	rs9933060	3679626	chr16	8985957	9057331	0.021	0.67	0.85	0.028	0.014	0.79	0.96	0.01	0.37	0.12	0.48
ABAT,LOC727757	chr16:9040400	rs9932027	3647485	chr16	8768395	8878422	0.57	0.41	0.35	0.38	0.15	0.01	0.95	0.57	0.21	0.6	0.13
BMP15	chrX:51581376	rs7056700	3977490	chrX	50653547	50659703	0.98	0.83	0.3	0.28	0.58	0.69	0.55	0.37	0.01	0.68	0.55
GRIN2A	chr16:9050009	rs9939495	3679848	chr16	9854106	10277341	0.18	0.53	0.45	0.15	0.31	0.85	0.67	0.085	0.93	0.45	0.01
C16orf72	chr16:9035124	rs1471435	3647642	chr16	9185181	9213554	0.023	0.4	0.27	0.57	0.32	0.17	0.01	0.18	0.65	0.43	0.064
C16orf72	chr16:9034826	rs7342770	3647652	chr16	9185181	9213554	0.17	0.76	0.66	0.2	0.13	0.45	0.28	0.058	0.43	0.13	0.01
CARHSP1,LOC100129895	chr16:9047198	rs9924441	3679537	chr16	8946832	8962856	0.041	0.76	0.01	0.95	0.016	0.012	0.35	0.66	0.42	0.68	0.27
C16orf72	chr16:9047198	rs9924441	3647635	chr16	9185181	9213554	0.01	0.91	0.014	0.99	0.3	0.11	0.49	0.36	0.17	0.1	0.32
ABAT,LOC727757	chr16:8988777	rs2304467	3647454	chr16	8768395	8878422	0.36	0.92	0.47	0.54	0.63	0.01	0.23	0.97	0.19	0.53	0.28
PMM2	chr16:9051353	rs9922395	t3647504	chr16	8891470	8943163	0.34	0.77	0.88	0.93	0.01	0.4	0.53	0.34	0.22	0.46	0.74
PMM2	chr16:9050513	rs28727382	t3647504	chr16	8891470	8943163	0.34	0.77	0.88	0.92	0.01	0.4	0.53	0.33	0.22	0.46	0.74
ABAT,LOC727757	chr16:9042631	rs2086154	3647482	chr16	8768395	8878422	0.54	0.42	1	0.74	0.38	0.36	0.9	0.2	0.87	0.27	0.01
GRIN2A	chr16:9038117	rs12449090	3679832	chr16	9854106	10277341	0.02	0.72	0.01	0.52	0.74	0.01	0.069	0.2	0.79	0.45	0.046
GRIN2A	chr16:9023155	rs11642973	3679813	chr16	9854106	10277341	0.18	0.87	0.01	0.046	0.61	0.78	0.62	0.65	0.95	0.39	0.27
C16orf72	chr16:9040301	rs28523354	3647636	chr16	9185181	9213554	0.45	0.15	0.38	0.19	0.94	0.49	0.88	0.35	0.68	0.11	0.01
USP7	chr16:9045462	rs9926137	3679622	chr16	8985957	9057331	0.5	0.14	0.63	0.01	0.53	0.38	0.33	0.99	0.18	0.49	0.3
BMP15	chrX:51581211	rs7061919	3977490	chrX	50653547	50659703	0.98	0.83	0.3	0.28	0.58	0.69	0.55	0.37	0.01	0.68	0.55
C16orf68	chr16:9035124	rs1471435	3647384	chr16	8715548	8743501	0.01	0.12	0.55	0.5	0.81	0.57	0.085	0.92	0.77	0.073	0.85
USP7	chr16:8988777	rs2304467	3679568	chr16	8985957	9057331	0.01	0.55	0.15	0.78	0.19	0.041	0.011	0.34	0.67	0.22	0.1
USP7	chr16:8996636	rs4985062	3679618	chr16	8985957	9057331	0.015	0.2	0.95	0.14	0.36	0.22	0.01	0.23	0.99	0.51	0.5
USP7	chr16:9038779	rs13338372	3679622	chr16	8985957	9057331	0.5	0.14	0.63	0.011	0.53	0.38	0.32	0.99	0.19	0.5	0.3
GRIN2A	chr16:9034826	rs7342770	3679832	chr16	9854106	10277341	0.011	0.69	0.014	0.1	0.29	0.32	0.2	0.23	0.19	0.73	0.072
USP7	chr16:9043488	rs7192587	3679622	chr16	8985957	9057331	0.5	0.14	0.63	0.011	0.53	0.38	0.33	0.99	0.18	0.49	0.29
GSPT2	chrX:51625979	rs7052927	3977649	chrX	51486525	51489313	0.14	0.55	0.011	0.97	0.77	0.095	0.42	0.41	0.74	0.42	0.024
GSPT2	chrX:51626142	rs7053197	3977649	chrX	51486525	51489313	0.14	0.55	0.011	0.97	0.77	0.095	0.42	0.41	0.74	0.42	0.024
USP7	chr16:9043215	rs7192015	3679622	chr16	8985957	9057331	0.5	0.14	0.63	0.011	0.53	0.38	0.33	0.99	0.18	0.49	0.29
C16orf72	chr16:9038117	rs12449090	t3647632	chr16	9185181	9213554	0.011	0.29	0.16	0.099	0.74	0.24	0.26	0.099	0.66	0.4	0.2
GSPT2	chrX:51608351	rs7886851	3977649	chrX	51486525	51489313	0.14	0.55	0.011	0.97	0.77	0.095	0.42	0.41	0.74	0.42	0.024
GSPT2	chrX:51621856	rs60919030	3977649	chrX	51486525	51489313	0.14	0.54	0.011	0.97	0.77	0.096	0.42	0.41	0.74	0.42	0.024
GSPT2	chrX:51610969	rs5991739	3977649	chrX	51486525	51489313	0.14	0.54	0.011	0.97	0.77	0.096	0.42	0.41	0.74	0.42	0.024
GSPT2	chrX:51601126	rs5991738	3977649	chrX	51486525	51489313	0.14	0.54	0.011	0.97	0.77	0.096	0.42	0.41	0.74	0.42	0.024
GSPT2	chrX:51592979	rs7880576	3977649	chrX	51486525	51489313	0.14	0.54	0.011	0.97	0.77	0.096	0.42	0.41	0.74	0.42	0.024
USP7	chr16:9047198	rs9924441	3679575	chr16	8985957	9057331	0.36	0.82	0.97	0.44	0.25	0.44	0.41	0.54	0.91	0.39	0.011
GSPT2	chrX:51585484	rs12353683	3977649	chrX	51486525	51489313	0.14	0.54	0.011	0.97	0.77	0.096	0.42	0.41	0.74	0.42	0.024
GSPT2	chrX:51628658	rs12843252	3977649	chrX	51486525	51489313	0.14	0.54	0.011	0.97	0.77	0.097	0.42	0.41	0.74	0.42	0.025
USP7	chr16:9036452	rs12446090	3679586	chr16	8985957	9057331	0.011	0.34	0.75	0.59	0.28	0.4	0.026	0.18	0.31	0.17	0.24
GSPT2	chrX:51628952	rs11795748	3977649	chrX	51486525	51489313	0.14	0.54	0.011	0.97	0.77	0.098	0.42	0.41	0.74	0.42	0.025
ABAT,LOC727757	chr16:9050331	rs12446999	3647468	chr16	8768395	8878422	0.033	0.77	0.53	0.86	0.15	0.15	0.14	0.017	0.45	0.45	0.011
CARHSP1,LOC100129895	chr16:9038882	rs28651477	3679537	chr16	8946832	8962856	0.041	0.74	0.011	0.99	0.015	0.014	0.36	0.64	0.4	0.74	0.3
GRIN2A	chr16:9038117	rs12449090	3679878	chr16	9854106	10277341	0.035	0.04	0.75	0.84	0.77	0.011	0.043	0.93	1	0.26	0.79
CARHSP1,LOC100129895	chr16:9037904	rs8049394	3679537	chr16	8946832	8962856	0.047	0.73	0.011	0.95	0.016	0.015	0.34	0.66	0.41	0.77	0.26
USP7	chr16:9037835	rs8053087	3679622	chr16	8985957	9057331	0.5	0.14	0.63	0.011	0.53	0.38	0.32	0.99	0.19	0.5	0.3
C16orf72	chr16:9034826	rs7342770	t3647632	chr16	9185181	9213554	0.17	0.69	0.61	0.46	0.32	0.27	0.56	0.011	0.9	0.06	0.045
TMEM114	chr16:9038117	rs12449090	3679484	chr16	8619502	8622224	0.011	0.34	0.17	0.89	0.42	0.053	0.11	0.48	0.23	0.59	0.21
ABAT,LOC727757	chr16:9043542	rs7192755	3647482	chr16	8768395	8878422	0.54	0.41	1	0.75	0.38	0.37	0.91	0.2	0.87	0.27	0.011
C16orf72	chr16:9034826	rs7342770	3647642	chr16	9185181	9213554	0.1	0.63	0.93	0.2	0.52	0.83	0.96	0.011	0.89	0.086	0.018
USP7	chr16:9034826	rs7342770	3679589	chr16	8985957	9057331	0.35	0.2	0.2	0.011	0.34	0.19	0.88	0.077	0.52	0.26	0.078
GRIN2A	chr16:9050331	rs12446999	3679848	chr16	9854106	10277341	0.011	0.9	0.15	0.95	0.83	0.011	0.36	0.27	0.58	0.14	0.016
GRIN2A	chr16:8996636	rs4985062	3679802	chr16	9847281	9847708	0.011	0.47	0.069	0.58	0.89	0.071	0.47	0.7	0.064	0.15	0.36
GRIN2A	chr16:8996636	rs4985062	t3679801	chr16	9847281	9847708	0.011	0.47	0.069	0.58	0.89	0.071	0.47	0.7	0.064	0.15	0.36
ABAT,LOC727757	chr16:9037904	rs8049394	3647482	chr16	8768395	8878422	0.57	0.42	0.95	0.72	0.38	0.34	0.94	0.2	0.85	0.3	0.011
GSPT2	chrX:51581757	rs12853137	3977649	chrX	51486525	51489313	0.15	0.53	0.011	0.95	0.76	0.1	0.44	0.4	0.75	0.43	0.024
GRIN2A	chr16:8996636	rs4985062	3679810	chr16	9853149	9853406	0.011	0.1	0.13	0.98	0.66	0.065	0.19	0.76	0.39	0.34	0.031
GSPT2	chrX:51581376	rs7056700	3977649	chrX	51486525	51489313	0.15	0.53	0.011	0.94	0.76	0.11	0.44	0.4	0.76	0.43	0.024
C16orf72	chr16:9038882	rs28651477	3647636	chr16	9185181	9213554	0.43	0.15	0.38	0.18	0.92	0.51	0.88	0.36	0.67	0.099	0.011
C16orf68	chr16:9043542	rs7192755	3647384	chr16	8715548	8743501	0.055	0.23	0.89	0.88	0.25	0.76	0.11	0.4	0.69	0.011	0.047
C16orf72	chr16:9038882	rs28651477	3647635	chr16	9185181	9213554	0.011	0.88	0.014	0.97	0.29	0.096	0.59	0.35	0.16	0.1	0.31
GSPT2	chrX:51581211	rs7061919	3977649	chrX	51486525	51489313	0.15	0.53	0.011	0.94	0.76	0.11	0.44	0.4	0.76	0.43	0.024
GSPT2	chrX:51630805	rs5991707	3977649	chrX	51486525	51489313	0.15	0.52	0.011	0.96	0.78	0.1	0.42	0.41	0.75	0.42	0.025
C16orf72	chr16:9040301	rs28523354	3647635	chr16	9185181	9213554	0.011	0.86	0.013	1	0.31	0.095	0.55	0.35	0.18	0.11	0.32
C16orf68	chr16:9042631	rs2086154	3647384	chr16	8715548	8743501	0.055	0.23	0.88	0.88	0.25	0.76	0.11	0.4	0.69	0.011	0.047
CARHSP1,LOC100129895	chr16:9028645	rs12924995	3679537	chr16	8946832	8962856	0.085	0.67	0.011	0.43	0.42	0.015	0.13	0.94	0.51	0.15	0.97
C16orf72	chr16:9042631	rs2086154	3647635	chr16	9185181	9213554	0.011	0.87	0.013	1	0.3	0.1	0.55	0.35	0.17	0.11	0.32
C16orf68	chr16:9034826	rs7342770	3647371	chr16	8715548	8743501	0.011	0.59	0.089	0.17	0.19	0.96	0.96	0.15	0.49	0.039	0.61
C16orf68	chr16:9035124	rs1471435	3647392	chr16	8715548	8743501	0.18	0.76	0.13	0.8	0.58	0.23	0.011	0.44	0.25	0.66	0.43
PMM2	chr16:9048329	rs6498271	3647510	chr16	8891470	8943163	0.055	0.96	0.41	0.27	0.021	0.39	0.75	0.98	0.046	0.011	0.059
C16orf72	chr16:9043542	rs7192755	3647635	chr16	9185181	9213554	0.011	0.87	0.013	1	0.3	0.1	0.55	0.36	0.17	0.11	0.32
ABAT,LOC727757	chr16:9050513	rs28727382	3647453	chr16	8768395	8878422	0.43	0.94	0.7	0.57	0.011	0.071	0.79	0.074	0.44	0.47	0.12
C16orf68	chr16:9047198	rs9924441	3647384	chr16	8715548	8743501	0.053	0.21	0.94	0.87	0.25	0.71	0.13	0.38	0.69	0.011	0.047
ABAT,LOC727757	chr16:8988777	rs2304467	3647484	chr16	8768395	8878422	0.011	0.84	0.92	0.61	0.6	0.067	0.025	0.82	0.96	0.12	0.04
C16orf72	chr16:9039334	rs11075053	3647636	chr16	9185181	9213554	0.44	0.14	0.39	0.19	0.94	0.5	0.87	0.35	0.68	0.1	0.011
ABAT,LOC727757	chr16:9051353	rs9922395	3647453	chr16	8768395	8878422	0.43	0.94	0.7	0.57	0.011	0.071	0.79	0.074	0.44	0.47	0.12
C16orf72	chr16:9039334	rs11075053	3647635	chr16	9185181	9213554	0.011	0.86	0.013	0.99	0.3	0.096	0.56	0.35	0.18	0.11	0.32
C16orf72	chr16:9037904	rs8049394	3647635	chr16	9185181	9213554	0.011	0.9	0.013	0.99	0.29	0.094	0.54	0.36	0.18	0.1	0.33
C16orf72	chr16:9050331	rs12446999	3647652	chr16	9185181	9213554	0.011	0.095	0.66	0.13	0.88	0.53	0.044	0.21	0.48	0.12	0.071
USP7	chr16:9050513	rs28727382	3679565	chr16	8985957	9057331	0.19	0.011	0.84	0.68	0.71	1	0.54	0.65	0.75	0.11	0.79
C16orf72	chr16:9036452	rs12446090	t3647632	chr16	9185181	9213554	0.011	0.32	0.19	0.094	0.58	0.25	0.22	0.11	0.66	0.33	0.19
C16orf72	chr16:9037904	rs8049394	3647636	chr16	9185181	9213554	0.45	0.14	0.39	0.17	0.93	0.47	0.88	0.37	0.69	0.11	0.012
TMEM186	chr16:9038117	rs12449090	3679506	chr16	8888688	8891468	0.4	0.35	0.061	0.58	0.41	0.86	0.4	0.59	0.86	0.06	0.012
USP7	chr16:8996636	rs4985062	3679568	chr16	8985957	9057331	0.012	0.6	0.091	0.41	0.74	0.05	0.014	0.098	0.86	0.42	0.25
C16orf72	chr16:9032964	rs8059146	3647635	chr16	9185181	9213554	0.012	0.45	0.26	0.76	0.088	0.78	0.8	0.26	0.12	0.3	0.1
USP7	chr16:9051353	rs9922395	3679565	chr16	8985957	9057331	0.19	0.012	0.84	0.68	0.71	1	0.54	0.65	0.75	0.11	0.79
C16orf68	chr16:9040301	rs28523354	3647384	chr16	8715548	8743501	0.055	0.23	0.87	0.88	0.25	0.77	0.1	0.39	0.7	0.012	0.049
GRIN2A	chr16:9050331	rs12446999	3679878	chr16	9854106	10277341	0.032	0.035	0.76	0.85	0.72	0.012	0.035	0.96	0.98	0.25	0.86
USP7	chr16:9035781	rs56410892	3679622	chr16	8985957	9057331	0.5	0.14	0.64	0.012	0.53	0.38	0.32	0.99	0.19	0.5	0.29
GRIN2A	chr16:8988777	rs2304467	3679810	chr16	9853149	9853406	0.023	0.14	0.21	0.77	0.46	0.055	0.2	0.99	0.46	0.37	0.012
C16orf68	chr16:9035124	rs1471435	3647379	chr16	8715548	8743501	0.76	0.27	0.64	0.93	0.68	0.57	0.94	0.68	0.11	0.77	0.012
CARHSP1,LOC100129895	chr16:8988777	rs2304467	3679536	chr16	8946832	8962856	0.12	0.76	0.56	0.82	0.069	0.012	0.37	0.81	0.6	0.37	0.37
C16orf72	chr16:9032015	rs7190551	3647635	chr16	9185181	9213554	0.012	0.45	0.27	0.76	0.089	0.78	0.8	0.26	0.12	0.3	0.1
ABAT,LOC727757	chr16:9035124	rs1471435	3647474	chr16	8768395	8878422	0.04	0.88	0.39	0.92	0.69	0.092	0.012	0.76	0.5	0.77	0.025
USP7	chr16:9035124	rs1471435	3679584	chr16	8985957	9057331	0.027	0.31	0.3	0.23	0.33	0.08	0.012	0.96	0.27	0.62	0.63
GRIN2A	chr16:9036452	rs12446090	t3679809	chr16	9853149	9853406	0.012	0.15	0.11	1	0.91	0.13	0.14	0.54	0.2	0.54	0.012
C16orf72	chr16:9028645	rs12924995	3647633	chr16	9185181	9213554	0.032	0.46	0.85	0.012	0.65	0.71	0.015	0.11	0.8	0.53	0.35
ABAT,LOC727757	chr16:8988777	rs2304467	3647485	chr16	8768395	8878422	0.013	0.54	0.3	0.61	0.32	0.35	0.012	0.88	0.82	0.15	0.03
USP7	chr16:9048329	rs6498271	3679626	chr16	8985957	9057331	0.028	0.7	0.98	0.042	0.022	0.87	0.86	0.012	0.33	0.17	0.43
ABAT,LOC727757	chr16:9048329	rs6498271	3647485	chr16	8768395	8878422	0.65	0.45	0.33	0.27	0.14	0.012	0.92	0.63	0.25	0.77	0.16
C16orf72	chr16:9042631	rs2086154	3647636	chr16	9185181	9213554	0.47	0.15	0.37	0.19	0.93	0.49	0.86	0.35	0.68	0.11	0.012
GRIN2A	chr16:9050331	rs12446999	t3679803	chr16	9848037	9849138	0.012	0.028	0.1	0.61	0.86	0.013	0.028	0.52	0.47	0.24	0.17
GRIN2A	chr16:9050331	rs12446999	3679804	chr16	9848037	9849138	0.012	0.028	0.1	0.61	0.86	0.013	0.028	0.52	0.47	0.24	0.17
LOC100287598,LOC100294352	chr16:9035124	rs1471435	3647612	chr16	9047366	9110963	0.32	0.68	0.69	0.81	0.81	0.78	0.39	0.68	0.34	0.71	0.012
C16orf68	chr16:9038882	rs28651477	3647384	chr16	8715548	8743501	0.057	0.24	0.86	0.88	0.25	0.8	0.11	0.4	0.65	0.012	0.049
C16orf72	chr16:9030993	rs8043595	3647635	chr16	9185181	9213554	0.012	0.46	0.27	0.76	0.091	0.78	0.8	0.26	0.13	0.3	0.098
C16orf68	chr16:9039334	rs11075053	3647384	chr16	8715548	8743501	0.055	0.24	0.86	0.88	0.25	0.77	0.097	0.4	0.68	0.012	0.05
GRIN2A	chr16:9028645	rs12924995	3679835	chr16	9854106	10277341	0.012	0.62	0.11	0.88	0.92	0.017	0.027	0.46	0.75	0.3	0.028
C16orf72	chr16:9043542	rs7192755	3647636	chr16	9185181	9213554	0.47	0.15	0.36	0.19	0.94	0.48	0.86	0.36	0.68	0.11	0.012
ABAT,LOC727757	chr16:9050513	rs28727382	3647482	chr16	8768395	8878422	0.51	0.36	0.85	0.72	0.34	0.32	0.84	0.21	1	0.22	0.012
C16orf72	chr16:9051353	rs9922395	3647652	chr16	9185181	9213554	0.42	0.74	0.81	0.39	0.056	0.39	0.58	0.44	0.81	0.37	0.012
C16orf72	chr16:9050513	rs28727382	3647652	chr16	9185181	9213554	0.42	0.74	0.81	0.39	0.056	0.39	0.58	0.44	0.81	0.37	0.012
ABAT,LOC727757	chr16:9051353	rs9922395	3647482	chr16	8768395	8878422	0.51	0.36	0.85	0.72	0.34	0.32	0.84	0.21	1	0.22	0.012
USP7	chr16:9050513	rs28727382	3679575	chr16	8985957	9057331	0.37	0.98	0.96	0.47	0.23	0.43	0.3	0.52	0.85	0.46	0.012
USP7	chr16:9051353	rs9922395	3679575	chr16	8985957	9057331	0.37	0.98	0.96	0.47	0.23	0.43	0.3	0.52	0.85	0.46	0.012
ABAT,LOC727757	chr16:9047198	rs9924441	3647482	chr16	8768395	8878422	0.51	0.41	0.98	0.72	0.39	0.37	0.87	0.2	0.91	0.25	0.012
GRIN2A	chr16:9020056	rs9933060	3679817	chr16	9854106	10277341	0.24	0.012	0.05	0.93	0.21	0.55	0.69	0.3	0.79	0.33	0.083
CARHSP1,LOC100129895	chr16:9042631	rs2086154	3679537	chr16	8946832	8962856	0.044	0.76	0.012	0.96	0.016	0.014	0.35	0.65	0.41	0.72	0.28
LOC100130283	chr16:9034716	rs11075045	3647543	chr16	8943217	8954295	0.92	0.19	0.81	0.012	0.47	0.58	0.99	0.69	0.61	0.26	0.62
GRIN2A	chr16:9030993	rs8043595	3679817	chr16	9854106	10277341	0.25	0.012	0.052	0.94	0.19	0.56	0.71	0.28	0.78	0.29	0.075
GRIN2A	chr16:9027351	rs8045445	3679817	chr16	9854106	10277341	0.24	0.012	0.051	0.93	0.2	0.55	0.69	0.3	0.79	0.31	0.081
GRIN2A	chr16:9029008	rs8061621	3679817	chr16	9854106	10277341	0.24	0.012	0.051	0.93	0.2	0.55	0.69	0.29	0.79	0.31	0.081
GRIN2A	chr16:9032964	rs8059146	3679817	chr16	9854106	10277341	0.25	0.012	0.052	0.94	0.19	0.56	0.7	0.28	0.78	0.29	0.073
GRIN2A	chr16:9032015	rs7190551	3679817	chr16	9854106	10277341	0.25	0.012	0.052	0.94	0.19	0.56	0.7	0.28	0.79	0.3	0.074
ABAT,LOC727757	chr16:9038882	rs28651477	3647481	chr16	8768395	8878422	0.043	0.56	0.06	0.22	0.73	0.48	0.76	0.11	0.63	0.35	0.012
ABAT,LOC727757	chr16:8988777	rs2304467	3647480	chr16	8768395	8878422	0.024	0.72	0.8	0.85	0.45	0.26	0.012	0.25	0.51	0.086	0.059
GRIN2A	chr16:9049094	rs8054659	3679848	chr16	9854106	10277341	0.012	0.89	0.46	0.3	0.51	0.58	0.32	0.27	0.096	0.3	0.016
ABAT,LOC727757	chr16:9038117	rs12449090	3647456	chr16	8768395	8878422	0.012	0.38	0.2	0.89	0.75	0.038	0.044	0.094	0.8	0.5	0.023
GRIN2A	chr16:9023155	rs11642973	3679814	chr16	9854106	10277341	0.17	0.73	0.012	0.16	0.53	0.98	0.65	0.4	0.98	0.45	0.21
C16orf72	chr16:9049094	rs8054659	3647652	chr16	9185181	9213554	0.4	0.72	0.82	0.44	0.056	0.43	0.67	0.48	0.85	0.3	0.012
CARHSP1,LOC100129895	chr16:9043542	rs7192755	3679537	chr16	8946832	8962856	0.044	0.76	0.012	0.96	0.016	0.014	0.35	0.66	0.42	0.72	0.27
GRIN2A	chr16:9025523	rs11863279	3679817	chr16	9854106	10277341	0.24	0.012	0.05	0.92	0.21	0.55	0.69	0.29	0.81	0.31	0.081
PMM2	chr16:9048329	rs6498271	3647534	chr16	8891470	8943163	0.057	0.19	0.33	0.66	0.96	0.11	0.44	0.9	0.28	0.99	0.012
TMEM186	chr16:8988777	rs2304467	3679506	chr16	8888688	8891468	0.37	0.23	0.046	0.4	0.81	0.91	0.85	0.37	0.97	0.064	0.012
GRIN2A	chr16:8988777	rs2304467	3679872	chr16	9854106	10277341	0.15	0.012	0.11	0.45	0.16	0.17	0.9	0.63	0.053	0.16	0.77
GRIN2A	chr16:9038117	rs12449090	3679826	chr16	9854106	10277341	0.037	0.39	0.19	0.69	0.86	0.012	0.12	0.49	0.82	0.41	0.38
PMM2	chr16:9028645	rs12924995	3647512	chr16	8891470	8943163	0.19	0.37	0.82	0.82	0.8	0.92	0.012	0.84	0.68	0.75	0.38
GRIN2A	chr16:9023155	rs11642973	3679833	chr16	9854106	10277341	0.091	0.72	0.012	0.23	0.52	0.66	0.67	0.74	0.63	0.18	0.21
BMP15	chrX:51616151	rs6614508	t3977483	chrX	50653547	50659703	0.77	0.83	0.012	0.46	0.39	0.96	0.95	0.31	0.72	0.34	0.28
GRIN2A	chr16:9038882	rs28651477	3679874	chr16	9854106	10277341	0.013	0.057	0.085	0.44	0.48	0.49	0.16	0.69	0.11	0.32	0.26
ABAT,LOC727757	chr16:9036452	rs12446090	3647456	chr16	8768395	8878422	0.013	0.48	0.15	0.9	0.89	0.042	0.033	0.085	0.77	0.47	0.021
PMM2	chr16:9050513	rs28727382	3647510	chr16	8891470	8943163	0.72	0.76	0.73	0.74	0.013	0.32	0.33	0.87	0.031	0.28	0.86
PMM2	chr16:9051353	rs9922395	3647510	chr16	8891470	8943163	0.72	0.76	0.73	0.74	0.013	0.32	0.33	0.88	0.032	0.28	0.86
GRIN2A	chr16:9038117	rs12449090	3679835	chr16	9854106	10277341	0.02	0.7	0.16	0.84	0.94	0.013	0.056	0.54	0.94	0.49	0.021
C16orf72	chr16:9029008	rs8061621	3647635	chr16	9185181	9213554	0.013	0.46	0.28	0.76	0.095	0.8	0.78	0.26	0.12	0.29	0.098
ABAT,LOC727757	chr16:9050009	rs9939495	3647477	chr16	8768395	8878422	0.63	0.35	0.3	0.75	0.6	0.26	0.84	0.13	0.45	0.91	0.013
C16orf72	chr16:9038117	rs12449090	3647652	chr16	9185181	9213554	0.013	0.088	0.59	0.11	0.82	0.58	0.067	0.18	0.46	0.14	0.074
ABAT,LOC727757	chr16:9038882	rs28651477	3647484	chr16	8768395	8878422	0.44	0.43	0.43	0.87	0.077	0.42	0.91	0.48	0.61	0.27	0.013
C16orf72	chr16:9027351	rs8045445	3647635	chr16	9185181	9213554	0.013	0.46	0.28	0.76	0.096	0.8	0.78	0.26	0.12	0.29	0.098
ABAT,LOC727757	chr16:9040400	rs9932027	3647477	chr16	8768395	8878422	0.63	0.34	0.31	0.76	0.56	0.27	0.81	0.14	0.43	0.91	0.013
USP7	chr16:9050331	rs12446999	3679596	chr16	8985957	9057331	0.013	0.15	0.82	0.58	0.3	0.5	0.059	0.19	0.46	0.9	0.085
C16orf72	chr16:9047198	rs9924441	3647636	chr16	9185181	9213554	0.55	0.17	0.33	0.17	0.92	0.45	0.85	0.37	0.72	0.12	0.013
CARHSP1,LOC100129895	chr16:9040301	rs28523354	3679537	chr16	8946832	8962856	0.043	0.76	0.013	0.97	0.016	0.014	0.34	0.64	0.42	0.74	0.28
CARHSP1,LOC100129895	chr16:9039334	rs11075053	3679537	chr16	8946832	8962856	0.046	0.75	0.013	0.97	0.016	0.015	0.34	0.65	0.41	0.75	0.27
LOC347549	chrX:51616151	rs6614508	4008464	chrX	51360877	51361770	0.093	0.073	0.013	0.95	0.68	0.81	0.78	0.89	0.053	0.98	0.49
GRIN2A	chr16:9034826	rs7342770	3679817	chr16	9854106	10277341	0.013	0.3	0.033	0.32	0.15	0.17	0.21	0.28	0.095	0.41	0.046
LOC347549	chrX:51616151	rs6614508	t4008459	chrX	51360877	51361770	0.093	0.073	0.013	0.95	0.68	0.81	0.78	0.89	0.053	0.98	0.49
C16orf72	chr16:9025523	rs11863279	3647635	chr16	9185181	9213554	0.013	0.46	0.29	0.76	0.093	0.8	0.77	0.26	0.12	0.29	0.098
USP7	chr16:9034826	rs7342770	3679578	chr16	8985957	9057331	0.24	0.8	0.5	0.33	0.52	0.35	0.55	0.013	0.77	0.088	0.41
GRIN2A	chr16:9049094	rs8054659	3679872	chr16	9854106	10277341	0.9	0.17	0.36	0.91	0.17	0.93	0.49	0.63	0.013	0.76	1
ABAT,LOC727757	chr16:9023155	rs11642973	3647485	chr16	8768395	8878422	0.32	0.95	0.013	0.018	0.82	0.35	0.21	0.63	0.36	0.86	0.23
PMM2	chr16:9050331	rs12446999	3647512	chr16	8891470	8943163	0.36	0.38	0.8	0.54	0.82	0.94	0.013	0.71	0.55	0.4	0.24
C16orf68	chr16:9037904	rs8049394	3647384	chr16	8715548	8743501	0.053	0.23	0.89	0.88	0.24	0.76	0.096	0.37	0.65	0.013	0.054
ABAT,LOC727757	chr16:8988777	rs2304467	t3647421	chr16	8768395	8878422	0.017	0.86	0.97	0.67	0.46	0.027	0.013	0.15	0.36	0.41	0.028
C16orf68	chr16:9051353	rs9922395	3647384	chr16	8715548	8743501	0.057	0.16	0.93	0.94	0.24	0.59	0.14	0.32	0.82	0.013	0.049
GRIN2A	chr16:9037904	rs8049394	3679874	chr16	9854106	10277341	0.013	0.055	0.092	0.43	0.47	0.5	0.16	0.7	0.12	0.34	0.28
GRIN2A	chr16:9034826	rs7342770	3679874	chr16	9854106	10277341	0.013	0.094	0.062	0.37	0.34	0.47	0.18	0.51	0.046	0.25	0.58
ABAT,LOC727757	chr16:9034716	rs11075045	3647469	chr16	8768395	8878422	0.48	0.2	0.7	0.96	0.68	0.86	0.15	0.79	0.051	0.5	0.013
GRIN2A	chr16:9035124	rs1471435	3679878	chr16	9854106	10277341	0.068	0.079	0.75	0.51	0.47	0.013	0.067	0.67	0.98	0.41	0.73
GRIN2A	chr16:9039334	rs11075053	3679874	chr16	9854106	10277341	0.013	0.056	0.091	0.45	0.47	0.5	0.16	0.7	0.12	0.33	0.27
C16orf68	chr16:9050513	rs28727382	3647384	chr16	8715548	8743501	0.057	0.16	0.93	0.95	0.24	0.59	0.14	0.31	0.82	0.013	0.049
ABAT,LOC727757	chr16:9036452	rs12446090	3647453	chr16	8768395	8878422	0.02	0.2	0.29	0.59	0.96	0.032	0.063	0.013	0.6	0.85	0.018
GRIN2A	chr16:9034826	rs7342770	3679838	chr16	9854106	10277341	0.013	0.48	0.071	0.38	0.75	0.48	0.12	0.6	0.074	0.62	0.058
LOC100132944	chr16:9048329	rs6498271	3679526	chr16	8941426	8942802	0.81	0.63	0.21	0.67	0.87	0.58	0.9	0.58	0.013	0.14	0.76
TMEM186	chr16:9050331	rs12446999	3679507	chr16	8888688	8891468	0.071	0.61	0.26	0.79	0.31	0.013	0.35	0.99	0.96	0.11	0.39
GRIN2A	chr16:9023155	rs11642973	3679843	chr16	9854106	10277341	0.025	0.42	0.36	0.036	0.87	0.87	0.88	0.17	0.94	0.2	0.013
ABAT,LOC727757	chr16:9047162	rs9936763	3647477	chr16	8768395	8878422	0.64	0.34	0.31	0.74	0.61	0.26	0.83	0.13	0.46	0.91	0.013
PMM2	chr16:9034826	rs7342770	3647510	chr16	8891470	8943163	0.8	0.7	0.68	0.58	0.024	0.43	0.42	0.85	0.013	0.5	0.96
GRIN2A	chr16:9042631	rs2086154	3679874	chr16	9854106	10277341	0.013	0.057	0.092	0.45	0.47	0.5	0.16	0.71	0.12	0.32	0.27
C16orf72	chr16:9020056	rs9933060	3647635	chr16	9185181	9213554	0.013	0.45	0.3	0.77	0.098	0.81	0.77	0.26	0.12	0.29	0.096
C16orf72	chr16:9048329	rs6498271	3647654	chr16	9185181	9213554	0.22	0.11	0.97	0.73	0.18	0.013	0.77	0.42	0.98	0.86	0.59
ABAT,LOC727757	chr16:9038779	rs13338372	3647477	chr16	8768395	8878422	0.64	0.34	0.32	0.74	0.62	0.26	0.82	0.13	0.45	0.9	0.013
ABAT,LOC727757	chr16:9035124	rs1471435	3647477	chr16	8768395	8878422	0.015	0.63	0.86	0.82	0.11	0.36	0.013	0.73	0.58	0.37	0.022
TMEM186	chr16:9035124	rs1471435	3679512	chr16	8888688	8891468	0.15	0.51	0.55	0.61	0.52	0.013	0.51	0.68	0.84	0.17	0.31
ABAT,LOC727757	chr16:9039334	rs11075053	3647481	chr16	8768395	8878422	0.046	0.55	0.06	0.24	0.74	0.5	0.77	0.11	0.63	0.33	0.013
PMM2	chr16:9038117	rs12449090	3647512	chr16	8891470	8943163	0.39	0.36	0.81	0.53	0.86	0.89	0.013	0.87	0.59	0.51	0.29
ABAT,LOC727757	chr16:9040301	rs28523354	3647481	chr16	8768395	8878422	0.045	0.54	0.061	0.24	0.74	0.5	0.78	0.11	0.63	0.33	0.013
USP7	chr16:9036452	rs12446090	3679596	chr16	8985957	9057331	0.013	0.13	0.69	0.56	0.45	0.6	0.076	0.15	0.48	0.87	0.068
ABAT,LOC727757	chr16:9035781	rs56410892	3647477	chr16	8768395	8878422	0.64	0.34	0.32	0.74	0.62	0.25	0.8	0.13	0.44	0.9	0.013
USP7	chr16:9049094	rs8054659	3679575	chr16	8985957	9057331	0.33	0.91	0.99	0.45	0.26	0.49	0.28	0.54	0.83	0.4	0.014
PMM2	chr16:9034716	rs11075045	3647506	chr16	8891470	8943163	0.88	0.68	0.77	0.31	0.96	0.37	0.88	0.014	0.15	0.86	0.87
GRIN2A	chr16:9040301	rs28523354	3679874	chr16	9854106	10277341	0.014	0.058	0.094	0.44	0.47	0.51	0.16	0.72	0.12	0.32	0.27
C16orf72	chr16:9032964	rs8059146	t3647632	chr16	9185181	9213554	0.76	0.37	0.49	0.95	0.1	0.072	0.7	0.014	0.66	0.78	0.69
C16orf72	chr16:9032015	rs7190551	t3647632	chr16	9185181	9213554	0.76	0.37	0.49	0.95	0.1	0.073	0.7	0.014	0.66	0.78	0.69
ABAT,LOC727757	chr16:9050513	rs28727382	3647481	chr16	8768395	8878422	0.086	0.77	0.098	0.25	0.8	0.68	0.92	0.11	0.68	0.33	0.014
ABAT,LOC727757	chr16:9037835	rs8053087	3647477	chr16	8768395	8878422	0.65	0.34	0.32	0.73	0.62	0.25	0.82	0.13	0.45	0.91	0.014
ABAT,LOC727757	chr16:9051353	rs9922395	3647481	chr16	8768395	8878422	0.086	0.77	0.097	0.25	0.8	0.68	0.92	0.11	0.67	0.33	0.014
GRIN2A	chr16:9043542	rs7192755	3679874	chr16	9854106	10277341	0.014	0.057	0.092	0.45	0.47	0.51	0.16	0.72	0.12	0.31	0.27
ABAT,LOC727757	chr16:9039334	rs11075053	3647484	chr16	8768395	8878422	0.46	0.45	0.43	0.94	0.076	0.4	0.91	0.5	0.59	0.27	0.014
GRIN2A	chr16:9036452	rs12446090	3679826	chr16	9854106	10277341	0.038	0.44	0.16	0.68	0.84	0.014	0.1	0.54	0.8	0.42	0.29
PMM2	chr16:9043542	rs7192755	3647510	chr16	8891470	8943163	0.69	0.98	0.85	0.8	0.014	0.29	0.31	0.97	0.024	0.41	0.89
CARHSP1,LOC100129895	chr16:9035124	rs1471435	3679537	chr16	8946832	8962856	0.12	0.85	0.028	0.85	0.13	0.014	0.099	0.72	0.65	0.15	0.69
C16orf72	chr16:9025523	rs11863279	t3647632	chr16	9185181	9213554	0.77	0.37	0.48	0.94	0.11	0.078	0.72	0.014	0.64	0.79	0.69
TMEM186	chr16:9036452	rs12446090	3679508	chr16	8888688	8891468	0.076	0.52	0.27	0.098	0.49	0.49	0.88	0.55	0.98	0.066	0.014
C16orf72	chr16:9029008	rs8061621	t3647632	chr16	9185181	9213554	0.78	0.37	0.48	0.93	0.11	0.077	0.72	0.014	0.66	0.8	0.69
USP7	chr16:9028645	rs12924995	3679568	chr16	8985957	9057331	0.014	0.58	0.099	0.43	0.62	0.043	0.017	0.11	0.94	0.48	0.27
ABAT,LOC727757	chr16:9028645	rs12924995	3647462	chr16	8768395	8878422	0.27	0.64	0.68	0.55	0.5	0.22	0.13	0.11	0.63	0.81	0.014
PMM2	chr16:9039334	rs11075053	3647510	chr16	8891470	8943163	0.68	0.98	0.85	0.79	0.014	0.28	0.32	0.96	0.022	0.42	0.93
C16orf72	chr16:9036452	rs12446090	3647652	chr16	9185181	9213554	0.014	0.12	0.54	0.1	0.66	0.72	0.068	0.19	0.46	0.13	0.055
C16orf72	chr16:9027351	rs8045445	t3647632	chr16	9185181	9213554	0.78	0.37	0.48	0.93	0.11	0.077	0.72	0.014	0.66	0.8	0.69
PMM2	chr16:9037904	rs8049394	3647510	chr16	8891470	8943163	0.68	0.99	0.86	0.78	0.014	0.27	0.33	0.97	0.022	0.43	0.92
CARHSP1,LOC100129895	chr16:9040400	rs9932027	3679550	chr16	8946832	8962856	0.23	0.014	0.019	0.014	0.63	0.21	0.91	0.97	0.62	0.68	0.88
ABAT,LOC727757	chr16:9040301	rs28523354	3647484	chr16	8768395	8878422	0.46	0.45	0.44	0.94	0.077	0.41	0.9	0.5	0.6	0.27	0.014
USP7	chr16:9037904	rs8049394	3679589	chr16	8985957	9057331	0.34	0.5	0.27	0.019	0.4	0.17	0.93	0.26	0.42	0.41	0.014
C16orf72	chr16:9020056	rs9933060	t3647632	chr16	9185181	9213554	0.79	0.37	0.48	0.92	0.11	0.078	0.73	0.014	0.64	0.81	0.69
ABAT,LOC727757	chr16:9045462	rs9926137	3647477	chr16	8768395	8878422	0.65	0.34	0.32	0.73	0.62	0.25	0.84	0.13	0.45	0.92	0.014
GRIN2A	chr16:9034826	rs7342770	3679826	chr16	9854106	10277341	0.07	0.59	0.26	0.15	0.4	0.5	0.014	0.2	0.6	0.79	0.83
C16orf72	chr16:9030993	rs8043595	t3647632	chr16	9185181	9213554	0.75	0.37	0.49	0.96	0.1	0.073	0.7	0.014	0.66	0.78	0.7
LOC100132944	chr16:9028645	rs12924995	3679530	chr16	8941426	8942802	0.014	0.047	0.81	0.62	0.57	0.2	0.44	0.93	0.52	0.32	0.14
ABAT,LOC727757	chr16:9035124	rs1471435	t3647421	chr16	8768395	8878422	0.027	0.99	0.86	0.82	0.52	0.051	0.019	0.11	0.33	0.83	0.014
ABAT,LOC727757	chr16:9043215	rs7192015	3647477	chr16	8768395	8878422	0.65	0.34	0.32	0.73	0.62	0.25	0.84	0.13	0.45	0.92	0.014
ABAT,LOC727757	chr16:9043488	rs7192587	3647477	chr16	8768395	8878422	0.65	0.34	0.32	0.73	0.62	0.25	0.84	0.13	0.45	0.92	0.014
GRIN2A	chr16:9047198	rs9924441	3679874	chr16	9854106	10277341	0.014	0.061	0.097	0.43	0.48	0.5	0.17	0.7	0.12	0.31	0.29
ABAT,LOC727757	chr16:9034716	rs11075045	3647455	chr16	8768395	8878422	0.99	0.54	0.99	0.66	0.045	0.014	0.73	0.4	0.83	0.23	0.17
PMM2	chr16:9042631	rs2086154	3647510	chr16	8891470	8943163	0.7	0.99	0.85	0.8	0.014	0.29	0.3	0.97	0.024	0.41	0.91
ABAT,LOC727757	chr16:9042631	rs2086154	3647481	chr16	8768395	8878422	0.047	0.55	0.058	0.24	0.73	0.51	0.8	0.11	0.63	0.33	0.014
PMM2	chr16:9040301	rs28523354	3647510	chr16	8891470	8943163	0.68	0.99	0.87	0.78	0.014	0.28	0.32	0.93	0.023	0.42	0.92
C16orf72	chr16:9034716	rs11075045	3647635	chr16	9185181	9213554	0.014	0.39	0.21	0.7	0.083	0.83	0.93	0.27	0.14	0.51	0.17
PMM2	chr16:9047198	rs9924441	3647510	chr16	8891470	8943163	0.72	0.91	0.84	0.79	0.014	0.28	0.29	0.98	0.027	0.4	0.87
C16orf68	chr16:9032964	rs8059146	3647374	chr16	8715548	8743501	0.2	0.77	0.43	0.014	0.89	0.29	0.92	0.7	0.86	0.22	0.045
C16orf68	chr16:9025523	rs11863279	3647374	chr16	8715548	8743501	0.21	0.78	0.45	0.014	0.88	0.29	0.97	0.68	0.89	0.24	0.046
C16orf72	chr16:9023155	rs11642973	3647636	chr16	9185181	9213554	0.12	0.64	0.12	0.42	0.97	0.48	0.48	0.15	0.014	0.46	0.13
C16orf68	chr16:9032015	rs7190551	3647374	chr16	8715548	8743501	0.2	0.77	0.43	0.014	0.89	0.29	0.93	0.7	0.86	0.22	0.045
LOC100132944	chr16:9035124	rs1471435	3679530	chr16	8941426	8942802	0.022	0.014	0.74	0.74	0.25	0.23	0.75	0.29	0.43	0.32	0.067
PMM2	chr16:9035124	rs1471435	3647512	chr16	8891470	8943163	0.37	0.54	0.71	0.29	0.97	0.88	0.014	0.78	0.48	0.64	0.52
ABAT,LOC727757	chr16:9042631	rs2086154	3647484	chr16	8768395	8878422	0.45	0.45	0.44	0.94	0.077	0.41	0.87	0.5	0.62	0.26	0.014
ABAT,LOC727757	chr16:9037904	rs8049394	3647484	chr16	8768395	8878422	0.47	0.44	0.43	0.92	0.073	0.38	0.92	0.5	0.6	0.28	0.014
USP7	chr16:9039334	rs11075053	3679589	chr16	8985957	9057331	0.34	0.48	0.28	0.019	0.4	0.17	0.92	0.27	0.41	0.4	0.014
C16orf68	chr16:9030993	rs8043595	3647374	chr16	8715548	8743501	0.2	0.76	0.43	0.015	0.89	0.29	0.93	0.71	0.86	0.22	0.044
ABAT,LOC727757	chr16:9049094	rs8054659	3647482	chr16	8768395	8878422	0.44	0.41	0.87	0.73	0.4	0.41	0.75	0.2	0.99	0.2	0.015
PMM2	chr16:9038882	rs28651477	3647510	chr16	8891470	8943163	0.7	0.99	0.83	0.81	0.015	0.29	0.3	0.96	0.023	0.42	0.91
USP7	chr16:8988777	rs2304467	3679596	chr16	8985957	9057331	0.015	0.28	0.75	0.98	0.53	0.24	0.072	0.44	0.17	0.42	0.12
ABAT,LOC727757	chr16:9035124	rs1471435	3647483	chr16	8768395	8878422	0.022	0.37	0.91	0.66	0.53	0.098	0.015	0.43	0.81	0.35	0.033
USP7	chr16:9050331	rs12446999	3679618	chr16	8985957	9057331	0.015	0.15	0.85	0.1	0.41	0.11	0.037	0.19	0.75	0.69	0.26
CARHSP1,LOC100129895	chr16:9045462	rs9926137	3679550	chr16	8946832	8962856	0.23	0.015	0.018	0.017	0.61	0.21	0.9	0.95	0.59	0.7	0.88
CARHSP1,LOC100129895	chr16:9043488	rs7192587	3679550	chr16	8946832	8962856	0.23	0.015	0.018	0.017	0.61	0.21	0.9	0.95	0.59	0.7	0.89
CARHSP1,LOC100129895	chr16:9043215	rs7192015	3679550	chr16	8946832	8962856	0.23	0.015	0.018	0.017	0.61	0.21	0.9	0.95	0.59	0.7	0.89
GRIN2A	chr16:9038117	rs12449090	3679810	chr16	9853149	9853406	0.026	0.072	0.28	0.87	0.44	0.047	0.28	0.72	0.65	0.59	0.015
PMM2	chr16:9049094	rs8054659	3647510	chr16	8891470	8943163	0.77	0.75	0.8	0.8	0.015	0.29	0.24	1	0.04	0.35	0.79
USP7	chr16:9040301	rs28523354	3679589	chr16	8985957	9057331	0.35	0.49	0.27	0.019	0.41	0.16	0.93	0.28	0.41	0.4	0.015
CARHSP1,LOC100129895	chr16:9035781	rs56410892	3679550	chr16	8946832	8962856	0.22	0.015	0.018	0.016	0.62	0.21	0.9	0.94	0.59	0.71	0.9
GRIN2A	chr16:9035124	rs1471435	3679811	chr16	9853149	9853406	0.015	0.52	0.074	0.69	0.44	0.3	0.19	0.69	0.11	0.92	0.099
CARHSP1,LOC100129895	chr16:9047162	rs9936763	3679550	chr16	8946832	8962856	0.24	0.015	0.018	0.017	0.62	0.21	0.89	0.96	0.6	0.69	0.86
ABAT,LOC727757	chr16:9028645	rs12924995	3647453	chr16	8768395	8878422	0.015	0.28	0.35	0.6	0.82	0.055	0.022	0.016	0.89	0.92	0.041
USP7	chr16:9036452	rs12446090	3679569	chr16	8985957	9057331	0.016	0.63	0.25	0.92	0.24	0.52	0.015	0.18	0.89	0.97	0.089
USP7	chr16:9028645	rs12924995	3679618	chr16	8985957	9057331	0.019	0.18	0.97	0.14	0.41	0.23	0.015	0.22	1	0.47	0.49
TMEM186	chr16:9028645	rs12924995	3679504	chr16	8888688	8891468	0.015	0.69	0.17	0.98	0.053	0.72	0.29	0.19	0.36	0.27	0.47
ABAT,LOC727757	chr16:9040400	rs9932027	3647481	chr16	8768395	8878422	0.14	0.95	0.16	0.66	0.51	0.93	0.71	0.14	0.66	0.98	0.015
ABAT,LOC727757	chr16:9043542	rs7192755	3647481	chr16	8768395	8878422	0.048	0.56	0.057	0.24	0.73	0.52	0.81	0.11	0.62	0.32	0.015
CARHSP1,LOC100129895	chr16:9037835	rs8053087	3679550	chr16	8946832	8962856	0.23	0.015	0.018	0.017	0.62	0.21	0.9	0.95	0.59	0.7	0.88
GRIN2A	chr16:8996636	rs4985062	3679826	chr16	9854106	10277341	0.015	0.24	0.11	0.77	0.93	0.044	0.049	0.5	0.91	0.27	0.3
CARHSP1,LOC100129895	chr16:9038779	rs13338372	3679550	chr16	8946832	8962856	0.23	0.015	0.018	0.017	0.62	0.21	0.89	0.95	0.6	0.7	0.88
C16orf68	chr16:8988777	rs2304467	3647373	chr16	8715548	8743501	0.018	0.42	0.73	0.1	0.015	0.5	0.53	0.94	0.28	0.15	0.12
CARHSP1,LOC100129895	chr16:9050009	rs9939495	3679550	chr16	8946832	8962856	0.25	0.015	0.019	0.017	0.63	0.21	0.88	0.98	0.61	0.68	0.83
C16orf72	chr16:9050513	rs28727382	3647636	chr16	9185181	9213554	0.7	0.24	0.26	0.2	0.98	0.47	0.85	0.36	0.9	0.16	0.015
C16orf72	chr16:9051353	rs9922395	3647636	chr16	9185181	9213554	0.7	0.24	0.26	0.2	0.98	0.47	0.85	0.36	0.9	0.16	0.015
USP7	chr16:9042631	rs2086154	3679589	chr16	8985957	9057331	0.34	0.48	0.28	0.02	0.41	0.18	0.89	0.27	0.39	0.4	0.015
GRIN2A	chr16:9034716	rs11075045	3679872	chr16	9854106	10277341	0.5	0.69	0.5	0.16	0.57	0.84	0.81	0.95	0.015	0.63	0.79
GRIN2A	chr16:9038117	rs12449090	t3679803	chr16	9848037	9849138	0.015	0.035	0.1	0.61	0.75	0.017	0.04	0.47	0.46	0.28	0.16
GRIN2A	chr16:9038117	rs12449090	3679804	chr16	9848037	9849138	0.015	0.035	0.1	0.61	0.75	0.017	0.04	0.47	0.46	0.28	0.16
GRIN2A	chr16:9036452	rs12446090	t3679803	chr16	9848037	9849138	0.015	0.039	0.092	0.61	0.69	0.017	0.036	0.53	0.48	0.26	0.11
GRIN2A	chr16:9036452	rs12446090	3679804	chr16	9848037	9849138	0.015	0.039	0.092	0.61	0.69	0.017	0.036	0.53	0.48	0.26	0.11
ABAT,LOC727757	chr16:9038117	rs12449090	3647451	chr16	8768395	8878422	0.032	0.046	0.4	0.84	0.37	0.73	0.24	0.6	0.81	0.63	0.015
ABAT,LOC727757	chr16:9043542	rs7192755	3647484	chr16	8768395	8878422	0.45	0.44	0.44	0.94	0.078	0.41	0.87	0.5	0.63	0.26	0.015
TMEM186	chr16:9038117	rs12449090	3679508	chr16	8888688	8891468	0.059	0.62	0.35	0.097	0.51	0.67	0.93	0.76	0.98	0.075	0.015
C16orf72	chr16:9049094	rs8054659	3647636	chr16	9185181	9213554	0.71	0.23	0.25	0.17	0.92	0.43	0.81	0.37	0.78	0.14	0.015
LOC100287598,LOC100294352	chr16:9036452	rs12446090	3647612	chr16	9047366	9110963	0.12	0.69	0.76	0.57	0.68	0.67	0.24	0.61	0.88	0.63	0.015
C16orf68	chr16:9029008	rs8061621	3647374	chr16	8715548	8743501	0.21	0.77	0.44	0.015	0.89	0.29	0.96	0.69	0.89	0.23	0.047
C16orf68	chr16:9027351	rs8045445	3647374	chr16	8715548	8743501	0.21	0.77	0.44	0.015	0.89	0.29	0.96	0.69	0.89	0.23	0.047
GRIN2A	chr16:9023155	rs11642973	3679838	chr16	9854106	10277341	0.021	0.4	0.015	0.1	0.86	0.78	0.96	0.048	0.79	0.15	0.09
ABAT,LOC727757	chr16:9028645	rs12924995	3647454	chr16	8768395	8878422	0.11	0.79	0.16	0.84	0.95	0.015	0.14	0.63	0.4	0.27	0.15
USP7	chr16:9047198	rs9924441	3679589	chr16	8985957	9057331	0.33	0.47	0.26	0.019	0.4	0.19	0.84	0.26	0.36	0.41	0.015
ABAT,LOC727757	chr16:9037904	rs8049394	3647453	chr16	8768395	8878422	0.49	0.76	0.67	0.56	0.015	0.089	0.61	0.061	0.69	0.54	0.1
TMEM186	chr16:9050331	rs12446999	3679506	chr16	8888688	8891468	0.35	0.31	0.071	0.59	0.46	0.87	0.44	0.57	0.72	0.068	0.015
USP7	chr16:9043542	rs7192755	3679589	chr16	8985957	9057331	0.34	0.47	0.28	0.02	0.4	0.17	0.9	0.27	0.39	0.4	0.015
C16orf68	chr16:9034716	rs11075045	3647375	chr16	8715548	8743501	0.12	0.6	0.38	0.38	0.37	0.61	0.015	0.8	0.49	0.2	0.67
ABAT,LOC727757	chr16:9037904	rs8049394	3647481	chr16	8768395	8878422	0.048	0.56	0.058	0.24	0.74	0.52	0.8	0.11	0.62	0.34	0.015
TMEM186	chr16:9050331	rs12446999	3679508	chr16	8888688	8891468	0.074	0.65	0.4	0.1	0.54	0.69	0.99	0.65	0.86	0.055	0.015
ABAT,LOC727757	chr16:9039334	rs11075053	3647453	chr16	8768395	8878422	0.47	0.76	0.68	0.56	0.015	0.08	0.64	0.059	0.69	0.54	0.097
C16orf68	chr16:9020056	rs9933060	3647374	chr16	8715548	8743501	0.22	0.77	0.44	0.015	0.89	0.29	0.98	0.69	0.88	0.24	0.049
TMEM186	chr16:9036452	rs12446090	3679504	chr16	8888688	8891468	0.015	0.77	0.28	0.9	0.036	0.51	0.24	0.28	0.28	0.24	0.37
PMM2	chr16:9034716	rs11075045	3647533	chr16	8891470	8943163	0.25	0.77	0.45	0.8	0.62	0.47	0.91	0.7	0.017	0.015	0.49
ABAT,LOC727757	chr16:8988777	rs2304467	3647474	chr16	8768395	8878422	0.02	0.77	0.23	0.84	0.8	0.04	0.015	0.95	0.82	0.35	0.021
ABAT,LOC727757	chr16:9035124	rs1471435	3647475	chr16	8768395	8878422	0.053	0.64	0.6	0.78	0.35	0.2	0.015	0.2	0.27	0.31	0.046
ABAT,LOC727757	chr16:9048329	rs6498271	3647472	chr16	8768395	8878422	0.57	0.12	0.68	0.61	0.99	0.54	0.6	0.17	0.043	0.68	0.015
USP7	chr16:8988777	rs2304467	3679618	chr16	8985957	9057331	0.018	0.21	0.69	0.43	0.54	0.26	0.016	0.11	0.88	0.44	0.093
GRIN2A	chr16:9023155	rs11642973	t3679803	chr16	9848037	9849138	0.26	0.14	0.016	0.099	0.29	0.95	0.76	0.34	0.75	0.68	0.48
GRIN2A	chr16:9023155	rs11642973	3679804	chr16	9848037	9849138	0.26	0.14	0.016	0.099	0.29	0.95	0.76	0.34	0.75	0.68	0.48
USP7	chr16:9038882	rs28651477	3679589	chr16	8985957	9057331	0.32	0.49	0.31	0.017	0.4	0.17	0.88	0.26	0.37	0.41	0.016
GRIN2A	chr16:9028645	rs12924995	3679826	chr16	9854106	10277341	0.016	0.22	0.1	0.65	0.98	0.018	0.078	0.54	0.96	0.25	0.27
TMEM186	chr16:9048329	rs6498271	3679511	chr16	8888688	8891468	0.075	0.16	0.016	0.4	0.24	0.48	0.63	0.19	0.35	0.45	0.69
ABAT,LOC727757	chr16:9034716	rs11075045	3647485	chr16	8768395	8878422	0.66	0.27	0.14	0.32	0.078	0.016	0.73	0.76	0.36	0.89	0.16
ABAT,LOC727757	chr16:9035781	rs56410892	3647481	chr16	8768395	8878422	0.15	0.96	0.17	0.64	0.51	0.99	0.72	0.14	0.66	0.99	0.016
ABAT,LOC727757	chr16:9035124	rs1471435	3647446	chr16	8768395	8878422	0.067	0.34	0.42	0.99	0.34	0.063	0.016	0.29	0.58	0.89	0.045
ABAT,LOC727757	chr16:9038882	rs28651477	3647453	chr16	8768395	8878422	0.46	0.78	0.73	0.55	0.016	0.079	0.64	0.057	0.7	0.54	0.09
CARHSP1,LOC100129895	chr16:8996636	rs4985062	3679537	chr16	8946832	8962856	0.12	0.75	0.016	0.37	0.53	0.03	0.11	1	0.58	0.12	1
ABAT,LOC727757	chr16:9050331	rs12446999	3647462	chr16	8768395	8878422	0.33	0.86	0.77	0.7	0.48	0.35	0.43	0.093	0.69	0.75	0.016
ABAT,LOC727757	chr16:9043542	rs7192755	3647453	chr16	8768395	8878422	0.46	0.79	0.7	0.56	0.016	0.078	0.67	0.057	0.66	0.52	0.1
CARHSP1,LOC100129895	chr16:9030993	rs8043595	3679557	chr16	8946832	8962856	0.051	0.51	0.34	0.016	0.39	0.65	0.25	0.64	0.27	0.3	0.17
ABAT,LOC727757	chr16:9042631	rs2086154	3647453	chr16	8768395	8878422	0.46	0.78	0.69	0.56	0.016	0.078	0.67	0.058	0.67	0.53	0.1
ABAT,LOC727757	chr16:9040301	rs28523354	3647453	chr16	8768395	8878422	0.47	0.77	0.67	0.56	0.016	0.079	0.65	0.06	0.68	0.53	0.1
GRIN2A	chr16:9036452	rs12446090	3679878	chr16	9854106	10277341	0.037	0.043	0.69	0.84	0.71	0.016	0.04	0.93	1	0.24	0.76
ABAT,LOC727757	chr16:8996636	rs4985062	3647454	chr16	8768395	8878422	0.077	0.75	0.24	0.83	0.93	0.016	0.097	0.48	0.46	0.26	0.1
ABAT,LOC727757	chr16:9047198	rs9924441	3647453	chr16	8768395	8878422	0.45	0.82	0.7	0.57	0.016	0.081	0.69	0.059	0.62	0.51	0.11
CARHSP1,LOC100129895	chr16:9032964	rs8059146	3679557	chr16	8946832	8962856	0.052	0.51	0.35	0.016	0.39	0.66	0.25	0.64	0.27	0.3	0.17
USP7	chr16:9034826	rs7342770	3679608	chr16	8985957	9057331	0.044	0.65	0.57	0.25	0.4	0.74	0.3	0.22	0.7	0.024	0.016
CARHSP1,LOC100129895	chr16:9032015	rs7190551	3679557	chr16	8946832	8962856	0.052	0.51	0.35	0.016	0.39	0.66	0.25	0.64	0.27	0.3	0.17
USP7	chr16:9048329	rs6498271	3679622	chr16	8985957	9057331	0.5	0.12	0.74	0.016	0.69	0.34	0.32	0.92	0.22	0.62	0.45
LOC100130283	chr16:8988777	rs2304467	t3647541	chr16	8943217	8954295	0.95	0.89	0.97	0.016	0.5	0.45	0.43	0.95	0.64	0.084	0.36
ABAT,LOC727757	chr16:9028645	rs12924995	3647468	chr16	8768395	8878422	0.037	0.97	0.51	0.97	0.24	0.091	0.042	0.017	0.52	0.47	0.016
USP7	chr16:9038117	rs12449090	3679569	chr16	8985957	9057331	0.016	0.57	0.3	0.93	0.2	0.65	0.023	0.15	0.87	0.89	0.12
LOC100132944	chr16:9050331	rs12446999	3679530	chr16	8941426	8942802	0.016	0.045	0.87	0.7	0.44	0.16	0.61	0.81	0.52	0.32	0.11
SSX8	chrX:51616151	rs6614508	t3977886	chrX	52227100	52662998	0.66	0.74	0.97	0.016	0.76	0.63	0.11	0.66	0.56	0.42	0.62
GRIN2A	chr16:9034826	rs7342770	3679802	chr16	9847281	9847708	0.076	0.78	0.027	0.22	0.49	0.72	0.81	0.89	0.016	0.99	0.34
GRIN2A	chr16:9034826	rs7342770	t3679801	chr16	9847281	9847708	0.076	0.78	0.027	0.22	0.49	0.72	0.81	0.89	0.016	0.99	0.34
C16orf68	chr16:8988777	rs2304467	3647386	chr16	8715548	8743501	0.016	0.87	0.99	0.87	0.2	0.025	0.059	0.34	0.78	0.13	0.068
MAGED1	chrX:51616151	rs6614508	3977675	chrX	51521645	51645442	0.21	0.54	0.08	0.046	0.34	0.41	0.44	0.82	0.62	0.016	0.82
GRIN2A	chr16:9036452	rs12446090	3679835	chr16	9854106	10277341	0.021	0.73	0.13	0.84	0.89	0.017	0.043	0.61	0.96	0.44	0.016
ABAT,LOC727757	chr16:9038779	rs13338372	3647481	chr16	8768395	8878422	0.15	0.95	0.16	0.63	0.5	0.99	0.73	0.14	0.68	0.99	0.016
GRIN2A	chr16:9049094	rs8054659	3679874	chr16	9854106	10277341	0.016	0.071	0.11	0.44	0.5	0.49	0.19	0.71	0.13	0.27	0.3
TMEM186	chr16:8996636	rs4985062	3679504	chr16	8888688	8891468	0.016	0.8	0.14	0.97	0.061	0.88	0.38	0.22	0.42	0.24	0.39
GRIN2A	chr16:9023155	rs11642973	3679832	chr16	9854106	10277341	0.24	0.89	0.017	0.36	0.27	0.91	0.4	0.49	0.92	0.58	0.12
GRIN2A	chr16:9028645	rs12924995	3679802	chr16	9847281	9847708	0.017	0.5	0.083	0.71	0.98	0.039	0.49	0.77	0.091	0.16	0.43
GRIN2A	chr16:9028645	rs12924995	t3679801	chr16	9847281	9847708	0.017	0.5	0.083	0.71	0.98	0.039	0.49	0.77	0.091	0.16	0.43
GRIN2A	chr16:9023155	rs11642973	3679848	chr16	9854106	10277341	0.017	0.11	0.019	0.085	0.88	0.92	0.42	0.4	0.33	0.093	0.26
GRIN2A	chr16:9048329	rs6498271	3679848	chr16	9854106	10277341	0.14	0.4	0.38	0.2	0.38	0.92	0.56	0.067	0.97	0.56	0.017
ABAT,LOC727757	chr16:9035124	rs1471435	3647465	chr16	8768395	8878422	0.14	0.79	0.96	0.79	0.78	0.18	0.018	0.037	0.19	0.24	0.017
LOC100287598,LOC100294352	chr16:8988777	rs2304467	3647610	chr16	9047366	9110963	0.13	0.54	0.98	0.97	0.89	0.034	0.062	0.59	0.13	0.97	0.017
ABAT,LOC727757	chr16:9047198	rs9924441	3647481	chr16	8768395	8878422	0.055	0.6	0.058	0.24	0.73	0.56	0.88	0.11	0.61	0.33	0.017
TMEM186	chr16:8996636	rs4985062	3679511	chr16	8888688	8891468	0.91	0.59	0.017	0.052	0.14	0.56	0.88	0.84	0.41	0.26	0.96
ABAT,LOC727757	chr16:9037835	rs8053087	3647481	chr16	8768395	8878422	0.15	0.95	0.17	0.63	0.5	0.98	0.74	0.15	0.68	0.99	0.017
GRIN2A	chr16:9023155	rs11642973	3679817	chr16	9854106	10277341	0.071	0.16	0.017	0.061	0.69	0.99	0.81	0.36	0.57	0.19	0.28
CARHSP1,LOC100129895	chr16:9023155	rs11642973	3679550	chr16	8946832	8962856	0.94	0.7	0.017	0.17	0.73	0.96	0.51	0.69	0.58	0.76	0.35
ABAT,LOC727757	chr16:9047198	rs9924441	3647484	chr16	8768395	8878422	0.44	0.43	0.46	0.92	0.075	0.41	0.8	0.5	0.7	0.26	0.017
USP7	chr16:9050513	rs28727382	3679589	chr16	8985957	9057331	0.34	0.4	0.27	0.018	0.39	0.18	0.77	0.26	0.32	0.48	0.017
USP7	chr16:9051353	rs9922395	3679589	chr16	8985957	9057331	0.34	0.4	0.27	0.018	0.39	0.18	0.77	0.26	0.32	0.48	0.017
GRIN2A	chr16:9034716	rs11075045	3679835	chr16	9854106	10277341	0.85	0.88	0.83	0.57	0.13	0.43	0.72	0.017	0.92	0.17	0.4
USP7	chr16:9034716	rs11075045	3679611	chr16	8985957	9057331	0.37	0.91	0.32	0.64	0.24	0.017	0.74	0.046	0.058	0.19	0.15
ABAT,LOC727757	chr16:9034716	rs11075045	3647472	chr16	8768395	8878422	0.57	0.041	0.83	0.66	0.91	0.5	0.33	0.24	0.062	0.72	0.017
C16orf68	chr16:8996636	rs4985062	3647400	chr16	8715548	8743501	0.017	0.13	0.65	0.89	0.19	0.64	0.2	0.5	0.33	0.093	0.19
USP7	chr16:9042631	rs2086154	3679607	chr16	8985957	9057331	0.67	0.49	0.47	0.32	0.29	0.3	0.63	0.19	0.89	0.31	0.017
TMEM186	chr16:9048329	rs6498271	3679508	chr16	8888688	8891468	0.19	0.41	0.84	0.061	0.12	0.81	0.71	0.73	0.017	0.79	0.34
ABAT,LOC727757	chr16:9049094	rs8054659	3647453	chr16	8768395	8878422	0.4	0.92	0.75	0.57	0.017	0.071	0.81	0.058	0.52	0.47	0.13
USP7	chr16:9038117	rs12449090	3679596	chr16	8985957	9057331	0.017	0.13	0.79	0.57	0.37	0.56	0.094	0.2	0.47	0.98	0.092
USP7	chr16:9039334	rs11075053	3679607	chr16	8985957	9057331	0.69	0.51	0.46	0.32	0.29	0.29	0.6	0.19	0.87	0.31	0.017
ABAT,LOC727757	chr16:9035124	rs1471435	3647451	chr16	8768395	8878422	0.057	0.017	0.51	0.96	0.63	0.38	0.33	0.87	0.8	0.49	0.12
ABAT,LOC727757	chr16:9027351	rs8045445	3647454	chr16	8768395	8878422	0.5	0.081	0.17	0.72	0.52	0.78	0.59	0.72	0.017	0.53	0.69
ABAT,LOC727757	chr16:9020056	rs9933060	3647454	chr16	8768395	8878422	0.51	0.081	0.17	0.72	0.53	0.76	0.59	0.72	0.017	0.52	0.67
ABAT,LOC727757	chr16:9047162	rs9936763	3647481	chr16	8768395	8878422	0.15	0.94	0.16	0.62	0.49	0.99	0.75	0.15	0.69	0.99	0.017
ABAT,LOC727757	chr16:9029008	rs8061621	3647454	chr16	8768395	8878422	0.5	0.081	0.17	0.73	0.52	0.78	0.59	0.72	0.017	0.53	0.69
USP7	chr16:9040301	rs28523354	3679607	chr16	8985957	9057331	0.69	0.5	0.46	0.32	0.3	0.29	0.59	0.19	0.88	0.31	0.017
CXorf67	chrX:51572573	rs5991737	3977613	chrX	51149777	51151694	0.48	0.87	0.053	0.75	0.59	0.24	0.46	0.24	0.67	0.93	0.017
USP7	chr16:9037904	rs8049394	3679607	chr16	8985957	9057331	0.69	0.5	0.44	0.31	0.28	0.29	0.58	0.18	0.87	0.31	0.017
USP7	chr16:9040400	rs9932027	3679603	chr16	8985957	9057331	0.7	0.86	0.49	0.6	0.3	0.28	0.15	0.68	0.2	0.017	0.98
LOC100287598,LOC100294352	chr16:9025523	rs11863279	3647612	chr16	9047366	9110963	0.93	0.95	0.076	0.4	0.43	0.9	0.26	0.017	0.8	0.98	0.66
PMM2	chr16:9048329	rs6498271	3647506	chr16	8891470	8943163	0.91	0.73	0.66	0.73	0.79	0.37	0.68	0.017	0.21	0.78	0.86
ABAT,LOC727757	chr16:9043215	rs7192015	3647481	chr16	8768395	8878422	0.15	0.96	0.17	0.63	0.5	0.97	0.75	0.14	0.68	1	0.017
ABAT,LOC727757	chr16:9043488	rs7192587	3647481	chr16	8768395	8878422	0.15	0.96	0.17	0.63	0.5	0.97	0.75	0.14	0.68	1	0.017
USP7	chr16:9035781	rs56410892	3679626	chr16	8985957	9057331	0.032	0.71	0.91	0.048	0.028	0.93	0.89	0.017	0.3	0.19	0.44
USP7	chr16:9043215	rs7192015	3679603	chr16	8985957	9057331	0.7	0.85	0.48	0.61	0.27	0.25	0.16	0.64	0.2	0.017	0.98
USP7	chr16:9043488	rs7192587	3679603	chr16	8985957	9057331	0.7	0.85	0.48	0.61	0.27	0.25	0.16	0.64	0.2	0.017	0.98
ABAT,LOC727757	chr16:9045462	rs9926137	3647481	chr16	8768395	8878422	0.15	0.96	0.17	0.63	0.5	0.97	0.75	0.14	0.68	0.99	0.017
LOC100287598,LOC100294352	chr16:9027351	rs8045445	3647612	chr16	9047366	9110963	0.93	0.95	0.075	0.4	0.44	0.91	0.27	0.017	0.79	0.97	0.66
USP7	chr16:9036452	rs12446090	3679618	chr16	8985957	9057331	0.017	0.13	0.95	0.11	0.32	0.22	0.031	0.34	0.69	0.67	0.22
USP7	chr16:9045462	rs9926137	3679603	chr16	8985957	9057331	0.7	0.85	0.48	0.61	0.27	0.26	0.16	0.65	0.2	0.017	0.98
USP7	chr16:9043542	rs7192755	3679607	chr16	8985957	9057331	0.67	0.49	0.47	0.33	0.29	0.31	0.62	0.19	0.9	0.31	0.017
LOC100287598,LOC100294352	chr16:9029008	rs8061621	3647612	chr16	9047366	9110963	0.93	0.95	0.075	0.4	0.44	0.91	0.27	0.017	0.79	0.97	0.66
USP7	chr16:9040400	rs9932027	3679612	chr16	8985957	9057331	0.32	0.16	0.92	0.4	0.4	0.25	0.64	0.53	0.017	0.035	0.45
C16orf72	chr16:9035124	rs1471435	3647633	chr16	9185181	9213554	0.11	0.5	0.54	0.036	0.7	0.69	0.018	0.075	0.6	0.84	0.35
CARHSP1,LOC100129895	chr16:9023155	rs11642973	3679557	chr16	8946832	8962856	0.21	0.94	0.7	0.018	0.98	0.89	0.12	0.76	0.55	0.3	0.23
ABAT,LOC727757	chr16:9025523	rs11863279	3647454	chr16	8768395	8878422	0.51	0.082	0.16	0.71	0.52	0.76	0.59	0.71	0.018	0.53	0.68
LOC100287598,LOC100294352	chr16:9035124	rs1471435	3647616	chr16	9047366	9110963	0.21	0.71	0.018	0.35	0.17	0.67	0.67	0.74	0.56	0.26	0.046
CXorf67	chrX:51573281	rs1439460	3977613	chrX	51149777	51151694	0.48	0.86	0.052	0.74	0.59	0.23	0.47	0.24	0.67	0.93	0.018
ABAT,LOC727757	chr16:9030993	rs8043595	3647454	chr16	8768395	8878422	0.48	0.079	0.16	0.75	0.52	0.81	0.58	0.73	0.018	0.5	0.69
TMEM186	chr16:9040400	rs9932027	3679511	chr16	8888688	8891468	0.063	0.15	0.018	0.42	0.24	0.57	0.44	0.28	0.24	0.34	0.75
CARHSP1,LOC100129895	chr16:9029008	rs8061621	3679557	chr16	8946832	8962856	0.047	0.53	0.33	0.018	0.38	0.65	0.24	0.67	0.26	0.3	0.16
C16orf72	chr16:9023155	rs11642973	3647635	chr16	9185181	9213554	0.6	0.44	0.2	0.68	0.32	0.8	0.52	0.018	0.84	0.42	0.34
USP7	chr16:9035781	rs56410892	3679603	chr16	8985957	9057331	0.7	0.85	0.48	0.6	0.27	0.26	0.15	0.64	0.2	0.018	0.98
ABAT,LOC727757	chr16:9050009	rs9939495	3647481	chr16	8768395	8878422	0.14	0.92	0.15	0.62	0.47	0.99	0.75	0.15	0.7	0.99	0.018
ABAT,LOC727757	chr16:9035124	rs1471435	3647480	chr16	8768395	8878422	0.024	0.79	0.82	0.66	0.36	0.34	0.018	0.17	0.57	0.25	0.026
CARHSP1,LOC100129895	chr16:9027351	rs8045445	3679557	chr16	8946832	8962856	0.047	0.53	0.33	0.018	0.38	0.65	0.24	0.67	0.26	0.3	0.16
GRIN2A	chr16:9035124	rs1471435	3679832	chr16	9854106	10277341	0.035	0.99	0.034	0.26	0.74	0.031	0.029	0.086	0.88	0.72	0.018
ABAT,LOC727757	chr16:9032015	rs7190551	3647454	chr16	8768395	8878422	0.49	0.079	0.16	0.75	0.52	0.8	0.57	0.73	0.018	0.5	0.68
ABAT,LOC727757	chr16:8996636	rs4985062	3647446	chr16	8768395	8878422	0.018	0.56	0.32	0.83	0.63	0.14	0.03	0.065	0.4	0.66	0.025
ABAT,LOC727757	chr16:9032964	rs8059146	3647454	chr16	8768395	8878422	0.49	0.079	0.16	0.75	0.51	0.8	0.57	0.73	0.018	0.5	0.68
TMEM186	chr16:9038117	rs12449090	3679511	chr16	8888688	8891468	0.86	0.61	0.018	0.089	0.27	0.35	0.68	0.8	0.9	0.38	0.83
C16orf72	chr16:8996636	rs4985062	3647635	chr16	9185181	9213554	0.032	0.46	0.018	0.31	0.24	0.19	0.29	0.46	0.24	0.23	0.71
CARHSP1,LOC100129895	chr16:9032964	rs8059146	3679550	chr16	8946832	8962856	0.19	0.11	0.018	0.06	0.73	0.12	0.71	0.88	0.14	0.99	0.99
GRIN2A	chr16:9035124	rs1471435	3679833	chr16	9854106	10277341	0.018	0.082	0.086	0.49	0.85	0.018	0.21	0.26	0.48	0.47	0.052
CARHSP1,LOC100129895	chr16:9048329	rs6498271	3679550	chr16	8946832	8962856	0.21	0.043	0.018	0.023	0.61	0.19	0.77	0.93	0.36	0.84	0.89
USP7	chr16:9049094	rs8054659	3679565	chr16	8985957	9057331	0.18	0.018	0.82	0.71	0.72	0.99	0.56	0.57	0.72	0.1	0.86
CARHSP1,LOC100129895	chr16:9032015	rs7190551	3679550	chr16	8946832	8962856	0.19	0.11	0.018	0.06	0.73	0.12	0.71	0.88	0.14	0.99	0.99
TMEM186	chr16:9035781	rs56410892	3679511	chr16	8888688	8891468	0.064	0.15	0.018	0.41	0.22	0.59	0.43	0.27	0.25	0.36	0.74
USP7	chr16:9049094	rs8054659	3679589	chr16	8985957	9057331	0.3	0.44	0.26	0.019	0.41	0.22	0.7	0.26	0.29	0.41	0.018
GRIN2A	chr16:9035124	rs1471435	3679813	chr16	9854106	10277341	0.024	0.45	0.4	0.76	0.77	0.079	0.018	0.38	0.61	0.3	0.018
LOC100287598,LOC100294352	chr16:9020056	rs9933060	3647612	chr16	9047366	9110963	0.94	0.96	0.076	0.4	0.44	0.91	0.26	0.018	0.79	0.98	0.66
USP7	chr16:9037835	rs8053087	3679603	chr16	8985957	9057331	0.71	0.86	0.48	0.6	0.27	0.26	0.15	0.65	0.21	0.018	0.98
USP7	chr16:9035781	rs56410892	3679612	chr16	8985957	9057331	0.32	0.16	0.94	0.39	0.36	0.25	0.66	0.5	0.018	0.037	0.44
GRIN2A	chr16:9028645	rs12924995	3679810	chr16	9853149	9853406	0.018	0.11	0.16	0.98	0.52	0.044	0.26	0.8	0.46	0.39	0.034
ABAT,LOC727757	chr16:9036452	rs12446090	3647451	chr16	8768395	8878422	0.031	0.03	0.36	0.85	0.44	0.7	0.25	0.77	0.8	0.49	0.018
USP7	chr16:9047198	rs9924441	3679607	chr16	8985957	9057331	0.65	0.46	0.46	0.31	0.28	0.32	0.67	0.19	0.94	0.32	0.018
CARHSP1,LOC100129895	chr16:9020056	rs9933060	3679557	chr16	8946832	8962856	0.045	0.53	0.32	0.018	0.38	0.65	0.23	0.67	0.25	0.3	0.16
USP7	chr16:9038779	rs13338372	3679603	chr16	8985957	9057331	0.71	0.86	0.47	0.6	0.28	0.26	0.15	0.65	0.2	0.018	0.98
USP7	chr16:9038882	rs28651477	3679607	chr16	8985957	9057331	0.65	0.51	0.49	0.3	0.28	0.29	0.63	0.19	0.94	0.31	0.018
ABAT,LOC727757	chr16:9034716	rs11075045	3647481	chr16	8768395	8878422	0.48	0.45	0.6	0.9	0.84	0.74	0.83	0.27	0.39	0.96	0.018
USP7	chr16:9023155	rs11642973	3679620	chr16	8985957	9057331	0.25	0.018	0.41	0.17	0.94	0.83	0.62	0.52	0.81	0.2	0.82
USP7	chr16:9040400	rs9932027	3679626	chr16	8985957	9057331	0.036	0.71	0.88	0.05	0.032	0.94	0.87	0.018	0.32	0.2	0.45
TMEM186	chr16:9038117	rs12449090	3679507	chr16	8888688	8891468	0.072	0.47	0.23	0.91	0.34	0.018	0.27	0.95	0.9	0.11	0.42
CARHSP1,LOC100129895	chr16:9025523	rs11863279	3679557	chr16	8946832	8962856	0.047	0.54	0.32	0.018	0.38	0.66	0.24	0.67	0.26	0.3	0.17
LOC100287598,LOC100294352	chr16:9032015	rs7190551	3647612	chr16	9047366	9110963	0.93	0.94	0.079	0.42	0.44	0.92	0.3	0.018	0.78	0.99	0.62
CARHSP1,LOC100129895	chr16:9030993	rs8043595	3679550	chr16	8946832	8962856	0.2	0.11	0.018	0.061	0.73	0.12	0.71	0.87	0.14	1	0.99
LOC100287598,LOC100294352	chr16:9032964	rs8059146	3647612	chr16	9047366	9110963	0.93	0.94	0.079	0.43	0.44	0.92	0.3	0.019	0.78	0.99	0.61
USP7	chr16:9038779	rs13338372	3679612	chr16	8985957	9057331	0.33	0.16	0.93	0.38	0.37	0.26	0.65	0.49	0.019	0.037	0.43
USP7	chr16:9047162	rs9936763	3679603	chr16	8985957	9057331	0.71	0.86	0.47	0.61	0.27	0.26	0.15	0.65	0.21	0.019	0.97
GRIN2A	chr16:9050331	rs12446999	3679810	chr16	9853149	9853406	0.022	0.069	0.32	0.92	0.51	0.039	0.21	0.72	0.71	0.52	0.019
GRIN2A	chr16:9035124	rs1471435	3679872	chr16	9854106	10277341	0.13	0.019	0.091	0.36	0.067	0.14	0.82	0.81	0.048	0.19	0.96
LOC100287598,LOC100294352	chr16:9030993	rs8043595	3647612	chr16	9047366	9110963	0.93	0.95	0.077	0.43	0.44	0.93	0.3	0.019	0.79	0.99	0.62
CARHSP1,LOC100129895	chr16:9029008	rs8061621	3679550	chr16	8946832	8962856	0.2	0.12	0.019	0.062	0.72	0.12	0.69	0.9	0.14	1	0.97
USP7	chr16:9043488	rs7192587	3679612	chr16	8985957	9057331	0.32	0.16	0.93	0.38	0.36	0.25	0.67	0.49	0.019	0.036	0.44
USP7	chr16:9043215	rs7192015	3679612	chr16	8985957	9057331	0.32	0.16	0.93	0.38	0.36	0.25	0.67	0.49	0.019	0.036	0.44
LOC100287598,LOC100294352	chr16:9034826	rs7342770	3647610	chr16	9047366	9110963	0.043	0.28	0.94	0.019	0.66	0.24	0.36	0.71	0.31	0.6	0.031
CARHSP1,LOC100129895	chr16:9027351	rs8045445	3679550	chr16	8946832	8962856	0.2	0.12	0.019	0.062	0.72	0.12	0.69	0.91	0.14	1	0.97
USP7	chr16:9045462	rs9926137	3679612	chr16	8985957	9057331	0.32	0.16	0.92	0.38	0.36	0.25	0.67	0.49	0.019	0.036	0.44
GRIN2A	chr16:9051353	rs9922395	3679874	chr16	9854106	10277341	0.019	0.077	0.12	0.4	0.41	0.51	0.19	0.66	0.11	0.32	0.29
TMEM186	chr16:9038779	rs13338372	3679511	chr16	8888688	8891468	0.066	0.16	0.019	0.42	0.23	0.59	0.43	0.28	0.25	0.36	0.74
USP7	chr16:9020056	rs9933060	3679620	chr16	8985957	9057331	0.34	0.28	0.73	0.019	0.87	0.82	0.39	0.82	0.71	0.93	0.29
GRIN2A	chr16:9050513	rs28727382	3679874	chr16	9854106	10277341	0.019	0.077	0.12	0.4	0.41	0.51	0.19	0.66	0.11	0.33	0.29
USP7	chr16:9043215	rs7192015	3679626	chr16	8985957	9057331	0.033	0.71	0.91	0.049	0.028	0.94	0.89	0.019	0.3	0.19	0.45
USP7	chr16:9037835	rs8053087	3679612	chr16	8985957	9057331	0.32	0.16	0.93	0.38	0.36	0.25	0.66	0.49	0.019	0.037	0.44
USP7	chr16:9043488	rs7192587	3679626	chr16	8985957	9057331	0.033	0.71	0.91	0.049	0.028	0.94	0.89	0.019	0.3	0.19	0.45
USP7	chr16:9037835	rs8053087	3679626	chr16	8985957	9057331	0.034	0.7	0.9	0.05	0.028	0.94	0.89	0.019	0.31	0.19	0.45
GRIN2A	chr16:9034826	rs7342770	3679833	chr16	9854106	10277341	0.019	0.98	0.029	0.2	0.31	0.29	0.12	0.66	0.096	0.41	0.25
TMEM114	chr16:9036452	rs12446090	3679484	chr16	8619502	8622224	0.019	0.3	0.11	0.88	0.42	0.076	0.1	0.62	0.24	0.67	0.21
TMEM114	chr16:9050009	rs9939495	3679481	chr16	8619502	8622224	0.24	0.69	0.75	0.73	0.17	0.15	0.46	0.8	0.15	0.019	0.49
TMEM186	chr16:9043215	rs7192015	3679511	chr16	8888688	8891468	0.065	0.16	0.019	0.43	0.23	0.59	0.43	0.28	0.25	0.35	0.74
USP7	chr16:9038779	rs13338372	3679626	chr16	8985957	9057331	0.035	0.7	0.89	0.05	0.029	0.94	0.88	0.019	0.31	0.19	0.45
ABAT,LOC727757	chr16:9040400	rs9932027	3647469	chr16	8768395	8878422	0.65	0.18	0.7	0.7	0.76	0.96	0.46	0.74	0.043	0.82	0.019
TMEM186	chr16:9043488	rs7192587	3679511	chr16	8888688	8891468	0.065	0.16	0.019	0.43	0.23	0.59	0.43	0.28	0.25	0.35	0.74
LOC100130283	chr16:8988777	rs2304467	3647544	chr16	8943217	8954295	0.12	0.17	0.66	0.24	0.26	0.71	0.76	0.59	0.62	0.019	0.63
USP7	chr16:9045462	rs9926137	3679626	chr16	8985957	9057331	0.033	0.71	0.9	0.049	0.028	0.94	0.89	0.019	0.3	0.19	0.45
CXorf67	chrX:51572573	rs5991737	3977615	chrX	51149777	51151694	0.046	0.044	0.44	0.97	0.019	0.11	0.21	0.49	0.27	0.9	0.12
TMEM186	chr16:9045462	rs9926137	3679511	chr16	8888688	8891468	0.065	0.16	0.019	0.43	0.23	0.59	0.43	0.28	0.25	0.35	0.74
ABAT,LOC727757	chr16:9023155	rs11642973	3647480	chr16	8768395	8878422	0.17	0.47	0.42	0.43	0.17	0.98	0.019	0.6	0.61	0.34	0.16
TMEM186	chr16:9037835	rs8053087	3679511	chr16	8888688	8891468	0.066	0.16	0.019	0.42	0.23	0.59	0.43	0.28	0.25	0.36	0.74
USP7	chr16:9047162	rs9936763	3679612	chr16	8985957	9057331	0.33	0.16	0.92	0.38	0.37	0.26	0.65	0.48	0.019	0.037	0.43
USP7	chr16:9040301	rs28523354	3679618	chr16	8985957	9057331	0.42	0.4	0.2	0.019	0.18	0.53	0.6	0.28	0.97	0.53	0.14
LOC100291668	chrX:51572573	rs5991737	t4008414	chrX	51099815	51139294	0.019	0.79	0.85	0.39	0.14	0.23	0.059	0.88	0.16	0.82	0.51
USP7	chr16:9050331	rs12446999	3679568	chr16	8985957	9057331	0.019	0.74	0.2	0.48	0.82	0.02	0.022	0.26	0.8	0.64	0.093
USP7	chr16:9034826	rs7342770	3679607	chr16	8985957	9057331	0.62	0.92	0.4	0.21	0.37	0.22	0.53	0.019	0.91	0.14	0.033
USP7	chr16:9027351	rs8045445	3679620	chr16	8985957	9057331	0.34	0.28	0.73	0.019	0.87	0.82	0.4	0.82	0.72	0.91	0.29
USP7	chr16:9029008	rs8061621	3679620	chr16	8985957	9057331	0.34	0.28	0.72	0.019	0.87	0.82	0.39	0.82	0.72	0.91	0.29
TMEM186	chr16:9047162	rs9936763	3679511	chr16	8888688	8891468	0.067	0.16	0.019	0.44	0.23	0.59	0.44	0.28	0.25	0.36	0.74
USP7	chr16:9050009	rs9939495	3679603	chr16	8985957	9057331	0.72	0.87	0.46	0.61	0.27	0.27	0.16	0.65	0.22	0.019	0.97
TMEM186	chr16:9035124	rs1471435	t3679503	chr16	8888688	8891468	0.049	0.96	0.019	0.76	0.58	0.37	0.34	0.6	0.58	0.4	0.47
USP7	chr16:9032015	rs7190551	3679620	chr16	8985957	9057331	0.34	0.27	0.72	0.019	0.87	0.84	0.38	0.82	0.73	0.88	0.27
USP7	chr16:9032964	rs8059146	3679620	chr16	8985957	9057331	0.34	0.27	0.72	0.019	0.87	0.84	0.38	0.82	0.73	0.88	0.27
ABAT,LOC727757	chr16:8988777	rs2304467	3647467	chr16	8768395	8878422	0.18	0.99	0.67	0.97	0.71	0.51	0.073	0.16	0.96	0.37	0.019
ABAT,LOC727757	chr16:9032964	rs8059146	3647485	chr16	8768395	8878422	0.71	0.36	0.29	0.25	0.096	0.019	0.68	0.81	0.38	0.94	0.19
USP7	chr16:9050009	rs9939495	3679612	chr16	8985957	9057331	0.33	0.17	0.91	0.37	0.37	0.26	0.65	0.48	0.019	0.038	0.42
ABAT,LOC727757	chr16:8988777	rs2304467	3647459	chr16	8768395	8878422	0.033	0.7	0.36	0.74	0.51	0.075	0.019	0.11	0.39	0.34	0.073
LOC100291668	chrX:51573281	rs1439460	t4008414	chrX	51099815	51139294	0.019	0.78	0.84	0.4	0.13	0.23	0.059	0.88	0.15	0.82	0.51
TMEM186	chr16:9032964	rs8059146	3679511	chr16	8888688	8891468	0.1	0.12	0.019	0.35	0.18	0.49	0.77	0.11	0.65	0.6	0.69
CXorf67	chrX:51573281	rs1439460	3977615	chrX	51149777	51151694	0.046	0.044	0.44	0.97	0.019	0.11	0.21	0.48	0.26	0.88	0.11
CARHSP1,LOC100129895	chr16:9038117	rs12449090	t3679533	chr16	8946832	8962856	0.033	0.2	0.59	0.62	0.2	0.019	0.37	0.87	0.84	0.36	0.26
PMM2	chr16:9040400	rs9932027	3647510	chr16	8891470	8943163	0.043	0.86	0.31	0.21	0.029	0.36	0.8	0.91	0.04	0.019	0.064
ABAT,LOC727757	chr16:9023155	rs11642973	3647446	chr16	8768395	8878422	0.1	0.23	0.12	0.019	0.73	0.73	0.12	0.2	0.63	0.64	0.079
TMEM186	chr16:9032015	rs7190551	3679511	chr16	8888688	8891468	0.1	0.12	0.019	0.35	0.18	0.49	0.77	0.11	0.65	0.6	0.69
CARHSP1,LOC100129895	chr16:9050331	rs12446999	t3679533	chr16	8946832	8962856	0.026	0.25	0.39	0.64	0.21	0.019	0.44	0.83	0.84	0.29	0.3
USP7	chr16:9025523	rs11863279	3679620	chr16	8985957	9057331	0.34	0.28	0.73	0.019	0.87	0.81	0.39	0.82	0.71	0.91	0.3
ABAT,LOC727757	chr16:9032015	rs7190551	3647485	chr16	8768395	8878422	0.71	0.36	0.29	0.25	0.097	0.019	0.68	0.81	0.38	0.94	0.19
PMM2	chr16:9032964	rs8059146	3647533	chr16	8891470	8943163	0.3	0.99	0.35	0.87	0.66	0.38	0.77	0.71	0.019	0.026	0.69
USP7	chr16:9023155	rs11642973	3679575	chr16	8985957	9057331	0.44	0.84	0.31	0.019	0.96	0.59	0.73	0.72	0.27	0.36	0.52
ABAT,LOC727757	chr16:9030993	rs8043595	3647485	chr16	8768395	8878422	0.71	0.36	0.29	0.25	0.096	0.019	0.68	0.8	0.39	0.94	0.2
GRIN2A	chr16:9040400	rs9932027	3679817	chr16	9854106	10277341	0.35	0.055	0.11	0.85	0.16	0.62	0.93	0.37	0.92	0.16	0.019
CARHSP1,LOC100129895	chr16:9020056	rs9933060	3679550	chr16	8946832	8962856	0.21	0.13	0.019	0.065	0.71	0.12	0.68	0.92	0.14	0.99	0.95
PMM2	chr16:9030993	rs8043595	3647533	chr16	8891470	8943163	0.3	1	0.35	0.87	0.66	0.38	0.76	0.72	0.02	0.026	0.69
PMM2	chr16:9035781	rs56410892	3647510	chr16	8891470	8943163	0.044	0.85	0.33	0.21	0.025	0.38	0.83	0.92	0.039	0.02	0.066
PMM2	chr16:9032015	rs7190551	3647533	chr16	8891470	8943163	0.3	0.99	0.35	0.87	0.66	0.38	0.77	0.71	0.02	0.026	0.69
TMEM186	chr16:9050009	rs9939495	3679511	chr16	8888688	8891468	0.068	0.17	0.02	0.45	0.23	0.6	0.45	0.29	0.24	0.35	0.74
TMEM186	chr16:8996636	rs4985062	3679507	chr16	8888688	8891468	0.095	0.18	0.49	0.72	0.27	0.02	0.12	0.77	0.84	0.094	0.69
GRIN2A	chr16:9025523	rs11863279	3679832	chr16	9854106	10277341	0.54	0.87	0.23	0.65	0.071	0.87	0.96	0.02	0.65	0.12	0.06
C16orf68	chr16:9034716	rs11075045	3647374	chr16	8715548	8743501	0.13	0.63	0.28	0.02	0.92	0.4	0.7	0.82	0.73	0.13	0.027
ABAT,LOC727757	chr16:9034716	rs11075045	3647454	chr16	8768395	8878422	0.38	0.1	0.11	0.87	0.46	0.91	0.51	0.82	0.02	0.39	0.72
CARHSP1,LOC100129895	chr16:9025523	rs11863279	3679550	chr16	8946832	8962856	0.2	0.12	0.02	0.062	0.72	0.12	0.69	0.91	0.14	0.99	0.97
LOC100132944	chr16:9036452	rs12446090	3679530	chr16	8941426	8942802	0.02	0.036	0.82	0.75	0.58	0.19	0.75	0.91	0.54	0.34	0.086
C16orf68	chr16:9028645	rs12924995	3647400	chr16	8715548	8743501	0.02	0.12	0.68	0.8	0.19	0.7	0.16	0.59	0.37	0.089	0.25
TMEM186	chr16:9030993	rs8043595	3679511	chr16	8888688	8891468	0.1	0.12	0.02	0.35	0.18	0.49	0.77	0.1	0.65	0.59	0.68
GRIN2A	chr16:9035781	rs56410892	3679817	chr16	9854106	10277341	0.36	0.049	0.11	0.87	0.14	0.68	0.9	0.36	0.94	0.16	0.02
USP7	chr16:9030993	rs8043595	3679620	chr16	8985957	9057331	0.35	0.27	0.72	0.02	0.88	0.84	0.38	0.83	0.72	0.88	0.27
TMEM186	chr16:9036452	rs12446090	3679511	chr16	8888688	8891468	0.83	0.62	0.02	0.085	0.26	0.49	0.77	0.72	0.89	0.36	0.96
TMEM186	chr16:9020056	rs9933060	3679511	chr16	8888688	8891468	0.11	0.12	0.02	0.37	0.18	0.49	0.83	0.12	0.65	0.59	0.67
USP7	chr16:9051353	rs9922395	3679618	chr16	8985957	9057331	0.34	0.39	0.19	0.02	0.18	0.38	0.54	0.28	0.83	0.47	0.13
ABAT,LOC727757	chr16:9049094	rs8054659	3647481	chr16	8768395	8878422	0.067	0.65	0.06	0.23	0.71	0.63	1	0.12	0.6	0.3	0.02
USP7	chr16:9050513	rs28727382	3679618	chr16	8985957	9057331	0.34	0.39	0.19	0.02	0.18	0.38	0.54	0.28	0.83	0.47	0.13
PMM2	chr16:9032964	rs8059146	3647511	chr16	8891470	8943163	0.8	0.28	0.44	0.93	0.25	0.75	0.24	0.68	0.02	0.077	0.25
ABAT,LOC727757	chr16:9035781	rs56410892	3647469	chr16	8768395	8878422	0.67	0.18	0.69	0.67	0.77	0.89	0.44	0.75	0.044	0.82	0.02
PMM2	chr16:9030993	rs8043595	3647511	chr16	8891470	8943163	0.8	0.28	0.45	0.94	0.26	0.76	0.25	0.67	0.02	0.078	0.26
USP7	chr16:9039334	rs11075053	3679618	chr16	8985957	9057331	0.42	0.4	0.2	0.02	0.17	0.53	0.6	0.28	0.97	0.53	0.14
TMEM186	chr16:8988777	rs2304467	3679512	chr16	8888688	8891468	0.19	0.3	0.72	0.98	0.38	0.02	0.87	0.44	0.85	0.16	0.43
GRIN2A	chr16:9020056	rs9933060	3679832	chr16	9854106	10277341	0.53	0.87	0.23	0.64	0.072	0.87	0.97	0.02	0.66	0.12	0.062
USP7	chr16:9034716	rs11075045	3679570	chr16	8985957	9057331	0.4	0.13	0.49	0.5	0.47	0.42	0.97	0.036	0.42	0.02	0.8
GRIN2A	chr16:9027351	rs8045445	3679832	chr16	9854106	10277341	0.54	0.87	0.23	0.64	0.069	0.88	0.96	0.02	0.67	0.11	0.06
GRIN2A	chr16:9029008	rs8061621	3679832	chr16	9854106	10277341	0.54	0.87	0.23	0.64	0.069	0.88	0.96	0.02	0.67	0.11	0.059
USP7	chr16:9042631	rs2086154	3679618	chr16	8985957	9057331	0.39	0.39	0.21	0.02	0.17	0.5	0.57	0.28	0.99	0.52	0.14
PMM2	chr16:9032015	rs7190551	3647511	chr16	8891470	8943163	0.8	0.28	0.44	0.93	0.25	0.75	0.24	0.68	0.02	0.077	0.26
USP7	chr16:9043542	rs7192755	3679618	chr16	8985957	9057331	0.39	0.39	0.2	0.02	0.17	0.49	0.57	0.28	0.98	0.52	0.14
USP7	chr16:9037904	rs8049394	3679618	chr16	8985957	9057331	0.42	0.38	0.2	0.02	0.16	0.53	0.62	0.29	0.95	0.53	0.14
GRIN2A	chr16:9032015	rs7190551	3679832	chr16	9854106	10277341	0.55	0.85	0.22	0.62	0.064	0.89	0.95	0.02	0.67	0.1	0.054
USP7	chr16:9048329	rs6498271	3679620	chr16	8985957	9057331	0.36	0.18	0.57	0.02	0.87	0.9	0.24	0.98	0.82	0.84	0.17
GRIN2A	chr16:9032964	rs8059146	3679832	chr16	9854106	10277341	0.55	0.85	0.22	0.62	0.063	0.89	0.95	0.02	0.67	0.1	0.054
PMM2	chr16:9043215	rs7192015	3647510	chr16	8891470	8943163	0.042	0.85	0.33	0.21	0.024	0.37	0.85	0.93	0.039	0.02	0.062
PMM2	chr16:9043488	rs7192587	3647510	chr16	8891470	8943163	0.043	0.85	0.33	0.21	0.024	0.37	0.85	0.93	0.039	0.02	0.062
GRIN2A	chr16:9030993	rs8043595	3679832	chr16	9854106	10277341	0.55	0.85	0.23	0.62	0.064	0.89	0.96	0.02	0.67	0.1	0.055
C16orf68	chr16:9034826	rs7342770	t3647368	chr16	8715548	8743501	0.17	0.89	0.84	0.61	0.53	0.92	0.62	0.02	0.3	0.12	0.99
PMM2	chr16:9045462	rs9926137	3647510	chr16	8891470	8943163	0.043	0.85	0.33	0.21	0.024	0.37	0.85	0.94	0.04	0.02	0.062
USP7	chr16:9047198	rs9924441	3679618	chr16	8985957	9057331	0.37	0.37	0.21	0.02	0.16	0.45	0.54	0.29	0.94	0.52	0.14
USP7	chr16:9047162	rs9936763	3679626	chr16	8985957	9057331	0.036	0.7	0.89	0.052	0.029	0.95	0.88	0.02	0.31	0.2	0.45
PMM2	chr16:9037835	rs8053087	3647510	chr16	8891470	8943163	0.044	0.85	0.33	0.21	0.025	0.37	0.83	0.94	0.04	0.02	0.064
TMEM186	chr16:9050331	rs12446999	3679511	chr16	8888688	8891468	0.86	0.58	0.02	0.12	0.3	0.35	0.63	0.73	0.93	0.44	0.95
GRIN2A	chr16:9034716	rs11075045	3679817	chr16	9854106	10277341	0.26	0.02	0.05	0.97	0.12	0.63	0.85	0.19	0.62	0.27	0.049
PMM2	chr16:9020056	rs9933060	3647533	chr16	8891470	8943163	0.29	0.98	0.36	0.87	0.67	0.35	0.69	0.73	0.02	0.028	0.7
USP7	chr16:9023155	rs11642973	3679578	chr16	8985957	9057331	0.3	0.61	0.91	0.02	0.36	0.82	0.16	0.6	0.33	0.6	0.57
TMEM186	chr16:9029008	rs8061621	3679511	chr16	8888688	8891468	0.11	0.12	0.02	0.36	0.18	0.49	0.81	0.11	0.65	0.6	0.68
USP7	chr16:9040400	rs9932027	3679620	chr16	8985957	9057331	0.4	0.16	0.6	0.02	0.84	0.87	0.15	0.78	0.89	0.77	0.11
TMEM114	chr16:9047162	rs9936763	3679481	chr16	8619502	8622224	0.24	0.69	0.76	0.73	0.18	0.14	0.46	0.79	0.14	0.02	0.5
USP7	chr16:9049094	rs8054659	3679618	chr16	8985957	9057331	0.29	0.35	0.22	0.021	0.16	0.33	0.44	0.3	0.78	0.5	0.15
TMEM186	chr16:9027351	rs8045445	3679511	chr16	8888688	8891468	0.11	0.12	0.021	0.36	0.18	0.49	0.81	0.11	0.64	0.6	0.68
GRIN2A	chr16:9050513	rs28727382	3679832	chr16	9854106	10277341	0.021	0.92	0.03	0.15	0.17	0.29	0.22	0.25	0.36	0.87	0.021
GRIN2A	chr16:9049094	rs8054659	3679832	chr16	9854106	10277341	0.021	1	0.037	0.21	0.24	0.25	0.26	0.24	0.43	0.77	0.033
PMM2	chr16:9039334	rs11075053	3647534	chr16	8891470	8943163	0.056	0.69	0.33	0.67	0.66	0.061	0.89	0.82	0.79	0.22	0.021
ABAT,LOC727757	chr16:9038779	rs13338372	3647469	chr16	8768395	8878422	0.68	0.18	0.68	0.66	0.77	0.89	0.46	0.74	0.044	0.83	0.021
USP7	chr16:9034826	rs7342770	3679586	chr16	8985957	9057331	0.15	0.77	0.6	0.17	0.76	0.49	0.74	0.021	0.88	0.11	0.088
USP7	chr16:9049094	rs8054659	3679607	chr16	8985957	9057331	0.59	0.4	0.49	0.32	0.28	0.37	0.81	0.19	0.95	0.33	0.021
TMEM114	chr16:9037904	rs8049394	3679480	chr16	8619502	8622224	0.83	0.77	0.54	0.36	0.84	0.08	0.2	0.17	0.74	0.021	0.76
PMM2	chr16:9038779	rs13338372	3647510	chr16	8891470	8943163	0.045	0.85	0.33	0.21	0.025	0.37	0.82	0.94	0.04	0.021	0.064
GRIN2A	chr16:9042631	rs2086154	3679832	chr16	9854106	10277341	0.021	0.91	0.042	0.21	0.22	0.25	0.26	0.24	0.46	0.9	0.029
GRIN2A	chr16:9047198	rs9924441	3679832	chr16	9854106	10277341	0.021	0.91	0.039	0.2	0.23	0.25	0.27	0.24	0.44	0.89	0.033
USP7	chr16:9034716	rs11075045	3679620	chr16	8985957	9057331	0.34	0.21	0.6	0.021	0.83	0.92	0.33	0.81	0.86	0.69	0.23
USP7	chr16:9037835	rs8053087	3679620	chr16	8985957	9057331	0.39	0.16	0.6	0.021	0.84	0.89	0.16	0.8	0.91	0.76	0.11
GRIN2A	chr16:9037835	rs8053087	3679817	chr16	9854106	10277341	0.36	0.048	0.11	0.86	0.15	0.69	0.9	0.37	0.95	0.16	0.021
C16orf72	chr16:9036452	rs12446090	3647633	chr16	9185181	9213554	0.05	0.42	0.99	0.021	0.55	0.82	0.026	0.11	0.68	0.68	0.43
GRIN2A	chr16:9038779	rs13338372	3679817	chr16	9854106	10277341	0.36	0.049	0.11	0.87	0.15	0.68	0.9	0.37	0.93	0.16	0.021
GRIN2A	chr16:9051353	rs9922395	3679832	chr16	9854106	10277341	0.021	0.92	0.031	0.15	0.17	0.29	0.22	0.25	0.36	0.87	0.021
C16orf68	chr16:9020056	rs9933060	3647375	chr16	8715548	8743501	0.15	0.64	0.36	0.39	0.48	0.51	0.021	0.76	0.57	0.28	0.9
ABAT,LOC727757	chr16:9036452	rs12446090	3647446	chr16	8768395	8878422	0.038	0.43	0.33	0.67	0.39	0.1	0.036	0.13	0.54	0.88	0.021
USP7	chr16:9047162	rs9936763	3679620	chr16	8985957	9057331	0.39	0.16	0.6	0.021	0.84	0.89	0.16	0.8	0.9	0.77	0.11
USP7	chr16:9050009	rs9939495	3679620	chr16	8985957	9057331	0.39	0.16	0.61	0.021	0.84	0.88	0.17	0.8	0.9	0.79	0.11
PMM2	chr16:9038882	rs28651477	3647534	chr16	8891470	8943163	0.056	0.69	0.34	0.7	0.67	0.059	0.9	0.83	0.79	0.23	0.021
ABAT,LOC727757	chr16:9038882	rs28651477	t3647421	chr16	8768395	8878422	0.25	0.68	0.93	0.2	0.32	0.94	0.75	0.054	0.86	0.52	0.021
GRIN2A	chr16:9039334	rs11075053	3679832	chr16	9854106	10277341	0.021	0.9	0.042	0.2	0.22	0.25	0.26	0.24	0.46	0.93	0.028
C16orf68	chr16:9036452	rs12446090	3647379	chr16	8715548	8743501	0.74	0.29	0.92	0.92	0.73	0.39	0.59	0.91	0.26	0.87	0.021
LOC100287598,LOC100294352	chr16:9035124	rs1471435	3647610	chr16	9047366	9110963	0.22	0.47	0.94	0.93	0.74	0.021	0.2	0.65	0.32	0.64	0.028
USP7	chr16:9038882	rs28651477	3679618	chr16	8985957	9057331	0.39	0.39	0.22	0.021	0.17	0.53	0.57	0.28	0.98	0.56	0.15
C16orf72	chr16:9028645	rs12924995	3647635	chr16	9185181	9213554	0.031	0.56	0.021	0.36	0.21	0.15	0.32	0.42	0.2	0.25	0.67
CARHSP1,LOC100129895	chr16:9034826	rs7342770	3679537	chr16	8946832	8962856	0.14	0.49	0.021	0.9	0.08	0.084	0.6	0.64	0.45	1	0.27
LOC100130283	chr16:9035781	rs56410892	3647543	chr16	8943217	8954295	0.55	0.47	0.79	0.021	0.89	0.33	1	0.32	0.47	0.21	0.15
USP7	chr16:9045462	rs9926137	3679620	chr16	8985957	9057331	0.4	0.16	0.6	0.021	0.83	0.89	0.16	0.8	0.9	0.76	0.11
USP7	chr16:9043488	rs7192587	3679620	chr16	8985957	9057331	0.4	0.16	0.6	0.021	0.83	0.89	0.16	0.8	0.9	0.76	0.11
USP7	chr16:9043215	rs7192015	3679568	chr16	8985957	9057331	0.4	0.14	0.95	0.7	0.11	0.48	0.99	0.4	0.5	0.021	0.22
USP7	chr16:9043215	rs7192015	3679620	chr16	8985957	9057331	0.4	0.16	0.6	0.021	0.83	0.89	0.16	0.8	0.9	0.75	0.11
USP7	chr16:9043488	rs7192587	3679568	chr16	8985957	9057331	0.4	0.14	0.95	0.7	0.11	0.48	0.99	0.4	0.5	0.021	0.22
USP7	chr16:9038779	rs13338372	3679620	chr16	8985957	9057331	0.39	0.16	0.6	0.021	0.84	0.88	0.16	0.8	0.9	0.76	0.11
USP7	chr16:9038117	rs12449090	3679618	chr16	8985957	9057331	0.021	0.16	0.81	0.11	0.38	0.14	0.053	0.19	0.7	0.58	0.26
PMM2	chr16:9025523	rs11863279	3647533	chr16	8891470	8943163	0.3	0.97	0.35	0.88	0.66	0.37	0.72	0.72	0.021	0.028	0.7
GRIN2A	chr16:9043542	rs7192755	3679832	chr16	9854106	10277341	0.021	0.92	0.043	0.21	0.22	0.25	0.26	0.24	0.46	0.89	0.03
USP7	chr16:9045462	rs9926137	3679568	chr16	8985957	9057331	0.4	0.14	0.95	0.7	0.11	0.48	0.99	0.4	0.5	0.021	0.22
USP7	chr16:9034826	rs7342770	3679575	chr16	8985957	9057331	0.33	0.99	0.9	0.21	0.21	0.27	0.66	0.23	0.96	0.18	0.021
ABAT,LOC727757	chr16:9037835	rs8053087	3647469	chr16	8768395	8878422	0.69	0.18	0.68	0.66	0.78	0.88	0.46	0.75	0.045	0.83	0.021
CXorf67	chrX:51630805	rs5991707	t3977611	chrX	51149777	51151694	0.032	0.099	0.096	0.85	0.53	0.61	0.38	0.46	0.44	0.97	0.021
TMEM186	chr16:9025523	rs11863279	3679511	chr16	8888688	8891468	0.11	0.12	0.021	0.36	0.18	0.49	0.81	0.12	0.65	0.59	0.67
USP7	chr16:9034826	rs7342770	3679570	chr16	8985957	9057331	0.46	0.59	0.75	0.033	0.85	0.84	0.79	0.021	0.49	0.57	0.46
GSPT2	chrX:51573281	rs1439460	3977649	chrX	51486525	51489313	0.36	0.44	0.021	0.64	0.68	0.31	0.68	0.33	1	0.53	0.028
GRIN2A	chr16:9037904	rs8049394	3679832	chr16	9854106	10277341	0.021	0.86	0.041	0.19	0.22	0.24	0.28	0.24	0.45	0.97	0.033
TMEM114	chr16:9038779	rs13338372	3679481	chr16	8619502	8622224	0.23	0.69	0.77	0.73	0.18	0.14	0.47	0.78	0.13	0.021	0.51
GRIN2A	chr16:9038882	rs28651477	3679832	chr16	9854106	10277341	0.021	0.89	0.041	0.2	0.22	0.24	0.26	0.24	0.45	0.95	0.029
GRIN2A	chr16:9043215	rs7192015	3679817	chr16	9854106	10277341	0.36	0.049	0.11	0.86	0.14	0.7	0.91	0.37	0.94	0.15	0.021
GRIN2A	chr16:9043488	rs7192587	3679817	chr16	9854106	10277341	0.36	0.049	0.11	0.86	0.14	0.7	0.91	0.37	0.94	0.15	0.021
ABAT,LOC727757	chr16:9047162	rs9936763	3647469	chr16	8768395	8878422	0.69	0.18	0.67	0.65	0.77	0.87	0.47	0.74	0.044	0.84	0.021
GRIN2A	chr16:9034716	rs11075045	3679879	chr16	9854106	10277341	0.77	0.59	0.22	0.62	0.13	0.14	0.79	0.021	0.96	0.85	0.46
C16orf68	chr16:9025523	rs11863279	3647375	chr16	8715548	8743501	0.15	0.64	0.36	0.39	0.5	0.51	0.021	0.76	0.57	0.27	0.9
GRIN2A	chr16:9040301	rs28523354	3679832	chr16	9854106	10277341	0.021	0.91	0.044	0.2	0.22	0.25	0.27	0.25	0.45	0.91	0.029
GRIN2A	chr16:9045462	rs9926137	3679817	chr16	9854106	10277341	0.36	0.049	0.11	0.86	0.14	0.7	0.91	0.37	0.94	0.15	0.021
PMM2	chr16:9040301	rs28523354	3647534	chr16	8891470	8943163	0.057	0.69	0.33	0.67	0.66	0.061	0.89	0.82	0.79	0.22	0.021
USP7	chr16:9035781	rs56410892	3679568	chr16	8985957	9057331	0.41	0.14	0.95	0.71	0.12	0.48	0.97	0.39	0.49	0.021	0.22
GRIN2A	chr16:9047162	rs9936763	3679817	chr16	9854106	10277341	0.36	0.048	0.11	0.86	0.15	0.68	0.9	0.37	0.94	0.16	0.021
PMM2	chr16:9029008	rs8061621	3647533	chr16	8891470	8943163	0.3	0.98	0.36	0.88	0.67	0.37	0.73	0.72	0.021	0.028	0.71
USP7	chr16:9035781	rs56410892	3679620	chr16	8985957	9057331	0.4	0.16	0.6	0.021	0.84	0.88	0.16	0.8	0.91	0.76	0.11
ABAT,LOC727757	chr16:9050009	rs9939495	3647469	chr16	8768395	8878422	0.69	0.18	0.66	0.64	0.76	0.86	0.48	0.74	0.044	0.84	0.021
GRIN2A	chr16:8988777	rs2304467	3679802	chr16	9847281	9847708	0.021	0.41	0.12	0.9	0.99	0.075	0.44	0.88	0.13	0.17	0.38
GRIN2A	chr16:8988777	rs2304467	t3679801	chr16	9847281	9847708	0.021	0.41	0.12	0.9	0.99	0.075	0.44	0.88	0.13	0.17	0.38
PMM2	chr16:9027351	rs8045445	3647533	chr16	8891470	8943163	0.3	0.98	0.36	0.88	0.67	0.37	0.72	0.72	0.021	0.028	0.71
ABAT,LOC727757	chr16:9029008	rs8061621	3647485	chr16	8768395	8878422	0.73	0.38	0.31	0.24	0.098	0.021	0.66	0.82	0.39	0.96	0.2
C16orf68	chr16:9029008	rs8061621	3647375	chr16	8715548	8743501	0.15	0.64	0.36	0.39	0.48	0.51	0.021	0.76	0.57	0.27	0.9
PMM2	chr16:9047162	rs9936763	3647510	chr16	8891470	8943163	0.045	0.85	0.33	0.21	0.025	0.36	0.82	0.95	0.04	0.021	0.063
GRIN2A	chr16:9048329	rs6498271	3679843	chr16	9854106	10277341	0.38	0.95	0.7	0.27	0.37	0.65	0.66	0.18	0.8	0.2	0.021
C16orf68	chr16:9027351	rs8045445	3647375	chr16	8715548	8743501	0.15	0.64	0.36	0.39	0.48	0.51	0.021	0.76	0.57	0.27	0.9
ABAT,LOC727757	chr16:9043215	rs7192015	3647469	chr16	8768395	8878422	0.69	0.18	0.68	0.66	0.77	0.88	0.46	0.75	0.046	0.84	0.021
ABAT,LOC727757	chr16:9043488	rs7192587	3647469	chr16	8768395	8878422	0.69	0.18	0.68	0.66	0.77	0.88	0.46	0.75	0.046	0.84	0.021
TMEM186	chr16:9038117	rs12449090	3679504	chr16	8888688	8891468	0.021	0.86	0.32	0.91	0.04	0.38	0.22	0.26	0.28	0.28	0.34
ABAT,LOC727757	chr16:9051353	rs9922395	3647484	chr16	8768395	8878422	0.43	0.34	0.49	0.89	0.068	0.4	0.58	0.53	0.84	0.25	0.021
ABAT,LOC727757	chr16:9050513	rs28727382	3647484	chr16	8768395	8878422	0.43	0.34	0.49	0.89	0.068	0.4	0.58	0.53	0.84	0.25	0.021
ABAT,LOC727757	chr16:9045462	rs9926137	3647469	chr16	8768395	8878422	0.69	0.18	0.68	0.65	0.77	0.88	0.46	0.75	0.046	0.84	0.021
TMEM114	chr16:9040400	rs9932027	3679481	chr16	8619502	8622224	0.22	0.67	0.78	0.73	0.17	0.14	0.49	0.78	0.13	0.021	0.5
PMM2	chr16:9042631	rs2086154	3647534	chr16	8891470	8943163	0.06	0.69	0.32	0.68	0.66	0.062	0.87	0.84	0.8	0.23	0.021
ABAT,LOC727757	chr16:9027351	rs8045445	3647485	chr16	8768395	8878422	0.73	0.38	0.31	0.24	0.098	0.021	0.66	0.82	0.39	0.96	0.2
C16orf68	chr16:9032015	rs7190551	3647375	chr16	8715548	8743501	0.14	0.64	0.36	0.39	0.47	0.53	0.021	0.77	0.56	0.26	0.88
C16orf68	chr16:9032964	rs8059146	3647375	chr16	8715548	8743501	0.14	0.64	0.36	0.39	0.47	0.54	0.021	0.77	0.56	0.26	0.88
PMM2	chr16:9037904	rs8049394	3647534	chr16	8891470	8943163	0.052	0.67	0.29	0.63	0.66	0.064	0.9	0.82	0.74	0.21	0.022
TMEM114	chr16:9037835	rs8053087	3679481	chr16	8619502	8622224	0.23	0.69	0.77	0.74	0.18	0.14	0.47	0.78	0.14	0.022	0.51
C16orf72	chr16:9050009	rs9939495	3679645	chr16	9186734	9188411	0.1	0.67	0.022	0.33	0.11	0.29	0.25	0.14	0.34	0.23	0.12
C16orf72	chr16:9050009	rs9939495	t3679643	chr16	9186734	9188411	0.1	0.67	0.022	0.33	0.11	0.29	0.25	0.14	0.34	0.23	0.12
C16orf68	chr16:9030993	rs8043595	3647375	chr16	8715548	8743501	0.15	0.64	0.36	0.39	0.47	0.54	0.022	0.76	0.56	0.26	0.87
C16orf68	chr16:9050331	rs12446999	3647379	chr16	8715548	8743501	0.76	0.32	0.73	0.97	0.94	0.37	0.7	0.96	0.28	0.92	0.022
C16orf68	chr16:9049094	rs8054659	3647369	chr16	8715548	8743501	0.51	0.77	0.36	0.49	0.022	0.63	0.54	0.25	0.96	0.25	0.41
C16orf68	chr16:9047198	rs9924441	3647369	chr16	8715548	8743501	0.48	0.88	0.36	0.49	0.022	0.62	0.6	0.25	0.96	0.3	0.42
C16orf68	chr16:9037904	rs8049394	3647369	chr16	8715548	8743501	0.46	0.95	0.36	0.49	0.022	0.62	0.64	0.25	0.91	0.34	0.43
USP7	chr16:9036452	rs12446090	3679568	chr16	8985957	9057331	0.022	0.8	0.17	0.49	0.7	0.038	0.024	0.21	0.88	0.64	0.11
GRIN2A	chr16:9023155	rs11642973	3679874	chr16	9854106	10277341	0.074	0.33	0.022	0.033	0.71	0.53	0.65	0.18	0.67	0.19	0.47
ABAT,LOC727757	chr16:9049094	rs8054659	3647484	chr16	8768395	8878422	0.39	0.42	0.52	0.93	0.078	0.44	0.62	0.5	0.87	0.23	0.022
TMEM114	chr16:9045462	rs9926137	3679481	chr16	8619502	8622224	0.23	0.69	0.78	0.74	0.17	0.14	0.47	0.78	0.14	0.022	0.51
CARHSP1,LOC100129895	chr16:9034716	rs11075045	3679550	chr16	8946832	8962856	0.13	0.08	0.022	0.063	0.71	0.16	0.93	0.65	0.15	0.94	0.64
GSPT2	chrX:51572573	rs5991737	3977649	chrX	51486525	51489313	0.37	0.44	0.022	0.63	0.67	0.32	0.69	0.32	0.99	0.54	0.028
USP7	chr16:9037835	rs8053087	3679568	chr16	8985957	9057331	0.41	0.15	0.95	0.71	0.11	0.48	0.98	0.4	0.5	0.022	0.22
GRIN2A	chr16:9038882	rs28651477	3679838	chr16	9854106	10277341	0.03	0.56	0.16	0.4	0.73	0.55	0.18	0.75	0.19	0.83	0.022
C16orf68	chr16:9034826	rs7342770	3647384	chr16	8715548	8743501	0.065	0.58	0.48	0.92	0.11	0.86	0.032	0.17	0.59	0.022	0.27
GRIN2A	chr16:9040400	rs9932027	3679834	chr16	9854106	10277341	0.69	0.39	0.4	0.81	0.13	0.77	0.56	0.083	0.38	0.1	0.022
ABAT,LOC727757	chr16:9025523	rs11863279	3647485	chr16	8768395	8878422	0.74	0.39	0.3	0.24	0.1	0.022	0.65	0.82	0.39	0.96	0.2
USP7	chr16:9040400	rs9932027	3679568	chr16	8985957	9057331	0.42	0.15	0.95	0.71	0.13	0.51	0.95	0.43	0.49	0.022	0.21
CARHSP1,LOC100129895	chr16:9050513	rs28727382	3679540	chr16	8946832	8962856	0.46	0.6	0.8	0.33	0.78	0.022	0.3	0.47	0.85	0.91	0.58
TMEM114	chr16:9043488	rs7192587	3679481	chr16	8619502	8622224	0.23	0.68	0.78	0.74	0.17	0.14	0.47	0.78	0.14	0.022	0.51
USP7	chr16:9038779	rs13338372	3679568	chr16	8985957	9057331	0.42	0.15	0.96	0.71	0.12	0.49	0.97	0.4	0.5	0.022	0.21
TMEM114	chr16:9043215	rs7192015	3679481	chr16	8619502	8622224	0.23	0.68	0.78	0.74	0.17	0.14	0.47	0.78	0.14	0.022	0.51
CARHSP1,LOC100129895	chr16:9051353	rs9922395	3679540	chr16	8946832	8962856	0.46	0.6	0.8	0.33	0.78	0.022	0.3	0.47	0.85	0.91	0.59
ABAT,LOC727757	chr16:9035781	rs56410892	3647453	chr16	8768395	8878422	0.85	0.97	0.95	0.7	0.022	0.67	0.86	0.16	0.18	0.3	0.042
PMM2	chr16:9043542	rs7192755	3647534	chr16	8891470	8943163	0.062	0.7	0.31	0.67	0.66	0.063	0.86	0.85	0.8	0.23	0.022
LOC100130283	chr16:9043215	rs7192015	3647543	chr16	8943217	8954295	0.54	0.47	0.77	0.022	0.9	0.33	0.98	0.32	0.46	0.2	0.15
LOC100130283	chr16:9043488	rs7192587	3647543	chr16	8943217	8954295	0.54	0.47	0.77	0.022	0.9	0.33	0.98	0.32	0.46	0.2	0.15
USP7	chr16:9035124	rs1471435	3679586	chr16	8985957	9057331	0.022	0.069	0.86	0.97	0.19	0.53	0.023	0.49	0.37	0.2	0.37
GRIN2A	chr16:8988777	rs2304467	3679826	chr16	9854106	10277341	0.023	0.49	0.13	0.49	0.91	0.022	0.061	0.29	0.83	0.26	0.29
LOC100287598,LOC100294352	chr16:8988777	rs2304467	3647616	chr16	9047366	9110963	0.27	0.54	0.022	0.28	0.079	0.94	0.53	0.35	0.87	0.64	0.13
ABAT,LOC727757	chr16:9039334	rs11075053	t3647421	chr16	8768395	8878422	0.26	0.71	0.93	0.23	0.32	0.95	0.76	0.057	0.84	0.5	0.022
LOC100130283	chr16:9045462	rs9926137	3647543	chr16	8943217	8954295	0.54	0.47	0.77	0.022	0.9	0.33	0.99	0.32	0.46	0.2	0.15
USP7	chr16:9023155	rs11642973	3679574	chr16	8985957	9057331	0.25	0.76	0.38	0.022	0.41	0.95	0.35	0.81	0.45	0.34	0.66
ABAT,LOC727757	chr16:9034826	rs7342770	3647449	chr16	8768395	8878422	0.26	0.46	0.022	0.91	0.45	0.6	0.61	0.69	0.48	0.084	0.088
TMEM186	chr16:9035124	rs1471435	3679506	chr16	8888688	8891468	0.42	0.26	0.1	0.36	0.69	0.5	0.5	0.27	0.75	0.09	0.022
ABAT,LOC727757	chr16:9020056	rs9933060	3647485	chr16	8768395	8878422	0.74	0.39	0.31	0.23	0.1	0.022	0.65	0.83	0.39	0.96	0.2
C16orf68	chr16:9038882	rs28651477	3647369	chr16	8715548	8743501	0.48	0.96	0.39	0.47	0.022	0.6	0.6	0.25	0.92	0.34	0.4
ABAT,LOC727757	chr16:9043215	rs7192015	3647453	chr16	8768395	8878422	0.84	0.97	0.96	0.69	0.022	0.68	0.83	0.16	0.18	0.3	0.043
ABAT,LOC727757	chr16:9043488	rs7192587	3647453	chr16	8768395	8878422	0.84	0.97	0.96	0.69	0.022	0.68	0.83	0.16	0.18	0.3	0.043
GRIN2A	chr16:9040301	rs28523354	3679838	chr16	9854106	10277341	0.029	0.55	0.17	0.38	0.72	0.56	0.18	0.75	0.19	0.81	0.022
LOC100130283	chr16:9037835	rs8053087	3647543	chr16	8943217	8954295	0.55	0.46	0.78	0.022	0.9	0.33	1	0.31	0.46	0.2	0.15
USP7	chr16:9047162	rs9936763	3679568	chr16	8985957	9057331	0.42	0.15	0.96	0.71	0.11	0.49	0.98	0.4	0.51	0.022	0.21
GRIN2A	chr16:9050009	rs9939495	3679817	chr16	9854106	10277341	0.36	0.048	0.11	0.87	0.16	0.68	0.9	0.38	0.92	0.16	0.022
GRIN2A	chr16:9039334	rs11075053	3679838	chr16	9854106	10277341	0.029	0.56	0.16	0.39	0.71	0.56	0.17	0.74	0.19	0.83	0.022
C16orf72	chr16:9038117	rs12449090	3647633	chr16	9185181	9213554	0.039	0.43	0.99	0.022	0.5	0.7	0.029	0.16	0.66	0.66	0.4
GRIN2A	chr16:9048329	rs6498271	3679817	chr16	9854106	10277341	0.28	0.022	0.077	0.99	0.19	0.61	0.8	0.32	0.94	0.23	0.031
LOC100132944	chr16:9038117	rs12449090	3679530	chr16	8941426	8942802	0.022	0.045	0.93	0.75	0.49	0.15	0.68	0.84	0.54	0.39	0.11
LOC100130283	chr16:9038779	rs13338372	3647543	chr16	8943217	8954295	0.55	0.47	0.78	0.022	0.9	0.33	1	0.31	0.46	0.21	0.15
TMEM114	chr16:9035781	rs56410892	3679481	chr16	8619502	8622224	0.23	0.68	0.79	0.73	0.18	0.14	0.47	0.78	0.13	0.022	0.53
LOC100130283	chr16:9032964	rs8059146	3647543	chr16	8943217	8954295	0.84	0.22	0.81	0.022	0.5	0.55	0.98	0.4	0.84	0.27	0.63
ABAT,LOC727757	chr16:9037835	rs8053087	3647453	chr16	8768395	8878422	0.85	0.97	0.96	0.69	0.022	0.67	0.84	0.16	0.18	0.3	0.042
ABAT,LOC727757	chr16:9045462	rs9926137	3647453	chr16	8768395	8878422	0.84	0.97	0.96	0.69	0.022	0.68	0.83	0.16	0.18	0.3	0.043
GRIN2A	chr16:9034716	rs11075045	3679834	chr16	9854106	10277341	0.43	0.18	0.15	0.87	0.1	0.86	0.76	0.022	0.97	0.11	0.023
ABAT,LOC727757	chr16:9040301	rs28523354	t3647421	chr16	8768395	8878422	0.26	0.72	0.92	0.23	0.32	0.95	0.76	0.058	0.86	0.5	0.022
GRIN2A	chr16:9040400	rs9932027	3679843	chr16	9854106	10277341	0.47	0.73	0.68	0.18	0.29	0.64	0.71	0.22	0.67	0.14	0.022
PMM2	chr16:9040400	rs9932027	3647512	chr16	8891470	8943163	0.12	0.53	0.93	0.69	0.35	0.2	0.37	0.41	0.53	0.82	0.022
C16orf72	chr16:9047162	rs9936763	3679645	chr16	9186734	9188411	0.1	0.66	0.022	0.34	0.11	0.3	0.26	0.14	0.33	0.23	0.12
C16orf72	chr16:9047162	rs9936763	t3679643	chr16	9186734	9188411	0.1	0.66	0.022	0.34	0.11	0.3	0.26	0.14	0.33	0.23	0.12
TMEM114	chr16:9038882	rs28651477	3679480	chr16	8619502	8622224	0.84	0.73	0.51	0.34	0.86	0.095	0.19	0.17	0.72	0.022	0.8
C16orf72	chr16:9050331	rs12446999	3647633	chr16	9185181	9213554	0.046	0.59	0.96	0.033	0.43	0.71	0.022	0.16	0.67	0.69	0.42
USP7	chr16:9034826	rs7342770	3679600	chr16	8985957	9057331	0.056	0.84	0.16	0.032	0.88	0.5	0.91	0.022	0.43	0.23	0.29
LOC100130283	chr16:9032015	rs7190551	3647543	chr16	8943217	8954295	0.84	0.22	0.81	0.022	0.5	0.55	0.98	0.39	0.84	0.27	0.63
ABAT,LOC727757	chr16:9038882	rs28651477	3647467	chr16	8768395	8878422	0.97	0.92	0.31	0.54	0.34	0.41	0.9	0.14	0.97	0.91	0.023
GRIN2A	chr16:9035781	rs56410892	3679834	chr16	9854106	10277341	0.69	0.37	0.39	0.81	0.12	0.83	0.59	0.078	0.4	0.095	0.023
PMM2	chr16:9050009	rs9939495	3647512	chr16	8891470	8943163	0.13	0.58	0.93	0.67	0.32	0.22	0.39	0.47	0.48	0.9	0.023
LOC100130283	chr16:9048329	rs6498271	3647543	chr16	8943217	8954295	0.65	0.32	0.99	0.023	0.75	0.44	0.99	0.28	0.68	0.2	0.3
LOC100287598,LOC100294352	chr16:9038117	rs12449090	3647612	chr16	9047366	9110963	0.12	0.78	0.86	0.57	0.65	0.82	0.22	0.58	0.9	0.66	0.023
USP7	chr16:9050009	rs9939495	3679626	chr16	8985957	9057331	0.039	0.69	0.88	0.056	0.031	0.96	0.87	0.023	0.32	0.21	0.46
C16orf72	chr16:9035781	rs56410892	3647654	chr16	9185181	9213554	0.15	0.11	0.9	0.49	0.19	0.023	0.83	0.5	0.88	0.72	0.7
C16orf72	chr16:9045462	rs9926137	3679645	chr16	9186734	9188411	0.097	0.65	0.023	0.35	0.11	0.3	0.27	0.15	0.32	0.23	0.12
C16orf72	chr16:9045462	rs9926137	t3679643	chr16	9186734	9188411	0.097	0.65	0.023	0.35	0.11	0.3	0.27	0.15	0.32	0.23	0.12
USP7	chr16:9034826	rs7342770	3679626	chr16	8985957	9057331	0.043	0.7	0.34	0.62	0.12	0.034	0.61	0.023	0.061	0.36	0.7
GRIN2A	chr16:9028645	rs12924995	3679878	chr16	9854106	10277341	0.038	0.055	0.62	0.74	0.96	0.023	0.042	0.89	0.98	0.16	0.72
C16orf72	chr16:9043215	rs7192015	3647654	chr16	9185181	9213554	0.15	0.11	0.9	0.5	0.2	0.023	0.82	0.51	0.9	0.72	0.71
GRIN2A	chr16:9028645	rs12924995	3679879	chr16	9854106	10277341	0.37	0.24	0.56	0.41	0.4	0.023	0.82	0.14	0.62	0.53	0.76
TMEM186	chr16:9038882	rs28651477	3679511	chr16	8888688	8891468	0.62	0.17	0.26	0.16	0.023	0.65	0.67	0.62	0.8	0.39	0.9
USP7	chr16:9023155	rs11642973	3679589	chr16	8985957	9057331	0.57	0.41	0.82	0.023	0.34	0.22	0.46	0.98	0.54	0.3	0.63
C16orf72	chr16:9048329	rs6498271	3679645	chr16	9186734	9188411	0.1	0.69	0.023	0.3	0.048	0.27	0.24	0.12	0.48	0.26	0.13
C16orf72	chr16:9048329	rs6498271	t3679643	chr16	9186734	9188411	0.1	0.69	0.023	0.3	0.048	0.27	0.24	0.12	0.48	0.26	0.13
C16orf72	chr16:9043488	rs7192587	3647654	chr16	9185181	9213554	0.15	0.11	0.9	0.5	0.2	0.023	0.82	0.51	0.9	0.72	0.71
C16orf72	chr16:9037835	rs8053087	3647654	chr16	9185181	9213554	0.15	0.11	0.9	0.51	0.2	0.023	0.82	0.51	0.89	0.72	0.71
C16orf72	chr16:9043488	rs7192587	3679645	chr16	9186734	9188411	0.097	0.65	0.023	0.36	0.11	0.3	0.27	0.15	0.32	0.23	0.12
C16orf72	chr16:9043488	rs7192587	t3679643	chr16	9186734	9188411	0.097	0.65	0.023	0.36	0.11	0.3	0.27	0.15	0.32	0.23	0.12
C16orf72	chr16:9043215	rs7192015	3679645	chr16	9186734	9188411	0.097	0.65	0.023	0.36	0.11	0.3	0.27	0.15	0.32	0.23	0.12
C16orf72	chr16:9043215	rs7192015	t3679643	chr16	9186734	9188411	0.097	0.65	0.023	0.36	0.11	0.3	0.27	0.15	0.32	0.23	0.12
C16orf72	chr16:9045462	rs9926137	3647654	chr16	9185181	9213554	0.15	0.11	0.9	0.5	0.2	0.023	0.82	0.51	0.9	0.72	0.71
ABAT,LOC727757	chr16:9038779	rs13338372	3647453	chr16	8768395	8878422	0.85	0.98	0.95	0.7	0.023	0.67	0.85	0.15	0.18	0.3	0.042
ABAT,LOC727757	chr16:8988777	rs2304467	3647472	chr16	8768395	8878422	0.19	0.67	0.87	0.52	0.68	0.086	0.046	0.4	0.14	0.98	0.023
ABAT,LOC727757	chr16:9032964	rs8059146	3647472	chr16	8768395	8878422	0.5	0.089	0.69	0.53	0.93	0.51	0.39	0.17	0.056	0.77	0.023
LOC100287598,LOC100294352	chr16:9048329	rs6498271	3647612	chr16	9047366	9110963	0.82	0.95	0.062	0.56	0.62	0.91	0.26	0.023	0.93	0.94	0.45
LOC100130283	chr16:9030993	rs8043595	3647543	chr16	8943217	8954295	0.84	0.23	0.81	0.023	0.5	0.55	0.97	0.4	0.84	0.27	0.63
ABAT,LOC727757	chr16:9050331	rs12446999	3647451	chr16	8768395	8878422	0.038	0.062	0.45	0.88	0.36	0.72	0.26	0.57	0.77	0.65	0.023
USP7	chr16:9050009	rs9939495	3679568	chr16	8985957	9057331	0.42	0.15	0.96	0.71	0.11	0.51	0.98	0.41	0.51	0.023	0.2
GRIN2A	chr16:9048329	rs6498271	3679834	chr16	9854106	10277341	0.53	0.22	0.32	0.94	0.17	0.79	0.66	0.062	0.53	0.14	0.023
C16orf72	chr16:9040400	rs9932027	3647654	chr16	9185181	9213554	0.16	0.12	0.91	0.52	0.2	0.023	0.82	0.52	0.87	0.71	0.7
C16orf72	chr16:9037835	rs8053087	3679645	chr16	9186734	9188411	0.099	0.65	0.023	0.35	0.11	0.3	0.26	0.14	0.32	0.23	0.12
C16orf72	chr16:9037835	rs8053087	t3679643	chr16	9186734	9188411	0.099	0.65	0.023	0.35	0.11	0.3	0.26	0.14	0.32	0.23	0.12
ABAT,LOC727757	chr16:9028645	rs12924995	3647446	chr16	8768395	8878422	0.023	0.6	0.26	0.88	0.59	0.077	0.031	0.11	0.4	0.74	0.05
ABAT,LOC727757	chr16:9032015	rs7190551	3647472	chr16	8768395	8878422	0.5	0.089	0.69	0.53	0.93	0.51	0.39	0.17	0.056	0.78	0.023
LOC100130283	chr16:9047162	rs9936763	3647543	chr16	8943217	8954295	0.55	0.47	0.77	0.023	0.9	0.33	1	0.31	0.45	0.21	0.15
ABAT,LOC727757	chr16:8988777	rs2304467	3647456	chr16	8768395	8878422	0.026	0.88	0.32	0.67	0.95	0.023	0.036	0.18	0.87	0.14	0.1
GRIN2A	chr16:9042631	rs2086154	3679838	chr16	9854106	10277341	0.03	0.56	0.16	0.39	0.72	0.56	0.18	0.75	0.19	0.81	0.023
PMM2	chr16:9050009	rs9939495	3647510	chr16	8891470	8943163	0.045	0.85	0.32	0.2	0.026	0.36	0.8	0.96	0.041	0.023	0.061
GSPT2	chrX:51573281	rs1439460	3977650	chrX	51486525	51489313	1	0.5	0.36	0.28	0.55	0.47	0.023	0.62	0.86	0.96	0.99
GRIN2A	chr16:9037835	rs8053087	3679834	chr16	9854106	10277341	0.69	0.37	0.39	0.81	0.12	0.83	0.58	0.081	0.4	0.096	0.023
ABAT,LOC727757	chr16:9042631	rs2086154	t3647421	chr16	8768395	8878422	0.25	0.71	0.94	0.23	0.32	0.95	0.75	0.056	0.86	0.49	0.023
GRIN2A	chr16:9038779	rs13338372	3679834	chr16	9854106	10277341	0.69	0.37	0.39	0.82	0.12	0.82	0.58	0.081	0.39	0.097	0.023
TMEM186	chr16:9043542	rs7192755	3679511	chr16	8888688	8891468	0.61	0.17	0.26	0.17	0.023	0.64	0.62	0.61	0.75	0.4	0.92
C16orf72	chr16:9038779	rs13338372	3679645	chr16	9186734	9188411	0.1	0.65	0.023	0.35	0.11	0.3	0.26	0.14	0.32	0.23	0.12
C16orf72	chr16:9038779	rs13338372	t3679643	chr16	9186734	9188411	0.1	0.65	0.023	0.35	0.11	0.3	0.26	0.14	0.32	0.23	0.12
CXorf67	chrX:51628952	rs11795748	t3977611	chrX	51149777	51151694	0.034	0.1	0.096	0.84	0.53	0.62	0.38	0.47	0.42	0.95	0.023
TMEM186	chr16:9039334	rs11075053	3679511	chr16	8888688	8891468	0.61	0.16	0.26	0.16	0.023	0.65	0.61	0.6	0.76	0.4	0.9
CARHSP1,LOC100129895	chr16:9036452	rs12446090	t3679533	chr16	8946832	8962856	0.043	0.18	0.74	0.62	0.19	0.023	0.28	1	0.84	0.33	0.25
C16orf72	chr16:9038779	rs13338372	3647654	chr16	9185181	9213554	0.15	0.11	0.9	0.51	0.2	0.023	0.82	0.51	0.89	0.72	0.7
TMEM186	chr16:9042631	rs2086154	3679511	chr16	8888688	8891468	0.61	0.17	0.26	0.16	0.023	0.64	0.62	0.61	0.75	0.4	0.92
ABAT,LOC727757	chr16:9047162	rs9936763	3647453	chr16	8768395	8878422	0.85	0.98	0.96	0.7	0.023	0.67	0.84	0.15	0.18	0.3	0.041
ABAT,LOC727757	chr16:9032964	rs8059146	3647469	chr16	8768395	8878422	0.59	0.18	0.65	0.76	0.82	0.98	0.25	0.65	0.043	0.58	0.023
ABAT,LOC727757	chr16:9037904	rs8049394	t3647421	chr16	8768395	8878422	0.27	0.69	0.9	0.22	0.31	0.98	0.78	0.057	0.82	0.51	0.023
C16orf72	chr16:9047162	rs9936763	3647654	chr16	9185181	9213554	0.15	0.11	0.9	0.52	0.2	0.023	0.81	0.51	0.9	0.72	0.71
TMEM114	chr16:9039334	rs11075053	3679480	chr16	8619502	8622224	0.85	0.74	0.51	0.35	0.83	0.086	0.19	0.17	0.73	0.023	0.8
CXorf67	chrX:51628658	rs12843252	t3977611	chrX	51149777	51151694	0.034	0.1	0.097	0.84	0.53	0.62	0.38	0.48	0.42	0.95	0.023
LOC100130283	chr16:9035124	rs1471435	3647543	chr16	8943217	8954295	0.52	0.77	0.5	0.023	0.83	0.61	0.08	0.3	0.3	0.57	0.12
CXorf67	chrX:51630805	rs5991707	3977613	chrX	51149777	51151694	0.32	0.83	0.032	0.63	0.61	0.11	0.59	0.27	0.79	1	0.023
ABAT,LOC727757	chr16:9032015	rs7190551	3647469	chr16	8768395	8878422	0.59	0.18	0.65	0.76	0.82	0.98	0.25	0.65	0.043	0.58	0.023
GRIN2A	chr16:9038779	rs13338372	3679843	chr16	9854106	10277341	0.48	0.76	0.67	0.18	0.28	0.7	0.7	0.22	0.68	0.13	0.024
GRIN2A	chr16:9035781	rs56410892	3679843	chr16	9854106	10277341	0.47	0.76	0.66	0.17	0.28	0.7	0.68	0.21	0.69	0.13	0.024
USP7	chr16:9048329	rs6498271	3679612	chr16	8985957	9057331	0.42	0.19	1	0.4	0.48	0.29	0.49	0.43	0.024	0.045	0.45
GRIN2A	chr16:8996636	rs4985062	3679878	chr16	9854106	10277341	0.047	0.093	0.56	0.71	0.84	0.024	0.041	0.9	0.99	0.16	0.74
GRIN2A	chr16:9043542	rs7192755	3679838	chr16	9854106	10277341	0.031	0.56	0.17	0.39	0.72	0.57	0.18	0.76	0.19	0.81	0.024
CXorf67	chrX:51581211	rs7061919	3977613	chrX	51149777	51151694	0.31	0.81	0.032	0.66	0.6	0.11	0.58	0.27	0.78	0.99	0.024
C16orf68	chr16:9036452	rs12446090	3647384	chr16	8715548	8743501	0.024	0.29	0.71	0.84	0.85	0.63	0.12	0.88	0.57	0.025	0.65
ABAT,LOC727757	chr16:9050513	rs28727382	3647467	chr16	8768395	8878422	0.89	0.88	0.38	0.6	0.29	0.32	0.69	0.17	0.93	0.88	0.024
TMEM186	chr16:9028645	rs12924995	3679511	chr16	8888688	8891468	0.95	0.63	0.024	0.071	0.17	0.55	0.88	0.95	0.49	0.24	0.87
C16orf72	chr16:9034826	rs7342770	3647636	chr16	9185181	9213554	0.37	0.078	0.84	0.31	0.53	0.54	0.88	0.17	0.71	0.16	0.024
GRIN2A	chr16:9035124	rs1471435	3679826	chr16	9854106	10277341	0.061	0.82	0.17	0.5	0.92	0.024	0.078	0.28	0.67	0.77	0.31
PMM2	chr16:9047162	rs9936763	3647512	chr16	8891470	8943163	0.12	0.57	0.94	0.67	0.33	0.21	0.39	0.44	0.51	0.86	0.024
GRIN2A	chr16:9043215	rs7192015	3679834	chr16	9854106	10277341	0.7	0.37	0.4	0.81	0.12	0.84	0.58	0.081	0.4	0.094	0.024
LOC100287598,LOC100294352	chr16:8996636	rs4985062	3647612	chr16	9047366	9110963	0.14	0.58	0.77	0.59	0.63	0.74	0.25	0.51	0.71	0.53	0.024
GRIN2A	chr16:9043488	rs7192587	3679834	chr16	9854106	10277341	0.7	0.37	0.4	0.81	0.12	0.84	0.58	0.081	0.4	0.094	0.024
ABAT,LOC727757	chr16:8988777	rs2304467	3647451	chr16	8768395	8878422	0.036	0.024	0.46	0.85	0.91	0.41	0.29	0.93	0.67	0.35	0.063
ABAT,LOC727757	chr16:9051353	rs9922395	3647467	chr16	8768395	8878422	0.89	0.88	0.38	0.6	0.29	0.32	0.69	0.17	0.93	0.88	0.024
CXorf67	chrX:51581376	rs7056700	3977613	chrX	51149777	51151694	0.31	0.81	0.032	0.66	0.6	0.11	0.58	0.27	0.78	0.99	0.024
ABAT,LOC727757	chr16:9038882	rs28651477	3647472	chr16	8768395	8878422	0.45	0.76	0.48	0.39	0.58	0.47	0.49	0.06	0.66	0.75	0.024
ABAT,LOC727757	chr16:9039334	rs11075053	3647467	chr16	8768395	8878422	0.97	0.93	0.31	0.55	0.34	0.4	0.89	0.15	0.99	0.87	0.024
CXorf67	chrX:51581757	rs12853137	t3977611	chrX	51149777	51151694	0.035	0.1	0.095	0.83	0.53	0.63	0.39	0.49	0.42	0.94	0.024
GRIN2A	chr16:9050009	rs9939495	3679843	chr16	9854106	10277341	0.49	0.77	0.68	0.19	0.29	0.71	0.73	0.24	0.67	0.14	0.024
CXorf67	chrX:51581211	rs7061919	t3977611	chrX	51149777	51151694	0.035	0.1	0.094	0.83	0.53	0.64	0.39	0.49	0.42	0.93	0.024
GRIN2A	chr16:9045462	rs9926137	3679834	chr16	9854106	10277341	0.7	0.37	0.4	0.81	0.12	0.84	0.58	0.082	0.4	0.094	0.024
CXorf67	chrX:51581376	rs7056700	t3977611	chrX	51149777	51151694	0.035	0.1	0.095	0.83	0.53	0.63	0.39	0.49	0.42	0.94	0.024
TMEM114	chr16:9040301	rs28523354	3679480	chr16	8619502	8622224	0.86	0.74	0.5	0.36	0.83	0.083	0.19	0.18	0.73	0.024	0.8
CARHSP1,LOC100129895	chr16:8996636	rs4985062	3679557	chr16	8946832	8962856	0.34	0.22	0.93	0.024	0.36	0.8	0.093	0.16	0.27	0.31	0.47
GRIN2A	chr16:9047162	rs9936763	3679843	chr16	9854106	10277341	0.48	0.76	0.68	0.18	0.28	0.71	0.71	0.23	0.68	0.13	0.024
TMEM114	chr16:9042631	rs2086154	3679480	chr16	8619502	8622224	0.84	0.73	0.51	0.36	0.84	0.088	0.2	0.16	0.72	0.024	0.81
GRIN2A	chr16:9037904	rs8049394	3679838	chr16	9854106	10277341	0.029	0.53	0.16	0.38	0.71	0.54	0.18	0.75	0.18	0.86	0.024
GRIN2A	chr16:9037835	rs8053087	3679843	chr16	9854106	10277341	0.48	0.76	0.67	0.18	0.28	0.71	0.7	0.22	0.69	0.13	0.024
ABAT,LOC727757	chr16:9040400	rs9932027	3647453	chr16	8768395	8878422	0.85	0.98	0.93	0.72	0.024	0.66	0.85	0.16	0.17	0.3	0.042
CXorf67	chrX:51581757	rs12853137	3977613	chrX	51149777	51151694	0.31	0.81	0.032	0.66	0.6	0.11	0.58	0.27	0.79	1	0.024
PMM2	chr16:9029008	rs8061621	3647511	chr16	8891470	8943163	0.8	0.28	0.46	0.92	0.26	0.77	0.26	0.67	0.024	0.081	0.27
ABAT,LOC727757	chr16:9040301	rs28523354	3647467	chr16	8768395	8878422	0.97	0.95	0.31	0.55	0.34	0.39	0.87	0.15	1	0.87	0.024
GRIN2A	chr16:9047162	rs9936763	3679834	chr16	9854106	10277341	0.69	0.37	0.4	0.81	0.13	0.82	0.58	0.084	0.39	0.099	0.024
C16orf68	chr16:9038117	rs12449090	3647379	chr16	8715548	8743501	0.8	0.39	0.73	0.92	0.85	0.41	0.63	0.99	0.26	0.99	0.024
USP7	chr16:9028645	rs12924995	3679626	chr16	8985957	9057331	0.14	0.6	0.65	0.54	0.1	0.024	0.25	0.044	0.75	0.41	0.91
CXorf67	chrX:51585484	rs12353683	t3977611	chrX	51149777	51151694	0.035	0.1	0.097	0.83	0.53	0.62	0.38	0.48	0.41	0.95	0.024
LOC100130283	chr16:9034716	rs11075045	t3647541	chr16	8943217	8954295	0.43	0.97	0.9	0.024	0.8	0.36	0.87	0.73	0.44	0.039	0.82
GRIN2A	chr16:9034716	rs11075045	3679848	chr16	9854106	10277341	0.094	0.34	0.25	0.13	0.29	0.99	0.39	0.038	0.52	0.51	0.024
CXorf67	chrX:51592979	rs7880576	t3977611	chrX	51149777	51151694	0.035	0.1	0.097	0.83	0.53	0.62	0.38	0.48	0.41	0.95	0.024
C16orf68	chr16:9050331	rs12446999	3647384	chr16	8715548	8743501	0.03	0.18	0.69	0.9	0.75	0.54	0.17	0.97	0.6	0.024	0.74
TMEM186	chr16:9040301	rs28523354	3679511	chr16	8888688	8891468	0.61	0.16	0.26	0.16	0.024	0.64	0.62	0.6	0.76	0.39	0.9
CXorf67	chrX:51601126	rs5991738	t3977611	chrX	51149777	51151694	0.035	0.1	0.097	0.83	0.53	0.62	0.38	0.48	0.41	0.95	0.024
C16orf72	chr16:9040400	rs9932027	3679645	chr16	9186734	9188411	0.1	0.67	0.024	0.38	0.11	0.3	0.26	0.14	0.31	0.23	0.12
C16orf72	chr16:9040400	rs9932027	t3679643	chr16	9186734	9188411	0.1	0.67	0.024	0.38	0.11	0.3	0.26	0.14	0.31	0.23	0.12
CXorf67	chrX:51610969	rs5991739	t3977611	chrX	51149777	51151694	0.035	0.1	0.097	0.83	0.53	0.62	0.38	0.48	0.41	0.95	0.024
PMM2	chr16:9038779	rs13338372	3647512	chr16	8891470	8943163	0.12	0.55	0.94	0.67	0.33	0.21	0.39	0.43	0.53	0.83	0.024
CXorf67	chrX:51628952	rs11795748	3977613	chrX	51149777	51151694	0.3	0.81	0.032	0.65	0.6	0.11	0.59	0.27	0.79	1	0.024
ABAT,LOC727757	chr16:9030993	rs8043595	3647472	chr16	8768395	8878422	0.5	0.089	0.68	0.53	0.93	0.51	0.39	0.17	0.056	0.77	0.024
CXorf67	chrX:51621856	rs60919030	t3977611	chrX	51149777	51151694	0.035	0.1	0.097	0.83	0.53	0.62	0.38	0.48	0.41	0.95	0.024
LOC100130283	chr16:9025523	rs11863279	3647543	chr16	8943217	8954295	0.84	0.23	0.81	0.024	0.51	0.56	0.98	0.37	0.85	0.28	0.64
CXorf67	chrX:51628658	rs12843252	3977613	chrX	51149777	51151694	0.3	0.8	0.032	0.65	0.6	0.11	0.59	0.27	0.79	1	0.024
ABAT,LOC727757	chr16:9038882	rs28651477	3647480	chr16	8768395	8878422	0.041	0.78	0.33	0.045	0.84	0.81	0.47	0.077	0.37	0.18	0.024
PMM2	chr16:9027351	rs8045445	3647511	chr16	8891470	8943163	0.79	0.28	0.46	0.92	0.26	0.77	0.26	0.66	0.024	0.082	0.27
USP7	chr16:9035124	rs1471435	3679568	chr16	8985957	9057331	0.044	0.83	0.27	0.97	0.27	0.077	0.024	0.43	0.81	0.74	0.12
TMEM186	chr16:9050009	rs9939495	3679508	chr16	8888688	8891468	0.17	0.29	0.78	0.057	0.11	0.74	0.74	0.74	0.024	0.74	0.39
C16orf72	chr16:8996636	rs4985062	3647653	chr16	9185181	9213554	0.024	0.16	0.39	0.2	0.66	0.51	0.54	0.029	0.79	0.38	0.68
ABAT,LOC727757	chr16:9043542	rs7192755	t3647421	chr16	8768395	8878422	0.25	0.7	0.94	0.23	0.32	0.95	0.75	0.055	0.87	0.49	0.024
TMEM114	chr16:9043542	rs7192755	3679480	chr16	8619502	8622224	0.85	0.73	0.51	0.36	0.84	0.088	0.2	0.16	0.71	0.024	0.82
CXorf67	chrX:51610969	rs5991739	3977613	chrX	51149777	51151694	0.3	0.8	0.032	0.65	0.6	0.11	0.59	0.27	0.8	1	0.024
CXorf67	chrX:51621856	rs60919030	3977613	chrX	51149777	51151694	0.3	0.8	0.032	0.65	0.6	0.11	0.59	0.27	0.8	1	0.024
CXorf67	chrX:51585484	rs12353683	3977613	chrX	51149777	51151694	0.3	0.8	0.032	0.65	0.6	0.11	0.59	0.27	0.8	1	0.024
CXorf67	chrX:51592979	rs7880576	3977613	chrX	51149777	51151694	0.3	0.8	0.032	0.65	0.6	0.11	0.59	0.27	0.8	1	0.024
CXorf67	chrX:51601126	rs5991738	3977613	chrX	51149777	51151694	0.3	0.8	0.032	0.65	0.6	0.11	0.59	0.27	0.8	1	0.024
CXorf67	chrX:51608351	rs7886851	t3977611	chrX	51149777	51151694	0.035	0.1	0.097	0.83	0.53	0.62	0.38	0.48	0.41	0.95	0.024
C16orf72	chr16:9050009	rs9939495	3647654	chr16	9185181	9213554	0.15	0.11	0.9	0.53	0.2	0.024	0.8	0.52	0.91	0.71	0.71
C16orf72	chr16:9035781	rs56410892	3679645	chr16	9186734	9188411	0.099	0.64	0.024	0.36	0.11	0.3	0.26	0.15	0.31	0.23	0.12
C16orf72	chr16:9035781	rs56410892	t3679643	chr16	9186734	9188411	0.099	0.64	0.024	0.36	0.11	0.3	0.26	0.15	0.31	0.23	0.12
CXorf67	chrX:51608351	rs7886851	3977613	chrX	51149777	51151694	0.3	0.8	0.032	0.66	0.6	0.11	0.59	0.27	0.8	1	0.024
CXorf67	chrX:51625979	rs7052927	3977613	chrX	51149777	51151694	0.3	0.8	0.032	0.66	0.6	0.11	0.59	0.27	0.8	1	0.024
CXorf67	chrX:51626142	rs7053197	3977613	chrX	51149777	51151694	0.3	0.8	0.032	0.66	0.6	0.11	0.59	0.27	0.8	1	0.024
ABAT,LOC727757	chr16:9034826	rs7342770	3647453	chr16	8768395	8878422	0.54	0.75	0.59	0.35	0.024	0.21	0.86	0.099	0.65	0.42	0.24
GRIN2A	chr16:9034716	rs11075045	3679832	chr16	9854106	10277341	0.6	0.68	0.19	0.47	0.029	0.97	0.98	0.024	0.88	0.07	0.031
GRIN2A	chr16:9034826	rs7342770	3679810	chr16	9853149	9853406	0.26	0.95	0.43	0.024	0.17	0.81	0.41	0.54	0.29	0.48	0.57
CXorf67	chrX:51625979	rs7052927	t3977611	chrX	51149777	51151694	0.035	0.1	0.097	0.83	0.53	0.62	0.38	0.48	0.41	0.95	0.024
CXorf67	chrX:51626142	rs7053197	t3977611	chrX	51149777	51151694	0.035	0.1	0.097	0.83	0.53	0.62	0.38	0.48	0.41	0.95	0.024
ABAT,LOC727757	chr16:9030993	rs8043595	3647469	chr16	8768395	8878422	0.59	0.18	0.65	0.76	0.82	0.99	0.25	0.65	0.044	0.58	0.024
PMM2	chr16:9037835	rs8053087	3647512	chr16	8891470	8943163	0.12	0.56	0.94	0.67	0.33	0.21	0.4	0.42	0.53	0.83	0.024
ABAT,LOC727757	chr16:9034716	rs11075045	3647453	chr16	8768395	8878422	0.9	0.57	0.85	0.55	0.024	0.67	0.73	0.28	0.47	0.61	0.13
LOC100130283	chr16:9050009	rs9939495	3647543	chr16	8943217	8954295	0.54	0.48	0.76	0.024	0.92	0.33	0.99	0.3	0.44	0.21	0.15
TMEM186	chr16:8996636	rs4985062	3679508	chr16	8888688	8891468	0.11	0.54	0.29	0.16	0.4	0.53	0.86	0.54	0.8	0.13	0.025
TMEM186	chr16:9037904	rs8049394	3679511	chr16	8888688	8891468	0.63	0.16	0.27	0.18	0.025	0.65	0.63	0.6	0.75	0.41	0.89
GRIN2A	chr16:8996636	rs4985062	3679872	chr16	9854106	10277341	0.063	0.069	0.12	0.36	0.15	0.068	0.95	0.75	0.025	0.042	0.63
C16orf68	chr16:9049094	rs8054659	3647386	chr16	8715548	8743501	0.18	0.59	0.98	0.21	0.092	0.025	0.42	0.063	0.58	0.76	0.075
ABAT,LOC727757	chr16:9035124	rs1471435	3647484	chr16	8768395	8878422	0.025	0.84	0.78	0.75	0.6	0.086	0.029	0.89	0.88	0.38	0.025
PMM2	chr16:9045462	rs9926137	3647512	chr16	8891470	8943163	0.12	0.55	0.94	0.67	0.33	0.21	0.4	0.42	0.53	0.83	0.025
TMEM186	chr16:9040400	rs9932027	3679508	chr16	8888688	8891468	0.17	0.29	0.78	0.057	0.12	0.73	0.71	0.78	0.025	0.71	0.4
PMM2	chr16:9047198	rs9924441	3647534	chr16	8891470	8943163	0.065	0.68	0.28	0.65	0.66	0.067	0.84	0.84	0.78	0.23	0.025
GRIN2A	chr16:8988777	rs2304467	3679878	chr16	9854106	10277341	0.036	0.12	1	0.62	0.66	0.025	0.048	0.95	0.82	0.18	0.41
TMEM186	chr16:9047198	rs9924441	3679511	chr16	8888688	8891468	0.64	0.18	0.26	0.18	0.025	0.62	0.63	0.61	0.69	0.41	0.91
TMEM186	chr16:8988777	rs2304467	t3679503	chr16	8888688	8891468	0.044	1	0.025	0.87	0.52	0.13	0.55	0.51	0.9	0.34	0.56
PMM2	chr16:9043488	rs7192587	3647512	chr16	8891470	8943163	0.12	0.55	0.94	0.67	0.33	0.21	0.4	0.42	0.53	0.83	0.025
TMEM114	chr16:9047198	rs9924441	3679480	chr16	8619502	8622224	0.85	0.75	0.53	0.36	0.85	0.082	0.22	0.16	0.72	0.025	0.82
PMM2	chr16:9043215	rs7192015	3647512	chr16	8891470	8943163	0.12	0.55	0.94	0.67	0.33	0.21	0.4	0.42	0.53	0.82	0.025
ABAT,LOC727757	chr16:9050009	rs9939495	3647453	chr16	8768395	8878422	0.85	0.98	0.96	0.7	0.025	0.68	0.83	0.15	0.17	0.29	0.04
TMEM186	chr16:9051353	rs9922395	3679511	chr16	8888688	8891468	0.6	0.17	0.23	0.14	0.025	0.57	0.53	0.53	0.52	0.37	0.9
TMEM186	chr16:9050513	rs28727382	3679511	chr16	8888688	8891468	0.6	0.17	0.23	0.14	0.025	0.57	0.53	0.53	0.52	0.37	0.9
USP7	chr16:9039334	rs11075053	t3679564	chr16	8985957	9057331	0.27	0.82	0.68	0.14	0.6	0.43	0.88	0.19	0.6	0.3	0.025
GRIN2A	chr16:9045462	rs9926137	3679843	chr16	9854106	10277341	0.49	0.76	0.67	0.17	0.27	0.72	0.7	0.22	0.69	0.13	0.025
GRIN2A	chr16:9043215	rs7192015	3679843	chr16	9854106	10277341	0.49	0.76	0.67	0.17	0.27	0.72	0.7	0.22	0.69	0.13	0.025
GRIN2A	chr16:9043488	rs7192587	3679843	chr16	9854106	10277341	0.49	0.76	0.67	0.17	0.27	0.72	0.7	0.22	0.69	0.13	0.025
GRIN2A	chr16:9048329	rs6498271	3679832	chr16	9854106	10277341	0.64	0.8	0.26	0.63	0.069	0.88	0.78	0.025	0.48	0.077	0.036
GRIN2A	chr16:9050513	rs28727382	3679838	chr16	9854106	10277341	0.04	0.65	0.17	0.35	0.63	0.61	0.21	0.65	0.15	0.82	0.025
GSPT2	chrX:51572573	rs5991737	3977650	chrX	51486525	51489313	0.98	0.49	0.35	0.28	0.55	0.46	0.025	0.62	0.85	0.98	0.99
CARHSP1,LOC100129895	chr16:9049094	rs8054659	3679542	chr16	8946832	8962856	0.025	0.65	0.037	0.91	0.13	0.071	0.98	0.88	0.44	0.65	0.56
GRIN2A	chr16:9034826	rs7342770	3679878	chr16	9854106	10277341	0.087	0.19	0.94	0.31	0.96	0.13	0.6	0.025	0.86	0.42	0.28
PMM2	chr16:9023155	rs11642973	t3647504	chr16	8891470	8943163	0.68	0.54	0.66	0.53	0.56	0.9	0.025	0.037	0.84	0.36	0.099
ABAT,LOC727757	chr16:9025523	rs11863279	3647451	chr16	8768395	8878422	0.54	0.27	0.38	0.27	0.23	0.72	0.88	0.29	0.32	0.7	0.025
GRIN2A	chr16:9051353	rs9922395	3679838	chr16	9854106	10277341	0.04	0.65	0.17	0.35	0.63	0.61	0.21	0.65	0.15	0.82	0.025
MAGED1	chrX:51616151	rs6614508	3977665	chrX	51521645	51645442	0.55	0.39	0.2	0.68	0.19	0.14	1	0.79	0.025	0.7	0.12
C16orf68	chr16:9048329	rs6498271	3647375	chr16	8715548	8743501	0.1	0.9	0.36	0.52	0.41	0.72	0.025	0.93	0.54	0.29	0.89
LOC100130283	chr16:9029008	rs8061621	3647543	chr16	8943217	8954295	0.85	0.22	0.81	0.025	0.5	0.57	0.99	0.37	0.85	0.28	0.65
ABAT,LOC727757	chr16:9042631	rs2086154	3647467	chr16	8768395	8878422	0.98	0.94	0.31	0.55	0.34	0.39	0.87	0.14	1	0.88	0.025
TMEM186	chr16:9025523	rs11863279	3679507	chr16	8888688	8891468	0.89	0.59	0.82	0.47	0.98	0.18	0.78	0.13	0.37	0.91	0.025
TMEM186	chr16:9049094	rs8054659	3679511	chr16	8888688	8891468	0.64	0.2	0.26	0.2	0.025	0.58	0.65	0.62	0.6	0.41	0.95
C16orf68	chr16:9042631	rs2086154	3647369	chr16	8715548	8743501	0.46	0.94	0.36	0.48	0.025	0.6	0.62	0.25	0.92	0.33	0.41
ABAT,LOC727757	chr16:9037904	rs8049394	3647467	chr16	8768395	8878422	0.98	0.92	0.29	0.55	0.33	0.39	0.88	0.14	0.98	0.86	0.025
USP7	chr16:9034716	rs11075045	3679603	chr16	8985957	9057331	0.75	0.51	0.64	0.5	0.24	0.16	0.072	0.34	0.23	0.025	0.88
C16orf68	chr16:9043542	rs7192755	3647369	chr16	8715548	8743501	0.46	0.93	0.36	0.48	0.025	0.6	0.62	0.25	0.92	0.32	0.41
LOC100130283	chr16:9027351	rs8045445	3647543	chr16	8943217	8954295	0.85	0.22	0.81	0.025	0.5	0.57	0.99	0.37	0.85	0.28	0.65
USP7	chr16:9038117	rs12449090	3679568	chr16	8985957	9057331	0.025	0.8	0.19	0.5	0.83	0.032	0.029	0.23	0.86	0.73	0.11
CXorf67	chrX:51573281	rs1439460	t3977611	chrX	51149777	51151694	0.046	0.12	0.086	0.78	0.46	0.83	0.54	0.63	0.49	0.73	0.025
C16orf72	chr16:9035124	rs1471435	t3647632	chr16	9185181	9213554	0.025	0.54	0.3	0.16	0.82	0.31	0.18	0.23	0.62	0.37	0.22
C16orf68	chr16:9039334	rs11075053	3647369	chr16	8715548	8743501	0.45	0.97	0.36	0.48	0.025	0.59	0.64	0.25	0.89	0.34	0.42
GRIN2A	chr16:9050009	rs9939495	3679834	chr16	9854106	10277341	0.69	0.37	0.41	0.82	0.13	0.82	0.57	0.088	0.38	0.1	0.025
PMM2	chr16:9035781	rs56410892	3647512	chr16	8891470	8943163	0.12	0.54	0.94	0.67	0.34	0.2	0.39	0.4	0.55	0.8	0.025
ABAT,LOC727757	chr16:9039334	rs11075053	3647472	chr16	8768395	8878422	0.45	0.78	0.49	0.4	0.59	0.48	0.47	0.063	0.67	0.7	0.025
TMEM186	chr16:9047162	rs9936763	3679508	chr16	8888688	8891468	0.17	0.29	0.78	0.057	0.11	0.73	0.72	0.76	0.025	0.72	0.39
LOC100132944	chr16:9035781	rs56410892	3679526	chr16	8941426	8942802	0.68	0.84	0.29	0.77	0.95	0.78	0.71	0.69	0.025	0.16	0.85
CARHSP1,LOC100129895	chr16:9023155	rs11642973	3679537	chr16	8946832	8962856	0.074	0.74	0.025	0.25	0.088	0.32	0.18	0.71	0.4	0.74	0.054
LOC100132944	chr16:9040400	rs9932027	3679526	chr16	8941426	8942802	0.65	0.85	0.31	0.78	0.95	0.8	0.71	0.71	0.025	0.16	0.87
USP7	chr16:9034716	rs11075045	3679568	chr16	8985957	9057331	0.45	0.21	0.93	0.86	0.18	0.34	0.91	0.17	0.41	0.025	0.63
C16orf68	chr16:8988777	rs2304467	3647384	chr16	8715548	8743501	0.025	0.14	0.56	0.61	0.84	0.52	0.16	0.64	0.49	0.13	0.61
TMEM186	chr16:9027351	rs8045445	3679507	chr16	8888688	8891468	0.9	0.59	0.81	0.47	0.98	0.19	0.78	0.13	0.37	0.9	0.025
USP7	chr16:9047198	rs9924441	3679565	chr16	8985957	9057331	0.23	0.025	0.82	0.71	0.72	0.99	0.54	0.58	0.69	0.11	0.8
CARHSP1,LOC100129895	chr16:9037904	rs8049394	3679540	chr16	8946832	8962856	0.54	0.47	0.9	0.29	0.77	0.025	0.39	0.54	0.99	0.99	0.56
TMEM186	chr16:9029008	rs8061621	3679507	chr16	8888688	8891468	0.9	0.59	0.81	0.48	0.97	0.2	0.77	0.13	0.37	0.9	0.025
ABAT,LOC727757	chr16:9050513	rs28727382	3647472	chr16	8768395	8878422	0.53	0.58	0.59	0.43	0.53	0.62	0.44	0.07	0.83	0.64	0.025
LOC100132944	chr16:9043488	rs7192587	3679526	chr16	8941426	8942802	0.67	0.84	0.31	0.79	0.94	0.79	0.69	0.68	0.025	0.16	0.85
LOC100132944	chr16:9043215	rs7192015	3679526	chr16	8941426	8942802	0.67	0.84	0.31	0.79	0.94	0.79	0.69	0.68	0.025	0.16	0.85
C16orf68	chr16:9040301	rs28523354	3647369	chr16	8715548	8743501	0.45	0.96	0.36	0.47	0.025	0.58	0.64	0.26	0.9	0.33	0.42
LOC100132944	chr16:9045462	rs9926137	3679526	chr16	8941426	8942802	0.67	0.84	0.31	0.79	0.94	0.79	0.69	0.68	0.025	0.16	0.85
ABAT,LOC727757	chr16:9051353	rs9922395	3647472	chr16	8768395	8878422	0.53	0.59	0.59	0.43	0.53	0.62	0.44	0.07	0.83	0.64	0.025
TMEM186	chr16:9023155	rs11642973	3679504	chr16	8888688	8891468	0.25	0.83	0.4	0.98	0.98	0.8	0.4	0.025	0.1	0.97	0.87
LOC100130283	chr16:9040400	rs9932027	3647543	chr16	8943217	8954295	0.55	0.47	0.77	0.025	0.9	0.32	0.99	0.32	0.47	0.21	0.15
LOC100132944	chr16:9038779	rs13338372	3679526	chr16	8941426	8942802	0.68	0.84	0.3	0.78	0.94	0.78	0.7	0.68	0.025	0.16	0.85
PMM2	chr16:9025523	rs11863279	3647511	chr16	8891470	8943163	0.78	0.27	0.47	0.92	0.27	0.78	0.26	0.66	0.025	0.082	0.27
CARHSP1,LOC100129895	chr16:9039334	rs11075053	3679540	chr16	8946832	8962856	0.54	0.5	0.89	0.3	0.75	0.025	0.4	0.51	0.96	0.97	0.56
C16orf68	chr16:9051353	rs9922395	3647369	chr16	8715548	8743501	0.43	0.85	0.36	0.53	0.026	0.54	0.63	0.27	0.95	0.26	0.43
TMEM186	chr16:9038779	rs13338372	3679508	chr16	8888688	8891468	0.17	0.3	0.78	0.057	0.11	0.74	0.7	0.78	0.026	0.71	0.39
CXorf67	chrX:51572573	rs5991737	t3977611	chrX	51149777	51151694	0.047	0.13	0.087	0.79	0.46	0.84	0.54	0.64	0.5	0.72	0.026
CARHSP1,LOC100129895	chr16:9038882	rs28651477	3679540	chr16	8946832	8962856	0.55	0.49	0.89	0.3	0.77	0.026	0.43	0.53	0.94	0.97	0.56
C16orf68	chr16:9050513	rs28727382	3647369	chr16	8715548	8743501	0.43	0.86	0.36	0.53	0.026	0.54	0.63	0.27	0.95	0.26	0.43
USP7	chr16:9037904	rs8049394	t3679564	chr16	8985957	9057331	0.27	0.84	0.66	0.13	0.58	0.42	0.86	0.19	0.61	0.3	0.026
ABAT,LOC727757	chr16:9039334	rs11075053	3647480	chr16	8768395	8878422	0.042	0.81	0.33	0.054	0.83	0.81	0.47	0.081	0.38	0.17	0.026
LOC100132944	chr16:9037835	rs8053087	3679526	chr16	8941426	8942802	0.68	0.84	0.3	0.78	0.94	0.78	0.69	0.68	0.026	0.16	0.85
ABAT,LOC727757	chr16:9020056	rs9933060	3647469	chr16	8768395	8878422	0.59	0.19	0.64	0.76	0.82	0.98	0.26	0.63	0.044	0.57	0.026
TMEM186	chr16:9049094	rs8054659	3679506	chr16	8888688	8891468	0.058	0.74	0.37	0.79	0.52	0.45	0.88	0.13	0.026	0.17	0.83
USP7	chr16:9040301	rs28523354	t3679564	chr16	8985957	9057331	0.27	0.83	0.67	0.14	0.6	0.43	0.88	0.21	0.59	0.3	0.026
USP7	chr16:9039334	rs11075053	3679611	chr16	8985957	9057331	0.5	0.89	0.27	0.2	0.67	0.18	0.64	0.23	0.37	0.17	0.026
ABAT,LOC727757	chr16:9025523	rs11863279	3647469	chr16	8768395	8878422	0.58	0.19	0.65	0.76	0.81	0.99	0.26	0.63	0.044	0.57	0.026
GRIN2A	chr16:9047198	rs9924441	3679838	chr16	9854106	10277341	0.033	0.55	0.17	0.38	0.73	0.57	0.2	0.76	0.19	0.81	0.026
ABAT,LOC727757	chr16:9025523	rs11863279	3647472	chr16	8768395	8878422	0.48	0.1	0.7	0.51	0.91	0.49	0.4	0.16	0.055	0.79	0.026
USP7	chr16:9042631	rs2086154	t3679564	chr16	8985957	9057331	0.26	0.82	0.67	0.14	0.6	0.45	0.92	0.2	0.57	0.3	0.026
C16orf72	chr16:9036452	rs12446090	t3679643	chr16	9186734	9188411	0.12	0.62	0.94	0.54	1	0.75	0.027	0.026	0.93	0.92	0.49
C16orf72	chr16:9036452	rs12446090	3679645	chr16	9186734	9188411	0.12	0.62	0.94	0.54	1	0.75	0.027	0.026	0.93	0.92	0.49
ABAT,LOC727757	chr16:9040301	rs28523354	3647472	chr16	8768395	8878422	0.45	0.79	0.49	0.4	0.59	0.49	0.46	0.064	0.68	0.69	0.026
LOC100132944	chr16:9047162	rs9936763	3679526	chr16	8941426	8942802	0.67	0.85	0.31	0.79	0.93	0.79	0.68	0.67	0.026	0.16	0.85
CARHSP1,LOC100129895	chr16:9048329	rs6498271	3679557	chr16	8946832	8962856	0.048	0.49	0.37	0.026	0.33	0.39	0.21	0.49	0.24	0.28	0.15
ABAT,LOC727757	chr16:9029008	rs8061621	3647472	chr16	8768395	8878422	0.49	0.098	0.68	0.52	0.92	0.51	0.4	0.16	0.056	0.79	0.026
TMEM186	chr16:9045462	rs9926137	3679508	chr16	8888688	8891468	0.17	0.29	0.78	0.057	0.11	0.74	0.7	0.79	0.026	0.7	0.38
ABAT,LOC727757	chr16:9047198	rs9924441	t3647421	chr16	8768395	8878422	0.25	0.68	0.93	0.22	0.32	0.98	0.74	0.056	0.91	0.47	0.026
C16orf68	chr16:9050331	rs12446999	3647392	chr16	8715548	8743501	0.19	0.61	0.38	0.86	0.89	0.25	0.026	0.31	0.41	0.43	0.68
ABAT,LOC727757	chr16:9020056	rs9933060	3647451	chr16	8768395	8878422	0.54	0.27	0.38	0.27	0.23	0.71	0.87	0.29	0.32	0.69	0.026
USP7	chr16:9040301	rs28523354	3679611	chr16	8985957	9057331	0.5	0.89	0.26	0.19	0.66	0.18	0.63	0.24	0.38	0.17	0.026
USP7	chr16:9042631	rs2086154	3679611	chr16	8985957	9057331	0.49	0.9	0.26	0.2	0.67	0.19	0.67	0.22	0.39	0.17	0.026
TMEM186	chr16:9043488	rs7192587	3679508	chr16	8888688	8891468	0.17	0.29	0.78	0.057	0.11	0.74	0.7	0.79	0.026	0.7	0.38
ABAT,LOC727757	chr16:9027351	rs8045445	3647472	chr16	8768395	8878422	0.49	0.098	0.68	0.52	0.92	0.5	0.4	0.16	0.055	0.79	0.026
MAGED1	chrX:51573281	rs1439460	3977688	chrX	51521645	51645442	0.42	0.86	0.026	0.84	0.44	0.086	0.44	0.76	0.62	0.87	0.98
ABAT,LOC727757	chr16:9048329	rs6498271	3647469	chr16	8768395	8878422	0.64	0.2	0.71	0.74	0.81	0.88	0.37	0.65	0.048	0.7	0.026
TMEM186	chr16:9043215	rs7192015	3679508	chr16	8888688	8891468	0.17	0.29	0.78	0.057	0.11	0.74	0.7	0.79	0.026	0.7	0.38
PMM2	chr16:9020056	rs9933060	3647511	chr16	8891470	8943163	0.78	0.27	0.47	0.91	0.26	0.79	0.28	0.66	0.026	0.084	0.26
CARHSP1,LOC100129895	chr16:9040301	rs28523354	3679540	chr16	8946832	8962856	0.54	0.51	0.88	0.3	0.75	0.026	0.4	0.51	0.96	0.96	0.58
ABAT,LOC727757	chr16:9029008	rs8061621	3647469	chr16	8768395	8878422	0.59	0.19	0.65	0.76	0.83	0.98	0.26	0.63	0.044	0.57	0.026
ABAT,LOC727757	chr16:9042631	rs2086154	3647472	chr16	8768395	8878422	0.45	0.78	0.5	0.4	0.59	0.5	0.46	0.062	0.68	0.69	0.026
GRIN2A	chr16:9032964	rs8059146	3679834	chr16	9854106	10277341	0.4	0.16	0.2	0.95	0.17	0.76	0.82	0.045	0.79	0.18	0.026
PMM2	chr16:9048329	rs6498271	3647512	chr16	8891470	8943163	0.19	0.54	0.99	0.94	0.21	0.14	0.39	0.41	0.94	0.73	0.026
ABAT,LOC727757	chr16:9037904	rs8049394	3647472	chr16	8768395	8878422	0.45	0.77	0.47	0.39	0.58	0.5	0.47	0.06	0.67	0.7	0.026
[truncated: 5,243 more rows]
