# Supplementary material for: USP7/Maged1-mediated H2A monoubiquitination in the paraventricular thalamus: an epigenetic mechanism involved in cocaine use disorder
Source: Nat Commun. 2023 Dec 20;14:8481. doi: 10.1038/s41467-023-44120-2 (PMC10733359; doi:10.1038/s41467-023-44120-2)
Supplement: Supplementary file 7 — Supplementary Data 4 [file 41467_2023_44120_MOESM7_ESM.xlsx]

## Sheet: Sheet1
CHR	POS	GENE	SNP	REF	ALT	N	Z	P	BH	PHENOTYPE
X	51546467	MAGED1	rs12841213	G	C	250	2.05092	0.0402751	0.0691419	1st cocaine use to CUD
X	51546795	MAGED1	rs4986553	T	C	250	-2.00034	0.0454639	0.0691419	1st cocaine use to CUD
X	51547342	MAGED1	rs149123978	C	T	251	0.809457	0.418253	0.439886	1st cocaine use to CUD
X	51549260	MAGED1	rs145367362	A	G	251	0.809457	0.418253	0.439886	1st cocaine use to CUD
X	51549359	MAGED1	rs137957949	G	C	251	0.809457	0.418253	0.439886	1st cocaine use to CUD
X	51552884	MAGED1	rs5991735	A	G	249	-2.00034	0.0454639	0.0691419	1st cocaine use to CUD
X	51553273	MAGED1	rs5951078	C	G	249	-2.00034	0.0454639	0.0691419	1st cocaine use to CUD
X	51554254	MAGED1	rs12392286	A	G	251	0.809457	0.418253	0.439886	1st cocaine use to CUD
X	51554723	MAGED1	rs12833735	T	G	250	2.05092	0.0402751	0.0691419	1st cocaine use to CUD
X	51555651	MAGED1	rs5951079	G	A	241	-1.88131	0.0599298	0.0830845	1st cocaine use to CUD
X	51561551	MAGED1	rs150934079	A	C	251	0.809457	0.418253	0.439886	1st cocaine use to CUD
X	51563336	MAGED1	rs4986554	A	G	249	-1.93592	0.0528781	0.0767991	1st cocaine use to CUD
X	51565634	MAGED1	rs1595679	A	G	249	-2.14129	0.0322503	0.0691419	1st cocaine use to CUD
X	51565806	MAGED1	rs150818059	T	C	239	0.32256	0.747029	0.759479	1st cocaine use to CUD
X	51570562	MAGED1	rs56706863	G	A	250	2.05092	0.0402751	0.0691419	1st cocaine use to CUD
X	51572573	MAGED1	rs5991737	A	C	238	2.70672	0.00679514	0.0259065	1st cocaine use to CUD
X	51572834	MAGED1	rs12852833	G	A	250	2.05092	0.0402751	0.0691419	1st cocaine use to CUD
X	51572937	MAGED1	rs150276297	C	G	239	0.32256	0.747029	0.759479	1st cocaine use to CUD
X	51573281	MAGED1	rs1439460	T	A	238	2.61297	0.0089759	0.0322076	1st cocaine use to CUD
X	51573682	MAGED1	rs5951064	G	A	237	-1.65811	0.0972953	0.121123	1st cocaine use to CUD
X	51574595	MAGED1	rs7878444	T	G	250	2.05092	0.0402751	0.0691419	1st cocaine use to CUD
X	51575197	MAGED1	rs113903308	T	C	250	2.05092	0.0402751	0.0691419	1st cocaine use to CUD
X	51580297	MAGED1	rs5951083	T	A	161	-1.80994	0.0703058	0.089347	1st cocaine use to CUD
X	51581211	MAGED1	rs7061919	C	T	162	2.76454	0.00570035	0.0231814	1st cocaine use to CUD
X	51581376	MAGED1	rs7056700	A	G	161	2.76454	0.00570035	0.0231814	1st cocaine use to CUD
X	51581757	MAGED1	rs12853137	A	C	161	2.76454	0.00570035	0.0231814	1st cocaine use to CUD
X	51581783	MAGED1	rs12863962	C	T	241	1.81384	0.0697025	0.089347	1st cocaine use to CUD
X	51583100	MAGED1	rs12834215	T	C	175	2.06691	0.0387424	0.0691419	1st cocaine use to CUD
X	51585484	MAGED1	rs12353683	C	T	173	2.92624	0.0034309	0.0231814	1st cocaine use to CUD
X	51588325	MAGED1	rs9887044	A	G	251	0.811119	0.417298	0.439886	1st cocaine use to CUD
X	51592979	MAGED1	rs7880576	T	G	161	2.8505	0.004365	0.0231814	1st cocaine use to CUD
X	51597168	MAGED1	rs1371283	T	G	175	2.08013	0.0375136	0.0691419	1st cocaine use to CUD
X	51600709	MAGED1	rs4133299	C	T	161	-1.84446	0.0651156	0.0882678	1st cocaine use to CUD
X	51601126	MAGED1	rs5991738	G	C	161	2.8505	0.004365	0.0231814	1st cocaine use to CUD
X	51605371	MAGED1	rs2083324	C	T	161	-2.10235	0.035523	0.0691419	1st cocaine use to CUD
X	51608351	MAGED1	rs7886851	G	A	172	2.93494	0.00333617	0.0231814	1st cocaine use to CUD
X	51609873	MAGED1	rs1992271	T	A	161	-2.12731	0.0333947	0.0691419	1st cocaine use to CUD
X	51610969	MAGED1	rs5991739	A	G	173	2.82414	0.0047407	0.0231814	1st cocaine use to CUD
X	51611936	MAGED1	rs4986555	A	G	172	-2.22998	0.0257489	0.0691419	1st cocaine use to CUD
X	51612293	MAGED1	rs28367476	G	A	251	0.811119	0.417298	0.439886	1st cocaine use to CUD
X	51615868	MAGED1	rs1130004	G	T	175	2.02995	0.0423619	0.0691419	1st cocaine use to CUD
X	51616127	MAGED1	rs1048437	A	C	154	-1.91074	0.0560377	0.0794954	1st cocaine use to CUD
X	51616151	MAGED1	rs6614508	T	A	104	-2.81075	0.00494261	0.0231814	1st cocaine use to CUD
X	51618983	MAGED1	rs5951087	G	A	171	-2.11455	0.0344681	0.0691419	1st cocaine use to CUD
X	51620567	MAGED1	rs73204564	T	C	164	1.82579	0.0678823	0.089347	1st cocaine use to CUD
X	51621856	MAGED1	rs60919030	T	A	173	2.84555	0.00443353	0.0231814	1st cocaine use to CUD
X	51624793	MAGED1	rs12834190	G	A	175	2.02995	0.0423619	0.0691419	1st cocaine use to CUD
X	51625979	MAGED1	rs7052927	G	A	170	2.84555	0.00443353	0.0231814	1st cocaine use to CUD
X	51626142	MAGED1	rs7053197	G	A	171	2.84555	0.00443353	0.0231814	1st cocaine use to CUD
X	51626534	MAGED1	rs28538558	A	G	250	0.810216	0.417816	0.439886	1st cocaine use to CUD
X	51628658	MAGED1	rs12843252	A	T	160	2.77338	0.00554771	0.0231814	1st cocaine use to CUD
X	51628824	MAGED1	rs5991741	G	A	157	-2.01084	0.0443421	0.0691419	1st cocaine use to CUD
X	51628952	MAGED1	rs11795748	T	C	160	2.77338	0.00554771	0.0231814	1st cocaine use to CUD
X	51630805	MAGED1	rs5991707	A	T	158	2.77338	0.00554771	0.0231814	1st cocaine use to CUD
X	51632257	MAGED1	rs5991742	T	C	158	-1.99108	0.0464724	0.0691419	1st cocaine use to CUD
X	51633963	MAGED1	rs11796891	C	T	250	0.810216	0.417816	0.439886	1st cocaine use to CUD
X	51637471	MAGED1	rs12837412	T	C	175	2.07542	0.037948	0.0691419	1st cocaine use to CUD
X	51637551	MAGED1	rs12835969	A	G	175	2.07542	0.037948	0.0691419	1st cocaine use to CUD
X	51641607	MAGED1	rs35559927	T	C	175	2.07542	0.037948	0.0691419	1st cocaine use to CUD
X	51644748	MAGED1	rs3199687	A	C	238	0.227764	0.81983	0.81983	1st cocaine use to CUD
X	51645065	MAGED1	rs35860208	C	G	174	2.07542	0.037948	0.0691419	1st cocaine use to CUD
16	8985081	USP7	rs254953	C	T	260	-0.481276	0.630321	0.988003	1st cocaine use to CUD
16	8985092	USP7	rs148800930	T	C	260	-0.466976	0.640517	0.988003	1st cocaine use to CUD
16	8988135	USP7	rs899253	C	A	260	-0.436094	0.662768	0.988003	1st cocaine use to CUD
16	8988188	USP7	rs899254	A	G	260	-0.577795	0.563402	0.988003	1st cocaine use to CUD
16	8988777	USP7	rs2304467	C	G	260	1.0801	0.280099	0.988003	1st cocaine use to CUD
16	8990239	USP7	rs11801	T	C	260	-0.661801	0.508099	0.988003	1st cocaine use to CUD
16	8990680	USP7	rs2257181	C	A	260	-0.495666	0.62013	0.988003	1st cocaine use to CUD
16	8991190	USP7	rs1529916	G	A	260	-0.495666	0.62013	0.988003	1st cocaine use to CUD
16	8992342	USP7	rs2304465	G	A	260	-0.589943	0.555229	0.988003	1st cocaine use to CUD
16	8992828	USP7	rs2289109	G	T	260	1.7206	0.0853242	0.988003	1st cocaine use to CUD
16	8993892	USP7	rs2437726	T	A	260	-0.292902	0.769597	0.988003	1st cocaine use to CUD
16	8994192	USP7	rs4985061	G	C	260	1.73076	0.0834948	0.988003	1st cocaine use to CUD
16	8994563	USP7	rs2447919	C	T	260	-0.381079	0.703145	0.988003	1st cocaine use to CUD
16	8995414	USP7	rs1657091	C	T	260	-0.381079	0.703145	0.988003	1st cocaine use to CUD
16	8995927	USP7	rs2304466	G	A	260	1.73076	0.0834948	0.988003	1st cocaine use to CUD
16	8996377	USP7	rs2447918	C	T	260	-0.663786	0.506827	0.988003	1st cocaine use to CUD
16	8996636	USP7	rs4985062	T	C	260	0.919503	0.357833	0.988003	1st cocaine use to CUD
16	8996788	USP7	rs876884	C	T	260	-0.491532	0.62305	0.988003	1st cocaine use to CUD
16	8998571	USP7	rs2437727	G	C	260	-0.346098	0.729269	0.988003	1st cocaine use to CUD
16	8999356	USP7	rs113177770	G	A	260	-0.466976	0.640517	0.988003	1st cocaine use to CUD
16	8999548	USP7	rs1347580	C	T	260	-0.345098	0.73002	0.988003	1st cocaine use to CUD
16	9000085	USP7	rs1657066	A	C	260	-0.424737	0.671028	0.988003	1st cocaine use to CUD
16	9000729	USP7	rs76426500	A	C	260	-0.466976	0.640517	0.988003	1st cocaine use to CUD
16	9001814	USP7	rs75172776	A	G	260	-0.466976	0.640517	0.988003	1st cocaine use to CUD
16	9003250	USP7	rs1677491	T	G	260	-0.423735	0.671759	0.988003	1st cocaine use to CUD
16	9003528	USP7	rs56874411	T	C	260	-0.282994	0.777181	0.988003	1st cocaine use to CUD
16	9005067	USP7	rs2447915	T	C	260	-0.801532	0.422824	0.988003	1st cocaine use to CUD
16	9005640	USP7	rs2447914	A	G	260	-0.620515	0.534919	0.988003	1st cocaine use to CUD
16	9005924	USP7	rs79430602	T	C	260	-0.466976	0.640517	0.988003	1st cocaine use to CUD
16	9006185	USP7	rs2437711	T	C	260	-0.620515	0.534919	0.988003	1st cocaine use to CUD
16	9006721	USP7	rs77119485	A	G	260	-0.752745	0.451603	0.988003	1st cocaine use to CUD
16	9007510	USP7	rs75219349	T	C	260	-0.752745	0.451603	0.988003	1st cocaine use to CUD
16	9008037	USP7	rs62031299	A	G	260	-0.620515	0.534919	0.988003	1st cocaine use to CUD
16	9009286	USP7	rs45513897	A	G	260	-0.752745	0.451603	0.988003	1st cocaine use to CUD
16	9013035	USP7	rs2164506	A	G	260	-0.752745	0.451603	0.988003	1st cocaine use to CUD
16	9013464	USP7	rs2126999	T	C	260	-0.752745	0.451603	0.988003	1st cocaine use to CUD
16	9013696	USP7	rs2164507	G	A	260	-0.752745	0.451603	0.988003	1st cocaine use to CUD
16	9014660	USP7	rs118109545	C	T	260	-0.600093	0.548444	0.988003	1st cocaine use to CUD
16	9015721	USP7	rs11075029	T	C	260	-0.600093	0.548444	0.988003	1st cocaine use to CUD
16	9016532	USP7	rs11075031	C	A	260	-0.600093	0.548444	0.988003	1st cocaine use to CUD
16	9016624	USP7	rs30763	C	T	260	-0.841407	0.40012	0.988003	1st cocaine use to CUD
16	9018665	USP7	rs2447911	T	G	260	-0.47671	0.633569	0.988003	1st cocaine use to CUD
16	9019416	USP7	rs7205293	C	T	260	-0.309584	0.756877	0.988003	1st cocaine use to CUD
16	9020056	USP7	rs9933060	C	T	260	-0.535785	0.592107	0.988003	1st cocaine use to CUD
16	9021564	USP7	rs1972295	T	G	260	-0.121223	0.903514	0.988003	1st cocaine use to CUD
16	9022767	USP7	rs7202585	C	T	260	-0.309584	0.756877	0.988003	1st cocaine use to CUD
16	9023155	USP7	rs11642973	T	C	260	-0.36357	0.716179	0.988003	1st cocaine use to CUD
16	9024282	USP7	rs16964691	G	C	260	-0.309584	0.756877	0.988003	1st cocaine use to CUD
16	9024757	USP7	rs7192659	C	T	260	-0.801722	0.422714	0.988003	1st cocaine use to CUD
16	9025252	USP7	rs4539593	T	C	260	-0.309584	0.756877	0.988003	1st cocaine use to CUD
16	9025523	USP7	rs11863279	A	G	260	-0.293732	0.768963	0.988003	1st cocaine use to CUD
16	9026099	USP7	rs77188284	C	T	260	-0.309584	0.756877	0.988003	1st cocaine use to CUD
16	9026656	USP7	rs117169990	A	C	260	-0.309584	0.756877	0.988003	1st cocaine use to CUD
16	9027351	USP7	rs8045445	A	G	260	-0.166147	0.868041	0.988003	1st cocaine use to CUD
16	9027470	USP7	rs114733683	C	T	260	-0.309584	0.756877	0.988003	1st cocaine use to CUD
16	9028645	USP7	rs12924995	A	C	260	1.22323	0.221243	0.988003	1st cocaine use to CUD
16	9029008	USP7	rs8061621	T	C	260	-0.166147	0.868041	0.988003	1st cocaine use to CUD
16	9029260	USP7	rs143625911	G	T	260	-0.309584	0.756877	0.988003	1st cocaine use to CUD
16	9029799	USP7	rs74916209	A	T	260	-0.309584	0.756877	0.988003	1st cocaine use to CUD
16	9030993	USP7	rs8043595	G	C	260	-0.377526	0.705783	0.988003	1st cocaine use to CUD
16	9032015	USP7	rs7190551	G	A	260	-0.377526	0.705783	0.988003	1st cocaine use to CUD
16	9032229	USP7	rs117697595	T	C	260	-0.309584	0.756877	0.988003	1st cocaine use to CUD
16	9032964	USP7	rs8059146	A	G	260	-0.289255	0.772386	0.988003	1st cocaine use to CUD
16	9033796	USP7	rs139012432	A	T	260	-0.309584	0.756877	0.988003	1st cocaine use to CUD
16	9034716	USP7	rs11075045	A	G	260	-0.287627	0.773632	0.988003	1st cocaine use to CUD
16	9034826	USP7	rs7342770	C	A	260	-0.535912	0.592019	0.988003	1st cocaine use to CUD
16	9035124	USP7	rs1471435	T	C	260	1.8569	0.0633257	0.988003	1st cocaine use to CUD
16	9035467	USP7	rs141361914	C	T	260	-0.309584	0.756877	0.988003	1st cocaine use to CUD
16	9035781	USP7	rs56410892	T	C	260	-0.0454281	0.963766	0.988003	1st cocaine use to CUD
16	9036452	USP7	rs12446090	T	C	260	1.40965	0.158643	0.988003	1st cocaine use to CUD
16	9037407	USP7	rs118105617	C	T	260	-0.151474	0.879602	0.988003	1st cocaine use to CUD
16	9037472	USP7	rs78932417	C	T	260	-0.151474	0.879602	0.988003	1st cocaine use to CUD
16	9037835	USP7	rs8053087	A	T	260	0.0809913	0.935449	0.988003	1st cocaine use to CUD
16	9037904	USP7	rs8049394	G	A	260	-0.189024	0.850074	0.988003	1st cocaine use to CUD
16	9038117	USP7	rs12449090	T	C	260	1.22508	0.220545	0.988003	1st cocaine use to CUD
16	9038779	USP7	rs13338372	A	G	260	0.0809913	0.935449	0.988003	1st cocaine use to CUD
16	9038882	USP7	rs28651477	A	G	260	-0.0708894	0.943486	0.988003	1st cocaine use to CUD
16	9038968	USP7	rs12927896	C	T	260	-0.228357	0.819369	0.988003	1st cocaine use to CUD
16	9039334	USP7	rs11075053	T	G	260	0.0281422	0.977549	0.988003	1st cocaine use to CUD
16	9040017	USP7	rs79341389	G	A	260	-0.015037	0.988003	0.988003	1st cocaine use to CUD
16	9040270	USP7	rs78665874	T	A	260	-0.015037	0.988003	0.988003	1st cocaine use to CUD
16	9040301	USP7	rs28523354	T	G	260	0.0281422	0.977549	0.988003	1st cocaine use to CUD
16	9040400	USP7	rs9932027	G	C	260	0.0809913	0.935449	0.988003	1st cocaine use to CUD
16	9040417	USP7	rs75095558	T	C	260	-0.015037	0.988003	0.988003	1st cocaine use to CUD
16	9042411	USP7	rs1865807	T	G	260	-0.015037	0.988003	0.988003	1st cocaine use to CUD
16	9042631	USP7	rs2086154	A	C	260	0.0281422	0.977549	0.988003	1st cocaine use to CUD
16	9043185	USP7	rs77863729	A	C	260	-0.151474	0.879602	0.988003	1st cocaine use to CUD
16	9043215	USP7	rs7192015	T	C	260	0.0809913	0.935449	0.988003	1st cocaine use to CUD
16	9043488	USP7	rs7192587	T	C	260	0.0809913	0.935449	0.988003	1st cocaine use to CUD
16	9043542	USP7	rs7192755	T	G	260	-0.0708894	0.943486	0.988003	1st cocaine use to CUD
16	9043739	USP7	rs76951557	A	C	260	-0.151474	0.879602	0.988003	1st cocaine use to CUD
16	9044676	USP7	rs75593824	T	C	260	-0.151474	0.879602	0.988003	1st cocaine use to CUD
16	9045462	USP7	rs9926137	G	C	260	0.0809913	0.935449	0.988003	1st cocaine use to CUD
16	9046322	USP7	rs960734	T	C	260	-0.151474	0.879602	0.988003	1st cocaine use to CUD
16	9047162	USP7	rs9936763	G	C	260	0.204306	0.838114	0.988003	1st cocaine use to CUD
16	9047198	USP7	rs9924441	C	T	260	-0.0708894	0.943486	0.988003	1st cocaine use to CUD
16	9047370	USP7	rs112493057	G	C	260	-0.151474	0.879602	0.988003	1st cocaine use to CUD
16	9048329	USP7	rs6498271	C	G	260	0.204306	0.838114	0.988003	1st cocaine use to CUD
16	9048352	USP7	rs30764	T	C	260	-1.03572	0.300332	0.988003	1st cocaine use to CUD
16	9048561	USP7	rs76682701	G	A	260	-0.151474	0.879602	0.988003	1st cocaine use to CUD
16	9049094	USP7	rs8054659	T	C	260	-0.0708894	0.943486	0.988003	1st cocaine use to CUD
16	9050009	USP7	rs9939495	T	A	260	0.204306	0.838114	0.988003	1st cocaine use to CUD
16	9050331	USP7	rs12446999	C	A	260	1.30559	0.19169	0.988003	1st cocaine use to CUD
16	9050513	USP7	rs28727382	G	C	260	-0.0708894	0.943486	0.988003	1st cocaine use to CUD
16	9050947	USP7	rs76161145	T	C	260	-0.207024	0.835991	0.988003	1st cocaine use to CUD
16	9051353	USP7	rs9922395	T	C	260	-0.111605	0.911136	0.988003	1st cocaine use to CUD
16	9052448	USP7	rs77809369	C	T	260	-0.203654	0.838624	0.988003	1st cocaine use to CUD
16	9052473	USP7	rs4076904	C	A	260	0.204306	0.838114	0.988003	1st cocaine use to CUD
16	9052989	USP7	rs8057254	T	A	260	0.204306	0.838114	0.988003	1st cocaine use to CUD
16	9053519	USP7	rs61426394	G	C	260	-0.203654	0.838624	0.988003	1st cocaine use to CUD
16	9054247	USP7	rs74010349	A	G	260	-0.203654	0.838624	0.988003	1st cocaine use to CUD
16	9055079	USP7	rs59591814	A	G	260	-0.203654	0.838624	0.988003	1st cocaine use to CUD
16	9056231	USP7	rs72769904	T	C	260	0.0429407	0.965749	0.988003	1st cocaine use to CUD
16	9056439	USP7	rs74010351	A	G	260	-0.203654	0.838624	0.988003	1st cocaine use to CUD
X	51546467	MAGED1	rs12841213	G	C	251	-0.103457	0.917601	0.952	Number of cocaine uses in the first 12 months
X	51546795	MAGED1	rs4986553	T	C	251	-0.865867	0.386563	0.888825	Number of cocaine uses in the first 12 months
X	51547342	MAGED1	rs149123978	C	T	252	0.459245	0.646058	0.888825	Number of cocaine uses in the first 12 months
X	51549260	MAGED1	rs145367362	A	G	252	0.459245	0.646058	0.888825	Number of cocaine uses in the first 12 months
X	51549359	MAGED1	rs137957949	G	C	252	0.459245	0.646058	0.888825	Number of cocaine uses in the first 12 months
X	51552884	MAGED1	rs5991735	A	G	250	-0.865867	0.386563	0.888825	Number of cocaine uses in the first 12 months
X	51553273	MAGED1	rs5951078	C	G	250	-0.865867	0.386563	0.888825	Number of cocaine uses in the first 12 months
X	51554254	MAGED1	rs12392286	A	G	252	0.459245	0.646058	0.888825	Number of cocaine uses in the first 12 months
X	51554723	MAGED1	rs12833735	T	G	251	-0.103457	0.917601	0.952	Number of cocaine uses in the first 12 months
X	51555651	MAGED1	rs5951079	G	A	242	-0.621935	0.533985	0.888825	Number of cocaine uses in the first 12 months
X	51561551	MAGED1	rs150934079	A	C	252	0.459245	0.646058	0.888825	Number of cocaine uses in the first 12 months
X	51563336	MAGED1	rs4986554	A	G	250	-1.00037	0.31713	0.888825	Number of cocaine uses in the first 12 months
X	51565634	MAGED1	rs1595679	A	G	250	-0.935435	0.349564	0.888825	Number of cocaine uses in the first 12 months
X	51565806	MAGED1	rs150818059	T	C	240	0.451472	0.651649	0.888825	Number of cocaine uses in the first 12 months
X	51570562	MAGED1	rs56706863	G	A	251	-0.103457	0.917601	0.952	Number of cocaine uses in the first 12 months
X	51572573	MAGED1	rs5991737	A	C	239	1.07574	0.282042	0.888825	Number of cocaine uses in the first 12 months
X	51572834	MAGED1	rs12852833	G	A	251	-0.103457	0.917601	0.952	Number of cocaine uses in the first 12 months
X	51572937	MAGED1	rs150276297	C	G	240	0.451472	0.651649	0.888825	Number of cocaine uses in the first 12 months
X	51573281	MAGED1	rs1439460	T	A	239	1.0415	0.297645	0.888825	Number of cocaine uses in the first 12 months
X	51573682	MAGED1	rs5951064	G	A	238	-0.739431	0.459645	0.888825	Number of cocaine uses in the first 12 months
X	51574595	MAGED1	rs7878444	T	G	251	-0.103457	0.917601	0.952	Number of cocaine uses in the first 12 months
X	51575197	MAGED1	rs113903308	T	C	251	-0.103457	0.917601	0.952	Number of cocaine uses in the first 12 months
X	51580297	MAGED1	rs5951083	T	A	162	-0.537981	0.59059	0.888825	Number of cocaine uses in the first 12 months
X	51581211	MAGED1	rs7061919	C	T	163	0.847414	0.396764	0.888825	Number of cocaine uses in the first 12 months
X	51581376	MAGED1	rs7056700	A	G	162	0.847414	0.396764	0.888825	Number of cocaine uses in the first 12 months
X	51581757	MAGED1	rs12853137	A	C	162	0.847414	0.396764	0.888825	Number of cocaine uses in the first 12 months
X	51581783	MAGED1	rs12863962	C	T	242	0.182325	0.855327	0.952	Number of cocaine uses in the first 12 months
X	51583100	MAGED1	rs12834215	T	C	176	-0.113042	0.909997	0.952	Number of cocaine uses in the first 12 months
X	51585484	MAGED1	rs12353683	C	T	174	0.93052	0.352102	0.888825	Number of cocaine uses in the first 12 months
X	51588325	MAGED1	rs9887044	A	G	252	0.42579	0.670261	0.888825	Number of cocaine uses in the first 12 months
X	51592979	MAGED1	rs7880576	T	G	162	0.931442	0.351625	0.888825	Number of cocaine uses in the first 12 months
X	51597168	MAGED1	rs1371283	T	G	176	-0.0759952	0.939423	0.952	Number of cocaine uses in the first 12 months
X	51600709	MAGED1	rs4133299	C	T	162	-0.507918	0.611511	0.888825	Number of cocaine uses in the first 12 months
X	51601126	MAGED1	rs5991738	G	C	162	0.931442	0.351625	0.888825	Number of cocaine uses in the first 12 months
X	51605371	MAGED1	rs2083324	C	T	162	-1.09659	0.27282	0.888825	Number of cocaine uses in the first 12 months
X	51608351	MAGED1	rs7886851	G	A	173	0.967403	0.333343	0.888825	Number of cocaine uses in the first 12 months
X	51609873	MAGED1	rs1992271	T	A	162	-1.14297	0.253051	0.888825	Number of cocaine uses in the first 12 months
X	51610969	MAGED1	rs5991739	A	G	174	0.76061	0.44689	0.888825	Number of cocaine uses in the first 12 months
X	51611936	MAGED1	rs4986555	A	G	173	-1.06007	0.289112	0.888825	Number of cocaine uses in the first 12 months
X	51612293	MAGED1	rs28367476	G	A	252	0.42579	0.670261	0.888825	Number of cocaine uses in the first 12 months
X	51615868	MAGED1	rs1130004	G	T	176	-0.224303	0.822521	0.952	Number of cocaine uses in the first 12 months
X	51616127	MAGED1	rs1048437	A	C	155	-0.849489	0.395609	0.888825	Number of cocaine uses in the first 12 months
X	51616151	MAGED1	rs6614508	T	A	104	-1.77778	0.0754397	0.888825	Number of cocaine uses in the first 12 months
X	51618983	MAGED1	rs5951087	G	A	172	-0.986444	0.323915	0.888825	Number of cocaine uses in the first 12 months
X	51620567	MAGED1	rs73204564	T	C	165	-0.433067	0.664966	0.888825	Number of cocaine uses in the first 12 months
X	51621856	MAGED1	rs60919030	T	A	174	0.814496	0.415361	0.888825	Number of cocaine uses in the first 12 months
X	51624793	MAGED1	rs12834190	G	A	176	-0.224303	0.822521	0.952	Number of cocaine uses in the first 12 months
X	51625979	MAGED1	rs7052927	G	A	171	0.814496	0.415361	0.888825	Number of cocaine uses in the first 12 months
X	51626142	MAGED1	rs7053197	G	A	172	0.814496	0.415361	0.888825	Number of cocaine uses in the first 12 months
X	51626534	MAGED1	rs28538558	A	G	251	0.457327	0.647436	0.888825	Number of cocaine uses in the first 12 months
X	51628658	MAGED1	rs12843252	A	T	161	0.832238	0.405275	0.888825	Number of cocaine uses in the first 12 months
X	51628824	MAGED1	rs5991741	G	A	158	-1.08591	0.277519	0.888825	Number of cocaine uses in the first 12 months
X	51628952	MAGED1	rs11795748	T	C	161	0.832238	0.405275	0.888825	Number of cocaine uses in the first 12 months
X	51630805	MAGED1	rs5991707	A	T	159	0.832238	0.405275	0.888825	Number of cocaine uses in the first 12 months
X	51632257	MAGED1	rs5991742	T	C	159	-1.04678	0.295202	0.888825	Number of cocaine uses in the first 12 months
X	51633963	MAGED1	rs11796891	C	T	251	0.457327	0.647436	0.888825	Number of cocaine uses in the first 12 months
X	51637471	MAGED1	rs12837412	T	C	176	-0.0601948	0.952	0.952	Number of cocaine uses in the first 12 months
X	51637551	MAGED1	rs12835969	A	G	176	-0.0601948	0.952	0.952	Number of cocaine uses in the first 12 months
X	51641607	MAGED1	rs35559927	T	C	176	-0.0601948	0.952	0.952	Number of cocaine uses in the first 12 months
X	51644748	MAGED1	rs3199687	A	C	239	0.427423	0.669071	0.888825	Number of cocaine uses in the first 12 months
X	51645065	MAGED1	rs35860208	C	G	175	-0.0601948	0.952	0.952	Number of cocaine uses in the first 12 months
16	8985081	USP7	rs254953	C	T	261	-0.089665	0.928553	0.998098	Number of cocaine uses in the first 12 months
16	8985092	USP7	rs148800930	T	C	261	-0.653091	0.513698	0.998098	Number of cocaine uses in the first 12 months
16	8988135	USP7	rs899253	C	A	261	-0.0731346	0.941699	0.998098	Number of cocaine uses in the first 12 months
16	8988188	USP7	rs899254	A	G	261	-0.851574	0.394451	0.998098	Number of cocaine uses in the first 12 months
16	8988777	USP7	rs2304467	C	G	261	-0.838798	0.401583	0.998098	Number of cocaine uses in the first 12 months
16	8990239	USP7	rs11801	T	C	261	-0.442529	0.658107	0.998098	Number of cocaine uses in the first 12 months
16	8990680	USP7	rs2257181	C	A	261	0.194036	0.846148	0.998098	Number of cocaine uses in the first 12 months
16	8991190	USP7	rs1529916	G	A	261	0.194036	0.846148	0.998098	Number of cocaine uses in the first 12 months
16	8992342	USP7	rs2304465	G	A	261	0.0071694	0.99428	0.998098	Number of cocaine uses in the first 12 months
16	8992828	USP7	rs2289109	G	T	261	-0.121664	0.903165	0.998098	Number of cocaine uses in the first 12 months
16	8993892	USP7	rs2437726	T	A	261	0.860305	0.389621	0.998098	Number of cocaine uses in the first 12 months
16	8994192	USP7	rs4985061	G	C	261	-0.127508	0.898539	0.998098	Number of cocaine uses in the first 12 months
16	8994563	USP7	rs2447919	C	T	261	0.317938	0.750532	0.998098	Number of cocaine uses in the first 12 months
16	8995414	USP7	rs1657091	C	T	261	0.317938	0.750532	0.998098	Number of cocaine uses in the first 12 months
16	8995927	USP7	rs2304466	G	A	261	-0.127508	0.898539	0.998098	Number of cocaine uses in the first 12 months
16	8996377	USP7	rs2447918	C	T	261	-0.455117	0.649025	0.998098	Number of cocaine uses in the first 12 months
16	8996636	USP7	rs4985062	T	C	261	-1.08388	0.278419	0.998098	Number of cocaine uses in the first 12 months
16	8996788	USP7	rs876884	C	T	261	0.333439	0.738803	0.998098	Number of cocaine uses in the first 12 months
16	8998571	USP7	rs2437727	G	C	261	0.430725	0.666668	0.998098	Number of cocaine uses in the first 12 months
16	8999356	USP7	rs113177770	G	A	261	-0.653091	0.513698	0.998098	Number of cocaine uses in the first 12 months
16	8999548	USP7	rs1347580	C	T	261	0.427199	0.669234	0.998098	Number of cocaine uses in the first 12 months
16	9000085	USP7	rs1657066	A	C	261	0.408889	0.682621	0.998098	Number of cocaine uses in the first 12 months
16	9000729	USP7	rs76426500	A	C	261	-0.653091	0.513698	0.998098	Number of cocaine uses in the first 12 months
16	9001814	USP7	rs75172776	A	G	261	-0.653091	0.513698	0.998098	Number of cocaine uses in the first 12 months
16	9003250	USP7	rs1677491	T	G	261	0.405364	0.68521	0.998098	Number of cocaine uses in the first 12 months
16	9003528	USP7	rs56874411	T	C	261	0.293817	0.768898	0.998098	Number of cocaine uses in the first 12 months
16	9005067	USP7	rs2447915	T	C	261	-0.655082	0.512415	0.998098	Number of cocaine uses in the first 12 months
16	9005640	USP7	rs2447914	A	G	261	0.14609	0.88385	0.998098	Number of cocaine uses in the first 12 months
16	9005924	USP7	rs79430602	T	C	261	-0.653091	0.513698	0.998098	Number of cocaine uses in the first 12 months
16	9006185	USP7	rs2437711	T	C	261	0.14609	0.88385	0.998098	Number of cocaine uses in the first 12 months
16	9006721	USP7	rs77119485	A	G	261	-0.734853	0.462429	0.998098	Number of cocaine uses in the first 12 months
16	9007510	USP7	rs75219349	T	C	261	-0.734853	0.462429	0.998098	Number of cocaine uses in the first 12 months
16	9008037	USP7	rs62031299	A	G	261	0.14609	0.88385	0.998098	Number of cocaine uses in the first 12 months
16	9009286	USP7	rs45513897	A	G	261	-0.734853	0.462429	0.998098	Number of cocaine uses in the first 12 months
16	9013035	USP7	rs2164506	A	G	261	-0.734853	0.462429	0.998098	Number of cocaine uses in the first 12 months
16	9013464	USP7	rs2126999	T	C	261	-0.734853	0.462429	0.998098	Number of cocaine uses in the first 12 months
16	9013696	USP7	rs2164507	G	A	261	-0.734853	0.462429	0.998098	Number of cocaine uses in the first 12 months
16	9014660	USP7	rs118109545	C	T	261	-0.549251	0.582833	0.998098	Number of cocaine uses in the first 12 months
16	9015721	USP7	rs11075029	T	C	261	-0.549251	0.582833	0.998098	Number of cocaine uses in the first 12 months
16	9016532	USP7	rs11075031	C	A	261	-0.549251	0.582833	0.998098	Number of cocaine uses in the first 12 months
16	9016624	USP7	rs30763	C	T	261	-0.112724	0.910249	0.998098	Number of cocaine uses in the first 12 months
16	9018665	USP7	rs2447911	T	G	261	0.251912	0.801109	0.998098	Number of cocaine uses in the first 12 months
16	9019416	USP7	rs7205293	C	T	261	-0.463712	0.642854	0.998098	Number of cocaine uses in the first 12 months
16	9020056	USP7	rs9933060	C	T	261	0.375976	0.706934	0.998098	Number of cocaine uses in the first 12 months
16	9021564	USP7	rs1972295	T	G	261	0.432087	0.665678	0.998098	Number of cocaine uses in the first 12 months
16	9022767	USP7	rs7202585	C	T	261	-0.463712	0.642854	0.998098	Number of cocaine uses in the first 12 months
16	9023155	USP7	rs11642973	T	C	261	-0.456731	0.647864	0.998098	Number of cocaine uses in the first 12 months
16	9024282	USP7	rs16964691	G	C	261	-0.463712	0.642854	0.998098	Number of cocaine uses in the first 12 months
16	9024757	USP7	rs7192659	C	T	261	-0.262498	0.792938	0.998098	Number of cocaine uses in the first 12 months
16	9025252	USP7	rs4539593	T	C	261	-0.463712	0.642854	0.998098	Number of cocaine uses in the first 12 months
16	9025523	USP7	rs11863279	A	G	261	0.429983	0.667208	0.998098	Number of cocaine uses in the first 12 months
16	9026099	USP7	rs77188284	C	T	261	-0.463712	0.642854	0.998098	Number of cocaine uses in the first 12 months
16	9026656	USP7	rs117169990	A	C	261	-0.463712	0.642854	0.998098	Number of cocaine uses in the first 12 months
16	9027351	USP7	rs8045445	A	G	261	0.56712	0.570632	0.998098	Number of cocaine uses in the first 12 months
16	9027470	USP7	rs114733683	C	T	261	-0.463712	0.642854	0.998098	Number of cocaine uses in the first 12 months
16	9028645	USP7	rs12924995	A	C	261	-1.02783	0.304029	0.998098	Number of cocaine uses in the first 12 months
16	9029008	USP7	rs8061621	T	C	261	0.56712	0.570632	0.998098	Number of cocaine uses in the first 12 months
16	9029260	USP7	rs143625911	G	T	261	-0.463712	0.642854	0.998098	Number of cocaine uses in the first 12 months
16	9029799	USP7	rs74916209	A	T	261	-0.463712	0.642854	0.998098	Number of cocaine uses in the first 12 months
16	9030993	USP7	rs8043595	G	C	261	0.29013	0.771716	0.998098	Number of cocaine uses in the first 12 months
16	9032015	USP7	rs7190551	G	A	261	0.29013	0.771716	0.998098	Number of cocaine uses in the first 12 months
16	9032229	USP7	rs117697595	T	C	261	-0.463712	0.642854	0.998098	Number of cocaine uses in the first 12 months
16	9032964	USP7	rs8059146	A	G	261	0.288391	0.773048	0.998098	Number of cocaine uses in the first 12 months
16	9033796	USP7	rs139012432	A	T	261	-0.463712	0.642854	0.998098	Number of cocaine uses in the first 12 months
16	9034716	USP7	rs11075045	A	G	261	0.273383	0.784558	0.998098	Number of cocaine uses in the first 12 months
16	9034826	USP7	rs7342770	C	A	261	-0.0666992	0.946821	0.998098	Number of cocaine uses in the first 12 months
16	9035124	USP7	rs1471435	T	C	261	-0.78656	0.431539	0.998098	Number of cocaine uses in the first 12 months
16	9035467	USP7	rs141361914	C	T	261	-0.463712	0.642854	0.998098	Number of cocaine uses in the first 12 months
16	9035781	USP7	rs56410892	T	C	261	0.390985	0.695808	0.998098	Number of cocaine uses in the first 12 months
16	9036452	USP7	rs12446090	T	C	261	-0.896439	0.370018	0.998098	Number of cocaine uses in the first 12 months
16	9037407	USP7	rs118105617	C	T	261	-0.311594	0.755349	0.998098	Number of cocaine uses in the first 12 months
16	9037472	USP7	rs78932417	C	T	261	-0.311594	0.755349	0.998098	Number of cocaine uses in the first 12 months
16	9037835	USP7	rs8053087	A	T	261	0.496973	0.619208	0.998098	Number of cocaine uses in the first 12 months
16	9037904	USP7	rs8049394	G	A	261	-0.0685298	0.945364	0.998098	Number of cocaine uses in the first 12 months
16	9038117	USP7	rs12449090	T	C	261	-0.972458	0.330823	0.998098	Number of cocaine uses in the first 12 months
16	9038779	USP7	rs13338372	A	G	261	0.496973	0.619208	0.998098	Number of cocaine uses in the first 12 months
16	9038882	USP7	rs28651477	A	G	261	0.0557351	0.955553	0.998098	Number of cocaine uses in the first 12 months
16	9038968	USP7	rs12927896	C	T	261	0.197517	0.843423	0.998098	Number of cocaine uses in the first 12 months
16	9039334	USP7	rs11075053	T	G	261	-0.00238441	0.998098	0.998098	Number of cocaine uses in the first 12 months
16	9040017	USP7	rs79341389	G	A	261	-0.382341	0.702209	0.998098	Number of cocaine uses in the first 12 months
16	9040270	USP7	rs78665874	T	A	261	-0.382341	0.702209	0.998098	Number of cocaine uses in the first 12 months
16	9040301	USP7	rs28523354	T	G	261	-0.00238441	0.998098	0.998098	Number of cocaine uses in the first 12 months
16	9040400	USP7	rs9932027	G	C	261	0.496973	0.619208	0.998098	Number of cocaine uses in the first 12 months
16	9040417	USP7	rs75095558	T	C	261	-0.382341	0.702209	0.998098	Number of cocaine uses in the first 12 months
16	9042411	USP7	rs1865807	T	G	261	-0.382341	0.702209	0.998098	Number of cocaine uses in the first 12 months
16	9042631	USP7	rs2086154	A	C	261	-0.00238441	0.998098	0.998098	Number of cocaine uses in the first 12 months
16	9043185	USP7	rs77863729	A	C	261	-0.311594	0.755349	0.998098	Number of cocaine uses in the first 12 months
16	9043215	USP7	rs7192015	T	C	261	0.496973	0.619208	0.998098	Number of cocaine uses in the first 12 months
16	9043488	USP7	rs7192587	T	C	261	0.496973	0.619208	0.998098	Number of cocaine uses in the first 12 months
16	9043542	USP7	rs7192755	T	G	261	0.0557351	0.955553	0.998098	Number of cocaine uses in the first 12 months
16	9043739	USP7	rs76951557	A	C	261	-0.311594	0.755349	0.998098	Number of cocaine uses in the first 12 months
16	9044676	USP7	rs75593824	T	C	261	-0.311594	0.755349	0.998098	Number of cocaine uses in the first 12 months
16	9045462	USP7	rs9926137	G	C	261	0.496973	0.619208	0.998098	Number of cocaine uses in the first 12 months
16	9046322	USP7	rs960734	T	C	261	-0.311594	0.755349	0.998098	Number of cocaine uses in the first 12 months
16	9047162	USP7	rs9936763	G	C	261	0.516587	0.605444	0.998098	Number of cocaine uses in the first 12 months
16	9047198	USP7	rs9924441	C	T	261	0.0557351	0.955553	0.998098	Number of cocaine uses in the first 12 months
16	9047370	USP7	rs112493057	G	C	261	-0.311594	0.755349	0.998098	Number of cocaine uses in the first 12 months
16	9048329	USP7	rs6498271	C	G	261	0.516587	0.605444	0.998098	Number of cocaine uses in the first 12 months
16	9048352	USP7	rs30764	T	C	261	-0.0486066	0.961233	0.998098	Number of cocaine uses in the first 12 months
16	9048561	USP7	rs76682701	G	A	261	-0.311594	0.755349	0.998098	Number of cocaine uses in the first 12 months
16	9049094	USP7	rs8054659	T	C	261	0.0557351	0.955553	0.998098	Number of cocaine uses in the first 12 months
16	9050009	USP7	rs9939495	T	A	261	0.516587	0.605444	0.998098	Number of cocaine uses in the first 12 months
16	9050331	USP7	rs12446999	C	A	261	-0.828097	0.407616	0.998098	Number of cocaine uses in the first 12 months
16	9050513	USP7	rs28727382	G	C	261	0.0557351	0.955553	0.998098	Number of cocaine uses in the first 12 months
16	9050947	USP7	rs76161145	T	C	261	-0.417159	0.676562	0.998098	Number of cocaine uses in the first 12 months
16	9051353	USP7	rs9922395	T	C	261	-0.020815	0.983393	0.998098	Number of cocaine uses in the first 12 months
16	9052448	USP7	rs77809369	C	T	261	-0.502103	0.615595	0.998098	Number of cocaine uses in the first 12 months
16	9052473	USP7	rs4076904	C	A	261	0.516587	0.605444	0.998098	Number of cocaine uses in the first 12 months
16	9052989	USP7	rs8057254	T	A	261	0.516587	0.605444	0.998098	Number of cocaine uses in the first 12 months
16	9053519	USP7	rs61426394	G	C	261	-0.502103	0.615595	0.998098	Number of cocaine uses in the first 12 months
16	9054247	USP7	rs74010349	A	G	261	-0.502103	0.615595	0.998098	Number of cocaine uses in the first 12 months
16	9055079	USP7	rs59591814	A	G	261	-0.502103	0.615595	0.998098	Number of cocaine uses in the first 12 months
16	9056231	USP7	rs72769904	T	C	261	0.318736	0.749927	0.998098	Number of cocaine uses in the first 12 months
16	9056439	USP7	rs74010351	A	G	261	-0.502103	0.615595	0.998098	Number of cocaine uses in the first 12 months
X	51546467	MAGED1	rs12841213	G	C	199	-1.05244	0.293965	0.471891	Age at 1st use
X	51546795	MAGED1	rs4986553	T	C	199	1.52931	0.127886	0.471891	Age at 1st use
X	51547342	MAGED1	rs149123978	C	T	200	2.65037	0.00872942	0.0610269	Age at 1st use
X	51549260	MAGED1	rs145367362	A	G	200	2.65037	0.00872942	0.0610269	Age at 1st use
X	51549359	MAGED1	rs137957949	G	C	200	2.65037	0.00872942	0.0610269	Age at 1st use
X	51552884	MAGED1	rs5991735	A	G	198	1.5054	0.133925	0.471891	Age at 1st use
X	51553273	MAGED1	rs5951078	C	G	198	1.5054	0.133925	0.471891	Age at 1st use
X	51554254	MAGED1	rs12392286	A	G	200	2.65037	0.00872942	0.0610269	Age at 1st use
X	51554723	MAGED1	rs12833735	T	G	199	-1.05244	0.293965	0.471891	Age at 1st use
X	51555651	MAGED1	rs5951079	G	A	192	1.55541	0.121615	0.471891	Age at 1st use
X	51561551	MAGED1	rs150934079	A	C	200	2.65037	0.00872942	0.0610269	Age at 1st use
X	51563336	MAGED1	rs4986554	A	G	198	1.5054	0.133925	0.471891	Age at 1st use
X	51565634	MAGED1	rs1595679	A	G	198	-1.05635	0.292186	0.471891	Age at 1st use
X	51565806	MAGED1	rs150818059	T	C	190	0.298131	0.765953	0.768851	Age at 1st use
X	51570562	MAGED1	rs56706863	G	A	199	-1.05244	0.293965	0.471891	Age at 1st use
X	51572573	MAGED1	rs5991737	A	C	189	-0.579097	0.563264	0.602791	Age at 1st use
X	51572834	MAGED1	rs12852833	G	A	199	-1.05244	0.293965	0.471891	Age at 1st use
X	51572937	MAGED1	rs150276297	C	G	190	0.298131	0.765953	0.768851	Age at 1st use
X	51573281	MAGED1	rs1439460	T	A	189	-0.579097	0.563264	0.602791	Age at 1st use
X	51573682	MAGED1	rs5951064	G	A	188	-0.593309	0.553741	0.602791	Age at 1st use
X	51574595	MAGED1	rs7878444	T	G	199	-1.05244	0.293965	0.471891	Age at 1st use
X	51575197	MAGED1	rs113903308	T	C	199	-1.05244	0.293965	0.471891	Age at 1st use
X	51580297	MAGED1	rs5951083	T	A	134	-0.779733	0.43707	0.533225	Age at 1st use
X	51581211	MAGED1	rs7061919	C	T	135	-0.74402	0.458295	0.533597	Age at 1st use
X	51581376	MAGED1	rs7056700	A	G	134	-0.779733	0.43707	0.533225	Age at 1st use
X	51581757	MAGED1	rs12853137	A	C	134	-0.779733	0.43707	0.533225	Age at 1st use
X	51581783	MAGED1	rs12863962	C	T	193	-1.03226	0.303337	0.47445	Age at 1st use
X	51583100	MAGED1	rs12834215	T	C	146	-1.2615	0.209336	0.471891	Age at 1st use
X	51585484	MAGED1	rs12353683	C	T	144	1.16158	0.247518	0.471891	Age at 1st use
X	51588325	MAGED1	rs9887044	A	G	200	2.65037	0.00872942	0.0610269	Age at 1st use
X	51592979	MAGED1	rs7880576	T	G	134	-0.779733	0.43707	0.533225	Age at 1st use
X	51597168	MAGED1	rs1371283	T	G	146	-1.2615	0.209336	0.471891	Age at 1st use
X	51600709	MAGED1	rs4133299	C	T	134	-0.779733	0.43707	0.533225	Age at 1st use
X	51601126	MAGED1	rs5991738	G	C	134	-0.779733	0.43707	0.533225	Age at 1st use
X	51605371	MAGED1	rs2083324	C	T	134	-0.779733	0.43707	0.533225	Age at 1st use
X	51608351	MAGED1	rs7886851	G	A	143	1.13998	0.256392	0.471891	Age at 1st use
X	51609873	MAGED1	rs1992271	T	A	134	-0.779733	0.43707	0.533225	Age at 1st use
X	51610969	MAGED1	rs5991739	A	G	144	1.16158	0.247518	0.471891	Age at 1st use
X	51611936	MAGED1	rs4986555	A	G	143	1.13998	0.256392	0.471891	Age at 1st use
X	51612293	MAGED1	rs28367476	G	A	200	2.65037	0.00872942	0.0610269	Age at 1st use
X	51615868	MAGED1	rs1130004	G	T	146	-1.2615	0.209336	0.471891	Age at 1st use
X	51616127	MAGED1	rs1048437	A	C	127	-0.692537	0.490009	0.553529	Age at 1st use
X	51616151	MAGED1	rs6614508	T	A	84	-0.423045	0.673542	0.70838	Age at 1st use
X	51618983	MAGED1	rs5951087	G	A	142	1.15198	0.251458	0.471891	Age at 1st use
X	51620567	MAGED1	rs73204564	T	C	138	-1.22103	0.224372	0.471891	Age at 1st use
X	51621856	MAGED1	rs60919030	T	A	144	1.19092	0.23584	0.471891	Age at 1st use
X	51624793	MAGED1	rs12834190	G	A	146	-1.2615	0.209336	0.471891	Age at 1st use
X	51625979	MAGED1	rs7052927	G	A	141	1.1306	0.260337	0.471891	Age at 1st use
X	51626142	MAGED1	rs7053197	G	A	142	1.17125	0.243659	0.471891	Age at 1st use
X	51626534	MAGED1	rs28538558	A	G	199	2.63964	0.00900397	0.0610269	Age at 1st use
X	51628658	MAGED1	rs12843252	A	T	133	-0.735258	0.463617	0.533597	Age at 1st use
X	51628824	MAGED1	rs5991741	G	A	130	-0.800282	0.425169	0.533225	Age at 1st use
X	51628952	MAGED1	rs11795748	T	C	133	-0.735258	0.463617	0.533597	Age at 1st use
X	51630805	MAGED1	rs5991707	A	T	131	-0.788344	0.432076	0.533225	Age at 1st use
X	51632257	MAGED1	rs5991742	T	C	131	-0.788344	0.432076	0.533225	Age at 1st use
X	51633963	MAGED1	rs11796891	C	T	199	2.63964	0.00900397	0.0610269	Age at 1st use
X	51637471	MAGED1	rs12837412	T	C	146	-1.2615	0.209336	0.471891	Age at 1st use
X	51637551	MAGED1	rs12835969	A	G	146	-1.2615	0.209336	0.471891	Age at 1st use
X	51641607	MAGED1	rs35559927	T	C	146	-1.2615	0.209336	0.471891	Age at 1st use
X	51644748	MAGED1	rs3199687	A	C	189	0.294332	0.768851	0.768851	Age at 1st use
X	51645065	MAGED1	rs35860208	C	G	145	-1.27363	0.205034	0.471891	Age at 1st use
X	51546467	MAGED1	rs12841213	G	C	320	-1.32807	0.185141	0.67667	AAO CUD
X	51546795	MAGED1	rs4986553	T	C	319	-0.417411	0.67667	0.67667	AAO CUD
X	51547342	MAGED1	rs149123978	C	T	320	0.597504	0.550612	0.67667	AAO CUD
X	51549260	MAGED1	rs145367362	A	G	320	0.597504	0.550612	0.67667	AAO CUD
X	51549359	MAGED1	rs137957949	G	C	320	0.597504	0.550612	0.67667	AAO CUD
X	51552884	MAGED1	rs5991735	A	G	318	-0.430721	0.666976	0.67667	AAO CUD
X	51553273	MAGED1	rs5951078	C	G	318	-0.430721	0.666976	0.67667	AAO CUD
X	51554254	MAGED1	rs12392286	A	G	320	0.597504	0.550612	0.67667	AAO CUD
X	51554723	MAGED1	rs12833735	T	G	320	-1.32807	0.185141	0.67667	AAO CUD
X	51555651	MAGED1	rs5951079	G	A	309	-0.624408	0.53284	0.67667	AAO CUD
X	51561551	MAGED1	rs150934079	A	C	320	0.597504	0.550612	0.67667	AAO CUD
X	51563336	MAGED1	rs4986554	A	G	318	-0.430721	0.666976	0.67667	AAO CUD
X	51565634	MAGED1	rs1595679	A	G	319	-1.33124	0.184102	0.67667	AAO CUD
X	51565806	MAGED1	rs150818059	T	C	305	0.78168	0.435036	0.67667	AAO CUD
X	51570562	MAGED1	rs56706863	G	A	320	-1.32807	0.185141	0.67667	AAO CUD
X	51572573	MAGED1	rs5991737	A	C	304	-0.420661	0.674313	0.67667	AAO CUD
X	51572834	MAGED1	rs12852833	G	A	320	-1.32807	0.185141	0.67667	AAO CUD
X	51572937	MAGED1	rs150276297	C	G	305	0.78168	0.435036	0.67667	AAO CUD
X	51573281	MAGED1	rs1439460	T	A	304	-0.420661	0.674313	0.67667	AAO CUD
X	51573682	MAGED1	rs5951064	G	A	303	-0.431744	0.666249	0.67667	AAO CUD
X	51574595	MAGED1	rs7878444	T	G	320	-1.32807	0.185141	0.67667	AAO CUD
X	51575197	MAGED1	rs113903308	T	C	320	-1.32807	0.185141	0.67667	AAO CUD
X	51580297	MAGED1	rs5951083	T	A	214	-0.543467	0.587411	0.67667	AAO CUD
X	51581211	MAGED1	rs7061919	C	T	215	-0.522949	0.601583	0.67667	AAO CUD
X	51581376	MAGED1	rs7056700	A	G	214	-0.543467	0.587411	0.67667	AAO CUD
X	51581757	MAGED1	rs12853137	A	C	214	-0.543467	0.587411	0.67667	AAO CUD
X	51581783	MAGED1	rs12863962	C	T	309	-0.708276	0.479332	0.67667	AAO CUD
X	51583100	MAGED1	rs12834215	T	C	232	-1.51622	0.130907	0.67667	AAO CUD
X	51585484	MAGED1	rs12353683	C	T	229	-0.607417	0.544212	0.67667	AAO CUD
X	51588325	MAGED1	rs9887044	A	G	320	0.597504	0.550612	0.67667	AAO CUD
X	51592979	MAGED1	rs7880576	T	G	214	-0.543467	0.587411	0.67667	AAO CUD
X	51597168	MAGED1	rs1371283	T	G	232	-1.51622	0.130907	0.67667	AAO CUD
X	51600709	MAGED1	rs4133299	C	T	214	-0.543467	0.587411	0.67667	AAO CUD
X	51601126	MAGED1	rs5991738	G	C	214	-0.543467	0.587411	0.67667	AAO CUD
X	51605371	MAGED1	rs2083324	C	T	214	-0.543467	0.587411	0.67667	AAO CUD
X	51608351	MAGED1	rs7886851	G	A	228	-0.638937	0.523543	0.67667	AAO CUD
X	51609873	MAGED1	rs1992271	T	A	214	-0.543467	0.587411	0.67667	AAO CUD
X	51610969	MAGED1	rs5991739	A	G	229	-0.607417	0.544212	0.67667	AAO CUD
X	51611936	MAGED1	rs4986555	A	G	228	-0.638937	0.523543	0.67667	AAO CUD
X	51612293	MAGED1	rs28367476	G	A	320	0.597504	0.550612	0.67667	AAO CUD
X	51615868	MAGED1	rs1130004	G	T	232	-1.51622	0.130907	0.67667	AAO CUD
X	51616127	MAGED1	rs1048437	A	C	207	-0.778553	0.437191	0.67667	AAO CUD
X	51616151	MAGED1	rs6614508	T	A	137	-1.04448	0.298293	0.67667	AAO CUD
X	51618983	MAGED1	rs5951087	G	A	226	-0.589432	0.556197	0.67667	AAO CUD
X	51620567	MAGED1	rs73204564	T	C	214	-1.62202	0.106368	0.67667	AAO CUD
X	51621856	MAGED1	rs60919030	T	A	228	-0.576185	0.565093	0.67667	AAO CUD
X	51624793	MAGED1	rs12834190	G	A	232	-1.51622	0.130907	0.67667	AAO CUD
X	51625979	MAGED1	rs7052927	G	A	225	-0.620721	0.535449	0.67667	AAO CUD
X	51626142	MAGED1	rs7053197	G	A	226	-0.597	0.551142	0.67667	AAO CUD
X	51626534	MAGED1	rs28538558	A	G	319	0.57443	0.5661	0.67667	AAO CUD
X	51628658	MAGED1	rs12843252	A	T	212	-0.50659	0.613004	0.67667	AAO CUD
X	51628824	MAGED1	rs5991741	G	A	209	-0.596832	0.551308	0.67667	AAO CUD
X	51628952	MAGED1	rs11795748	T	C	212	-0.50659	0.613004	0.67667	AAO CUD
X	51630805	MAGED1	rs5991707	A	T	210	-0.560445	0.575813	0.67667	AAO CUD
X	51632257	MAGED1	rs5991742	T	C	210	-0.560445	0.575813	0.67667	AAO CUD
X	51633963	MAGED1	rs11796891	C	T	319	0.57443	0.5661	0.67667	AAO CUD
X	51637471	MAGED1	rs12837412	T	C	232	-1.51622	0.130907	0.67667	AAO CUD
X	51637551	MAGED1	rs12835969	A	G	232	-1.51622	0.130907	0.67667	AAO CUD
X	51641607	MAGED1	rs35559927	T	C	232	-1.51622	0.130907	0.67667	AAO CUD
X	51644748	MAGED1	rs3199687	A	C	305	0.841274	0.400883	0.67667	AAO CUD
X	51645065	MAGED1	rs35860208	C	G	229	-1.50832	0.132934	0.67667	AAO CUD
X	51546467	MAGED1	rs12841213	G	C	314	-0.819767	0.412349	0.972555	Diagnosis of lifetime CUD
X	51546795	MAGED1	rs4986553	T	C	313	-0.343345	0.731339	0.972555	Diagnosis of lifetime CUD
X	51547342	MAGED1	rs149123978	C	T	314	0.226812	0.82057	0.972555	Diagnosis of lifetime CUD
X	51549260	MAGED1	rs145367362	A	G	314	0.226812	0.82057	0.972555	Diagnosis of lifetime CUD
X	51549359	MAGED1	rs137957949	G	C	314	0.226812	0.82057	0.972555	Diagnosis of lifetime CUD
X	51552884	MAGED1	rs5991735	A	G	312	-0.312972	0.754302	0.972555	Diagnosis of lifetime CUD
X	51553273	MAGED1	rs5951078	C	G	312	-0.312972	0.754302	0.972555	Diagnosis of lifetime CUD
X	51554254	MAGED1	rs12392286	A	G	314	0.226812	0.82057	0.972555	Diagnosis of lifetime CUD
X	51554723	MAGED1	rs12833735	T	G	314	-0.819767	0.412349	0.972555	Diagnosis of lifetime CUD
X	51555651	MAGED1	rs5951079	G	A	303	-0.320944	0.748253	0.972555	Diagnosis of lifetime CUD
X	51561551	MAGED1	rs150934079	A	C	314	0.226812	0.82057	0.972555	Diagnosis of lifetime CUD
X	51563336	MAGED1	rs4986554	A	G	312	-0.312972	0.754302	0.972555	Diagnosis of lifetime CUD
X	51565634	MAGED1	rs1595679	A	G	313	-0.808538	0.418781	0.972555	Diagnosis of lifetime CUD
X	51565806	MAGED1	rs150818059	T	C	299	0.0119605	0.990457	0.990457	Diagnosis of lifetime CUD
X	51570562	MAGED1	rs56706863	G	A	314	-0.819767	0.412349	0.972555	Diagnosis of lifetime CUD
X	51572573	MAGED1	rs5991737	A	C	298	-0.605612	0.544772	0.972555	Diagnosis of lifetime CUD
X	51572834	MAGED1	rs12852833	G	A	314	-0.819767	0.412349	0.972555	Diagnosis of lifetime CUD
X	51572937	MAGED1	rs150276297	C	G	299	0.0119605	0.990457	0.990457	Diagnosis of lifetime CUD
X	51573281	MAGED1	rs1439460	T	A	298	-0.605612	0.544772	0.972555	Diagnosis of lifetime CUD
X	51573682	MAGED1	rs5951064	G	A	297	-0.579915	0.561972	0.972555	Diagnosis of lifetime CUD
X	51574595	MAGED1	rs7878444	T	G	314	-0.819767	0.412349	0.972555	Diagnosis of lifetime CUD
X	51575197	MAGED1	rs113903308	T	C	314	-0.819767	0.412349	0.972555	Diagnosis of lifetime CUD
X	51580297	MAGED1	rs5951083	T	A	212	-0.303076	0.761832	0.972555	Diagnosis of lifetime CUD
X	51581211	MAGED1	rs7061919	C	T	213	-0.345806	0.729488	0.972555	Diagnosis of lifetime CUD
X	51581376	MAGED1	rs7056700	A	G	212	-0.303076	0.761832	0.972555	Diagnosis of lifetime CUD
X	51581757	MAGED1	rs12853137	A	C	212	-0.303076	0.761832	0.972555	Diagnosis of lifetime CUD
X	51581783	MAGED1	rs12863962	C	T	303	-0.21965	0.826143	0.972555	Diagnosis of lifetime CUD
X	51583100	MAGED1	rs12834215	T	C	230	-0.651432	0.514768	0.972555	Diagnosis of lifetime CUD
X	51585484	MAGED1	rs12353683	C	T	227	-0.0883617	0.929589	0.972555	Diagnosis of lifetime CUD
X	51588325	MAGED1	rs9887044	A	G	314	0.226812	0.82057	0.972555	Diagnosis of lifetime CUD
X	51592979	MAGED1	rs7880576	T	G	212	-0.303076	0.761832	0.972555	Diagnosis of lifetime CUD
X	51597168	MAGED1	rs1371283	T	G	230	-0.651432	0.514768	0.972555	Diagnosis of lifetime CUD
X	51600709	MAGED1	rs4133299	C	T	212	-0.303076	0.761832	0.972555	Diagnosis of lifetime CUD
X	51601126	MAGED1	rs5991738	G	C	212	-0.303076	0.761832	0.972555	Diagnosis of lifetime CUD
X	51605371	MAGED1	rs2083324	C	T	212	-0.303076	0.761832	0.972555	Diagnosis of lifetime CUD
X	51608351	MAGED1	rs7886851	G	A	226	-0.0785838	0.937364	0.972555	Diagnosis of lifetime CUD
X	51609873	MAGED1	rs1992271	T	A	212	-0.303076	0.761832	0.972555	Diagnosis of lifetime CUD
X	51610969	MAGED1	rs5991739	A	G	227	-0.0883617	0.929589	0.972555	Diagnosis of lifetime CUD
X	51611936	MAGED1	rs4986555	A	G	226	-0.0785838	0.937364	0.972555	Diagnosis of lifetime CUD
X	51612293	MAGED1	rs28367476	G	A	314	0.226812	0.82057	0.972555	Diagnosis of lifetime CUD
X	51615868	MAGED1	rs1130004	G	T	230	-0.651432	0.514768	0.972555	Diagnosis of lifetime CUD
X	51616127	MAGED1	rs1048437	A	C	205	-0.285398	0.775339	0.972555	Diagnosis of lifetime CUD
X	51616151	MAGED1	rs6614508	T	A	135	-0.431041	0.666438	0.972555	Diagnosis of lifetime CUD
X	51618983	MAGED1	rs5951087	G	A	224	-0.139201	0.889291	0.972555	Diagnosis of lifetime CUD
X	51620567	MAGED1	rs73204564	T	C	213	-0.529116	0.596725	0.972555	Diagnosis of lifetime CUD
X	51621856	MAGED1	rs60919030	T	A	226	-0.0744309	0.940668	0.972555	Diagnosis of lifetime CUD
X	51624793	MAGED1	rs12834190	G	A	230	-0.651432	0.514768	0.972555	Diagnosis of lifetime CUD
X	51625979	MAGED1	rs7052927	G	A	223	-0.129119	0.897263	0.972555	Diagnosis of lifetime CUD
X	51626142	MAGED1	rs7053197	G	A	224	-0.177347	0.859236	0.972555	Diagnosis of lifetime CUD
X	51626534	MAGED1	rs28538558	A	G	313	0.234951	0.814247	0.972555	Diagnosis of lifetime CUD
X	51628658	MAGED1	rs12843252	A	T	210	-0.393524	0.693932	0.972555	Diagnosis of lifetime CUD
X	51628824	MAGED1	rs5991741	G	A	207	-0.524043	0.600248	0.972555	Diagnosis of lifetime CUD
X	51628952	MAGED1	rs11795748	T	C	210	-0.393524	0.693932	0.972555	Diagnosis of lifetime CUD
X	51630805	MAGED1	rs5991707	A	T	208	-0.341724	0.732559	0.972555	Diagnosis of lifetime CUD
X	51632257	MAGED1	rs5991742	T	C	208	-0.341724	0.732559	0.972555	Diagnosis of lifetime CUD
X	51633963	MAGED1	rs11796891	C	T	313	0.234951	0.814247	0.972555	Diagnosis of lifetime CUD
X	51637471	MAGED1	rs12837412	T	C	230	-0.651432	0.514768	0.972555	Diagnosis of lifetime CUD
X	51637551	MAGED1	rs12835969	A	G	230	-0.651432	0.514768	0.972555	Diagnosis of lifetime CUD
X	51641607	MAGED1	rs35559927	T	C	230	-0.651432	0.514768	0.972555	Diagnosis of lifetime CUD
X	51644748	MAGED1	rs3199687	A	C	299	0.0826449	0.934134	0.972555	Diagnosis of lifetime CUD
X	51645065	MAGED1	rs35860208	C	G	227	-0.644104	0.519508	0.972555	Diagnosis of lifetime CUD
X	51546467	MAGED1	rs12841213	G	C	234	-0.178018	0.858872	0.873187	SAPS agression
X	51546795	MAGED1	rs4986553	T	C	234	-1.11149	0.267566	0.446983	SAPS agression
X	51547342	MAGED1	rs149123978	C	T	235	-1.28158	0.201328	0.446983	SAPS agression
X	51549260	MAGED1	rs145367362	A	G	235	-1.28158	0.201328	0.446983	SAPS agression
X	51549359	MAGED1	rs137957949	G	C	235	-1.28158	0.201328	0.446983	SAPS agression
X	51552884	MAGED1	rs5991735	A	G	233	-1.0223	0.307759	0.446983	SAPS agression
X	51553273	MAGED1	rs5951078	C	G	233	-1.0223	0.307759	0.446983	SAPS agression
X	51554254	MAGED1	rs12392286	A	G	235	-1.28158	0.201328	0.446983	SAPS agression
X	51554723	MAGED1	rs12833735	T	G	234	-0.178018	0.858872	0.873187	SAPS agression
X	51555651	MAGED1	rs5951079	G	A	227	-1.0047	0.316176	0.448529	SAPS agression
X	51561551	MAGED1	rs150934079	A	C	235	-1.28158	0.201328	0.446983	SAPS agression
X	51563336	MAGED1	rs4986554	A	G	233	-1.0223	0.307759	0.446983	SAPS agression
X	51565634	MAGED1	rs1595679	A	G	233	-0.144162	0.885505	0.885505	SAPS agression
X	51565806	MAGED1	rs150818059	T	C	226	-1.40512	0.161445	0.446983	SAPS agression
X	51570562	MAGED1	rs56706863	G	A	234	-0.178018	0.858872	0.873187	SAPS agression
X	51572573	MAGED1	rs5991737	A	C	225	-1.11299	0.266972	0.446983	SAPS agression
X	51572834	MAGED1	rs12852833	G	A	234	-0.178018	0.858872	0.873187	SAPS agression
X	51572937	MAGED1	rs150276297	C	G	226	-1.40512	0.161445	0.446983	SAPS agression
X	51573281	MAGED1	rs1439460	T	A	225	-1.11299	0.266972	0.446983	SAPS agression
X	51573682	MAGED1	rs5951064	G	A	224	-1.04252	0.298364	0.446983	SAPS agression
X	51574595	MAGED1	rs7878444	T	G	234	-0.178018	0.858872	0.873187	SAPS agression
X	51575197	MAGED1	rs113903308	T	C	234	-0.178018	0.858872	0.873187	SAPS agression
X	51580297	MAGED1	rs5951083	T	A	159	-1.22395	0.222941	0.446983	SAPS agression
X	51581211	MAGED1	rs7061919	C	T	160	-1.33474	0.184028	0.446983	SAPS agression
X	51581376	MAGED1	rs7056700	A	G	159	-1.22395	0.222941	0.446983	SAPS agression
X	51581757	MAGED1	rs12853137	A	C	159	-1.22395	0.222941	0.446983	SAPS agression
X	51581783	MAGED1	rs12863962	C	T	226	0.594258	0.552971	0.749583	SAPS agression
X	51583100	MAGED1	rs12834215	T	C	170	-0.284633	0.776301	0.873187	SAPS agression
X	51585484	MAGED1	rs12353683	C	T	168	-1.11466	0.266723	0.446983	SAPS agression
X	51588325	MAGED1	rs9887044	A	G	235	-1.28158	0.201328	0.446983	SAPS agression
X	51592979	MAGED1	rs7880576	T	G	159	-1.22395	0.222941	0.446983	SAPS agression
X	51597168	MAGED1	rs1371283	T	G	170	-0.284633	0.776301	0.873187	SAPS agression
X	51600709	MAGED1	rs4133299	C	T	159	-1.22395	0.222941	0.446983	SAPS agression
X	51601126	MAGED1	rs5991738	G	C	159	-1.22395	0.222941	0.446983	SAPS agression
X	51605371	MAGED1	rs2083324	C	T	159	-1.22395	0.222941	0.446983	SAPS agression
X	51608351	MAGED1	rs7886851	G	A	168	-1.11466	0.266723	0.446983	SAPS agression
X	51609873	MAGED1	rs1992271	T	A	159	-1.22395	0.222941	0.446983	SAPS agression
X	51610969	MAGED1	rs5991739	A	G	168	-1.11466	0.266723	0.446983	SAPS agression
X	51611936	MAGED1	rs4986555	A	G	168	-1.11466	0.266723	0.446983	SAPS agression
X	51612293	MAGED1	rs28367476	G	A	235	-1.28158	0.201328	0.446983	SAPS agression
X	51615868	MAGED1	rs1130004	G	T	170	-0.284633	0.776301	0.873187	SAPS agression
X	51616127	MAGED1	rs1048437	A	C	153	-1.32319	0.187929	0.446983	SAPS agression
X	51616151	MAGED1	rs6614508	T	A	103	-0.755542	0.451896	0.626492	SAPS agression
X	51618983	MAGED1	rs5951087	G	A	166	-1.10279	0.271851	0.446983	SAPS agression
X	51620567	MAGED1	rs73204564	T	C	158	-0.547243	0.585055	0.775834	SAPS agression
X	51621856	MAGED1	rs60919030	T	A	168	-1.02573	0.306617	0.446983	SAPS agression
X	51624793	MAGED1	rs12834190	G	A	170	-0.284633	0.776301	0.873187	SAPS agression
X	51625979	MAGED1	rs7052927	G	A	166	-1.10279	0.271851	0.446983	SAPS agression
X	51626142	MAGED1	rs7053197	G	A	167	-1.23379	0.219161	0.446983	SAPS agression
X	51626534	MAGED1	rs28538558	A	G	234	-1.25146	0.212089	0.446983	SAPS agression
X	51628658	MAGED1	rs12843252	A	T	158	-1.34395	0.181063	0.446983	SAPS agression
X	51628824	MAGED1	rs5991741	G	A	156	-1.4415	0.15163	0.446983	SAPS agression
X	51628952	MAGED1	rs11795748	T	C	158	-1.34395	0.181063	0.446983	SAPS agression
X	51630805	MAGED1	rs5991707	A	T	157	-1.23239	0.219812	0.446983	SAPS agression
X	51632257	MAGED1	rs5991742	T	C	157	-1.23239	0.219812	0.446983	SAPS agression
X	51633963	MAGED1	rs11796891	C	T	234	-1.25146	0.212089	0.446983	SAPS agression
X	51637471	MAGED1	rs12837412	T	C	170	-0.284633	0.776301	0.873187	SAPS agression
X	51637551	MAGED1	rs12835969	A	G	170	-0.284633	0.776301	0.873187	SAPS agression
X	51641607	MAGED1	rs35559927	T	C	170	-0.284633	0.776301	0.873187	SAPS agression
X	51644748	MAGED1	rs3199687	A	C	225	-1.38028	0.168955	0.446983	SAPS agression
X	51645065	MAGED1	rs35860208	C	G	169	-0.198777	0.842696	0.873187	SAPS agression
X	51546467	MAGED1	rs12841213	G	C	234	0.332863	0.739554	0.879046	SAPS stereotypies
X	51546795	MAGED1	rs4986553	T	C	234	-1.07138	0.285168	0.454778	SAPS stereotypies
X	51547342	MAGED1	rs149123978	C	T	235	-1.65855	0.0986168	0.318079	SAPS stereotypies
X	51549260	MAGED1	rs145367362	A	G	235	-1.65855	0.0986168	0.318079	SAPS stereotypies
X	51549359	MAGED1	rs137957949	G	C	235	-1.65855	0.0986168	0.318079	SAPS stereotypies
X	51552884	MAGED1	rs5991735	A	G	233	-1.059	0.29076	0.454778	SAPS stereotypies
X	51553273	MAGED1	rs5951078	C	G	233	-1.059	0.29076	0.454778	SAPS stereotypies
X	51554254	MAGED1	rs12392286	A	G	235	-1.65855	0.0986168	0.318079	SAPS stereotypies
X	51554723	MAGED1	rs12833735	T	G	234	0.332863	0.739554	0.879046	SAPS stereotypies
X	51555651	MAGED1	rs5951079	G	A	227	-0.936123	0.350265	0.496888	SAPS stereotypies
X	51561551	MAGED1	rs150934079	A	C	235	-1.65855	0.0986168	0.318079	SAPS stereotypies
X	51563336	MAGED1	rs4986554	A	G	233	-1.059	0.29076	0.454778	SAPS stereotypies
X	51565634	MAGED1	rs1595679	A	G	233	0.336233	0.737016	0.879046	SAPS stereotypies
X	51565806	MAGED1	rs150818059	T	C	226	-1.70919	0.0888731	0.318079	SAPS stereotypies
X	51570562	MAGED1	rs56706863	G	A	234	0.332863	0.739554	0.879046	SAPS stereotypies
X	51572573	MAGED1	rs5991737	A	C	225	-1.00114	0.317902	0.469574	SAPS stereotypies
X	51572834	MAGED1	rs12852833	G	A	234	0.332863	0.739554	0.879046	SAPS stereotypies
X	51572937	MAGED1	rs150276297	C	G	226	-1.70919	0.0888731	0.318079	SAPS stereotypies
X	51573281	MAGED1	rs1439460	T	A	225	-1.00114	0.317902	0.469574	SAPS stereotypies
X	51573682	MAGED1	rs5951064	G	A	224	-0.989989	0.323313	0.469574	SAPS stereotypies
X	51574595	MAGED1	rs7878444	T	G	234	0.332863	0.739554	0.879046	SAPS stereotypies
X	51575197	MAGED1	rs113903308	T	C	234	0.332863	0.739554	0.879046	SAPS stereotypies
X	51580297	MAGED1	rs5951083	T	A	159	-1.40269	0.162834	0.318079	SAPS stereotypies
X	51581211	MAGED1	rs7061919	C	T	160	-1.41179	0.160123	0.318079	SAPS stereotypies
X	51581376	MAGED1	rs7056700	A	G	159	-1.40269	0.162834	0.318079	SAPS stereotypies
X	51581757	MAGED1	rs12853137	A	C	159	-1.40269	0.162834	0.318079	SAPS stereotypies
X	51581783	MAGED1	rs12863962	C	T	226	0.889661	0.374653	0.519405	SAPS stereotypies
X	51583100	MAGED1	rs12834215	T	C	170	0.189143	0.850225	0.879046	SAPS stereotypies
X	51585484	MAGED1	rs12353683	C	T	168	-1.3646	0.17436	0.318079	SAPS stereotypies
X	51588325	MAGED1	rs9887044	A	G	235	-1.65855	0.0986168	0.318079	SAPS stereotypies
X	51592979	MAGED1	rs7880576	T	G	159	-1.40269	0.162834	0.318079	SAPS stereotypies
X	51597168	MAGED1	rs1371283	T	G	170	0.189143	0.850225	0.879046	SAPS stereotypies
X	51600709	MAGED1	rs4133299	C	T	159	-1.40269	0.162834	0.318079	SAPS stereotypies
X	51601126	MAGED1	rs5991738	G	C	159	-1.40269	0.162834	0.318079	SAPS stereotypies
X	51605371	MAGED1	rs2083324	C	T	159	-1.40269	0.162834	0.318079	SAPS stereotypies
X	51608351	MAGED1	rs7886851	G	A	168	-1.3646	0.17436	0.318079	SAPS stereotypies
X	51609873	MAGED1	rs1992271	T	A	159	-1.40269	0.162834	0.318079	SAPS stereotypies
X	51610969	MAGED1	rs5991739	A	G	168	-1.3646	0.17436	0.318079	SAPS stereotypies
X	51611936	MAGED1	rs4986555	A	G	168	-1.3646	0.17436	0.318079	SAPS stereotypies
X	51612293	MAGED1	rs28367476	G	A	235	-1.65855	0.0986168	0.318079	SAPS stereotypies
X	51615868	MAGED1	rs1130004	G	T	170	0.189143	0.850225	0.879046	SAPS stereotypies
X	51616127	MAGED1	rs1048437	A	C	153	-1.35597	0.17729	0.318079	SAPS stereotypies
X	51616151	MAGED1	rs6614508	T	A	103	-0.126442	0.899664	0.914658	SAPS stereotypies
X	51618983	MAGED1	rs5951087	G	A	166	-1.35918	0.176092	0.318079	SAPS stereotypies
X	51620567	MAGED1	rs73204564	T	C	158	-0.0717697	0.942884	0.942884	SAPS stereotypies
X	51621856	MAGED1	rs60919030	T	A	168	-1.25687	0.210693	0.367208	SAPS stereotypies
X	51624793	MAGED1	rs12834190	G	A	170	0.189143	0.850225	0.879046	SAPS stereotypies
X	51625979	MAGED1	rs7052927	G	A	166	-1.35918	0.176092	0.318079	SAPS stereotypies
X	51626142	MAGED1	rs7053197	G	A	167	-1.36661	0.17374	0.318079	SAPS stereotypies
X	51626534	MAGED1	rs28538558	A	G	234	-1.64806	0.10076	0.318079	SAPS stereotypies
X	51628658	MAGED1	rs12843252	A	T	158	-1.41984	0.1578	0.318079	SAPS stereotypies
X	51628824	MAGED1	rs5991741	G	A	156	-1.59308	0.11335	0.318079	SAPS stereotypies
X	51628952	MAGED1	rs11795748	T	C	158	-1.41984	0.1578	0.318079	SAPS stereotypies
X	51630805	MAGED1	rs5991707	A	T	157	-1.4117	0.160193	0.318079	SAPS stereotypies
X	51632257	MAGED1	rs5991742	T	C	157	-1.4117	0.160193	0.318079	SAPS stereotypies
X	51633963	MAGED1	rs11796891	C	T	234	-1.64806	0.10076	0.318079	SAPS stereotypies
X	51637471	MAGED1	rs12837412	T	C	170	0.189143	0.850225	0.879046	SAPS stereotypies
X	51637551	MAGED1	rs12835969	A	G	170	0.189143	0.850225	0.879046	SAPS stereotypies
X	51641607	MAGED1	rs35559927	T	C	170	0.189143	0.850225	0.879046	SAPS stereotypies
X	51644748	MAGED1	rs3199687	A	C	225	-1.69967	0.0906602	0.318079	SAPS stereotypies
X	51645065	MAGED1	rs35860208	C	G	169	0.205204	0.83768	0.879046	SAPS stereotypies
16	8985081	USP7	rs254953	C	T	203	0.526556	0.599113	0.86176	Age at 1st use
16	8985092	USP7	rs148800930	T	C	203	0.232493	0.816404	0.86176	Age at 1st use
16	8988135	USP7	rs899253	C	A	203	0.402819	0.687532	0.86176	Age at 1st use
16	8988188	USP7	rs899254	A	G	203	0.52124	0.602803	0.86176	Age at 1st use
16	8988777	USP7	rs2304467	C	G	203	0.185671	0.8529	0.892024	Age at 1st use
16	8990239	USP7	rs11801	T	C	203	0.597062	0.551173	0.86176	Age at 1st use
16	8990680	USP7	rs2257181	C	A	203	0.490373	0.624433	0.86176	Age at 1st use
16	8991190	USP7	rs1529916	G	A	203	0.490373	0.624433	0.86176	Age at 1st use
16	8992342	USP7	rs2304465	G	A	203	0.741639	0.459217	0.86176	Age at 1st use
16	8992828	USP7	rs2289109	G	T	203	0.246857	0.805284	0.86176	Age at 1st use
16	8993892	USP7	rs2437726	T	A	203	0.424769	0.671483	0.86176	Age at 1st use
16	8994192	USP7	rs4985061	G	C	203	0.246857	0.805284	0.86176	Age at 1st use
16	8994563	USP7	rs2447919	C	T	203	0.46764	0.640575	0.86176	Age at 1st use
16	8995414	USP7	rs1657091	C	T	203	0.46764	0.640575	0.86176	Age at 1st use
16	8995927	USP7	rs2304466	G	A	203	0.246857	0.805284	0.86176	Age at 1st use
16	8996377	USP7	rs2447918	C	T	203	0.540416	0.58954	0.86176	Age at 1st use
16	8996636	USP7	rs4985062	T	C	203	0.0787295	0.93733	0.954068	Age at 1st use
16	8996788	USP7	rs876884	C	T	203	0.435843	0.663443	0.86176	Age at 1st use
16	8998571	USP7	rs2437727	G	C	203	0.386022	0.69991	0.86176	Age at 1st use
16	8999356	USP7	rs113177770	G	A	203	0.232493	0.816404	0.86176	Age at 1st use
16	8999548	USP7	rs1347580	C	T	203	0.386022	0.69991	0.86176	Age at 1st use
16	9000085	USP7	rs1657066	A	C	203	0.377819	0.705985	0.86176	Age at 1st use
16	9000729	USP7	rs76426500	A	C	203	0.232493	0.816404	0.86176	Age at 1st use
16	9001814	USP7	rs75172776	A	G	203	0.232493	0.816404	0.86176	Age at 1st use
16	9003250	USP7	rs1677491	T	G	203	0.377819	0.705985	0.86176	Age at 1st use
16	9003528	USP7	rs56874411	T	C	203	-0.613836	0.540052	0.86176	Age at 1st use
16	9005067	USP7	rs2447915	T	C	203	0.523606	0.60116	0.86176	Age at 1st use
16	9005640	USP7	rs2447914	A	G	203	0.405839	0.685315	0.86176	Age at 1st use
16	9005924	USP7	rs79430602	T	C	203	0.232493	0.816404	0.86176	Age at 1st use
16	9006185	USP7	rs2437711	T	C	203	0.405839	0.685315	0.86176	Age at 1st use
16	9006721	USP7	rs77119485	A	G	203	0.232493	0.816404	0.86176	Age at 1st use
16	9007510	USP7	rs75219349	T	C	203	0.232493	0.816404	0.86176	Age at 1st use
16	9008037	USP7	rs62031299	A	G	203	0.405839	0.685315	0.86176	Age at 1st use
16	9009286	USP7	rs45513897	A	G	203	0.232493	0.816404	0.86176	Age at 1st use
16	9013035	USP7	rs2164506	A	G	203	0.232493	0.816404	0.86176	Age at 1st use
16	9013464	USP7	rs2126999	T	C	203	0.232493	0.816404	0.86176	Age at 1st use
16	9013696	USP7	rs2164507	G	A	203	0.232493	0.816404	0.86176	Age at 1st use
16	9014660	USP7	rs118109545	C	T	203	0.232493	0.816404	0.86176	Age at 1st use
16	9015721	USP7	rs11075029	T	C	203	0.232493	0.816404	0.86176	Age at 1st use
16	9016532	USP7	rs11075031	C	A	203	0.232493	0.816404	0.86176	Age at 1st use
16	9016624	USP7	rs30763	C	T	203	0.354842	0.7231	0.86176	Age at 1st use
16	9018665	USP7	rs2447911	T	G	203	0.304186	0.761317	0.86176	Age at 1st use
16	9019416	USP7	rs7205293	C	T	203	0.232493	0.816404	0.86176	Age at 1st use
16	9020056	USP7	rs9933060	C	T	203	-0.779293	0.436773	0.86176	Age at 1st use
16	9021564	USP7	rs1972295	T	G	203	-0.589622	0.556138	0.86176	Age at 1st use
16	9022767	USP7	rs7202585	C	T	203	0.232493	0.816404	0.86176	Age at 1st use
16	9023155	USP7	rs11642973	T	C	203	-0.0411557	0.967215	0.967215	Age at 1st use
16	9024282	USP7	rs16964691	G	C	203	0.232493	0.816404	0.86176	Age at 1st use
16	9024757	USP7	rs7192659	C	T	203	-0.76871	0.443014	0.86176	Age at 1st use
16	9025252	USP7	rs4539593	T	C	203	0.232493	0.816404	0.86176	Age at 1st use
16	9025523	USP7	rs11863279	A	G	203	-0.50498	0.614154	0.86176	Age at 1st use
16	9026099	USP7	rs77188284	C	T	203	0.232493	0.816404	0.86176	Age at 1st use
16	9026656	USP7	rs117169990	A	C	203	0.232493	0.816404	0.86176	Age at 1st use
16	9027351	USP7	rs8045445	A	G	203	-0.50498	0.614154	0.86176	Age at 1st use
16	9027470	USP7	rs114733683	C	T	203	0.232493	0.816404	0.86176	Age at 1st use
16	9028645	USP7	rs12924995	A	C	203	0.112467	0.910571	0.935181	Age at 1st use
16	9029008	USP7	rs8061621	T	C	203	-0.50498	0.614154	0.86176	Age at 1st use
16	9029260	USP7	rs143625911	G	T	203	0.232493	0.816404	0.86176	Age at 1st use
16	9029799	USP7	rs74916209	A	T	203	0.232493	0.816404	0.86176	Age at 1st use
16	9030993	USP7	rs8043595	G	C	203	-0.471431	0.637873	0.86176	Age at 1st use
16	9032015	USP7	rs7190551	G	A	203	-0.471431	0.637873	0.86176	Age at 1st use
16	9032229	USP7	rs117697595	T	C	203	0.232493	0.816404	0.86176	Age at 1st use
16	9032964	USP7	rs8059146	A	G	203	-0.521248	0.602798	0.86176	Age at 1st use
16	9033796	USP7	rs139012432	A	T	203	0.232493	0.816404	0.86176	Age at 1st use
16	9034716	USP7	rs11075045	A	G	203	-0.539291	0.590313	0.86176	Age at 1st use
16	9034826	USP7	rs7342770	C	A	203	0.0581637	0.953679	0.962119	Age at 1st use
16	9035124	USP7	rs1471435	T	C	203	0.438247	0.661703	0.86176	Age at 1st use
16	9035467	USP7	rs141361914	C	T	203	0.232493	0.816404	0.86176	Age at 1st use
16	9035781	USP7	rs56410892	T	C	203	-0.834079	0.405278	0.86176	Age at 1st use
16	9036452	USP7	rs12446090	T	C	203	0.302039	0.762951	0.86176	Age at 1st use
16	9037407	USP7	rs118105617	C	T	203	0.543675	0.5873	0.86176	Age at 1st use
16	9037472	USP7	rs78932417	C	T	203	0.543675	0.5873	0.86176	Age at 1st use
16	9037835	USP7	rs8053087	A	T	203	-0.917061	0.360263	0.86176	Age at 1st use
16	9037904	USP7	rs8049394	G	A	203	-0.427602	0.669422	0.86176	Age at 1st use
16	9038117	USP7	rs12449090	T	C	203	0.320797	0.748715	0.86176	Age at 1st use
16	9038779	USP7	rs13338372	A	G	203	-0.917061	0.360263	0.86176	Age at 1st use
16	9038882	USP7	rs28651477	A	G	203	-0.427602	0.669422	0.86176	Age at 1st use
16	9038968	USP7	rs12927896	C	T	203	1.51728	0.13085	0.86176	Age at 1st use
16	9039334	USP7	rs11075053	T	G	203	-0.427602	0.669422	0.86176	Age at 1st use
16	9040017	USP7	rs79341389	G	A	203	0.543675	0.5873	0.86176	Age at 1st use
16	9040270	USP7	rs78665874	T	A	203	0.543675	0.5873	0.86176	Age at 1st use
16	9040301	USP7	rs28523354	T	G	203	-0.427602	0.669422	0.86176	Age at 1st use
16	9040400	USP7	rs9932027	G	C	203	-0.917061	0.360263	0.86176	Age at 1st use
16	9040417	USP7	rs75095558	T	C	203	0.543675	0.5873	0.86176	Age at 1st use
16	9042411	USP7	rs1865807	T	G	203	0.543675	0.5873	0.86176	Age at 1st use
16	9042631	USP7	rs2086154	A	C	203	-0.427602	0.669422	0.86176	Age at 1st use
16	9043185	USP7	rs77863729	A	C	203	0.543675	0.5873	0.86176	Age at 1st use
16	9043215	USP7	rs7192015	T	C	203	-0.917061	0.360263	0.86176	Age at 1st use
16	9043488	USP7	rs7192587	T	C	203	-0.917061	0.360263	0.86176	Age at 1st use
16	9043542	USP7	rs7192755	T	G	203	-0.427602	0.669422	0.86176	Age at 1st use
16	9043739	USP7	rs76951557	A	C	203	0.543675	0.5873	0.86176	Age at 1st use
16	9044676	USP7	rs75593824	T	C	203	0.543675	0.5873	0.86176	Age at 1st use
16	9045462	USP7	rs9926137	G	C	203	-0.917061	0.360263	0.86176	Age at 1st use
16	9046322	USP7	rs960734	T	C	203	0.543675	0.5873	0.86176	Age at 1st use
16	9047162	USP7	rs9936763	G	C	203	-0.899153	0.369701	0.86176	Age at 1st use
16	9047198	USP7	rs9924441	C	T	203	-0.427602	0.669422	0.86176	Age at 1st use
16	9047370	USP7	rs112493057	G	C	203	0.543675	0.5873	0.86176	Age at 1st use
16	9048329	USP7	rs6498271	C	G	203	-0.899153	0.369701	0.86176	Age at 1st use
16	9048352	USP7	rs30764	T	C	203	0.121288	0.90359	0.935181	Age at 1st use
16	9048561	USP7	rs76682701	G	A	203	0.543675	0.5873	0.86176	Age at 1st use
16	9049094	USP7	rs8054659	T	C	203	-0.427602	0.669422	0.86176	Age at 1st use
16	9050009	USP7	rs9939495	T	A	203	-0.899153	0.369701	0.86176	Age at 1st use
16	9050331	USP7	rs12446999	C	A	203	0.331483	0.740643	0.86176	Age at 1st use
16	9050513	USP7	rs28727382	G	C	203	-0.427602	0.669422	0.86176	Age at 1st use
16	9050947	USP7	rs76161145	T	C	203	0.486498	0.627173	0.86176	Age at 1st use
16	9051353	USP7	rs9922395	T	C	203	-0.465561	0.64206	0.86176	Age at 1st use
16	9052448	USP7	rs77809369	C	T	203	0.441194	0.659572	0.86176	Age at 1st use
16	9052473	USP7	rs4076904	C	A	203	-0.911394	0.363239	0.86176	Age at 1st use
16	9052989	USP7	rs8057254	T	A	203	-0.911394	0.363239	0.86176	Age at 1st use
16	9053519	USP7	rs61426394	G	C	203	0.441194	0.659572	0.86176	Age at 1st use
16	9054247	USP7	rs74010349	A	G	203	0.441194	0.659572	0.86176	Age at 1st use
16	9055079	USP7	rs59591814	A	G	203	0.441194	0.659572	0.86176	Age at 1st use
16	9056231	USP7	rs72769904	T	C	203	-0.694292	0.488342	0.86176	Age at 1st use
16	9056439	USP7	rs74010351	A	G	203	0.441194	0.659572	0.86176	Age at 1st use
16	8985081	USP7	rs254953	C	T	338	-1.37801	0.169144	0.536817	AAO CUD
16	8985092	USP7	rs148800930	T	C	338	1.14065	0.254852	0.536817	AAO CUD
16	8988135	USP7	rs899253	C	A	338	-1.24575	0.213751	0.536817	AAO CUD
16	8988188	USP7	rs899254	A	G	338	-0.595128	0.552171	0.684024	AAO CUD
16	8988777	USP7	rs2304467	C	G	338	1.67072	0.0957374	0.475365	AAO CUD
16	8990239	USP7	rs11801	T	C	338	-1.03341	0.302179	0.536817	AAO CUD
16	8990680	USP7	rs2257181	C	A	338	-1.66986	0.095907	0.475365	AAO CUD
16	8991190	USP7	rs1529916	G	A	338	-1.66986	0.095907	0.475365	AAO CUD
16	8992342	USP7	rs2304465	G	A	338	-1.04499	0.296801	0.536817	AAO CUD
16	8992828	USP7	rs2289109	G	T	338	-1.49407	0.136125	0.536817	AAO CUD
16	8993892	USP7	rs2437726	T	A	338	-1.80483	0.0720237	0.475365	AAO CUD
16	8994192	USP7	rs4985061	G	C	338	-1.50977	0.13207	0.536817	AAO CUD
16	8994563	USP7	rs2447919	C	T	338	-1.71046	0.0881319	0.475365	AAO CUD
16	8995414	USP7	rs1657091	C	T	338	-1.71046	0.0881319	0.475365	AAO CUD
16	8995927	USP7	rs2304466	G	A	338	-1.50977	0.13207	0.536817	AAO CUD
16	8996377	USP7	rs2447918	C	T	338	-1.05928	0.290254	0.536817	AAO CUD
16	8996636	USP7	rs4985062	T	C	338	1.89952	0.0583788	0.475365	AAO CUD
16	8996788	USP7	rs876884	C	T	338	-1.82219	0.0693418	0.475365	AAO CUD
16	8998571	USP7	rs2437727	G	C	338	-1.84349	0.0661645	0.475365	AAO CUD
16	8999356	USP7	rs113177770	G	A	338	1.14065	0.254852	0.536817	AAO CUD
16	8999548	USP7	rs1347580	C	T	338	-1.88443	0.0603957	0.475365	AAO CUD
16	9000085	USP7	rs1657066	A	C	338	-1.91102	0.0568801	0.475365	AAO CUD
16	9000729	USP7	rs76426500	A	C	338	1.14065	0.254852	0.536817	AAO CUD
16	9001814	USP7	rs75172776	A	G	338	1.14065	0.254852	0.536817	AAO CUD
16	9003250	USP7	rs1677491	T	G	338	-1.93107	0.0543402	0.475365	AAO CUD
16	9003528	USP7	rs56874411	T	C	338	-0.777346	0.43752	0.598522	AAO CUD
16	9005067	USP7	rs2447915	T	C	338	-1.06258	0.28876	0.536817	AAO CUD
16	9005640	USP7	rs2447914	A	G	338	-1.76106	0.0791666	0.475365	AAO CUD
16	9005924	USP7	rs79430602	T	C	338	1.14065	0.254852	0.536817	AAO CUD
16	9006185	USP7	rs2437711	T	C	338	-1.76106	0.0791666	0.475365	AAO CUD
16	9006721	USP7	rs77119485	A	G	338	1.05482	0.292287	0.536817	AAO CUD
16	9007510	USP7	rs75219349	T	C	338	1.05482	0.292287	0.536817	AAO CUD
16	9008037	USP7	rs62031299	A	G	338	-1.76106	0.0791666	0.475365	AAO CUD
16	9009286	USP7	rs45513897	A	G	338	1.05482	0.292287	0.536817	AAO CUD
16	9013035	USP7	rs2164506	A	G	338	1.05482	0.292287	0.536817	AAO CUD
16	9013464	USP7	rs2126999	T	C	338	1.05482	0.292287	0.536817	AAO CUD
16	9013696	USP7	rs2164507	G	A	338	1.05482	0.292287	0.536817	AAO CUD
16	9014660	USP7	rs118109545	C	T	338	0.873179	0.383209	0.546073	AAO CUD
16	9015721	USP7	rs11075029	T	C	338	0.873179	0.383209	0.546073	AAO CUD
16	9016532	USP7	rs11075031	C	A	338	0.873179	0.383209	0.546073	AAO CUD
16	9016624	USP7	rs30763	C	T	338	-1.68751	0.0924618	0.475365	AAO CUD
16	9018665	USP7	rs2447911	T	G	338	-1.78861	0.0746053	0.475365	AAO CUD
16	9019416	USP7	rs7205293	C	T	338	0.956135	0.339712	0.536817	AAO CUD
16	9020056	USP7	rs9933060	C	T	338	-1.04369	0.2974	0.536817	AAO CUD
16	9021564	USP7	rs1972295	T	G	338	-0.771418	0.441016	0.598522	AAO CUD
16	9022767	USP7	rs7202585	C	T	338	0.956135	0.339712	0.536817	AAO CUD
16	9023155	USP7	rs11642973	T	C	338	0.0222068	0.982297	0.986055	AAO CUD
16	9024282	USP7	rs16964691	G	C	338	0.956135	0.339712	0.536817	AAO CUD
16	9024757	USP7	rs7192659	C	T	338	-0.443295	0.657847	0.735241	AAO CUD
16	9025252	USP7	rs4539593	T	C	338	0.956135	0.339712	0.536817	AAO CUD
16	9025523	USP7	rs11863279	A	G	338	-0.880803	0.379073	0.546073	AAO CUD
16	9026099	USP7	rs77188284	C	T	338	0.956135	0.339712	0.536817	AAO CUD
16	9026656	USP7	rs117169990	A	C	338	0.956135	0.339712	0.536817	AAO CUD
16	9027351	USP7	rs8045445	A	G	338	-0.92072	0.357878	0.536817	AAO CUD
16	9027470	USP7	rs114733683	C	T	338	0.956135	0.339712	0.536817	AAO CUD
16	9028645	USP7	rs12924995	A	C	338	1.95643	0.0512684	0.475365	AAO CUD
16	9029008	USP7	rs8061621	T	C	338	-0.92072	0.357878	0.536817	AAO CUD
16	9029260	USP7	rs143625911	G	T	338	0.956135	0.339712	0.536817	AAO CUD
16	9029799	USP7	rs74916209	A	T	338	0.956135	0.339712	0.536817	AAO CUD
16	9030993	USP7	rs8043595	G	C	338	-0.806569	0.420503	0.584602	AAO CUD
16	9032015	USP7	rs7190551	G	A	338	-0.806569	0.420503	0.584602	AAO CUD
16	9032229	USP7	rs117697595	T	C	338	0.956135	0.339712	0.536817	AAO CUD
16	9032964	USP7	rs8059146	A	G	338	-0.702038	0.483156	0.64477	AAO CUD
16	9033796	USP7	rs139012432	A	T	338	0.956135	0.339712	0.536817	AAO CUD
16	9034716	USP7	rs11075045	A	G	338	-0.687811	0.492061	0.64477	AAO CUD
16	9034826	USP7	rs7342770	C	A	338	-0.0245223	0.980451	0.986055	AAO CUD
16	9035124	USP7	rs1471435	T	C	338	1.73308	0.0840264	0.475365	AAO CUD
16	9035467	USP7	rs141361914	C	T	338	0.956135	0.339712	0.536817	AAO CUD
16	9035781	USP7	rs56410892	T	C	338	-0.691718	0.489607	0.64477	AAO CUD
16	9036452	USP7	rs12446090	T	C	338	2.02637	0.0435413	0.475365	AAO CUD
16	9037407	USP7	rs118105617	C	T	338	0.935179	0.350388	0.536817	AAO CUD
16	9037472	USP7	rs78932417	C	T	338	0.935179	0.350388	0.536817	AAO CUD
16	9037835	USP7	rs8053087	A	T	338	-0.568599	0.57002	0.684024	AAO CUD
16	9037904	USP7	rs8049394	G	A	338	0.0945568	0.924725	0.986055	AAO CUD
16	9038117	USP7	rs12449090	T	C	338	1.89017	0.0596225	0.475365	AAO CUD
16	9038779	USP7	rs13338372	A	G	338	-0.568599	0.57002	0.684024	AAO CUD
16	9038882	USP7	rs28651477	A	G	338	-0.0174914	0.986055	0.986055	AAO CUD
16	9038968	USP7	rs12927896	C	T	338	-0.644879	0.519458	0.672934	AAO CUD
16	9039334	USP7	rs11075053	T	G	338	0.0277851	0.97785	0.986055	AAO CUD
16	9040017	USP7	rs79341389	G	A	338	1.00202	0.317078	0.536817	AAO CUD
16	9040270	USP7	rs78665874	T	A	338	1.00202	0.317078	0.536817	AAO CUD
16	9040301	USP7	rs28523354	T	G	338	0.0277851	0.97785	0.986055	AAO CUD
16	9040400	USP7	rs9932027	G	C	338	-0.568599	0.57002	0.684024	AAO CUD
16	9040417	USP7	rs75095558	T	C	338	1.00202	0.317078	0.536817	AAO CUD
16	9042411	USP7	rs1865807	T	G	338	1.00202	0.317078	0.536817	AAO CUD
16	9042631	USP7	rs2086154	A	C	338	0.101165	0.919481	0.986055	AAO CUD
16	9043185	USP7	rs77863729	A	C	338	0.935179	0.350388	0.536817	AAO CUD
16	9043215	USP7	rs7192015	T	C	338	-0.568599	0.57002	0.684024	AAO CUD
16	9043488	USP7	rs7192587	T	C	338	-0.568599	0.57002	0.684024	AAO CUD
16	9043542	USP7	rs7192755	T	G	338	0.0555291	0.955751	0.986055	AAO CUD
16	9043739	USP7	rs76951557	A	C	338	0.935179	0.350388	0.536817	AAO CUD
16	9044676	USP7	rs75593824	T	C	338	0.935179	0.350388	0.536817	AAO CUD
16	9045462	USP7	rs9926137	G	C	338	-0.568599	0.57002	0.684024	AAO CUD
16	9046322	USP7	rs960734	T	C	338	0.935179	0.350388	0.536817	AAO CUD
16	9047162	USP7	rs9936763	G	C	338	-0.472442	0.636928	0.726074	AAO CUD
16	9047198	USP7	rs9924441	C	T	338	0.0555291	0.955751	0.986055	AAO CUD
16	9047370	USP7	rs112493057	G	C	338	0.935179	0.350388	0.536817	AAO CUD
16	9048329	USP7	rs6498271	C	G	338	-0.472442	0.636928	0.726074	AAO CUD
16	9048352	USP7	rs30764	T	C	338	-1.95862	0.05101	0.475365	AAO CUD
16	9048561	USP7	rs76682701	G	A	338	0.935179	0.350388	0.536817	AAO CUD
16	9049094	USP7	rs8054659	T	C	338	0.0555291	0.955751	0.986055	AAO CUD
16	9050009	USP7	rs9939495	T	A	338	-0.472442	0.636928	0.726074	AAO CUD
16	9050331	USP7	rs12446999	C	A	338	1.767	0.0781643	0.475365	AAO CUD
16	9050513	USP7	rs28727382	G	C	338	0.0555291	0.955751	0.986055	AAO CUD
16	9050947	USP7	rs76161145	T	C	338	1.03609	0.300929	0.536817	AAO CUD
16	9051353	USP7	rs9922395	T	C	338	0.120597	0.904085	0.986055	AAO CUD
16	9052448	USP7	rs77809369	C	T	338	1.07142	0.284775	0.536817	AAO CUD
16	9052473	USP7	rs4076904	C	A	338	-0.529167	0.597049	0.701686	AAO CUD
16	9052989	USP7	rs8057254	T	A	338	-0.529167	0.597049	0.701686	AAO CUD
16	9053519	USP7	rs61426394	G	C	338	1.07142	0.284775	0.536817	AAO CUD
16	9054247	USP7	rs74010349	A	G	338	1.07142	0.284775	0.536817	AAO CUD
16	9055079	USP7	rs59591814	A	G	338	1.07142	0.284775	0.536817	AAO CUD
16	9056231	USP7	rs72769904	T	C	338	-0.463555	0.643276	0.726074	AAO CUD
16	9056439	USP7	rs74010351	A	G	338	1.07142	0.284775	0.536817	AAO CUD
16	8985081	USP7	rs254953	C	T	330	0.801544	0.422817	0.893374	Diagnosis of lifetime CUD
16	8985092	USP7	rs148800930	T	C	330	0.3003	0.763948	0.893374	Diagnosis of lifetime CUD
16	8988135	USP7	rs899253	C	A	330	0.937278	0.348616	0.893374	Diagnosis of lifetime CUD
16	8988188	USP7	rs899254	A	G	330	1.0548	0.291516	0.893374	Diagnosis of lifetime CUD
16	8988777	USP7	rs2304467	C	G	330	-1.15872	0.246571	0.893374	Diagnosis of lifetime CUD
16	8990239	USP7	rs11801	T	C	330	1.06468	0.287021	0.893374	Diagnosis of lifetime CUD
16	8990680	USP7	rs2257181	C	A	330	0.82351	0.410218	0.893374	Diagnosis of lifetime CUD
16	8991190	USP7	rs1529916	G	A	330	0.82351	0.410218	0.893374	Diagnosis of lifetime CUD
16	8992342	USP7	rs2304465	G	A	330	1.41333	0.15756	0.893374	Diagnosis of lifetime CUD
16	8992828	USP7	rs2289109	G	T	330	1.57931	0.114266	0.893374	Diagnosis of lifetime CUD
16	8993892	USP7	rs2437726	T	A	330	1.33447	0.182049	0.893374	Diagnosis of lifetime CUD
16	8994192	USP7	rs4985061	G	C	330	1.5375	0.124171	0.893374	Diagnosis of lifetime CUD
16	8994563	USP7	rs2447919	C	T	330	0.883703	0.376856	0.893374	Diagnosis of lifetime CUD
16	8995414	USP7	rs1657091	C	T	330	0.883703	0.376856	0.893374	Diagnosis of lifetime CUD
16	8995927	USP7	rs2304466	G	A	330	1.5375	0.124171	0.893374	Diagnosis of lifetime CUD
16	8996377	USP7	rs2447918	C	T	330	1.02454	0.305579	0.893374	Diagnosis of lifetime CUD
16	8996636	USP7	rs4985062	T	C	330	-0.944314	0.345009	0.893374	Diagnosis of lifetime CUD
16	8996788	USP7	rs876884	C	T	330	0.833597	0.404508	0.893374	Diagnosis of lifetime CUD
16	8998571	USP7	rs2437727	G	C	330	0.735902	0.46179	0.893374	Diagnosis of lifetime CUD
16	8999356	USP7	rs113177770	G	A	330	0.3003	0.763948	0.893374	Diagnosis of lifetime CUD
16	8999548	USP7	rs1347580	C	T	330	0.810418	0.4177	0.893374	Diagnosis of lifetime CUD
16	9000085	USP7	rs1657066	A	C	330	0.563829	0.572871	0.893374	Diagnosis of lifetime CUD
16	9000729	USP7	rs76426500	A	C	330	0.3003	0.763948	0.893374	Diagnosis of lifetime CUD
16	9001814	USP7	rs75172776	A	G	330	0.3003	0.763948	0.893374	Diagnosis of lifetime CUD
16	9003250	USP7	rs1677491	T	G	330	0.683763	0.494125	0.893374	Diagnosis of lifetime CUD
16	9003528	USP7	rs56874411	T	C	330	-1.11473	0.264966	0.893374	Diagnosis of lifetime CUD
16	9005067	USP7	rs2447915	T	C	330	0.577244	0.563775	0.893374	Diagnosis of lifetime CUD
16	9005640	USP7	rs2447914	A	G	330	0.435122	0.663474	0.893374	Diagnosis of lifetime CUD
16	9005924	USP7	rs79430602	T	C	330	0.3003	0.763948	0.893374	Diagnosis of lifetime CUD
16	9006185	USP7	rs2437711	T	C	330	0.435122	0.663474	0.893374	Diagnosis of lifetime CUD
16	9006721	USP7	rs77119485	A	G	330	0.362205	0.717199	0.893374	Diagnosis of lifetime CUD
16	9007510	USP7	rs75219349	T	C	330	0.362205	0.717199	0.893374	Diagnosis of lifetime CUD
16	9008037	USP7	rs62031299	A	G	330	0.435122	0.663474	0.893374	Diagnosis of lifetime CUD
16	9009286	USP7	rs45513897	A	G	330	0.362205	0.717199	0.893374	Diagnosis of lifetime CUD
16	9013035	USP7	rs2164506	A	G	330	0.362205	0.717199	0.893374	Diagnosis of lifetime CUD
16	9013464	USP7	rs2126999	T	C	330	0.362205	0.717199	0.893374	Diagnosis of lifetime CUD
16	9013696	USP7	rs2164507	G	A	330	0.362205	0.717199	0.893374	Diagnosis of lifetime CUD
16	9014660	USP7	rs118109545	C	T	330	0.459887	0.645597	0.893374	Diagnosis of lifetime CUD
16	9015721	USP7	rs11075029	T	C	330	0.459887	0.645597	0.893374	Diagnosis of lifetime CUD
16	9016532	USP7	rs11075031	C	A	330	0.459887	0.645597	0.893374	Diagnosis of lifetime CUD
16	9016624	USP7	rs30763	C	T	330	0.24275	0.808199	0.893374	Diagnosis of lifetime CUD
16	9018665	USP7	rs2447911	T	G	330	0.575247	0.565124	0.893374	Diagnosis of lifetime CUD
16	9019416	USP7	rs7205293	C	T	330	0.399507	0.68952	0.893374	Diagnosis of lifetime CUD
16	9020056	USP7	rs9933060	C	T	330	0.133612	0.893709	0.901618	Diagnosis of lifetime CUD
16	9021564	USP7	rs1972295	T	G	330	-1.0431	0.296904	0.893374	Diagnosis of lifetime CUD
16	9022767	USP7	rs7202585	C	T	330	0.399507	0.68952	0.893374	Diagnosis of lifetime CUD
16	9023155	USP7	rs11642973	T	C	330	1.09729	0.272516	0.893374	Diagnosis of lifetime CUD
16	9024282	USP7	rs16964691	G	C	330	0.399507	0.68952	0.893374	Diagnosis of lifetime CUD
16	9024757	USP7	rs7192659	C	T	330	0.119824	0.904622	0.904622	Diagnosis of lifetime CUD
16	9025252	USP7	rs4539593	T	C	330	0.399507	0.68952	0.893374	Diagnosis of lifetime CUD
16	9025523	USP7	rs11863279	A	G	330	0.209644	0.833946	0.893374	Diagnosis of lifetime CUD
16	9026099	USP7	rs77188284	C	T	330	0.399507	0.68952	0.893374	Diagnosis of lifetime CUD
16	9026656	USP7	rs117169990	A	C	330	0.399507	0.68952	0.893374	Diagnosis of lifetime CUD
16	9027351	USP7	rs8045445	A	G	330	0.305255	0.760172	0.893374	Diagnosis of lifetime CUD
16	9027470	USP7	rs114733683	C	T	330	0.399507	0.68952	0.893374	Diagnosis of lifetime CUD
16	9028645	USP7	rs12924995	A	C	330	-0.95036	0.341929	0.893374	Diagnosis of lifetime CUD
16	9029008	USP7	rs8061621	T	C	330	0.305255	0.760172	0.893374	Diagnosis of lifetime CUD
16	9029260	USP7	rs143625911	G	T	330	0.399507	0.68952	0.893374	Diagnosis of lifetime CUD
16	9029799	USP7	rs74916209	A	T	330	0.399507	0.68952	0.893374	Diagnosis of lifetime CUD
16	9030993	USP7	rs8043595	G	C	330	0.163816	0.869876	0.893374	Diagnosis of lifetime CUD
16	9032015	USP7	rs7190551	G	A	330	0.163816	0.869876	0.893374	Diagnosis of lifetime CUD
16	9032229	USP7	rs117697595	T	C	330	0.399507	0.68952	0.893374	Diagnosis of lifetime CUD
16	9032964	USP7	rs8059146	A	G	330	0.165315	0.868696	0.893374	Diagnosis of lifetime CUD
16	9033796	USP7	rs139012432	A	T	330	0.399507	0.68952	0.893374	Diagnosis of lifetime CUD
16	9034716	USP7	rs11075045	A	G	330	0.392032	0.695034	0.893374	Diagnosis of lifetime CUD
16	9034826	USP7	rs7342770	C	A	330	0.550211	0.582175	0.893374	Diagnosis of lifetime CUD
16	9035124	USP7	rs1471435	T	C	330	-1.09807	0.272174	0.893374	Diagnosis of lifetime CUD
16	9035467	USP7	rs141361914	C	T	330	0.399507	0.68952	0.893374	Diagnosis of lifetime CUD
16	9035781	USP7	rs56410892	T	C	330	0.179209	0.857773	0.893374	Diagnosis of lifetime CUD
16	9036452	USP7	rs12446090	T	C	330	-0.592599	0.55345	0.893374	Diagnosis of lifetime CUD
16	9037407	USP7	rs118105617	C	T	330	0.50356	0.614571	0.893374	Diagnosis of lifetime CUD
16	9037472	USP7	rs78932417	C	T	330	0.50356	0.614571	0.893374	Diagnosis of lifetime CUD
16	9037835	USP7	rs8053087	A	T	330	0.19533	0.845135	0.893374	Diagnosis of lifetime CUD
16	9037904	USP7	rs8049394	G	A	330	0.402301	0.687463	0.893374	Diagnosis of lifetime CUD
16	9038117	USP7	rs12449090	T	C	330	-0.57882	0.56271	0.893374	Diagnosis of lifetime CUD
16	9038779	USP7	rs13338372	A	G	330	0.19533	0.845135	0.893374	Diagnosis of lifetime CUD
16	9038882	USP7	rs28651477	A	G	330	0.52953	0.596438	0.893374	Diagnosis of lifetime CUD
16	9038968	USP7	rs12927896	C	T	330	-0.633406	0.526468	0.893374	Diagnosis of lifetime CUD
16	9039334	USP7	rs11075053	T	G	330	0.566309	0.571184	0.893374	Diagnosis of lifetime CUD
16	9040017	USP7	rs79341389	G	A	330	0.559476	0.575837	0.893374	Diagnosis of lifetime CUD
16	9040270	USP7	rs78665874	T	A	330	0.559476	0.575837	0.893374	Diagnosis of lifetime CUD
16	9040301	USP7	rs28523354	T	G	330	0.566309	0.571184	0.893374	Diagnosis of lifetime CUD
16	9040400	USP7	rs9932027	G	C	330	0.19533	0.845135	0.893374	Diagnosis of lifetime CUD
16	9040417	USP7	rs75095558	T	C	330	0.559476	0.575837	0.893374	Diagnosis of lifetime CUD
16	9042411	USP7	rs1865807	T	G	330	0.559476	0.575837	0.893374	Diagnosis of lifetime CUD
16	9042631	USP7	rs2086154	A	C	330	0.526231	0.598727	0.893374	Diagnosis of lifetime CUD
16	9043185	USP7	rs77863729	A	C	330	0.50356	0.614571	0.893374	Diagnosis of lifetime CUD
16	9043215	USP7	rs7192015	T	C	330	0.19533	0.845135	0.893374	Diagnosis of lifetime CUD
16	9043488	USP7	rs7192587	T	C	330	0.19533	0.845135	0.893374	Diagnosis of lifetime CUD
16	9043542	USP7	rs7192755	T	G	330	0.489138	0.624744	0.893374	Diagnosis of lifetime CUD
16	9043739	USP7	rs76951557	A	C	330	0.50356	0.614571	0.893374	Diagnosis of lifetime CUD
16	9044676	USP7	rs75593824	T	C	330	0.50356	0.614571	0.893374	Diagnosis of lifetime CUD
16	9045462	USP7	rs9926137	G	C	330	0.19533	0.845135	0.893374	Diagnosis of lifetime CUD
16	9046322	USP7	rs960734	T	C	330	0.50356	0.614571	0.893374	Diagnosis of lifetime CUD
16	9047162	USP7	rs9936763	G	C	330	0.376216	0.706756	0.893374	Diagnosis of lifetime CUD
16	9047198	USP7	rs9924441	C	T	330	0.489138	0.624744	0.893374	Diagnosis of lifetime CUD
16	9047370	USP7	rs112493057	G	C	330	0.50356	0.614571	0.893374	Diagnosis of lifetime CUD
16	9048329	USP7	rs6498271	C	G	330	0.376216	0.706756	0.893374	Diagnosis of lifetime CUD
16	9048352	USP7	rs30764	T	C	330	0.153884	0.877701	0.893374	Diagnosis of lifetime CUD
16	9048561	USP7	rs76682701	G	A	330	0.50356	0.614571	0.893374	Diagnosis of lifetime CUD
16	9049094	USP7	rs8054659	T	C	330	0.489138	0.624744	0.893374	Diagnosis of lifetime CUD
16	9050009	USP7	rs9939495	T	A	330	0.376216	0.706756	0.893374	Diagnosis of lifetime CUD
16	9050331	USP7	rs12446999	C	A	330	-0.455235	0.64894	0.893374	Diagnosis of lifetime CUD
16	9050513	USP7	rs28727382	G	C	330	0.489138	0.624744	0.893374	Diagnosis of lifetime CUD
16	9050947	USP7	rs76161145	T	C	330	0.258128	0.796308	0.893374	Diagnosis of lifetime CUD
16	9051353	USP7	rs9922395	T	C	330	0.337296	0.735894	0.893374	Diagnosis of lifetime CUD
16	9052448	USP7	rs77809369	C	T	330	0.197388	0.843524	0.893374	Diagnosis of lifetime CUD
16	9052473	USP7	rs4076904	C	A	330	0.438644	0.66092	0.893374	Diagnosis of lifetime CUD
16	9052989	USP7	rs8057254	T	A	330	0.438644	0.66092	0.893374	Diagnosis of lifetime CUD
16	9053519	USP7	rs61426394	G	C	330	0.197388	0.843524	0.893374	Diagnosis of lifetime CUD
16	9054247	USP7	rs74010349	A	G	330	0.197388	0.843524	0.893374	Diagnosis of lifetime CUD
16	9055079	USP7	rs59591814	A	G	330	0.197388	0.843524	0.893374	Diagnosis of lifetime CUD
16	9056231	USP7	rs72769904	T	C	330	-0.964553	0.334769	0.893374	Diagnosis of lifetime CUD
16	9056439	USP7	rs74010351	A	G	330	0.197388	0.843524	0.893374	Diagnosis of lifetime CUD
16	8985081	USP7	rs254953	C	T	240	0.245383	0.806381	0.817103	SAPS agression
16	8985092	USP7	rs148800930	T	C	240	-1.52047	0.129778	0.164385	SAPS agression
16	8988135	USP7	rs899253	C	A	240	0.324075	0.746179	0.802494	SAPS agression
16	8988188	USP7	rs899254	A	G	240	-0.571896	0.567957	0.674449	SAPS agression
16	8988777	USP7	rs2304467	C	G	240	2.86468	0.0045641	0.0325192	SAPS agression
16	8990239	USP7	rs11801	T	C	240	-0.725769	0.468727	0.574569	SAPS agression
16	8990680	USP7	rs2257181	C	A	240	0.240789	0.809935	0.817103	SAPS agression
16	8991190	USP7	rs1529916	G	A	240	0.240789	0.809935	0.817103	SAPS agression
16	8992342	USP7	rs2304465	G	A	240	-1.45351	0.147457	0.182718	SAPS agression
16	8992828	USP7	rs2289109	G	T	240	-1.7009	0.0903261	0.161513	SAPS agression
16	8993892	USP7	rs2437726	T	A	240	-0.550678	0.582396	0.684465	SAPS agression
16	8994192	USP7	rs4985061	G	C	240	-1.7009	0.0903261	0.161513	SAPS agression
16	8994563	USP7	rs2447919	C	T	240	0.324717	0.745694	0.802494	SAPS agression
16	8995414	USP7	rs1657091	C	T	240	0.324717	0.745694	0.802494	SAPS agression
16	8995927	USP7	rs2304466	G	A	240	-1.7009	0.0903261	0.161513	SAPS agression
16	8996377	USP7	rs2447918	C	T	240	-0.4645	0.642733	0.747669	SAPS agression
16	8996636	USP7	rs4985062	T	C	240	2.84414	0.00485778	0.0325757	SAPS agression
16	8996788	USP7	rs876884	C	T	240	0.408959	0.682953	0.770858	SAPS agression
16	8998571	USP7	rs2437727	G	C	240	0.409615	0.682473	0.770858	SAPS agression
16	8999356	USP7	rs113177770	G	A	240	-1.52047	0.129778	0.164385	SAPS agression
16	8999548	USP7	rs1347580	C	T	240	0.409615	0.682473	0.770858	SAPS agression
16	9000085	USP7	rs1657066	A	C	240	0.329897	0.74178	0.802494	SAPS agression
16	9000729	USP7	rs76426500	A	C	240	-1.52047	0.129778	0.164385	SAPS agression
16	9001814	USP7	rs75172776	A	G	240	-1.52047	0.129778	0.164385	SAPS agression
16	9003250	USP7	rs1677491	T	G	240	0.329897	0.74178	0.802494	SAPS agression
16	9003528	USP7	rs56874411	T	C	240	-1.94523	0.0529767	0.142208	SAPS agression
16	9005067	USP7	rs2447915	T	C	240	-0.665063	0.506681	0.614485	SAPS agression
16	9005640	USP7	rs2447914	A	G	240	0.255528	0.798546	0.817103	SAPS agression
16	9005924	USP7	rs79430602	T	C	240	-1.52047	0.129778	0.164385	SAPS agression
16	9006185	USP7	rs2437711	T	C	240	0.255528	0.798546	0.817103	SAPS agression
16	9006721	USP7	rs77119485	A	G	240	-1.66556	0.0971755	0.161513	SAPS agression
16	9007510	USP7	rs75219349	T	C	240	-1.66556	0.0971755	0.161513	SAPS agression
16	9008037	USP7	rs62031299	A	G	240	0.255528	0.798546	0.817103	SAPS agression
16	9009286	USP7	rs45513897	A	G	240	-1.66556	0.0971755	0.161513	SAPS agression
16	9013035	USP7	rs2164506	A	G	240	-1.66556	0.0971755	0.161513	SAPS agression
16	9013464	USP7	rs2126999	T	C	240	-1.66556	0.0971755	0.161513	SAPS agression
16	9013696	USP7	rs2164507	G	A	240	-1.66556	0.0971755	0.161513	SAPS agression
16	9014660	USP7	rs118109545	C	T	240	-1.66556	0.0971755	0.161513	SAPS agression
16	9015721	USP7	rs11075029	T	C	240	-1.66556	0.0971755	0.161513	SAPS agression
16	9016532	USP7	rs11075031	C	A	240	-1.66556	0.0971755	0.161513	SAPS agression
16	9016624	USP7	rs30763	C	T	240	0.264413	0.7917	0.817103	SAPS agression
16	9018665	USP7	rs2447911	T	G	240	0.577186	0.564381	0.674449	SAPS agression
16	9019416	USP7	rs7205293	C	T	240	-1.52047	0.129778	0.164385	SAPS agression
16	9020056	USP7	rs9933060	C	T	240	-2.57011	0.0108037	0.0471031	SAPS agression
16	9021564	USP7	rs1972295	T	G	240	-2.09414	0.037352	0.103857	SAPS agression
16	9022767	USP7	rs7202585	C	T	240	-1.52047	0.129778	0.164385	SAPS agression
16	9023155	USP7	rs11642973	T	C	240	-2.56449	0.0109749	0.0471031	SAPS agression
16	9024282	USP7	rs16964691	G	C	240	-1.52047	0.129778	0.164385	SAPS agression
16	9024757	USP7	rs7192659	C	T	240	-2.30599	0.0220095	0.0627271	SAPS agression
16	9025252	USP7	rs4539593	T	C	240	-1.52047	0.129778	0.164385	SAPS agression
16	9025523	USP7	rs11863279	A	G	240	-2.57737	0.0105853	0.0471031	SAPS agression
16	9026099	USP7	rs77188284	C	T	240	-1.52047	0.129778	0.164385	SAPS agression
16	9026656	USP7	rs117169990	A	C	240	-1.52047	0.129778	0.164385	SAPS agression
16	9027351	USP7	rs8045445	A	G	240	-2.57737	0.0105853	0.0471031	SAPS agression
16	9027470	USP7	rs114733683	C	T	240	-1.52047	0.129778	0.164385	SAPS agression
16	9028645	USP7	rs12924995	A	C	240	2.93061	0.00372706	0.0283257	SAPS agression
16	9029008	USP7	rs8061621	T	C	240	-2.57737	0.0105853	0.0471031	SAPS agression
16	9029260	USP7	rs143625911	G	T	240	-1.52047	0.129778	0.164385	SAPS agression
16	9029799	USP7	rs74916209	A	T	240	-1.52047	0.129778	0.164385	SAPS agression
16	9030993	USP7	rs8043595	G	C	240	-2.73991	0.00663207	0.037779	SAPS agression
16	9032015	USP7	rs7190551	G	A	240	-2.73991	0.00663207	0.037779	SAPS agression
16	9032229	USP7	rs117697595	T	C	240	-1.52047	0.129778	0.164385	SAPS agression
16	9032964	USP7	rs8059146	A	G	240	-2.55865	0.011156	0.0471031	SAPS agression
16	9033796	USP7	rs139012432	A	T	240	-1.52047	0.129778	0.164385	SAPS agression
16	9034716	USP7	rs11075045	A	G	240	-2.72351	0.00695929	0.037779	SAPS agression
16	9034826	USP7	rs7342770	C	A	240	-3.4809	0.000598755	0.011551	SAPS agression
16	9035124	USP7	rs1471435	T	C	240	2.76104	0.00623102	0.037779	SAPS agression
16	9035467	USP7	rs141361914	C	T	240	-1.52047	0.129778	0.164385	SAPS agression
16	9035781	USP7	rs56410892	T	C	240	-2.46185	0.014564	0.0489387	SAPS agression
16	9036452	USP7	rs12446090	T	C	240	3.08675	0.00227408	0.0199419	SAPS agression
16	9037407	USP7	rs118105617	C	T	240	-1.63502	0.103425	0.161513	SAPS agression
16	9037472	USP7	rs78932417	C	T	240	-1.63502	0.103425	0.161513	SAPS agression
16	9037835	USP7	rs8053087	A	T	240	-2.42973	0.0158836	0.0489387	SAPS agression
16	9037904	USP7	rs8049394	G	A	240	-3.30194	0.00111457	0.011551	SAPS agression
16	9038117	USP7	rs12449090	T	C	240	2.9888	0.00310747	0.0253037	SAPS agression
16	9038779	USP7	rs13338372	A	G	240	-2.42973	0.0158836	0.0489387	SAPS agression
16	9038882	USP7	rs28651477	A	G	240	-3.30194	0.00111457	0.011551	SAPS agression
16	9038968	USP7	rs12927896	C	T	240	1.48608	0.138639	0.17368	SAPS agression
16	9039334	USP7	rs11075053	T	G	240	-3.30194	0.00111457	0.011551	SAPS agression
16	9040017	USP7	rs79341389	G	A	240	-1.63502	0.103425	0.161513	SAPS agression
16	9040270	USP7	rs78665874	T	A	240	-1.63502	0.103425	0.161513	SAPS agression
16	9040301	USP7	rs28523354	T	G	240	-3.30194	0.00111457	0.011551	SAPS agression
16	9040400	USP7	rs9932027	G	C	240	-2.42973	0.0158836	0.0489387	SAPS agression
16	9040417	USP7	rs75095558	T	C	240	-1.63502	0.103425	0.161513	SAPS agression
16	9042411	USP7	rs1865807	T	G	240	-1.63502	0.103425	0.161513	SAPS agression
16	9042631	USP7	rs2086154	A	C	240	-3.30194	0.00111457	0.011551	SAPS agression
16	9043185	USP7	rs77863729	A	C	240	-1.63502	0.103425	0.161513	SAPS agression
16	9043215	USP7	rs7192015	T	C	240	-2.42973	0.0158836	0.0489387	SAPS agression
16	9043488	USP7	rs7192587	T	C	240	-2.42973	0.0158836	0.0489387	SAPS agression
16	9043542	USP7	rs7192755	T	G	240	-3.30194	0.00111457	0.011551	SAPS agression
16	9043739	USP7	rs76951557	A	C	240	-1.63502	0.103425	0.161513	SAPS agression
16	9044676	USP7	rs75593824	T	C	240	-1.63502	0.103425	0.161513	SAPS agression
16	9045462	USP7	rs9926137	G	C	240	-2.42973	0.0158836	0.0489387	SAPS agression
16	9046322	USP7	rs960734	T	C	240	-1.63502	0.103425	0.161513	SAPS agression
16	9047162	USP7	rs9936763	G	C	240	-2.42973	0.0158836	0.0489387	SAPS agression
16	9047198	USP7	rs9924441	C	T	240	-3.30194	0.00111457	0.011551	SAPS agression
16	9047370	USP7	rs112493057	G	C	240	-1.63502	0.103425	0.161513	SAPS agression
16	9048329	USP7	rs6498271	C	G	240	-2.42973	0.0158836	0.0489387	SAPS agression
16	9048352	USP7	rs30764	T	C	240	0.0754407	0.93993	0.93993	SAPS agression
16	9048561	USP7	rs76682701	G	A	240	-1.63502	0.103425	0.161513	SAPS agression
16	9049094	USP7	rs8054659	T	C	240	-3.30194	0.00111457	0.011551	SAPS agression
16	9050009	USP7	rs9939495	T	A	240	-2.42973	0.0158836	0.0489387	SAPS agression
16	9050331	USP7	rs12446999	C	A	240	3.19645	0.00158836	0.0150894	SAPS agression
16	9050513	USP7	rs28727382	G	C	240	-3.30194	0.00111457	0.011551	SAPS agression
16	9050947	USP7	rs76161145	T	C	240	-1.67888	0.0945461	0.161513	SAPS agression
16	9051353	USP7	rs9922395	T	C	240	-3.34242	0.000970546	0.011551	SAPS agression
16	9052448	USP7	rs77809369	C	T	240	-1.81245	0.0712312	0.161513	SAPS agression
16	9052473	USP7	rs4076904	C	A	240	-2.32316	0.0210511	0.061534	SAPS agression
16	9052989	USP7	rs8057254	T	A	240	-2.32316	0.0210511	0.061534	SAPS agression
16	9053519	USP7	rs61426394	G	C	240	-1.81245	0.0712312	0.161513	SAPS agression
16	9054247	USP7	rs74010349	A	G	240	-1.81245	0.0712312	0.161513	SAPS agression
16	9055079	USP7	rs59591814	A	G	240	-1.81245	0.0712312	0.161513	SAPS agression
16	9056231	USP7	rs72769904	T	C	240	-1.93978	0.0536397	0.142208	SAPS agression
16	9056439	USP7	rs74010351	A	G	240	-1.81245	0.0712312	0.161513	SAPS agression
16	8985081	USP7	rs254953	C	T	240	-0.000741972	0.999409	0.999409	SAPS stereotypies
16	8985092	USP7	rs148800930	T	C	240	0.394641	0.693477	0.994055	SAPS stereotypies
16	8988135	USP7	rs899253	C	A	240	-0.0168278	0.986589	0.99532	SAPS stereotypies
16	8988188	USP7	rs899254	A	G	240	0.212719	0.831737	0.994055	SAPS stereotypies
16	8988777	USP7	rs2304467	C	G	240	0.138813	0.889721	0.994055	SAPS stereotypies
16	8990239	USP7	rs11801	T	C	240	0.266042	0.790447	0.994055	SAPS stereotypies
16	8990680	USP7	rs2257181	C	A	240	-0.0867793	0.930923	0.994055	SAPS stereotypies
16	8991190	USP7	rs1529916	G	A	240	-0.0867793	0.930923	0.994055	SAPS stereotypies
16	8992342	USP7	rs2304465	G	A	240	0.0811543	0.93539	0.994055	SAPS stereotypies
16	8992828	USP7	rs2289109	G	T	240	0.499553	0.617871	0.994055	SAPS stereotypies
16	8993892	USP7	rs2437726	T	A	240	0.0526867	0.958028	0.994055	SAPS stereotypies
16	8994192	USP7	rs4985061	G	C	240	0.499553	0.617871	0.994055	SAPS stereotypies
16	8994563	USP7	rs2447919	C	T	240	-0.0293446	0.976615	0.994055	SAPS stereotypies
16	8995414	USP7	rs1657091	C	T	240	-0.0293446	0.976615	0.994055	SAPS stereotypies
16	8995927	USP7	rs2304466	G	A	240	0.499553	0.617871	0.994055	SAPS stereotypies
16	8996377	USP7	rs2447918	C	T	240	0.260488	0.794722	0.994055	SAPS stereotypies
16	8996636	USP7	rs4985062	T	C	240	0.257045	0.797375	0.994055	SAPS stereotypies
16	8996788	USP7	rs876884	C	T	240	0.11874	0.905586	0.994055	SAPS stereotypies
16	8998571	USP7	rs2437727	G	C	240	0.161205	0.872074	0.994055	SAPS stereotypies
16	8999356	USP7	rs113177770	G	A	240	0.394641	0.693477	0.994055	SAPS stereotypies
16	8999548	USP7	rs1347580	C	T	240	0.161205	0.872074	0.994055	SAPS stereotypies
16	9000085	USP7	rs1657066	A	C	240	0.101434	0.919295	0.994055	SAPS stereotypies
16	9000729	USP7	rs76426500	A	C	240	0.394641	0.693477	0.994055	SAPS stereotypies
16	9001814	USP7	rs75172776	A	G	240	0.394641	0.693477	0.994055	SAPS stereotypies
16	9003250	USP7	rs1677491	T	G	240	0.101434	0.919295	0.994055	SAPS stereotypies
16	9003528	USP7	rs56874411	T	C	240	-1.36289	0.174262	0.994055	SAPS stereotypies
16	9005067	USP7	rs2447915	T	C	240	0.156914	0.875451	0.994055	SAPS stereotypies
16	9005640	USP7	rs2447914	A	G	240	-0.0841961	0.932974	0.994055	SAPS stereotypies
16	9005924	USP7	rs79430602	T	C	240	0.394641	0.693477	0.994055	SAPS stereotypies
16	9006185	USP7	rs2437711	T	C	240	-0.0841961	0.932974	0.994055	SAPS stereotypies
16	9006721	USP7	rs77119485	A	G	240	0.179197	0.857942	0.994055	SAPS stereotypies
16	9007510	USP7	rs75219349	T	C	240	0.179197	0.857942	0.994055	SAPS stereotypies
16	9008037	USP7	rs62031299	A	G	240	-0.0841961	0.932974	0.994055	SAPS stereotypies
16	9009286	USP7	rs45513897	A	G	240	0.179197	0.857942	0.994055	SAPS stereotypies
16	9013035	USP7	rs2164506	A	G	240	0.179197	0.857942	0.994055	SAPS stereotypies
16	9013464	USP7	rs2126999	T	C	240	0.179197	0.857942	0.994055	SAPS stereotypies
16	9013696	USP7	rs2164507	G	A	240	0.179197	0.857942	0.994055	SAPS stereotypies
16	9014660	USP7	rs118109545	C	T	240	0.179197	0.857942	0.994055	SAPS stereotypies
16	9015721	USP7	rs11075029	T	C	240	0.179197	0.857942	0.994055	SAPS stereotypies
16	9016532	USP7	rs11075031	C	A	240	0.179197	0.857942	0.994055	SAPS stereotypies
16	9016624	USP7	rs30763	C	T	240	-0.484053	0.628812	0.994055	SAPS stereotypies
16	9018665	USP7	rs2447911	T	G	240	-0.142492	0.886818	0.994055	SAPS stereotypies
16	9019416	USP7	rs7205293	C	T	240	0.394641	0.693477	0.994055	SAPS stereotypies
16	9020056	USP7	rs9933060	C	T	240	-0.545702	0.585805	0.994055	SAPS stereotypies
16	9021564	USP7	rs1972295	T	G	240	-1.07552	0.283279	0.994055	SAPS stereotypies
16	9022767	USP7	rs7202585	C	T	240	0.394641	0.693477	0.994055	SAPS stereotypies
16	9023155	USP7	rs11642973	T	C	240	-0.651458	0.515407	0.994055	SAPS stereotypies
16	9024282	USP7	rs16964691	G	C	240	0.394641	0.693477	0.994055	SAPS stereotypies
16	9024757	USP7	rs7192659	C	T	240	-0.582153	0.561038	0.994055	SAPS stereotypies
16	9025252	USP7	rs4539593	T	C	240	0.394641	0.693477	0.994055	SAPS stereotypies
16	9025523	USP7	rs11863279	A	G	240	-0.36434	0.715942	0.994055	SAPS stereotypies
16	9026099	USP7	rs77188284	C	T	240	0.394641	0.693477	0.994055	SAPS stereotypies
16	9026656	USP7	rs117169990	A	C	240	0.394641	0.693477	0.994055	SAPS stereotypies
16	9027351	USP7	rs8045445	A	G	240	-0.36434	0.715942	0.994055	SAPS stereotypies
16	9027470	USP7	rs114733683	C	T	240	0.394641	0.693477	0.994055	SAPS stereotypies
16	9028645	USP7	rs12924995	A	C	240	0.347719	0.728371	0.994055	SAPS stereotypies
16	9029008	USP7	rs8061621	T	C	240	-0.36434	0.715942	0.994055	SAPS stereotypies
16	9029260	USP7	rs143625911	G	T	240	0.394641	0.693477	0.994055	SAPS stereotypies
16	9029799	USP7	rs74916209	A	T	240	0.394641	0.693477	0.994055	SAPS stereotypies
16	9030993	USP7	rs8043595	G	C	240	-0.434553	0.664297	0.994055	SAPS stereotypies
16	9032015	USP7	rs7190551	G	A	240	-0.434553	0.664297	0.994055	SAPS stereotypies
16	9032229	USP7	rs117697595	T	C	240	0.394641	0.693477	0.994055	SAPS stereotypies
16	9032964	USP7	rs8059146	A	G	240	-0.372246	0.710056	0.994055	SAPS stereotypies
16	9033796	USP7	rs139012432	A	T	240	0.394641	0.693477	0.994055	SAPS stereotypies
16	9034716	USP7	rs11075045	A	G	240	-0.418626	0.675883	0.994055	SAPS stereotypies
16	9034826	USP7	rs7342770	C	A	240	-0.400404	0.689234	0.994055	SAPS stereotypies
16	9035124	USP7	rs1471435	T	C	240	0.557451	0.577767	0.994055	SAPS stereotypies
16	9035467	USP7	rs141361914	C	T	240	0.394641	0.693477	0.994055	SAPS stereotypies
16	9035781	USP7	rs56410892	T	C	240	-0.273717	0.784551	0.994055	SAPS stereotypies
16	9036452	USP7	rs12446090	T	C	240	0.564158	0.573201	0.994055	SAPS stereotypies
16	9037407	USP7	rs118105617	C	T	240	0.243713	0.807673	0.994055	SAPS stereotypies
16	9037472	USP7	rs78932417	C	T	240	0.243713	0.807673	0.994055	SAPS stereotypies
16	9037835	USP7	rs8053087	A	T	240	-0.0392428	0.968731	0.994055	SAPS stereotypies
16	9037904	USP7	rs8049394	G	A	240	0.122081	0.902943	0.994055	SAPS stereotypies
16	9038117	USP7	rs12449090	T	C	240	0.418023	0.676323	0.994055	SAPS stereotypies
16	9038779	USP7	rs13338372	A	G	240	-0.0392428	0.968731	0.994055	SAPS stereotypies
16	9038882	USP7	rs28651477	A	G	240	0.122081	0.902943	0.994055	SAPS stereotypies
16	9038968	USP7	rs12927896	C	T	240	0.166723	0.867736	0.994055	SAPS stereotypies
16	9039334	USP7	rs11075053	T	G	240	0.122081	0.902943	0.994055	SAPS stereotypies
16	9040017	USP7	rs79341389	G	A	240	0.243713	0.807673	0.994055	SAPS stereotypies
16	9040270	USP7	rs78665874	T	A	240	0.243713	0.807673	0.994055	SAPS stereotypies
16	9040301	USP7	rs28523354	T	G	240	0.122081	0.902943	0.994055	SAPS stereotypies
16	9040400	USP7	rs9932027	G	C	240	-0.0392428	0.968731	0.994055	SAPS stereotypies
16	9040417	USP7	rs75095558	T	C	240	0.243713	0.807673	0.994055	SAPS stereotypies
16	9042411	USP7	rs1865807	T	G	240	0.243713	0.807673	0.994055	SAPS stereotypies
16	9042631	USP7	rs2086154	A	C	240	0.122081	0.902943	0.994055	SAPS stereotypies
16	9043185	USP7	rs77863729	A	C	240	0.243713	0.807673	0.994055	SAPS stereotypies
16	9043215	USP7	rs7192015	T	C	240	-0.0392428	0.968731	0.994055	SAPS stereotypies
16	9043488	USP7	rs7192587	T	C	240	-0.0392428	0.968731	0.994055	SAPS stereotypies
16	9043542	USP7	rs7192755	T	G	240	0.122081	0.902943	0.994055	SAPS stereotypies
16	9043739	USP7	rs76951557	A	C	240	0.243713	0.807673	0.994055	SAPS stereotypies
16	9044676	USP7	rs75593824	T	C	240	0.243713	0.807673	0.994055	SAPS stereotypies
16	9045462	USP7	rs9926137	G	C	240	-0.0392428	0.968731	0.994055	SAPS stereotypies
16	9046322	USP7	rs960734	T	C	240	0.243713	0.807673	0.994055	SAPS stereotypies
16	9047162	USP7	rs9936763	G	C	240	-0.0392428	0.968731	0.994055	SAPS stereotypies
16	9047198	USP7	rs9924441	C	T	240	0.122081	0.902943	0.994055	SAPS stereotypies
16	9047370	USP7	rs112493057	G	C	240	0.243713	0.807673	0.994055	SAPS stereotypies
16	9048329	USP7	rs6498271	C	G	240	-0.0392428	0.968731	0.994055	SAPS stereotypies
16	9048352	USP7	rs30764	T	C	240	-0.609597	0.542737	0.994055	SAPS stereotypies
16	9048561	USP7	rs76682701	G	A	240	0.243713	0.807673	0.994055	SAPS stereotypies
16	9049094	USP7	rs8054659	T	C	240	0.122081	0.902943	0.994055	SAPS stereotypies
16	9050009	USP7	rs9939495	T	A	240	-0.0392428	0.968731	0.994055	SAPS stereotypies
16	9050331	USP7	rs12446999	C	A	240	0.502503	0.615799	0.994055	SAPS stereotypies
16	9050513	USP7	rs28727382	G	C	240	0.122081	0.902943	0.994055	SAPS stereotypies
16	9050947	USP7	rs76161145	T	C	240	0.21275	0.831712	0.994055	SAPS stereotypies
16	9051353	USP7	rs9922395	T	C	240	0.102917	0.918119	0.994055	SAPS stereotypies
16	9052448	USP7	rs77809369	C	T	240	0.126254	0.899642	0.994055	SAPS stereotypies
16	9052473	USP7	rs4076904	C	A	240	-0.196321	0.844534	0.994055	SAPS stereotypies
16	9052989	USP7	rs8057254	T	A	240	-0.196321	0.844534	0.994055	SAPS stereotypies
16	9053519	USP7	rs61426394	G	C	240	0.126254	0.899642	0.994055	SAPS stereotypies
16	9054247	USP7	rs74010349	A	G	240	0.126254	0.899642	0.994055	SAPS stereotypies
16	9055079	USP7	rs59591814	A	G	240	0.126254	0.899642	0.994055	SAPS stereotypies
16	9056231	USP7	rs72769904	T	C	240	-0.926171	0.355337	0.994055	SAPS stereotypies
16	9056439	USP7	rs74010351	A	G	240	0.126254	0.899642	0.994055	SAPS stereotypies
