# Supplementary material for: USP7/Maged1-mediated H2A monoubiquitination in the paraventricular thalamus: an epigenetic mechanism involved in cocaine use disorder
Source: Nat Commun. 2023 Dec 20;14:8481. doi: 10.1038/s41467-023-44120-2 (PMC10733359; doi:10.1038/s41467-023-44120-2)
Supplement: Supplementary file 9 — Source Data [file 41467_2023_44120_MOESM9_ESM.xlsx]

## Sheet: Fig.1b
	Control								Maged1 loxp vGlut1cre
MD1+/VG1+	98	92	99	100	90	89	99	97	0.5	1.2	1	1	1.3	2	1	0.5

## Sheet: Fig. 1c
	KO															vGlut1cre, Maged1 loxp														Control, Vglut1-Cre-/-; Maged1 flox
	76.8578	31.1652	40.5751	84.4049	75.831	104.1	111.054	109.477	73.3196	103.745	110.572	132.264	90.9689	114.054	51.2369	153.271	151.229	157.759	149.111	150.316	148.321	159.016								139.76	149.634	146.672	150	150.891	182.81	172.98	160	195	133.386	165.64	234.579	238.8
	58.1102	22.4218	40.149	94.8168	82.6568	83.1723	38.4981	23.3043	44.8721	55.1788	51.6904	98.8739	56.6469	74.9124	24.4999	106.549	82.5452	136.039	116.024	114.197	105.325	114.904								108.712	67.5704	138.653	76.5061	57.3577	121.585	116.725	107.779	143.318	147.441	125.91	165.023	165.083
	35.2709	37.7386	20.913	31.2037	32.1903	74.7112	45.1484	45.6272	41.811	76.7852	35.2557	81.8077	52.358	72.6324	62.1567	100.067	67.8535	165.998	138.407	97.3023	126.426	96.3067								85.9026	60.5226	132.539	53.47	86.1807	100.349	61.63	80.6516	95.3582	148.037	124.453	177.944	176.875
	216.965	61.4924	113.448	62.7794	93.4476	128.499	86.4441	130.956	120.375	86.9797	140.095	136.866	270	149.925	141.411	391.439	212.1	282.029	373.368	399.249	364.369	389.341								262.942	243.515	392.063	233.4	386.445	243.511	311.433	351.965	262.445	628.352	250.952	433.02	434.059
	258.079	119.04	128.795	79.2368	167.327	131.371	123.378	190.714	116.746	52.1377	87.0914	186.479	291.526	116.382	149.555	436.09	284.048	408.554	348.894	414.475	378.996	414.493								274.646	341.731	342.359	289.743	470.5	337.212	159.446	339.271	341.095	589.535	341.936	478.998	475.678
	187.331	127.274	154.706	98.8931	167.545	182.209	165.408	231.198	151.91	146.46	187.728	296.21	265.64	131.81	179.69	434.72	318.107	417.692	426.866	402.668	419.979	402.757								439.85	312.449	297.896	353.873	473.166	418.757	367.447	384.042	340.415	502.318	352.217	418.169	417.136
	182.811	130.785	197.458	96.9385	127.383	217.398	77.3021	147.821	122.7	146.247	187.253	294.05	299.73	191.68	223.42	474.942	444.045	476.155	483.77	381.346	424.047	416.164								426.603	193.748	335.735	371.254	407.584	421.884	326.883	440.119	364.553	518.296	344.972	397.774	437.986
	230.323	106.904	135.907	90.2828	163.492	152.296	178.506	148.831	132.3	126.247	167.253	253.1	318.25	181.947	194.781	391.441	320.851	499.242	482.733	370.847	320.851	489.764								433.743	388.283	430.553	358.172	446.767	483.104	290.198	470.517	377.385	488.676	310.272	422.879	412.35

## Sheet: Fig. 1e
	Control					Vglut2 CRE+Md1 flox
MD1+/VG2+	100	100	100	99	99	0	2	0	1	2

## Sheet: Fig. 1f
KO															Control, Vglut1-Cre-/-; Maged1 flox														Vglut2-Cre+; Maged1 flox
76.8578	31.1652	40.5751	84.4049	75.831	104.1	111.054	109.477	73.3196	103.745	110.572	132.264	90.9689	114.054	51.2369	139.76	149.634	146.672	150	150.891	182.81	172.98	160	195	133.386	165.64	234.579	238.8				127.909	101.127	100	110	150.964	50	117.909	111.127	103.457	123.457
58.1102	22.4218	40.149	94.8168	82.6568	83.1723	38.4981	23.3043	44.8721	55.1788	51.6904	98.8739	56.6469	74.9124	24.4999	108.712	67.5704	138.653	76.5061	57.3577	121.585	116.725	107.779	143.318	147.441	125.91	165.023	165.083				49.8589	58.1226	55.1135	111.279	57.1343	39.0114	39.8589	68.1226	57.9813	59.8915
35.2709	37.7386	20.913	31.2037	32.1903	74.7112	45.1484	45.6272	41.811	76.7852	35.2557	81.8077	52.358	72.6324	62.1567	85.9026	60.5226	132.539	53.47	86.1807	100.349	61.63	80.6516	95.3582	148.037	124.453	177.944	176.875				55.5156	46.2347	46.6453	62.9129	23.5341	36.478	45.5156	56.2347	45.6849	35.6849
216.965	61.4924	113.448	62.7794	93.4476	128.499	86.4441	130.956	120.375	86.9797	140.095	136.866	270	149.925	141.411	262.942	243.515	392.063	233.4	386.445	243.511	311.433	351.965	262.445	628.352	250.952	433.02	434.059				109.767	96.8105	129.17	117.945	129.77	171.644	99.7666	99.8105	97.8912	95.8989
258.079	119.04	128.795	79.2368	167.327	131.371	123.378	190.714	116.746	52.1377	87.0914	186.479	291.526	116.382	149.555	274.646	341.731	342.359	289.743	470.5	337.212	159.446	339.271	341.095	589.535	341.936	478.998	475.678				143.124	98.2857	151.893	65.8556	171.411	158.593	133.124	10.2857	99.8767	102.877
187.331	127.274	154.706	98.8931	167.545	182.209	165.408	231.198	151.91	146.46	187.728	296.21	265.64	131.81	179.69	439.85	312.449	297.896	353.873	473.166	418.757	367.447	384.042	340.415	502.318	352.217	418.169	417.136				197.843	198.66	156.627	265.45	128.532	192.685	105.142	134.794	120.12	110.225
182.811	130.785	197.458	96.9385	127.383	217.398	77.3021	147.821	122.7	146.247	187.253	294.05	299.73	191.68	223.42	426.603	193.748	335.735	371.254	407.584	421.884	326.883	440.119	364.553	518.296	344.972	397.774	437.986				105.142	134.794	234.724	253.524	166.196	263.924	171.843	158.66	134.996	141.013
230.323	106.904	135.907	90.2828	163.492	152.296	178.506	148.831	132.3	126.247	167.253	253.1	318.25	181.947	194.781	433.743	388.283	430.553	358.172	446.767	483.104	290.198	470.517	377.385	488.676	310.272	422.879	412.35				139.338	121.471	241.843	256.139	191.529	278.569	139.338	121.471	121.461	111.443

## Sheet: Fig. 2c
	PVT	MDT	IMD
Maged1	70.0758	7.33279	16.033
	64.5833	6.08	19.159
	83.8068	11.2557	8.88889
	57.4405	14.75	18.6667
	87.4095	1.12	18.1538
	PVT	MDT	IMD
Maged1 mRNA	72.07	9.22	20.05
	71.77	12.09	25.25
	86.84	11.25	18.98
	72.24	15.86	20.68
	87.43	9.12	23.25
Control								Maged1 loxp EMX1cre
98	100	105	104	92	99	98	103	25	18	20	15	13	27	10	14

## Sheet: Fig. 2f
		AAV-GFP, Thalamus													AAV-Cre, Thalamus
D-3		116.404	142.163	133.899	184.5	181.114	160	195	133.386	165.64	234.579						100.407	117.021	130.083	141.94	170.158	70.8649	138.753	131.109	113.382	128.502	122.832
D-2		142.276	86.2404	121.39	171.85	176.519	107.779	143.318	147.441	125.91	165.023						87.8382	101.485	156.299	170.644	112.411	72.4706	76.4732	104.612	48.6455	98.5466	69.3745
D-1		124.594	96.5236	113.089	165.656	189.307	80.6516	95.3582	148.037	124.453	177.944						61.2632	173.689	125.718	83.142	102.914	83.2673	57.2706	97.1452	117.47	125.879	69.089
D1		304.428	363.773	179.976	360.883	159.11	351.965	262.445	428.352	250.952	433.02						55.1209	64.4982	104.289	192.371	186.929	251.148	116.458	130.378	111.763	180.544	87.9367
D2		372.916	445.592	199.588	440.256	232.503	339.271	341.095	489.535	341.936	478.998						56.0357	247.146	222.407	256.084	281.684	133.522	179.894	201.565	123.357	293.771	149.554
D3		429.822	391.248	246.934	456.622	244.759	384.042	340.415	502.318	352.217	418.169						65.6497	273.467	197.391	264.796	219.275	289.994	207.256	231.332	116.003	279.575	143.503
D4		393.786	492.464	254.148	532.045	327	440.119	364.553	518.296	344.972	397.774						62.133	197.312	172.49	244.922	210.291	261.237	210.296	229.661	127.151	225.31	100.643
D5		372.341	429.245	267.32	405.957	320.655	470.517	377.385	488.676	310.272	422.879						51.7722	97.0655	158.257	222.77	192.921	297.529	212.563	237.189	93.6908	248.451	130.605

## Sheet: Fig. 2g
		KO+GFP													KO+MAGED1													WT
D-3		72.5612	72.2268	49.2851	98.4751	63.3967	129.9	113.611	128.221	23.291	30.921				117.87	86.7702	122.385	90.1703	92.233	91.0388	90.3326	111.164						125.024	120.851	107.09	182.521	179.063	180.131	125.307	143.14	178.146	175.843
D-2		29.5184	39.6333	25.1649	91.0846	45.6118	54.0689	88.661	38.091	21.041	38.431				116.587	83.0732	89.8193	80.405	93.0453	79.3984	55.6126	90.9261						90.0669	64.9413	82.6837	150.949	135.481	142.304	76.257	137.625	151.266	96.2907
D-1		29.3747	54.1754	22.0407	75.8297	29.9606	37.8314	64.381	52.311	39.671	22.681				69.7257	61.0917	130.398	83.11	95.0819	145.624	56.3193	62.5323						100.943	40.8208	82.5271	141.47	125.885	128.857	56.6244	85.9826	137.022	80.7225
D1		117.868	38.8148	140.484	158.587	63.8458	102.484	133.101	92.041	65.661	112.231				180.954	103.8	256.3	338.668	189.481	140.304	102.522	218.841						312.142	184.836	176.427	366.382	300.49	202.805	203.479	284.508	210.801	304.109
D2		106.229	32.2826	181.936	170.286	145.824	106.795	126.791	118.871	116.751	125.321				210.024	208.256	345.906	361.612	231.482	218.685	115.663	236.194						425.913	249.932	195.547	250.082	366.604	360.569	242.17	425.905	365.29	369.339
D3		172.439	31.1781	283.841	245.528	231.65	214.401	191.541	171.821	129.871	163.991				313.743	236.224	331.67	579.488	178.273	207.5	168.585	276.165						481.878	292.808	264.375	452.731	236.739	291.308	253.037	498.079	397.663	466.165
D4		136.424	42.7604	109.152	198.843	282.877	260.089	207.741	66.071	131.071	201.711				462.272	239.268	364.426	413.538	205.668	191.258	183.196	439.785						603.835	260.02	338.504	494.992	442.376	370.272	275.941	492.088	434.441	438.429
D5		57.7315	99.9969	327.719	269.036	327.556	109.152	147.111	174.651	104.681	133.931				526.562	210.594	286.965	399.003	202.303	211.51	212.282	334.567						399.003	413.793	262.719	431.917	413.596	252.637	304.911	506.81	433.472	391.938

## Sheet: Fig. 3d Curated genes(logFC0.5)
Overlap Results
Collection(s):	CGP
# overlaps shown:	50
# genesets in collections:	3384
# genes in comparison (n):	380
# genes in universe (N):	40786
Gene Set Name	# Genes in Gene Set (K)	Description	# Genes in Overlap (k)	k/K	p-value	FDR q-value
DODD_NASOPHARYNGEAL_CARCINOMA_UP	1818	Genes up-regulated in nasopharyngeal carcinoma (NPC) compared to the normal tissue.	77	0.0424	3.15e-29	1.07e-25
MEISSNER_BRAIN_HCP_WITH_H3K4ME3_AND_H3K27ME3	1073	Genes with high-CpG-density promoters (HCP) bearing histone H3 dimethylation at K4 (H3K4me2) and trimethylation at K27 (H3K27me3) in brain.	51	0.0475	1.58e-21	2.67e-18
CREIGHTON_ENDOCRINE_THERAPY_RESISTANCE_2	470	The 'group 2 set' of genes associated with acquired endocrine therapy resistance in breast tumors expressing ESR1 and ERBB2 [GeneID=2099;2064].	34	0.0723	3.77e-20	4.25e-17
SENGUPTA_NASOPHARYNGEAL_CARCINOMA_DN	360	Genes down-regulated in nsopharyngeal carcinoma relative to the normal tissue.	24	0.0667	8.53e-14	7.22e-11
BENPORATH_ES_WITH_H3K27ME3	1115	Set 'H3K27 bound': genes posessing the trimethylated H3K27 (H3K27me3) mark in their promoters in human embryonic stem cells, as identified by ChIP on chip.	39	0.035	2.04e-12	1.38e-09
MIKKELSEN_ES_ICP_WITH_H3K4ME3	733	Genes with intermediate-CpG-density (ICP) promoters bearing histone H3 K4 trimethylation mark (H3K4me3) in embryonic stem cells (ES).	30	0.0409	1.91e-11	1.08e-08
MEISSNER_NPC_HCP_WITH_H3K4ME2	493	Genes with high-CpG-density promoters (HCP) bearing histone H3 dimethylation mark at K4 (H3K4me2) in neural precursor cells (NPC).	24	0.0487	6.51e-11	2.76e-08
YOSHIMURA_MAPK8_TARGETS_UP	1196	Genes up-regulated in vascular smooth muscle cells (VSMC) by MAPK8 (JNK1) [GeneID=5599].	38	0.0318	6.52e-11	2.76e-08
MEISSNER_NPC_HCP_WITH_H3_UNMETHYLATED	542	Genes with high-CpG-density promoters (HCP) that have no histone H3 methylation marks in neural precursor cells (NPC).	25	0.0461	8.07e-11	3.03e-08
MIKKELSEN_MEF_HCP_WITH_H3K27ME3	590	Genes with high-CpG-density promoters (HCP) bearing histone H3 trimethylation mark at K27 (H3K27me3) in MEF cells (embryonic fibroblast).	25	0.0424	4.7e-10	1.59e-07
BENPORATH_SUZ12_TARGETS	1035	Set 'Suz12 targets': genes identified by ChIP on chip as targets of the Polycomb protein SUZ12 [GeneID=23512] in human embryonic stem cells.	33	0.0319	1.15e-09	3.55e-07
MEBARKI_HCC_PROGENITOR_FZD8CRD_UP	585	Transcriptome of human HepaRG hepatocellular carcinoma liver progenitors in responses to a WNT3A-enriched microenvironment and dissection of pathways dependent on _-catenin and/or blocked by the SFRP-like Wnt inhibitor FZD8_CRD.	24	0.041	1.99e-09	5.22e-07
DUTERTRE_ESTRADIOL_RESPONSE_24HR_UP	323	Genes up-regulated in MCF7 cells (breast cancer) at 24 h of estradiol [PubChem=5757] treatment.	18	0.0557	2.01e-09	5.22e-07
KIM_WT1_TARGETS_UP	216	Genes up-regulated in UB27 cells (osteosarcoma) at any time point after inducing the expression of a mutant form of WT1 [GeneID=7490].	15	0.0694	2.33e-09	5.64e-07
BRUINS_UVC_RESPONSE_VIA_TP53_GROUP_B	556	Category B genes: p53-dependent genes whose expression in the absence of S389 phosphorylation is dissimilar to loss of TP53 [GeneID=7157] in MEF (embryonic fibroblast) cells in response to UV-C irradiation.	23	0.0414	3.72e-09	8.39e-07
ZWANG_TRANSIENTLY_UP_BY_2ND_EGF_PULSE_ONLY	1937	Genes transiently induced only by the second pulse of EGF [GeneID =1950] in 184A1 cells (mammary epithelium).	46	0.0237	7.22e-09	1.53e-06
BENPORATH_EED_TARGETS	1059	Set 'Eed targets': genes identified by ChIP on chip as targets of the Polycomb protein EED [GeneID=8726] in human embryonic stem cells.	30	0.0283	9.14e-08	1.82e-05
BRUINS_UVC_RESPONSE_VIA_TP53_GROUP_A	891	Category A genes: p53-dependent genes whose expression in the absence of S389 phosphorylation is similar to loss of TP53 [GeneID=7157] in MEF (embryonic fibroblast) cells in response to UV-C irradiation.	27	0.0303	1.09e-07	2.06e-05
BENPORATH_NANOG_TARGETS	988	Set 'Nanog targets': genes upregulated and identified by ChIP on chip as Nanog [GeneID=79923] transcription factor targets in human embryonic stem cells.	28	0.0283	2.47e-07	4.34e-05
FLORIO_NEOCORTEX_BASAL_RADIAL_GLIA_DN	190	Genes down-regulated in basal radial glia (bRG) relative to apical radial glia (aRG), and up-regulated in both aRG and bRG relative to neurons.	12	0.0632	2.64e-07	4.34e-05
BENPORATH_PRC2_TARGETS	650	Set 'PRC2 targets': Polycomb Repression Complex 2 (PRC) targets; identified by ChIP on chip on human embryonic stem cells as genes that: posess the trimethylated H3K27 mark in their promoters and are bound by SUZ12 [GeneID=23512] and EED [GeneID=8726] Polycomb proteins.	22	0.0338	2.69e-07	4.34e-05
CHARAFE_BREAST_CANCER_LUMINAL_VS_BASAL_DN	456	Genes down-regulated in luminal-like breast cancer cell lines compared to the basal-like ones.	18	0.0395	3.74e-07	5.75e-05
GOBERT_OLIGODENDROCYTE_DIFFERENTIATION_UP	572	Genes up-regulated during later stage of differentiation of Oli-Neu cells (oligodendroglial precursor) in response to PD174265 [PubChem=4709].	20	0.035	5.72e-07	8.41e-05
TURASHVILI_BREAST_DUCTAL_CARCINOMA_VS_DUCTAL_NORMAL_DN	206	Genes down-regulated in ductal carcinoma vs normal ductal breast cells.	12	0.0583	6.27e-07	8.84e-05
BERTUCCI_MEDULLARY_VS_DUCTAL_BREAST_CANCER_DN	182	Genes down-regulated in medullary breast cancer (MBC) relative to ductal breast cancer (DBD).	11	0.0604	1.28e-06	0.00017
LEE_NEURAL_CREST_STEM_CELL_UP	147	Genes up-regulated in the neural crest stem cells (NCS), defined as p75+/HNK1+ [GeneID=4804;27087].	10	0.068	1.34e-06	0.00017
WU_CELL_MIGRATION	183	Genes associated with migration rate of 40 human bladder cancer cells.	11	0.0601	1.35e-06	0.00017
SMID_BREAST_CANCER_BASAL_UP	662	Genes up-regulated in basal subtype of breast cancer samles.	21	0.0317	1.42e-06	0.000171
MCCABE_BOUND_BY_HOXC6	458	Genes whose promoters where bound by HOXC6 [GeneID=3223] in LNCaP cells (prostate cancer), according to a ChIP-chip analysis.	17	0.0371	1.82e-06	0.000212
NAKAYAMA_SOFT_TISSUE_TUMORS_PCA2_UP	89	Top 100 probe sets contrubuting to the positive side of the 2nd principal component; associated with adipocytic differentiation.	8	0.0899	1.93e-06	0.000218
OISHI_CHOLANGIOMA_STEM_CELL_LIKE_DN	274	Genes under-expressed in stem cell-like cholangiocellular carcinoma	13	0.0474	2.16e-06	0.000235
MARSON_BOUND_BY_E2F4_UNSTIMULATED	694	Genes with promoters bound by E2F4 [GeneID=1874] in unstimulated hybridoma cells.	21	0.0303	2.96e-06	0.000313
MOREAUX_MULTIPLE_MYELOMA_BY_TACI_UP	378	Up-regulated genes distinguishing in multiple myeloma (MM) samples with higher expression of TACI [GeneID=23495].	15	0.0397	3.29e-06	0.000337
FLORIO_NEOCORTEX_BASAL_RADIAL_GLIA_UP	383	Genes up-regulated in basal radial glia (bRG) relative to apical radial glia (aRG), and up-regulated in both aRG and bRG relative to neurons.	15	0.0392	3.86e-06	0.000384
LIU_PROSTATE_CANCER_DN	491	Genes down-regulated in prostate cancer samples.	17	0.0346	4.59e-06	0.000444
WANG_SMARCE1_TARGETS_UP	295	Genes up-regulated in BT549 cells (breast cancer) by expression of SMARCE1 [GeneID=6605] off a retroviral vector.	13	0.0441	4.83e-06	0.000454
BLANCO_MELO_MERS_COV_INFECTION_MCR5_CELLS_UP	296	Genes up-regulated in MERS-CoV infection (MRC5 cells, MOI: 3, 24hpi)	13	0.0439	5.01e-06	0.000458
FURUKAWA_DUSP6_TARGETS_PCI35_DN	73	Genes down-regulated in PCI-35 cells (pancreatic cancer, lack endogenous DUSP6 [GeneID=1848]) upon expression of DUSP6 off an adenoviral vector.	7	0.0959	5.54e-06	0.000486
FORTSCHEGGER_PHF8_TARGETS_DN	783	Genes down-regulated in HeLa cells (cervical carcinoma) upon knockdown of PHF8 [GeneID=23133] by RNAi.	22	0.0281	5.6e-06	0.000486
LEIN_CHOROID_PLEXUS_MARKERS	105	Genes enriched in choroid plexus cells in the brain identified through correlation-based searches seeded with the choroid plexus cell-type specific gene expression patterns.	8	0.0762	6.7e-06	0.000557
JAEGER_METASTASIS_DN	259	Genes down-regulated in metastases from malignant melanoma compared to the primary tumors.	12	0.0463	6.74e-06	0.000557
VECCHI_GASTRIC_CANCER_ADVANCED_VS_EARLY_UP	177	Up-regulated genes distinguishing between two subtypes of gastric cancer: advanced (AGC) and early (EGC).	10	0.0565	7.09e-06	0.000567
LEIN_OLIGODENDROCYTE_MARKERS	76	Genes enriched in oligodendrocytes in the adult mouse brain identified through correlation-based searches seeded with the oligodendrocyte cell-type specific gene expression patterns.	7	0.0921	7.26e-06	0.000567
IVANOVA_HEMATOPOIESIS_STEM_CELL_AND_PROGENITOR	564	Genes in the expression cluster 'HSC and Progenitors Shared': up-regulated in hematopoietic stem cells (HSC) and progenitors from adult bone marrow and fetal liver.	18	0.0319	7.38e-06	0.000567
BOQUEST_STEM_CELL_UP	262	Genes up-regulated in freshly isolated CD31- [GeneID=5175] (stromal stem cells from adipose tissue) versus the CD31+ (non-stem) counterparts.	12	0.0458	7.57e-06	0.00057
MARTINEZ_RB1_TARGETS_UP	684	Genes up-regulated in mice with skin specific knockout of RB1 [GeneID=5925] by Cre-lox.	20	0.0292	8.4e-06	0.000618
VANTVEER_BREAST_CANCER_ESR1_DN	224	Down-regulated genes from the optimal set of 550 markers discriminating breast cancer samples by ESR1 [GeneID=2099] expression: ER(+) vs ER(-) tumors.	11	0.0491	9.44e-06	0.00068
CHARAFE_BREAST_CANCER_LUMINAL_VS_MESENCHYMAL_DN	466	Genes down-regulated in luminal-like breast cancer cell lines compared to the mesenchymal-like ones.	16	0.0343	9.68e-06	0.000683
BOQUEST_STEM_CELL_CULTURED_VS_FRESH_UP	428	Genes up-regulated in cultured stromal stem cells from adipose tissue, compared to the freshly isolated cells.	15	0.035	1.44e-05	0.000992
HATADA_METHYLATED_IN_LUNG_CANCER_UP	377	Genes with hypermethylated DNA in lung cancer samples.	14	0.0371	1.47e-05	0.000992
Gene/Gene Set Overlap Matrix
Entrez Gene Id	Gene Symbol	Gene Description	DODD_NASOPHARYNGEAL_CARCINOMA_UP	MEISSNER_BRAIN_HCP_WITH_H3K4ME3_AND_H3K27ME3	CREIGHTON_ENDOCRINE_THERAPY_RESISTANCE_2	SENGUPTA_NASOPHARYNGEAL_CARCINOMA_DN	BENPORATH_ES_WITH_H3K27ME3	MIKKELSEN_ES_ICP_WITH_H3K4ME3	MEISSNER_NPC_HCP_WITH_H3K4ME2	YOSHIMURA_MAPK8_TARGETS_UP	MEISSNER_NPC_HCP_WITH_H3_UNMETHYLATED	MIKKELSEN_MEF_HCP_WITH_H3K27ME3	BENPORATH_SUZ12_TARGETS	MEBARKI_HCC_PROGENITOR_FZD8CRD_UP	DUTERTRE_ESTRADIOL_RESPONSE_24HR_UP	KIM_WT1_TARGETS_UP	BRUINS_UVC_RESPONSE_VIA_TP53_GROUP_B	ZWANG_TRANSIENTLY_UP_BY_2ND_EGF_PULSE_ONLY	BENPORATH_EED_TARGETS	BRUINS_UVC_RESPONSE_VIA_TP53_GROUP_A	BENPORATH_NANOG_TARGETS	FLORIO_NEOCORTEX_BASAL_RADIAL_GLIA_DN	BENPORATH_PRC2_TARGETS	CHARAFE_BREAST_CANCER_LUMINAL_VS_BASAL_DN	GOBERT_OLIGODENDROCYTE_DIFFERENTIATION_UP	TURASHVILI_BREAST_DUCTAL_CARCINOMA_VS_DUCTAL_NORMAL_DN	BERTUCCI_MEDULLARY_VS_DUCTAL_BREAST_CANCER_DN	LEE_NEURAL_CREST_STEM_CELL_UP	WU_CELL_MIGRATION	SMID_BREAST_CANCER_BASAL_UP	MCCABE_BOUND_BY_HOXC6	NAKAYAMA_SOFT_TISSUE_TUMORS_PCA2_UP	OISHI_CHOLANGIOMA_STEM_CELL_LIKE_DN	MARSON_BOUND_BY_E2F4_UNSTIMULATED	MOREAUX_MULTIPLE_MYELOMA_BY_TACI_UP	FLORIO_NEOCORTEX_BASAL_RADIAL_GLIA_UP	LIU_PROSTATE_CANCER_DN	WANG_SMARCE1_TARGETS_UP	BLANCO_MELO_MERS_COV_INFECTION_MCR5_CELLS_UP	FURUKAWA_DUSP6_TARGETS_PCI35_DN	FORTSCHEGGER_PHF8_TARGETS_DN	LEIN_CHOROID_PLEXUS_MARKERS	JAEGER_METASTASIS_DN	VECCHI_GASTRIC_CANCER_ADVANCED_VS_EARLY_UP	LEIN_OLIGODENDROCYTE_MARKERS	IVANOVA_HEMATOPOIESIS_STEM_CELL_AND_PROGENITOR	BOQUEST_STEM_CELL_UP	MARTINEZ_RB1_TARGETS_UP	VANTVEER_BREAST_CANCER_ESR1_DN
8701	DNAH11	dynein axonemal heavy chain 11 [Source:HGNC Symbol;Acc:HGNC:2942]	DODD_NASOPHARYNGEAL_CARCINOMA_UP	MEISSNER_BRAIN_HCP_WITH_H3K4ME3_AND_H3K27ME3	CREIGHTON_ENDOCRINE_THERAPY_RESISTANCE_2
6236	RRAD	RRAD, Ras related glycolysis inhibitor and calcium channel regulator [Source:HGNC Symbol;Acc:HGNC:10446]	DODD_NASOPHARYNGEAL_CARCINOMA_UP	MEISSNER_BRAIN_HCP_WITH_H3K4ME3_AND_H3K27ME3		SENGUPTA_NASOPHARYNGEAL_CARCINOMA_DN			MEISSNER_NPC_HCP_WITH_H3K4ME2																	TURASHVILI_BREAST_DUCTAL_CARCINOMA_VS_DUCTAL_NORMAL_DN															FORTSCHEGGER_PHF8_TARGETS_DN							MARTINEZ_RB1_TARGETS_UP
4118	MAL	mal, T cell differentiation protein [Source:HGNC Symbol;Acc:HGNC:6817]	DODD_NASOPHARYNGEAL_CARCINOMA_UP	MEISSNER_BRAIN_HCP_WITH_H3K4ME3_AND_H3K27ME3			BENPORATH_ES_WITH_H3K27ME3					MIKKELSEN_MEF_HCP_WITH_H3K27ME3	BENPORATH_SUZ12_TARGETS						BENPORATH_EED_TARGETS				BENPORATH_PRC2_TARGETS																				JAEGER_METASTASIS_DN		LEIN_OLIGODENDROCYTE_MARKERS
51454	GULP1	GULP PTB domain containing engulfment adaptor 1 [Source:HGNC Symbol;Acc:HGNC:18649]	DODD_NASOPHARYNGEAL_CARCINOMA_UP	MEISSNER_BRAIN_HCP_WITH_H3K4ME3_AND_H3K27ME3					MEISSNER_NPC_HCP_WITH_H3K4ME2	YOSHIMURA_MAPK8_TARGETS_UP																												WANG_SMARCE1_TARGETS_UP			FORTSCHEGGER_PHF8_TARGETS_DN					IVANOVA_HEMATOPOIESIS_STEM_CELL_AND_PROGENITOR
85462	FHDC1	FH2 domain containing 1 [Source:HGNC Symbol;Acc:HGNC:29363]	DODD_NASOPHARYNGEAL_CARCINOMA_UP	MEISSNER_BRAIN_HCP_WITH_H3K4ME3_AND_H3K27ME3					MEISSNER_NPC_HCP_WITH_H3K4ME2					MEBARKI_HCC_PROGENITOR_FZD8CRD_UP																							LIU_PROSTATE_CANCER_DN		BLANCO_MELO_MERS_COV_INFECTION_MCR5_CELLS_UP
11095	ADAMTS8	ADAM metallopeptidase with thrombospondin type 1 motif 8 [Source:HGNC Symbol;Acc:HGNC:224]	DODD_NASOPHARYNGEAL_CARCINOMA_UP	MEISSNER_BRAIN_HCP_WITH_H3K4ME3_AND_H3K27ME3										MEBARKI_HCC_PROGENITOR_FZD8CRD_UP						BRUINS_UVC_RESPONSE_VIA_TP53_GROUP_A
1969	EPHA2	EPH receptor A2 [Source:HGNC Symbol;Acc:HGNC:3386]	DODD_NASOPHARYNGEAL_CARCINOMA_UP	MEISSNER_BRAIN_HCP_WITH_H3K4ME3_AND_H3K27ME3												KIM_WT1_TARGETS_UP	BRUINS_UVC_RESPONSE_VIA_TP53_GROUP_B							CHARAFE_BREAST_CANCER_LUMINAL_VS_BASAL_DN									OISHI_CHOLANGIOMA_STEM_CELL_LIKE_DN				LIU_PROSTATE_CANCER_DN			FURUKAWA_DUSP6_TARGETS_PCI35_DN									VANTVEER_BREAST_CANCER_ESR1_DN
93233	ODAD1	outer dynein arm docking complex subunit 1 [Source:HGNC Symbol;Acc:HGNC:26560]	DODD_NASOPHARYNGEAL_CARCINOMA_UP		CREIGHTON_ENDOCRINE_THERAPY_RESISTANCE_2	SENGUPTA_NASOPHARYNGEAL_CARCINOMA_DN		MIKKELSEN_ES_ICP_WITH_H3K4ME3										ZWANG_TRANSIENTLY_UP_BY_2ND_EGF_PULSE_ONLY																								LEIN_CHOROID_PLEXUS_MARKERS
83450	DRC3	dynein regulatory complex subunit 3 [Source:HGNC Symbol;Acc:HGNC:25384]	DODD_NASOPHARYNGEAL_CARCINOMA_UP		CREIGHTON_ENDOCRINE_THERAPY_RESISTANCE_2	SENGUPTA_NASOPHARYNGEAL_CARCINOMA_DN		MIKKELSEN_ES_ICP_WITH_H3K4ME3										ZWANG_TRANSIENTLY_UP_BY_2ND_EGF_PULSE_ONLY
219681	ARMC3	armadillo repeat containing 3 [Source:HGNC Symbol;Acc:HGNC:30964]	DODD_NASOPHARYNGEAL_CARCINOMA_UP		CREIGHTON_ENDOCRINE_THERAPY_RESISTANCE_2	SENGUPTA_NASOPHARYNGEAL_CARCINOMA_DN		MIKKELSEN_ES_ICP_WITH_H3K4ME3
126820	DNAI3	dynein axonemal intermediate chain 3 [Source:HGNC Symbol;Acc:HGNC:30711]	DODD_NASOPHARYNGEAL_CARCINOMA_UP		CREIGHTON_ENDOCRINE_THERAPY_RESISTANCE_2	SENGUPTA_NASOPHARYNGEAL_CARCINOMA_DN		MIKKELSEN_ES_ICP_WITH_H3K4ME3
84688	C9orf24	chromosome 9 open reading frame 24 [Source:HGNC Symbol;Acc:HGNC:19919]	DODD_NASOPHARYNGEAL_CARCINOMA_UP		CREIGHTON_ENDOCRINE_THERAPY_RESISTANCE_2	SENGUPTA_NASOPHARYNGEAL_CARCINOMA_DN					MEISSNER_NPC_HCP_WITH_H3_UNMETHYLATED									BRUINS_UVC_RESPONSE_VIA_TP53_GROUP_A																			BLANCO_MELO_MERS_COV_INFECTION_MCR5_CELLS_UP							IVANOVA_HEMATOPOIESIS_STEM_CELL_AND_PROGENITOR
136288	C7orf57	chromosome 7 open reading frame 57 [Source:HGNC Symbol;Acc:HGNC:22247]	DODD_NASOPHARYNGEAL_CARCINOMA_UP		CREIGHTON_ENDOCRINE_THERAPY_RESISTANCE_2	SENGUPTA_NASOPHARYNGEAL_CARCINOMA_DN													BENPORATH_EED_TARGETS
219621	CABCOCO1	ciliary associated calcium binding coiled-coil 1 [Source:HGNC Symbol;Acc:HGNC:28678]	DODD_NASOPHARYNGEAL_CARCINOMA_UP		CREIGHTON_ENDOCRINE_THERAPY_RESISTANCE_2	SENGUPTA_NASOPHARYNGEAL_CARCINOMA_DN														BRUINS_UVC_RESPONSE_VIA_TP53_GROUP_A											MCCABE_BOUND_BY_HOXC6
1767	DNAH5	dynein axonemal heavy chain 5 [Source:HGNC Symbol;Acc:HGNC:2950]	DODD_NASOPHARYNGEAL_CARCINOMA_UP		CREIGHTON_ENDOCRINE_THERAPY_RESISTANCE_2	SENGUPTA_NASOPHARYNGEAL_CARCINOMA_DN																									MCCABE_BOUND_BY_HOXC6
345895	RSPH4A	radial spoke head component 4A [Source:HGNC Symbol;Acc:HGNC:21558]	DODD_NASOPHARYNGEAL_CARCINOMA_UP		CREIGHTON_ENDOCRINE_THERAPY_RESISTANCE_2	SENGUPTA_NASOPHARYNGEAL_CARCINOMA_DN																																	BLANCO_MELO_MERS_COV_INFECTION_MCR5_CELLS_UP
128153	SPATA17	spermatogenesis associated 17 [Source:HGNC Symbol;Acc:HGNC:25184]	DODD_NASOPHARYNGEAL_CARCINOMA_UP		CREIGHTON_ENDOCRINE_THERAPY_RESISTANCE_2	SENGUPTA_NASOPHARYNGEAL_CARCINOMA_DN																																				LEIN_CHOROID_PLEXUS_MARKERS
85016	CFAP300	cilia and flagella associated protein 300 [Source:HGNC Symbol;Acc:HGNC:28188]	DODD_NASOPHARYNGEAL_CARCINOMA_UP		CREIGHTON_ENDOCRINE_THERAPY_RESISTANCE_2	SENGUPTA_NASOPHARYNGEAL_CARCINOMA_DN
341676	NEK5	NIMA related kinase 5 [Source:HGNC Symbol;Acc:HGNC:7748]	DODD_NASOPHARYNGEAL_CARCINOMA_UP		CREIGHTON_ENDOCRINE_THERAPY_RESISTANCE_2	SENGUPTA_NASOPHARYNGEAL_CARCINOMA_DN
83538	ODAD4	outer dynein arm docking complex subunit 4 [Source:HGNC Symbol;Acc:HGNC:25280]	DODD_NASOPHARYNGEAL_CARCINOMA_UP		CREIGHTON_ENDOCRINE_THERAPY_RESISTANCE_2	SENGUPTA_NASOPHARYNGEAL_CARCINOMA_DN
283726	SAXO2	stabilizer of axonemal microtubules 2 [Source:HGNC Symbol;Acc:HGNC:33727]	DODD_NASOPHARYNGEAL_CARCINOMA_UP		CREIGHTON_ENDOCRINE_THERAPY_RESISTANCE_2	SENGUPTA_NASOPHARYNGEAL_CARCINOMA_DN
56171	DNAH7	dynein axonemal heavy chain 7 [Source:HGNC Symbol;Acc:HGNC:18661]	DODD_NASOPHARYNGEAL_CARCINOMA_UP		CREIGHTON_ENDOCRINE_THERAPY_RESISTANCE_2	SENGUPTA_NASOPHARYNGEAL_CARCINOMA_DN
151790	WDR49	WD repeat domain 49 [Source:HGNC Symbol;Acc:HGNC:26587]	DODD_NASOPHARYNGEAL_CARCINOMA_UP		CREIGHTON_ENDOCRINE_THERAPY_RESISTANCE_2			MIKKELSEN_ES_ICP_WITH_H3K4ME3
4117	MAK	male germ cell associated kinase [Source:HGNC Symbol;Acc:HGNC:6816]	DODD_NASOPHARYNGEAL_CARCINOMA_UP		CREIGHTON_ENDOCRINE_THERAPY_RESISTANCE_2					YOSHIMURA_MAPK8_TARGETS_UP								ZWANG_TRANSIENTLY_UP_BY_2ND_EGF_PULSE_ONLY
90506	LRRC46	leucine rich repeat containing 46 [Source:HGNC Symbol;Acc:HGNC:25047]	DODD_NASOPHARYNGEAL_CARCINOMA_UP		CREIGHTON_ENDOCRINE_THERAPY_RESISTANCE_2															BRUINS_UVC_RESPONSE_VIA_TP53_GROUP_A
118491	CFAP70	cilia and flagella associated protein 70 [Source:HGNC Symbol;Acc:HGNC:30726]	DODD_NASOPHARYNGEAL_CARCINOMA_UP		CREIGHTON_ENDOCRINE_THERAPY_RESISTANCE_2																					TURASHVILI_BREAST_DUCTAL_CARCINOMA_VS_DUCTAL_NORMAL_DN													BLANCO_MELO_MERS_COV_INFECTION_MCR5_CELLS_UP
441054	C4orf47	chromosome 4 open reading frame 47 [Source:HGNC Symbol;Acc:HGNC:34346]	DODD_NASOPHARYNGEAL_CARCINOMA_UP		CREIGHTON_ENDOCRINE_THERAPY_RESISTANCE_2
150082	LCA5L	lebercilin LCA5 like [Source:HGNC Symbol;Acc:HGNC:1255]	DODD_NASOPHARYNGEAL_CARCINOMA_UP		CREIGHTON_ENDOCRINE_THERAPY_RESISTANCE_2
221458	KIF6	kinesin family member 6 [Source:HGNC Symbol;Acc:HGNC:21202]	DODD_NASOPHARYNGEAL_CARCINOMA_UP		CREIGHTON_ENDOCRINE_THERAPY_RESISTANCE_2
79747	ADGB	androglobin [Source:HGNC Symbol;Acc:HGNC:21212]	DODD_NASOPHARYNGEAL_CARCINOMA_UP		CREIGHTON_ENDOCRINE_THERAPY_RESISTANCE_2
352909	DNAAF3	dynein axonemal assembly factor 3 [Source:HGNC Symbol;Acc:HGNC:30492]	DODD_NASOPHARYNGEAL_CARCINOMA_UP		CREIGHTON_ENDOCRINE_THERAPY_RESISTANCE_2
154865	IQUB	IQ motif and ubiquitin domain containing [Source:HGNC Symbol;Acc:HGNC:21995]	DODD_NASOPHARYNGEAL_CARCINOMA_UP		CREIGHTON_ENDOCRINE_THERAPY_RESISTANCE_2
222235	FBXL13	F-box and leucine rich repeat protein 13 [Source:HGNC Symbol;Acc:HGNC:21658]	DODD_NASOPHARYNGEAL_CARCINOMA_UP		CREIGHTON_ENDOCRINE_THERAPY_RESISTANCE_2
54777	CFAP46	cilia and flagella associated protein 46 [Source:HGNC Symbol;Acc:HGNC:25247]	DODD_NASOPHARYNGEAL_CARCINOMA_UP		CREIGHTON_ENDOCRINE_THERAPY_RESISTANCE_2
9576	SPAG6	sperm associated antigen 6 [Source:HGNC Symbol;Acc:HGNC:11215]	DODD_NASOPHARYNGEAL_CARCINOMA_UP			SENGUPTA_NASOPHARYNGEAL_CARCINOMA_DN	BENPORATH_ES_WITH_H3K27ME3				MEISSNER_NPC_HCP_WITH_H3_UNMETHYLATED	MIKKELSEN_MEF_HCP_WITH_H3K27ME3	BENPORATH_SUZ12_TARGETS					ZWANG_TRANSIENTLY_UP_BY_2ND_EGF_PULSE_ONLY	BENPORATH_EED_TARGETS				BENPORATH_PRC2_TARGETS
146754	DNAH2	dynein axonemal heavy chain 2 [Source:HGNC Symbol;Acc:HGNC:2948]	DODD_NASOPHARYNGEAL_CARCINOMA_UP			SENGUPTA_NASOPHARYNGEAL_CARCINOMA_DN		MIKKELSEN_ES_ICP_WITH_H3K4ME3		YOSHIMURA_MAPK8_TARGETS_UP
94121	SYTL4	synaptotagmin like 4 [Source:HGNC Symbol;Acc:HGNC:15588]	DODD_NASOPHARYNGEAL_CARCINOMA_UP			SENGUPTA_NASOPHARYNGEAL_CARCINOMA_DN		MIKKELSEN_ES_ICP_WITH_H3K4ME3					BENPORATH_SUZ12_TARGETS																																	IVANOVA_HEMATOPOIESIS_STEM_CELL_AND_PROGENITOR
147798	TMC4	transmembrane channel like 4 [Source:HGNC Symbol;Acc:HGNC:22998]	DODD_NASOPHARYNGEAL_CARCINOMA_UP			SENGUPTA_NASOPHARYNGEAL_CARCINOMA_DN		MIKKELSEN_ES_ICP_WITH_H3K4ME3																															BLANCO_MELO_MERS_COV_INFECTION_MCR5_CELLS_UP
654790	PCP4L1	Purkinje cell protein 4 like 1 [Source:HGNC Symbol;Acc:HGNC:20448]	DODD_NASOPHARYNGEAL_CARCINOMA_UP			SENGUPTA_NASOPHARYNGEAL_CARCINOMA_DN				YOSHIMURA_MAPK8_TARGETS_UP																																				IVANOVA_HEMATOPOIESIS_STEM_CELL_AND_PROGENITOR
127733	UBXN10	UBX domain protein 10 [Source:HGNC Symbol;Acc:HGNC:26354]	DODD_NASOPHARYNGEAL_CARCINOMA_UP			SENGUPTA_NASOPHARYNGEAL_CARCINOMA_DN												ZWANG_TRANSIENTLY_UP_BY_2ND_EGF_PULSE_ONLY
286464	CFAP47	cilia and flagella associated protein 47 [Source:HGNC Symbol;Acc:HGNC:26708]	DODD_NASOPHARYNGEAL_CARCINOMA_UP			SENGUPTA_NASOPHARYNGEAL_CARCINOMA_DN												ZWANG_TRANSIENTLY_UP_BY_2ND_EGF_PULSE_ONLY
64446	DNAI2	dynein axonemal intermediate chain 2 [Source:HGNC Symbol;Acc:HGNC:18744]	DODD_NASOPHARYNGEAL_CARCINOMA_UP			SENGUPTA_NASOPHARYNGEAL_CARCINOMA_DN
164395	TTLL9	tubulin tyrosine ligase like 9 [Source:HGNC Symbol;Acc:HGNC:16118]	DODD_NASOPHARYNGEAL_CARCINOMA_UP				BENPORATH_ES_WITH_H3K27ME3	MIKKELSEN_ES_ICP_WITH_H3K4ME3
8739	HRK	harakiri, BCL2 interacting protein [Source:HGNC Symbol;Acc:HGNC:5185]	DODD_NASOPHARYNGEAL_CARCINOMA_UP				BENPORATH_ES_WITH_H3K27ME3					MIKKELSEN_MEF_HCP_WITH_H3K27ME3	BENPORATH_SUZ12_TARGETS					ZWANG_TRANSIENTLY_UP_BY_2ND_EGF_PULSE_ONLY	BENPORATH_EED_TARGETS				BENPORATH_PRC2_TARGETS							SMID_BREAST_CANCER_BASAL_UP					MOREAUX_MULTIPLE_MYELOMA_BY_TACI_UP	FLORIO_NEOCORTEX_BASAL_RADIAL_GLIA_UP					FORTSCHEGGER_PHF8_TARGETS_DN
199731	CADM4	cell adhesion molecule 4 [Source:HGNC Symbol;Acc:HGNC:30825]	DODD_NASOPHARYNGEAL_CARCINOMA_UP				BENPORATH_ES_WITH_H3K27ME3
83473	KATNAL2	katanin catalytic subunit A1 like 2 [Source:HGNC Symbol;Acc:HGNC:25387]	DODD_NASOPHARYNGEAL_CARCINOMA_UP					MIKKELSEN_ES_ICP_WITH_H3K4ME3																										MARSON_BOUND_BY_E2F4_UNSTIMULATED
9615	GDA	guanine deaminase [Source:HGNC Symbol;Acc:HGNC:4212]	DODD_NASOPHARYNGEAL_CARCINOMA_UP						MEISSNER_NPC_HCP_WITH_H3K4ME2				BENPORATH_SUZ12_TARGETS						BENPORATH_EED_TARGETS
4155	MBP	myelin basic protein [Source:HGNC Symbol;Acc:HGNC:6925]	DODD_NASOPHARYNGEAL_CARCINOMA_UP						MEISSNER_NPC_HCP_WITH_H3K4ME2							KIM_WT1_TARGETS_UP								CHARAFE_BREAST_CANCER_LUMINAL_VS_BASAL_DN											MOREAUX_MULTIPLE_MYELOMA_BY_TACI_UP										LEIN_OLIGODENDROCYTE_MARKERS		BOQUEST_STEM_CELL_UP
79152	FA2H	fatty acid 2-hydroxylase [Source:HGNC Symbol;Acc:HGNC:21197]	DODD_NASOPHARYNGEAL_CARCINOMA_UP						MEISSNER_NPC_HCP_WITH_H3K4ME2																										MOREAUX_MULTIPLE_MYELOMA_BY_TACI_UP										LEIN_OLIGODENDROCYTE_MARKERS
6993	DYNLT1	dynein light chain Tctex-type 1 [Source:HGNC Symbol;Acc:HGNC:11697]	DODD_NASOPHARYNGEAL_CARCINOMA_UP							YOSHIMURA_MAPK8_TARGETS_UP										BRUINS_UVC_RESPONSE_VIA_TP53_GROUP_A																												MARTINEZ_RB1_TARGETS_UP
4129	MAOB	monoamine oxidase B [Source:HGNC Symbol;Acc:HGNC:6834]	DODD_NASOPHARYNGEAL_CARCINOMA_UP							YOSHIMURA_MAPK8_TARGETS_UP																TURASHVILI_BREAST_DUCTAL_CARCINOMA_VS_DUCTAL_NORMAL_DN
25981	DNAH1	dynein axonemal heavy chain 1 [Source:HGNC Symbol;Acc:HGNC:2940]	DODD_NASOPHARYNGEAL_CARCINOMA_UP							YOSHIMURA_MAPK8_TARGETS_UP
55001	TTC22	tetratricopeptide repeat domain 22 [Source:HGNC Symbol;Acc:HGNC:26067]	DODD_NASOPHARYNGEAL_CARCINOMA_UP								MEISSNER_NPC_HCP_WITH_H3_UNMETHYLATED	MIKKELSEN_MEF_HCP_WITH_H3K27ME3																																		IVANOVA_HEMATOPOIESIS_STEM_CELL_AND_PROGENITOR
79582	SPAG16	sperm associated antigen 16 [Source:HGNC Symbol;Acc:HGNC:23225]	DODD_NASOPHARYNGEAL_CARCINOMA_UP								MEISSNER_NPC_HCP_WITH_H3_UNMETHYLATED
51473	DCDC2	doublecortin domain containing 2 [Source:HGNC Symbol;Acc:HGNC:18141]	DODD_NASOPHARYNGEAL_CARCINOMA_UP								MEISSNER_NPC_HCP_WITH_H3_UNMETHYLATED
84525	HOPX	HOP homeobox [Source:HGNC Symbol;Acc:HGNC:24961]	DODD_NASOPHARYNGEAL_CARCINOMA_UP										BENPORATH_SUZ12_TARGETS						BENPORATH_EED_TARGETS														OISHI_CHOLANGIOMA_STEM_CELL_LIKE_DN										JAEGER_METASTASIS_DN					MARTINEZ_RB1_TARGETS_UP
5580	PRKCD	protein kinase C delta [Source:HGNC Symbol;Acc:HGNC:9399]	DODD_NASOPHARYNGEAL_CARCINOMA_UP													KIM_WT1_TARGETS_UP	BRUINS_UVC_RESPONSE_VIA_TP53_GROUP_B																OISHI_CHOLANGIOMA_STEM_CELL_LIKE_DN
966	CD59	CD59 molecule (CD59 blood group) [Source:HGNC Symbol;Acc:HGNC:1689]	DODD_NASOPHARYNGEAL_CARCINOMA_UP														BRUINS_UVC_RESPONSE_VIA_TP53_GROUP_B							CHARAFE_BREAST_CANCER_LUMINAL_VS_BASAL_DN		TURASHVILI_BREAST_DUCTAL_CARCINOMA_VS_DUCTAL_NORMAL_DN				SMID_BREAST_CANCER_BASAL_UP											FORTSCHEGGER_PHF8_TARGETS_DN							MARTINEZ_RB1_TARGETS_UP
26074	CFAP61	cilia and flagella associated protein 61 [Source:HGNC Symbol;Acc:HGNC:15872]	DODD_NASOPHARYNGEAL_CARCINOMA_UP														BRUINS_UVC_RESPONSE_VIA_TP53_GROUP_B														MCCABE_BOUND_BY_HOXC6			MARSON_BOUND_BY_E2F4_UNSTIMULATED
65975	STK33	serine/threonine kinase 33 [Source:HGNC Symbol;Acc:HGNC:14568]	DODD_NASOPHARYNGEAL_CARCINOMA_UP															ZWANG_TRANSIENTLY_UP_BY_2ND_EGF_PULSE_ONLY		BRUINS_UVC_RESPONSE_VIA_TP53_GROUP_A
255101	CFAP65	cilia and flagella associated protein 65 [Source:HGNC Symbol;Acc:HGNC:25325]	DODD_NASOPHARYNGEAL_CARCINOMA_UP															ZWANG_TRANSIENTLY_UP_BY_2ND_EGF_PULSE_ONLY
162282	ANKFN1	ankyrin repeat and fibronectin type III domain containing 1 [Source:HGNC Symbol;Acc:HGNC:26766]	DODD_NASOPHARYNGEAL_CARCINOMA_UP															ZWANG_TRANSIENTLY_UP_BY_2ND_EGF_PULSE_ONLY
23086	EXPH5	exophilin 5 [Source:HGNC Symbol;Acc:HGNC:30578]	DODD_NASOPHARYNGEAL_CARCINOMA_UP																		BENPORATH_NANOG_TARGETS	FLORIO_NEOCORTEX_BASAL_RADIAL_GLIA_DN																					JAEGER_METASTASIS_DN
152503	SH3D19	SH3 domain containing 19 [Source:HGNC Symbol;Acc:HGNC:30418]	DODD_NASOPHARYNGEAL_CARCINOMA_UP																					CHARAFE_BREAST_CANCER_LUMINAL_VS_BASAL_DN							MCCABE_BOUND_BY_HOXC6
8537	BCAS1	brain enriched myelin associated protein 1 [Source:HGNC Symbol;Acc:HGNC:974]	DODD_NASOPHARYNGEAL_CARCINOMA_UP																														OISHI_CHOLANGIOMA_STEM_CELL_LIKE_DN
79369	B3GNT4	UDP-GlcNAc:betaGal beta-1,3-N-acetylglucosaminyltransferase 4 [Source:HGNC Symbol;Acc:HGNC:15683]	DODD_NASOPHARYNGEAL_CARCINOMA_UP																																MOREAUX_MULTIPLE_MYELOMA_BY_TACI_UP
79659	DYNC2H1	dynein cytoplasmic 2 heavy chain 1 [Source:HGNC Symbol;Acc:HGNC:2962]	DODD_NASOPHARYNGEAL_CARCINOMA_UP																																						FORTSCHEGGER_PHF8_TARGETS_DN
55779	CFAP44	cilia and flagella associated protein 44 [Source:HGNC Symbol;Acc:HGNC:25631]	DODD_NASOPHARYNGEAL_CARCINOMA_UP																																							LEIN_CHOROID_PLEXUS_MARKERS
8796	SCEL	sciellin [Source:HGNC Symbol;Acc:HGNC:10573]	DODD_NASOPHARYNGEAL_CARCINOMA_UP																																								JAEGER_METASTASIS_DN
150248	C22orf15	chromosome 22 open reading frame 15 [Source:HGNC Symbol;Acc:HGNC:15558]	DODD_NASOPHARYNGEAL_CARCINOMA_UP
54762	GRAMD1C	GRAM domain containing 1C [Source:HGNC Symbol;Acc:HGNC:25252]	DODD_NASOPHARYNGEAL_CARCINOMA_UP
8938	BAIAP3	BAI1 associated protein 3 [Source:HGNC Symbol;Acc:HGNC:948]	DODD_NASOPHARYNGEAL_CARCINOMA_UP
55567	DNAH3	dynein axonemal heavy chain 3 [Source:HGNC Symbol;Acc:HGNC:2949]	DODD_NASOPHARYNGEAL_CARCINOMA_UP
133923	ZNF474	zinc finger protein 474 [Source:HGNC Symbol;Acc:HGNC:23245]	DODD_NASOPHARYNGEAL_CARCINOMA_UP
158248	TTC16	tetratricopeptide repeat domain 16 [Source:HGNC Symbol;Acc:HGNC:26536]	DODD_NASOPHARYNGEAL_CARCINOMA_UP
152110	NEK10	NIMA related kinase 10 [Source:HGNC Symbol;Acc:HGNC:18592]	DODD_NASOPHARYNGEAL_CARCINOMA_UP
389161	ANKUB1	ankyrin repeat and ubiquitin domain containing 1 [Source:HGNC Symbol;Acc:HGNC:29642]	DODD_NASOPHARYNGEAL_CARCINOMA_UP
6491	STIL	STIL centriolar assembly protein [Source:HGNC Symbol;Acc:HGNC:10879]		MEISSNER_BRAIN_HCP_WITH_H3K4ME3_AND_H3K27ME3	CREIGHTON_ENDOCRINE_THERAPY_RESISTANCE_2									MEBARKI_HCC_PROGENITOR_FZD8CRD_UP	DUTERTRE_ESTRADIOL_RESPONSE_24HR_UP										GOBERT_OLIGODENDROCYTE_DIFFERENTIATION_UP									MARSON_BOUND_BY_E2F4_UNSTIMULATED		FLORIO_NEOCORTEX_BASAL_RADIAL_GLIA_UP				FURUKAWA_DUSP6_TARGETS_PCI35_DN									VANTVEER_BREAST_CANCER_ESR1_DN
4803	NGF	nerve growth factor [Source:HGNC Symbol;Acc:HGNC:7808]		MEISSNER_BRAIN_HCP_WITH_H3K4ME3_AND_H3K27ME3			BENPORATH_ES_WITH_H3K27ME3			YOSHIMURA_MAPK8_TARGETS_UP	MEISSNER_NPC_HCP_WITH_H3_UNMETHYLATED		BENPORATH_SUZ12_TARGETS				BRUINS_UVC_RESPONSE_VIA_TP53_GROUP_B	ZWANG_TRANSIENTLY_UP_BY_2ND_EGF_PULSE_ONLY																						FURUKAWA_DUSP6_TARGETS_PCI35_DN
5733	PTGER3	prostaglandin E receptor 3 [Source:HGNC Symbol;Acc:HGNC:9595]		MEISSNER_BRAIN_HCP_WITH_H3K4ME3_AND_H3K27ME3			BENPORATH_ES_WITH_H3K27ME3			YOSHIMURA_MAPK8_TARGETS_UP			BENPORATH_SUZ12_TARGETS						BENPORATH_EED_TARGETS				BENPORATH_PRC2_TARGETS
6578	SLCO2A1	solute carrier organic anion transporter family member 2A1 [Source:HGNC Symbol;Acc:HGNC:10955]		MEISSNER_BRAIN_HCP_WITH_H3K4ME3_AND_H3K27ME3			BENPORATH_ES_WITH_H3K27ME3				MEISSNER_NPC_HCP_WITH_H3_UNMETHYLATED		BENPORATH_SUZ12_TARGETS					ZWANG_TRANSIENTLY_UP_BY_2ND_EGF_PULSE_ONLY	BENPORATH_EED_TARGETS				BENPORATH_PRC2_TARGETS																	FURUKAWA_DUSP6_TARGETS_PCI35_DN
2834	PRLHR	prolactin releasing hormone receptor [Source:HGNC Symbol;Acc:HGNC:4464]		MEISSNER_BRAIN_HCP_WITH_H3K4ME3_AND_H3K27ME3			BENPORATH_ES_WITH_H3K27ME3				MEISSNER_NPC_HCP_WITH_H3_UNMETHYLATED		BENPORATH_SUZ12_TARGETS						BENPORATH_EED_TARGETS				BENPORATH_PRC2_TARGETS
388336	SHISA6	shisa family member 6 [Source:HGNC Symbol;Acc:HGNC:34491]		MEISSNER_BRAIN_HCP_WITH_H3K4ME3_AND_H3K27ME3			BENPORATH_ES_WITH_H3K27ME3					MIKKELSEN_MEF_HCP_WITH_H3K27ME3	BENPORATH_SUZ12_TARGETS						BENPORATH_EED_TARGETS		BENPORATH_NANOG_TARGETS		BENPORATH_PRC2_TARGETS
2256	FGF11	fibroblast growth factor 11 [Source:HGNC Symbol;Acc:HGNC:3667]		MEISSNER_BRAIN_HCP_WITH_H3K4ME3_AND_H3K27ME3			BENPORATH_ES_WITH_H3K27ME3					MIKKELSEN_MEF_HCP_WITH_H3K27ME3						ZWANG_TRANSIENTLY_UP_BY_2ND_EGF_PULSE_ONLY
51176	LEF1	lymphoid enhancer binding factor 1 [Source:HGNC Symbol;Acc:HGNC:6551]		MEISSNER_BRAIN_HCP_WITH_H3K4ME3_AND_H3K27ME3			BENPORATH_ES_WITH_H3K27ME3						BENPORATH_SUZ12_TARGETS			KIM_WT1_TARGETS_UP		ZWANG_TRANSIENTLY_UP_BY_2ND_EGF_PULSE_ONLY														NAKAYAMA_SOFT_TISSUE_TUMORS_PCA2_UP
4036	LRP2	LDL receptor related protein 2 [Source:HGNC Symbol;Acc:HGNC:6694]		MEISSNER_BRAIN_HCP_WITH_H3K4ME3_AND_H3K27ME3			BENPORATH_ES_WITH_H3K27ME3						BENPORATH_SUZ12_TARGETS						BENPORATH_EED_TARGETS	BRUINS_UVC_RESPONSE_VIA_TP53_GROUP_A	BENPORATH_NANOG_TARGETS		BENPORATH_PRC2_TARGETS
9314	KLF4	Kruppel like factor 4 [Source:HGNC Symbol;Acc:HGNC:6348]		MEISSNER_BRAIN_HCP_WITH_H3K4ME3_AND_H3K27ME3			BENPORATH_ES_WITH_H3K27ME3						BENPORATH_SUZ12_TARGETS						BENPORATH_EED_TARGETS				BENPORATH_PRC2_TARGETS																				JAEGER_METASTASIS_DN			IVANOVA_HEMATOPOIESIS_STEM_CELL_AND_PROGENITOR
170689	ADAMTS15	ADAM metallopeptidase with thrombospondin type 1 motif 15 [Source:HGNC Symbol;Acc:HGNC:16305]		MEISSNER_BRAIN_HCP_WITH_H3K4ME3_AND_H3K27ME3			BENPORATH_ES_WITH_H3K27ME3						BENPORATH_SUZ12_TARGETS						BENPORATH_EED_TARGETS				BENPORATH_PRC2_TARGETS
5592	PRKG1	protein kinase cGMP-dependent 1 [Source:HGNC Symbol;Acc:HGNC:9414]		MEISSNER_BRAIN_HCP_WITH_H3K4ME3_AND_H3K27ME3			BENPORATH_ES_WITH_H3K27ME3						BENPORATH_SUZ12_TARGETS						BENPORATH_EED_TARGETS				BENPORATH_PRC2_TARGETS
23314	SATB2	SATB homeobox 2 [Source:HGNC Symbol;Acc:HGNC:21637]		MEISSNER_BRAIN_HCP_WITH_H3K4ME3_AND_H3K27ME3			BENPORATH_ES_WITH_H3K27ME3
284612	SYPL2	synaptophysin like 2 [Source:HGNC Symbol;Acc:HGNC:27638]		MEISSNER_BRAIN_HCP_WITH_H3K4ME3_AND_H3K27ME3					MEISSNER_NPC_HCP_WITH_H3K4ME2			MIKKELSEN_MEF_HCP_WITH_H3K27ME3					BRUINS_UVC_RESPONSE_VIA_TP53_GROUP_B
64065	PERP	p53 apoptosis effector related to PMP22 [Source:HGNC Symbol;Acc:HGNC:17637]		MEISSNER_BRAIN_HCP_WITH_H3K4ME3_AND_H3K27ME3					MEISSNER_NPC_HCP_WITH_H3K4ME2												BENPORATH_NANOG_TARGETS			CHARAFE_BREAST_CANCER_LUMINAL_VS_BASAL_DN			BERTUCCI_MEDULLARY_VS_DUCTAL_BREAST_CANCER_DN		WU_CELL_MIGRATION	SMID_BREAST_CANCER_BASAL_UP								WANG_SMARCE1_TARGETS_UP				LEIN_CHOROID_PLEXUS_MARKERS	JAEGER_METASTASIS_DN
56243	KIAA1217	KIAA1217 [Source:HGNC Symbol;Acc:HGNC:25428]		MEISSNER_BRAIN_HCP_WITH_H3K4ME3_AND_H3K27ME3					MEISSNER_NPC_HCP_WITH_H3K4ME2												BENPORATH_NANOG_TARGETS
79056	PRRG4	proline rich and Gla domain 4 [Source:HGNC Symbol;Acc:HGNC:30799]		MEISSNER_BRAIN_HCP_WITH_H3K4ME3_AND_H3K27ME3					MEISSNER_NPC_HCP_WITH_H3K4ME2																											FLORIO_NEOCORTEX_BASAL_RADIAL_GLIA_UP
100526664	LY75-CD302	LY75-CD302 readthrough [Source:HGNC Symbol;Acc:HGNC:38828]		MEISSNER_BRAIN_HCP_WITH_H3K4ME3_AND_H3K27ME3					MEISSNER_NPC_HCP_WITH_H3K4ME2
126567	C2CD4C	C2 calcium dependent domain containing 4C [Source:HGNC Symbol;Acc:HGNC:29417]		MEISSNER_BRAIN_HCP_WITH_H3K4ME3_AND_H3K27ME3					MEISSNER_NPC_HCP_WITH_H3K4ME2
5865	RAB3B	RAB3B, member RAS oncogene family [Source:HGNC Symbol;Acc:HGNC:9778]		MEISSNER_BRAIN_HCP_WITH_H3K4ME3_AND_H3K27ME3						YOSHIMURA_MAPK8_TARGETS_UP	MEISSNER_NPC_HCP_WITH_H3_UNMETHYLATED
762	CA4	carbonic anhydrase 4 [Source:HGNC Symbol;Acc:HGNC:1375]		MEISSNER_BRAIN_HCP_WITH_H3K4ME3_AND_H3K27ME3							MEISSNER_NPC_HCP_WITH_H3_UNMETHYLATED	MIKKELSEN_MEF_HCP_WITH_H3K27ME3									BENPORATH_NANOG_TARGETS																	WANG_SMARCE1_TARGETS_UP										MARTINEZ_RB1_TARGETS_UP
2587	GALR1	galanin receptor 1 [Source:HGNC Symbol;Acc:HGNC:4132]		MEISSNER_BRAIN_HCP_WITH_H3K4ME3_AND_H3K27ME3							MEISSNER_NPC_HCP_WITH_H3_UNMETHYLATED	MIKKELSEN_MEF_HCP_WITH_H3K27ME3
10319	LAMC3	laminin subunit gamma 3 [Source:HGNC Symbol;Acc:HGNC:6494]		MEISSNER_BRAIN_HCP_WITH_H3K4ME3_AND_H3K27ME3							MEISSNER_NPC_HCP_WITH_H3_UNMETHYLATED	MIKKELSEN_MEF_HCP_WITH_H3K27ME3
55013	MCUB	mitochondrial calcium uniporter dominant negative subunit beta [Source:HGNC Symbol;Acc:HGNC:26076]		MEISSNER_BRAIN_HCP_WITH_H3K4ME3_AND_H3K27ME3							MEISSNER_NPC_HCP_WITH_H3_UNMETHYLATED			MEBARKI_HCC_PROGENITOR_FZD8CRD_UP			BRUINS_UVC_RESPONSE_VIA_TP53_GROUP_B
2650	GCNT1	glucosaminyl (N-acetyl) transferase 1 [Source:HGNC Symbol;Acc:HGNC:4203]		MEISSNER_BRAIN_HCP_WITH_H3K4ME3_AND_H3K27ME3							MEISSNER_NPC_HCP_WITH_H3_UNMETHYLATED							ZWANG_TRANSIENTLY_UP_BY_2ND_EGF_PULSE_ONLY
2995	GYPC	glycophorin C (Gerbich blood group) [Source:HGNC Symbol;Acc:HGNC:4704]		MEISSNER_BRAIN_HCP_WITH_H3K4ME3_AND_H3K27ME3							MEISSNER_NPC_HCP_WITH_H3_UNMETHYLATED										BENPORATH_NANOG_TARGETS							LEE_NEURAL_CREST_STEM_CELL_UP									LIU_PROSTATE_CANCER_DN
50507	NOX4	NADPH oxidase 4 [Source:HGNC Symbol;Acc:HGNC:7891]		MEISSNER_BRAIN_HCP_WITH_H3K4ME3_AND_H3K27ME3							MEISSNER_NPC_HCP_WITH_H3_UNMETHYLATED																																	VECCHI_GASTRIC_CANCER_ADVANCED_VS_EARLY_UP
84059	ADGRV1	adhesion G protein-coupled receptor V1 [Source:HGNC Symbol;Acc:HGNC:17416]		MEISSNER_BRAIN_HCP_WITH_H3K4ME3_AND_H3K27ME3							MEISSNER_NPC_HCP_WITH_H3_UNMETHYLATED
699	BUB1	BUB1 mitotic checkpoint serine/threonine kinase [Source:HGNC Symbol;Acc:HGNC:1148]		MEISSNER_BRAIN_HCP_WITH_H3K4ME3_AND_H3K27ME3										MEBARKI_HCC_PROGENITOR_FZD8CRD_UP	DUTERTRE_ESTRADIOL_RESPONSE_24HR_UP							FLORIO_NEOCORTEX_BASAL_RADIAL_GLIA_DN			GOBERT_OLIGODENDROCYTE_DIFFERENTIATION_UP					SMID_BREAST_CANCER_BASAL_UP		NAKAYAMA_SOFT_TISSUE_TUMORS_PCA2_UP		MARSON_BOUND_BY_E2F4_UNSTIMULATED															VANTVEER_BREAST_CANCER_ESR1_DN
4605	MYBL2	MYB proto-oncogene like 2 [Source:HGNC Symbol;Acc:HGNC:7548]		MEISSNER_BRAIN_HCP_WITH_H3K4ME3_AND_H3K27ME3										MEBARKI_HCC_PROGENITOR_FZD8CRD_UP	DUTERTRE_ESTRADIOL_RESPONSE_24HR_UP							FLORIO_NEOCORTEX_BASAL_RADIAL_GLIA_DN			GOBERT_OLIGODENDROCYTE_DIFFERENTIATION_UP					SMID_BREAST_CANCER_BASAL_UP				MARSON_BOUND_BY_E2F4_UNSTIMULATED															VANTVEER_BREAST_CANCER_ESR1_DN
5979	RET	ret proto-oncogene [Source:HGNC Symbol;Acc:HGNC:9967]		MEISSNER_BRAIN_HCP_WITH_H3K4ME3_AND_H3K27ME3											DUTERTRE_ESTRADIOL_RESPONSE_24HR_UP																															IVANOVA_HEMATOPOIESIS_STEM_CELL_AND_PROGENITOR
11322	TMC6	transmembrane channel like 6 [Source:HGNC Symbol;Acc:HGNC:18021]		MEISSNER_BRAIN_HCP_WITH_H3K4ME3_AND_H3K27ME3												KIM_WT1_TARGETS_UP																	OISHI_CHOLANGIOMA_STEM_CELL_LIKE_DN
10628	TXNIP	thioredoxin interacting protein [Source:HGNC Symbol;Acc:HGNC:16952]		MEISSNER_BRAIN_HCP_WITH_H3K4ME3_AND_H3K27ME3														ZWANG_TRANSIENTLY_UP_BY_2ND_EGF_PULSE_ONLY											WU_CELL_MIGRATION									WANG_SMARCE1_TARGETS_UP				LEIN_CHOROID_PLEXUS_MARKERS	JAEGER_METASTASIS_DN					MARTINEZ_RB1_TARGETS_UP
148979	GLIS1	GLIS family zinc finger 1 [Source:HGNC Symbol;Acc:HGNC:29525]		MEISSNER_BRAIN_HCP_WITH_H3K4ME3_AND_H3K27ME3														ZWANG_TRANSIENTLY_UP_BY_2ND_EGF_PULSE_ONLY																			LIU_PROSTATE_CANCER_DN
389941	C1QL3	complement C1q like 3 [Source:HGNC Symbol;Acc:HGNC:19359]		MEISSNER_BRAIN_HCP_WITH_H3K4ME3_AND_H3K27ME3														ZWANG_TRANSIENTLY_UP_BY_2ND_EGF_PULSE_ONLY
340485	ACER2	alkaline ceramidase 2 [Source:HGNC Symbol;Acc:HGNC:23675]		MEISSNER_BRAIN_HCP_WITH_H3K4ME3_AND_H3K27ME3																BRUINS_UVC_RESPONSE_VIA_TP53_GROUP_A
66000	TMEM108	transmembrane protein 108 [Source:HGNC Symbol;Acc:HGNC:28451]		MEISSNER_BRAIN_HCP_WITH_H3K4ME3_AND_H3K27ME3																	BENPORATH_NANOG_TARGETS																	WANG_SMARCE1_TARGETS_UP
149111	CNIH3	cornichon family AMPA receptor auxiliary protein 3 [Source:HGNC Symbol;Acc:HGNC:26802]		MEISSNER_BRAIN_HCP_WITH_H3K4ME3_AND_H3K27ME3																							BERTUCCI_MEDULLARY_VS_DUCTAL_BREAST_CANCER_DN
100133941	CD24	CD24 molecule [Source:HGNC Symbol;Acc:HGNC:1645]		MEISSNER_BRAIN_HCP_WITH_H3K4ME3_AND_H3K27ME3																									WU_CELL_MIGRATION									WANG_SMARCE1_TARGETS_UP			FORTSCHEGGER_PHF8_TARGETS_DN		JAEGER_METASTASIS_DN
6382	SDC1	syndecan 1 [Source:HGNC Symbol;Acc:HGNC:10658]		MEISSNER_BRAIN_HCP_WITH_H3K4ME3_AND_H3K27ME3																																	LIU_PROSTATE_CANCER_DN						JAEGER_METASTASIS_DN
118429	ANTXR2	ANTXR cell adhesion molecule 2 [Source:HGNC Symbol;Acc:HGNC:21732]		MEISSNER_BRAIN_HCP_WITH_H3K4ME3_AND_H3K27ME3
100506658	OCLN	occludin [Source:HGNC Symbol;Acc:HGNC:8104]		MEISSNER_BRAIN_HCP_WITH_H3K4ME3_AND_H3K27ME3
128674	PROKR2	prokineticin receptor 2 [Source:HGNC Symbol;Acc:HGNC:15836]		MEISSNER_BRAIN_HCP_WITH_H3K4ME3_AND_H3K27ME3
100532736	MICOS10-NBL1	MICOS10-NBL1 readthrough [Source:HGNC Symbol;Acc:HGNC:48338]		MEISSNER_BRAIN_HCP_WITH_H3K4ME3_AND_H3K27ME3
347240	KIF24	kinesin family member 24 [Source:HGNC Symbol;Acc:HGNC:19916]			CREIGHTON_ENDOCRINE_THERAPY_RESISTANCE_2									MEBARKI_HCC_PROGENITOR_FZD8CRD_UP																				MARSON_BOUND_BY_E2F4_UNSTIMULATED
284076	TTLL6	tubulin tyrosine ligase like 6 [Source:HGNC Symbol;Acc:HGNC:26664]			CREIGHTON_ENDOCRINE_THERAPY_RESISTANCE_2													ZWANG_TRANSIENTLY_UP_BY_2ND_EGF_PULSE_ONLY													MCCABE_BOUND_BY_HOXC6
9240	PNMA1	PNMA family member 1 [Source:HGNC Symbol;Acc:HGNC:9158]			CREIGHTON_ENDOCRINE_THERAPY_RESISTANCE_2																BENPORATH_NANOG_TARGETS																				FORTSCHEGGER_PHF8_TARGETS_DN
79635	CCDC121	coiled-coil domain containing 121 [Source:HGNC Symbol;Acc:HGNC:25833]			CREIGHTON_ENDOCRINE_THERAPY_RESISTANCE_2																																		BLANCO_MELO_MERS_COV_INFECTION_MCR5_CELLS_UP
166379	BBS12	Bardet-Biedl syndrome 12 [Source:HGNC Symbol;Acc:HGNC:26648]			CREIGHTON_ENDOCRINE_THERAPY_RESISTANCE_2
8544	PIR	pirin [Source:HGNC Symbol;Acc:HGNC:30048]					BENPORATH_ES_WITH_H3K27ME3	MIKKELSEN_ES_ICP_WITH_H3K4ME3					BENPORATH_SUZ12_TARGETS						BENPORATH_EED_TARGETS				BENPORATH_PRC2_TARGETS						WU_CELL_MIGRATION
3645	INSRR	insulin receptor related receptor [Source:HGNC Symbol;Acc:HGNC:6093]					BENPORATH_ES_WITH_H3K27ME3			YOSHIMURA_MAPK8_TARGETS_UP	MEISSNER_NPC_HCP_WITH_H3_UNMETHYLATED		BENPORATH_SUZ12_TARGETS						BENPORATH_EED_TARGETS				BENPORATH_PRC2_TARGETS
7200	TRH	thyrotropin releasing hormone [Source:HGNC Symbol;Acc:HGNC:12298]					BENPORATH_ES_WITH_H3K27ME3			YOSHIMURA_MAPK8_TARGETS_UP		MIKKELSEN_MEF_HCP_WITH_H3K27ME3	BENPORATH_SUZ12_TARGETS						BENPORATH_EED_TARGETS				BENPORATH_PRC2_TARGETS
3741	KCNA5	potassium voltage-gated channel subfamily A member 5 [Source:HGNC Symbol;Acc:HGNC:6224]					BENPORATH_ES_WITH_H3K27ME3			YOSHIMURA_MAPK8_TARGETS_UP		MIKKELSEN_MEF_HCP_WITH_H3K27ME3	BENPORATH_SUZ12_TARGETS
55806	HR	HR lysine demethylase and nuclear receptor corepressor [Source:HGNC Symbol;Acc:HGNC:5172]					BENPORATH_ES_WITH_H3K27ME3			YOSHIMURA_MAPK8_TARGETS_UP					DUTERTRE_ESTRADIOL_RESPONSE_24HR_UP			ZWANG_TRANSIENTLY_UP_BY_2ND_EGF_PULSE_ONLY																							FORTSCHEGGER_PHF8_TARGETS_DN							MARTINEZ_RB1_TARGETS_UP
94032	CAMK2N2	calcium/calmodulin dependent protein kinase II inhibitor 2 [Source:HGNC Symbol;Acc:HGNC:24197]					BENPORATH_ES_WITH_H3K27ME3			YOSHIMURA_MAPK8_TARGETS_UP
162515	SLC16A11	solute carrier family 16 member 11 [Source:HGNC Symbol;Acc:HGNC:23093]					BENPORATH_ES_WITH_H3K27ME3				MEISSNER_NPC_HCP_WITH_H3_UNMETHYLATED	MIKKELSEN_MEF_HCP_WITH_H3K27ME3
23440	OTP	orthopedia homeobox [Source:HGNC Symbol;Acc:HGNC:8518]					BENPORATH_ES_WITH_H3K27ME3					MIKKELSEN_MEF_HCP_WITH_H3K27ME3	BENPORATH_SUZ12_TARGETS						BENPORATH_EED_TARGETS				BENPORATH_PRC2_TARGETS
8110	DPF3	double PHD fingers 3 [Source:HGNC Symbol;Acc:HGNC:17427]					BENPORATH_ES_WITH_H3K27ME3						BENPORATH_SUZ12_TARGETS					ZWANG_TRANSIENTLY_UP_BY_2ND_EGF_PULSE_ONLY	BENPORATH_EED_TARGETS	BRUINS_UVC_RESPONSE_VIA_TP53_GROUP_A			BENPORATH_PRC2_TARGETS
1944	EFNA3	ephrin A3 [Source:HGNC Symbol;Acc:HGNC:3223]					BENPORATH_ES_WITH_H3K27ME3						BENPORATH_SUZ12_TARGETS					ZWANG_TRANSIENTLY_UP_BY_2ND_EGF_PULSE_ONLY	BENPORATH_EED_TARGETS				BENPORATH_PRC2_TARGETS				BERTUCCI_MEDULLARY_VS_DUCTAL_BREAST_CANCER_DN					NAKAYAMA_SOFT_TISSUE_TUMORS_PCA2_UP
3040	HBA2	hemoglobin subunit alpha 2 [Source:HGNC Symbol;Acc:HGNC:4824]					BENPORATH_ES_WITH_H3K27ME3						BENPORATH_SUZ12_TARGETS						BENPORATH_EED_TARGETS			FLORIO_NEOCORTEX_BASAL_RADIAL_GLIA_DN	BENPORATH_PRC2_TARGETS
4914	NTRK1	neurotrophic receptor tyrosine kinase 1 [Source:HGNC Symbol;Acc:HGNC:8031]					BENPORATH_ES_WITH_H3K27ME3						BENPORATH_SUZ12_TARGETS						BENPORATH_EED_TARGETS				BENPORATH_PRC2_TARGETS
7224	TRPC5	transient receptor potential cation channel subfamily C member 5 [Source:HGNC Symbol;Acc:HGNC:12337]					BENPORATH_ES_WITH_H3K27ME3						BENPORATH_SUZ12_TARGETS						BENPORATH_EED_TARGETS				BENPORATH_PRC2_TARGETS
347730	LRRTM1	leucine rich repeat transmembrane neuronal 1 [Source:HGNC Symbol;Acc:HGNC:19408]					BENPORATH_ES_WITH_H3K27ME3						BENPORATH_SUZ12_TARGETS						BENPORATH_EED_TARGETS				BENPORATH_PRC2_TARGETS
340595	RTL4	retrotransposon Gag like 4 [Source:HGNC Symbol;Acc:HGNC:25214]					BENPORATH_ES_WITH_H3K27ME3						BENPORATH_SUZ12_TARGETS						BENPORATH_EED_TARGETS				BENPORATH_PRC2_TARGETS
2200	FBN1	fibrillin 1 [Source:HGNC Symbol;Acc:HGNC:3603]					BENPORATH_ES_WITH_H3K27ME3						BENPORATH_SUZ12_TARGETS																				OISHI_CHOLANGIOMA_STEM_CELL_LIKE_DN				LIU_PROSTATE_CANCER_DN				FORTSCHEGGER_PHF8_TARGETS_DN			VECCHI_GASTRIC_CANCER_ADVANCED_VS_EARLY_UP			BOQUEST_STEM_CELL_UP
6591	SNAI2	snail family transcriptional repressor 2 [Source:HGNC Symbol;Acc:HGNC:11094]					BENPORATH_ES_WITH_H3K27ME3									KIM_WT1_TARGETS_UP								CHARAFE_BREAST_CANCER_LUMINAL_VS_BASAL_DN			BERTUCCI_MEDULLARY_VS_DUCTAL_BREAST_CANCER_DN	LEE_NEURAL_CREST_STEM_CELL_UP	WU_CELL_MIGRATION								LIU_PROSTATE_CANCER_DN							VECCHI_GASTRIC_CANCER_ADVANCED_VS_EARLY_UP
7058	THBS2	thrombospondin 2 [Source:HGNC Symbol;Acc:HGNC:11786]					BENPORATH_ES_WITH_H3K27ME3											ZWANG_TRANSIENTLY_UP_BY_2ND_EGF_PULSE_ONLY			BENPORATH_NANOG_TARGETS												OISHI_CHOLANGIOMA_STEM_CELL_LIKE_DN											VECCHI_GASTRIC_CANCER_ADVANCED_VS_EARLY_UP			BOQUEST_STEM_CELL_UP
83546	RTBDN	retbindin [Source:HGNC Symbol;Acc:HGNC:30310]					BENPORATH_ES_WITH_H3K27ME3											ZWANG_TRANSIENTLY_UP_BY_2ND_EGF_PULSE_ONLY
1641	DCX	doublecortin [Source:HGNC Symbol;Acc:HGNC:2714]					BENPORATH_ES_WITH_H3K27ME3														BENPORATH_NANOG_TARGETS							LEE_NEURAL_CREST_STEM_CELL_UP		SMID_BREAST_CANCER_BASAL_UP																	BOQUEST_STEM_CELL_UP
766	CA7	carbonic anhydrase 7 [Source:HGNC Symbol;Acc:HGNC:1381]					BENPORATH_ES_WITH_H3K27ME3
90293	KLHL13	kelch like family member 13 [Source:HGNC Symbol;Acc:HGNC:22931]					BENPORATH_ES_WITH_H3K27ME3
6335	SCN9A	sodium voltage-gated channel alpha subunit 9 [Source:HGNC Symbol;Acc:HGNC:10597]						MIKKELSEN_ES_ICP_WITH_H3K4ME3		YOSHIMURA_MAPK8_TARGETS_UP																					MCCABE_BOUND_BY_HOXC6
10371	SEMA3A	semaphorin 3A [Source:HGNC Symbol;Acc:HGNC:10723]						MIKKELSEN_ES_ICP_WITH_H3K4ME3		YOSHIMURA_MAPK8_TARGETS_UP																							OISHI_CHOLANGIOMA_STEM_CELL_LIKE_DN
63901	FAM111A	FAM111 trypsin like peptidase A [Source:HGNC Symbol;Acc:HGNC:24725]						MIKKELSEN_ES_ICP_WITH_H3K4ME3						MEBARKI_HCC_PROGENITOR_FZD8CRD_UP								FLORIO_NEOCORTEX_BASAL_RADIAL_GLIA_DN			GOBERT_OLIGODENDROCYTE_DIFFERENTIATION_UP									MARSON_BOUND_BY_E2F4_UNSTIMULATED							FORTSCHEGGER_PHF8_TARGETS_DN
27124	INPP5J	inositol polyphosphate-5-phosphatase J [Source:HGNC Symbol;Acc:HGNC:8956]						MIKKELSEN_ES_ICP_WITH_H3K4ME3						MEBARKI_HCC_PROGENITOR_FZD8CRD_UP
23213	SULF1	sulfatase 1 [Source:HGNC Symbol;Acc:HGNC:20391]						MIKKELSEN_ES_ICP_WITH_H3K4ME3							DUTERTRE_ESTRADIOL_RESPONSE_24HR_UP						BENPORATH_NANOG_TARGETS																	WANG_SMARCE1_TARGETS_UP				LEIN_CHOROID_PLEXUS_MARKERS		VECCHI_GASTRIC_CANCER_ADVANCED_VS_EARLY_UP
50509	COL5A3	collagen type V alpha 3 chain [Source:HGNC Symbol;Acc:HGNC:14864]						MIKKELSEN_ES_ICP_WITH_H3K4ME3									BRUINS_UVC_RESPONSE_VIA_TP53_GROUP_B	ZWANG_TRANSIENTLY_UP_BY_2ND_EGF_PULSE_ONLY																							FORTSCHEGGER_PHF8_TARGETS_DN
10626	TRIM16	tripartite motif containing 16 [Source:HGNC Symbol;Acc:HGNC:17241]						MIKKELSEN_ES_ICP_WITH_H3K4ME3									BRUINS_UVC_RESPONSE_VIA_TP53_GROUP_B				BENPORATH_NANOG_TARGETS
3108	HLA-DMA	major histocompatibility complex, class II, DM alpha [Source:HGNC Symbol;Acc:HGNC:4934]						MIKKELSEN_ES_ICP_WITH_H3K4ME3									BRUINS_UVC_RESPONSE_VIA_TP53_GROUP_B
57538	ALPK3	alpha kinase 3 [Source:HGNC Symbol;Acc:HGNC:17574]						MIKKELSEN_ES_ICP_WITH_H3K4ME3									BRUINS_UVC_RESPONSE_VIA_TP53_GROUP_B
222643	UNC5CL	unc-5 family C-terminal like [Source:HGNC Symbol;Acc:HGNC:21203]						MIKKELSEN_ES_ICP_WITH_H3K4ME3									BRUINS_UVC_RESPONSE_VIA_TP53_GROUP_B
94039	ZNF101	zinc finger protein 101 [Source:HGNC Symbol;Acc:HGNC:12881]						MIKKELSEN_ES_ICP_WITH_H3K4ME3												BRUINS_UVC_RESPONSE_VIA_TP53_GROUP_A														MARSON_BOUND_BY_E2F4_UNSTIMULATED
5936	RBM4	RNA binding motif protein 4 [Source:HGNC Symbol;Acc:HGNC:9901]						MIKKELSEN_ES_ICP_WITH_H3K4ME3													BENPORATH_NANOG_TARGETS
3077	HFE	homeostatic iron regulator [Source:HGNC Symbol;Acc:HGNC:4886]						MIKKELSEN_ES_ICP_WITH_H3K4ME3																												FLORIO_NEOCORTEX_BASAL_RADIAL_GLIA_UP
51286	CEND1	cell cycle exit and neuronal differentiation 1 [Source:HGNC Symbol;Acc:HGNC:24153]						MIKKELSEN_ES_ICP_WITH_H3K4ME3																																						IVANOVA_HEMATOPOIESIS_STEM_CELL_AND_PROGENITOR
5446	PON3	paraoxonase 3 [Source:HGNC Symbol;Acc:HGNC:9206]						MIKKELSEN_ES_ICP_WITH_H3K4ME3																																								MARTINEZ_RB1_TARGETS_UP
256380	SCML4	Scm polycomb group protein like 4 [Source:HGNC Symbol;Acc:HGNC:21397]						MIKKELSEN_ES_ICP_WITH_H3K4ME3
133308	SLC9B2	solute carrier family 9 member B2 [Source:HGNC Symbol;Acc:HGNC:25143]						MIKKELSEN_ES_ICP_WITH_H3K4ME3
51710	ZNF44	zinc finger protein 44 [Source:HGNC Symbol;Acc:HGNC:13110]						MIKKELSEN_ES_ICP_WITH_H3K4ME3
50619	DEF6	DEF6 guanine nucleotide exchange factor [Source:HGNC Symbol;Acc:HGNC:2760]						MIKKELSEN_ES_ICP_WITH_H3K4ME3
794	CALB2	calbindin 2 [Source:HGNC Symbol;Acc:HGNC:1435]							MEISSNER_NPC_HCP_WITH_H3K4ME2	YOSHIMURA_MAPK8_TARGETS_UP		MIKKELSEN_MEF_HCP_WITH_H3K27ME3																		SMID_BREAST_CANCER_BASAL_UP					MOREAUX_MULTIPLE_MYELOMA_BY_TACI_UP					FURUKAWA_DUSP6_TARGETS_PCI35_DN
10814	CPLX2	complexin 2 [Source:HGNC Symbol;Acc:HGNC:2310]							MEISSNER_NPC_HCP_WITH_H3K4ME2	YOSHIMURA_MAPK8_TARGETS_UP		MIKKELSEN_MEF_HCP_WITH_H3K27ME3
254887	ZDHHC23	zinc finger DHHC-type palmitoyltransferase 23 [Source:HGNC Symbol;Acc:HGNC:28654]							MEISSNER_NPC_HCP_WITH_H3K4ME2									ZWANG_TRANSIENTLY_UP_BY_2ND_EGF_PULSE_ONLY
4826	NNAT	neuronatin [Source:HGNC Symbol;Acc:HGNC:7860]							MEISSNER_NPC_HCP_WITH_H3K4ME2											BRUINS_UVC_RESPONSE_VIA_TP53_GROUP_A								LEE_NEURAL_CREST_STEM_CELL_UP																				MARTINEZ_RB1_TARGETS_UP
10276	NET1	neuroepithelial cell transforming 1 [Source:HGNC Symbol;Acc:HGNC:14592]							MEISSNER_NPC_HCP_WITH_H3K4ME2																GOBERT_OLIGODENDROCYTE_DIFFERENTIATION_UP								OISHI_CHOLANGIOMA_STEM_CELL_LIKE_DN	MARSON_BOUND_BY_E2F4_UNSTIMULATED									JAEGER_METASTASIS_DN				BOQUEST_STEM_CELL_UP
57125	PLXDC1	plexin domain containing 1 [Source:HGNC Symbol;Acc:HGNC:20945]							MEISSNER_NPC_HCP_WITH_H3K4ME2																						MCCABE_BOUND_BY_HOXC6					FLORIO_NEOCORTEX_BASAL_RADIAL_GLIA_UP
91624	NEXN	nexilin F-actin binding protein [Source:HGNC Symbol;Acc:HGNC:29557]							MEISSNER_NPC_HCP_WITH_H3K4ME2																												LIU_PROSTATE_CANCER_DN	WANG_SMARCE1_TARGETS_UP
10653	SPINT2	serine peptidase inhibitor, Kunitz type 2 [Source:HGNC Symbol;Acc:HGNC:11247]							MEISSNER_NPC_HCP_WITH_H3K4ME2																																FORTSCHEGGER_PHF8_TARGETS_DN	LEIN_CHOROID_PLEXUS_MARKERS	JAEGER_METASTASIS_DN
10266	RAMP2	receptor activity modifying protein 2 [Source:HGNC Symbol;Acc:HGNC:9844]							MEISSNER_NPC_HCP_WITH_H3K4ME2																																							MARTINEZ_RB1_TARGETS_UP
7015	TERT	telomerase reverse transcriptase [Source:HGNC Symbol;Acc:HGNC:11730]							MEISSNER_NPC_HCP_WITH_H3K4ME2
51765	STK26	serine/threonine kinase 26 [Source:HGNC Symbol;Acc:HGNC:18174]							MEISSNER_NPC_HCP_WITH_H3K4ME2
404550	C16orf74	chromosome 16 open reading frame 74 [Source:HGNC Symbol;Acc:HGNC:23362]							MEISSNER_NPC_HCP_WITH_H3K4ME2
51083	GAL	galanin and GMAP prepropeptide [Source:HGNC Symbol;Acc:HGNC:4114]								YOSHIMURA_MAPK8_TARGETS_UP	MEISSNER_NPC_HCP_WITH_H3_UNMETHYLATED	MIKKELSEN_MEF_HCP_WITH_H3K27ME3																		SMID_BREAST_CANCER_BASAL_UP
1137	CHRNA4	cholinergic receptor nicotinic alpha 4 subunit [Source:HGNC Symbol;Acc:HGNC:1958]								YOSHIMURA_MAPK8_TARGETS_UP		MIKKELSEN_MEF_HCP_WITH_H3K27ME3
6663	SOX10	SRY-box transcription factor 10 [Source:HGNC Symbol;Acc:HGNC:11190]								YOSHIMURA_MAPK8_TARGETS_UP			BENPORATH_SUZ12_TARGETS															LEE_NEURAL_CREST_STEM_CELL_UP		SMID_BREAST_CANCER_BASAL_UP															LEIN_OLIGODENDROCYTE_MARKERS				VANTVEER_BREAST_CANCER_ESR1_DN
675	BRCA2	BRCA2 DNA repair associated [Source:HGNC Symbol;Acc:HGNC:1101]								YOSHIMURA_MAPK8_TARGETS_UP				MEBARKI_HCC_PROGENITOR_FZD8CRD_UP	DUTERTRE_ESTRADIOL_RESPONSE_24HR_UP					BRUINS_UVC_RESPONSE_VIA_TP53_GROUP_A		FLORIO_NEOCORTEX_BASAL_RADIAL_GLIA_DN			GOBERT_OLIGODENDROCYTE_DIFFERENTIATION_UP									MARSON_BOUND_BY_E2F4_UNSTIMULATED
56852	RAD18	RAD18 E3 ubiquitin protein ligase [Source:HGNC Symbol;Acc:HGNC:18278]								YOSHIMURA_MAPK8_TARGETS_UP				MEBARKI_HCC_PROGENITOR_FZD8CRD_UP	DUTERTRE_ESTRADIOL_RESPONSE_24HR_UP										GOBERT_OLIGODENDROCYTE_DIFFERENTIATION_UP
8091	HMGA2	high mobility group AT-hook 2 [Source:HGNC Symbol;Acc:HGNC:5009]								YOSHIMURA_MAPK8_TARGETS_UP				MEBARKI_HCC_PROGENITOR_FZD8CRD_UP		KIM_WT1_TARGETS_UP		ZWANG_TRANSIENTLY_UP_BY_2ND_EGF_PULSE_ONLY						CHARAFE_BREAST_CANCER_LUMINAL_VS_BASAL_DN					WU_CELL_MIGRATION			NAKAYAMA_SOFT_TISSUE_TUMORS_PCA2_UP			MOREAUX_MULTIPLE_MYELOMA_BY_TACI_UP											IVANOVA_HEMATOPOIESIS_STEM_CELL_AND_PROGENITOR		MARTINEZ_RB1_TARGETS_UP
779	CACNA1S	calcium voltage-gated channel subunit alpha1 S [Source:HGNC Symbol;Acc:HGNC:1397]								YOSHIMURA_MAPK8_TARGETS_UP								ZWANG_TRANSIENTLY_UP_BY_2ND_EGF_PULSE_ONLY		BRUINS_UVC_RESPONSE_VIA_TP53_GROUP_A
1258	CNGB1	cyclic nucleotide gated channel subunit beta 1 [Source:HGNC Symbol;Acc:HGNC:2151]								YOSHIMURA_MAPK8_TARGETS_UP								ZWANG_TRANSIENTLY_UP_BY_2ND_EGF_PULSE_ONLY
3371	TNC	tenascin C [Source:HGNC Symbol;Acc:HGNC:5318]								YOSHIMURA_MAPK8_TARGETS_UP										BRUINS_UVC_RESPONSE_VIA_TP53_GROUP_A	BENPORATH_NANOG_TARGETS					TURASHVILI_BREAST_DUCTAL_CARCINOMA_VS_DUCTAL_NORMAL_DN						NAKAYAMA_SOFT_TISSUE_TUMORS_PCA2_UP															BOQUEST_STEM_CELL_UP
4336	MOBP	myelin associated oligodendrocyte basic protein [Source:HGNC Symbol;Acc:HGNC:7189]								YOSHIMURA_MAPK8_TARGETS_UP										BRUINS_UVC_RESPONSE_VIA_TP53_GROUP_A	BENPORATH_NANOG_TARGETS																								LEIN_OLIGODENDROCYTE_MARKERS
3984	LIMK1	LIM domain kinase 1 [Source:HGNC Symbol;Acc:HGNC:6613]								YOSHIMURA_MAPK8_TARGETS_UP										BRUINS_UVC_RESPONSE_VIA_TP53_GROUP_A					GOBERT_OLIGODENDROCYTE_DIFFERENTIATION_UP
2565	GABRG1	gamma-aminobutyric acid type A receptor subunit gamma1 [Source:HGNC Symbol;Acc:HGNC:4086]								YOSHIMURA_MAPK8_TARGETS_UP										BRUINS_UVC_RESPONSE_VIA_TP53_GROUP_A
8973	CHRNA6	cholinergic receptor nicotinic alpha 6 subunit [Source:HGNC Symbol;Acc:HGNC:15963]								YOSHIMURA_MAPK8_TARGETS_UP																									MOREAUX_MULTIPLE_MYELOMA_BY_TACI_UP
83449	PMFBP1	polyamine modulated factor 1 binding protein 1 [Source:HGNC Symbol;Acc:HGNC:17728]								YOSHIMURA_MAPK8_TARGETS_UP																																						MARTINEZ_RB1_TARGETS_UP
9051	PSTPIP1	proline-serine-threonine phosphatase interacting protein 1 [Source:HGNC Symbol;Acc:HGNC:9580]								YOSHIMURA_MAPK8_TARGETS_UP
9182	RASSF9	Ras association domain family member 9 [Source:HGNC Symbol;Acc:HGNC:15739]								YOSHIMURA_MAPK8_TARGETS_UP
5467	PPARD	peroxisome proliferator activated receptor delta [Source:HGNC Symbol;Acc:HGNC:9235]								YOSHIMURA_MAPK8_TARGETS_UP
2100	ESR2	estrogen receptor 2 [Source:HGNC Symbol;Acc:HGNC:3468]								YOSHIMURA_MAPK8_TARGETS_UP
1329	COX5B	cytochrome c oxidase subunit 5B [Source:HGNC Symbol;Acc:HGNC:2269]								YOSHIMURA_MAPK8_TARGETS_UP
58157	NGB	neuroglobin [Source:HGNC Symbol;Acc:HGNC:14077]									MEISSNER_NPC_HCP_WITH_H3_UNMETHYLATED	MIKKELSEN_MEF_HCP_WITH_H3K27ME3	BENPORATH_SUZ12_TARGETS						BENPORATH_EED_TARGETS
64866	CDCP1	CUB domain containing protein 1 [Source:HGNC Symbol;Acc:HGNC:24357]									MEISSNER_NPC_HCP_WITH_H3_UNMETHYLATED	MIKKELSEN_MEF_HCP_WITH_H3K27ME3		MEBARKI_HCC_PROGENITOR_FZD8CRD_UP										CHARAFE_BREAST_CANCER_LUMINAL_VS_BASAL_DN												FLORIO_NEOCORTEX_BASAL_RADIAL_GLIA_UP
641372	ACOT6	acyl-CoA thioesterase 6 [Source:HGNC Symbol;Acc:HGNC:33159]									MEISSNER_NPC_HCP_WITH_H3_UNMETHYLATED							ZWANG_TRANSIENTLY_UP_BY_2ND_EGF_PULSE_ONLY
7169	TPM2	tropomyosin 2 [Source:HGNC Symbol;Acc:HGNC:12011]									MEISSNER_NPC_HCP_WITH_H3_UNMETHYLATED																BERTUCCI_MEDULLARY_VS_DUCTAL_BREAST_CANCER_DN		WU_CELL_MIGRATION	SMID_BREAST_CANCER_BASAL_UP			OISHI_CHOLANGIOMA_STEM_CELL_LIKE_DN				LIU_PROSTATE_CANCER_DN
340602	EZHIP	EZH inhibitory protein [Source:HGNC Symbol;Acc:HGNC:33738]									MEISSNER_NPC_HCP_WITH_H3_UNMETHYLATED
341359	SYT10	synaptotagmin 10 [Source:HGNC Symbol;Acc:HGNC:19266]										MIKKELSEN_MEF_HCP_WITH_H3K27ME3	BENPORATH_SUZ12_TARGETS					ZWANG_TRANSIENTLY_UP_BY_2ND_EGF_PULSE_ONLY	BENPORATH_EED_TARGETS
1113	CHGA	chromogranin A [Source:HGNC Symbol;Acc:HGNC:1929]										MIKKELSEN_MEF_HCP_WITH_H3K27ME3								BRUINS_UVC_RESPONSE_VIA_TP53_GROUP_A								LEE_NEURAL_CREST_STEM_CELL_UP
7484	WNT9B	Wnt family member 9B [Source:HGNC Symbol;Acc:HGNC:12779]										MIKKELSEN_MEF_HCP_WITH_H3K27ME3																			MCCABE_BOUND_BY_HOXC6
551	AVP	arginine vasopressin [Source:HGNC Symbol;Acc:HGNC:894]										MIKKELSEN_MEF_HCP_WITH_H3K27ME3																			MCCABE_BOUND_BY_HOXC6
341883	LRRC9	leucine rich repeat containing 9 [Source:HGNC Symbol;Acc:HGNC:19848]										MIKKELSEN_MEF_HCP_WITH_H3K27ME3
4986	OPRK1	opioid receptor kappa 1 [Source:HGNC Symbol;Acc:HGNC:8154]											BENPORATH_SUZ12_TARGETS																							FLORIO_NEOCORTEX_BASAL_RADIAL_GLIA_UP
10293	TRAIP	TRAF interacting protein [Source:HGNC Symbol;Acc:HGNC:30764]												MEBARKI_HCC_PROGENITOR_FZD8CRD_UP	DUTERTRE_ESTRADIOL_RESPONSE_24HR_UP			ZWANG_TRANSIENTLY_UP_BY_2ND_EGF_PULSE_ONLY				FLORIO_NEOCORTEX_BASAL_RADIAL_GLIA_DN			GOBERT_OLIGODENDROCYTE_DIFFERENTIATION_UP									MARSON_BOUND_BY_E2F4_UNSTIMULATED
22974	TPX2	TPX2 microtubule nucleation factor [Source:HGNC Symbol;Acc:HGNC:1249]												MEBARKI_HCC_PROGENITOR_FZD8CRD_UP	DUTERTRE_ESTRADIOL_RESPONSE_24HR_UP						BENPORATH_NANOG_TARGETS	FLORIO_NEOCORTEX_BASAL_RADIAL_GLIA_DN			GOBERT_OLIGODENDROCYTE_DIFFERENTIATION_UP					SMID_BREAST_CANCER_BASAL_UP		NAKAYAMA_SOFT_TISSUE_TUMORS_PCA2_UP		MARSON_BOUND_BY_E2F4_UNSTIMULATED						FURUKAWA_DUSP6_TARGETS_PCI35_DN
29028	ATAD2	ATPase family AAA domain containing 2 [Source:HGNC Symbol;Acc:HGNC:30123]												MEBARKI_HCC_PROGENITOR_FZD8CRD_UP	DUTERTRE_ESTRADIOL_RESPONSE_24HR_UP						BENPORATH_NANOG_TARGETS				GOBERT_OLIGODENDROCYTE_DIFFERENTIATION_UP					SMID_BREAST_CANCER_BASAL_UP
81610	FAM83D	family with sequence similarity 83 member D [Source:HGNC Symbol;Acc:HGNC:16122]												MEBARKI_HCC_PROGENITOR_FZD8CRD_UP	DUTERTRE_ESTRADIOL_RESPONSE_24HR_UP									CHARAFE_BREAST_CANCER_LUMINAL_VS_BASAL_DN	GOBERT_OLIGODENDROCYTE_DIFFERENTIATION_UP											FLORIO_NEOCORTEX_BASAL_RADIAL_GLIA_UP	LIU_PROSTATE_CANCER_DN
147841	SPC24	SPC24 component of NDC80 kinetochore complex [Source:HGNC Symbol;Acc:HGNC:26913]												MEBARKI_HCC_PROGENITOR_FZD8CRD_UP	DUTERTRE_ESTRADIOL_RESPONSE_24HR_UP										GOBERT_OLIGODENDROCYTE_DIFFERENTIATION_UP									MARSON_BOUND_BY_E2F4_UNSTIMULATED							FORTSCHEGGER_PHF8_TARGETS_DN
55038	CDCA4	cell division cycle associated 4 [Source:HGNC Symbol;Acc:HGNC:14625]												MEBARKI_HCC_PROGENITOR_FZD8CRD_UP	DUTERTRE_ESTRADIOL_RESPONSE_24HR_UP										GOBERT_OLIGODENDROCYTE_DIFFERENTIATION_UP
8370	H4C14	H4 clustered histone 14 [Source:HGNC Symbol;Acc:HGNC:4794]												MEBARKI_HCC_PROGENITOR_FZD8CRD_UP					BENPORATH_EED_TARGETS															MARSON_BOUND_BY_E2F4_UNSTIMULATED
55143	CDCA8	cell division cycle associated 8 [Source:HGNC Symbol;Acc:HGNC:14629]												MEBARKI_HCC_PROGENITOR_FZD8CRD_UP								FLORIO_NEOCORTEX_BASAL_RADIAL_GLIA_DN			GOBERT_OLIGODENDROCYTE_DIFFERENTIATION_UP					SMID_BREAST_CANCER_BASAL_UP		NAKAYAMA_SOFT_TISSUE_TUMORS_PCA2_UP		MARSON_BOUND_BY_E2F4_UNSTIMULATED															VANTVEER_BREAST_CANCER_ESR1_DN
143888	POGLUT3	protein O-glucosyltransferase 3 [Source:HGNC Symbol;Acc:HGNC:28496]												MEBARKI_HCC_PROGENITOR_FZD8CRD_UP								FLORIO_NEOCORTEX_BASAL_RADIAL_GLIA_DN
283643	TEDC1	tubulin epsilon and delta complex 1 [Source:HGNC Symbol;Acc:HGNC:20127]												MEBARKI_HCC_PROGENITOR_FZD8CRD_UP											GOBERT_OLIGODENDROCYTE_DIFFERENTIATION_UP									MARSON_BOUND_BY_E2F4_UNSTIMULATED
6525	SMTN	smoothelin [Source:HGNC Symbol;Acc:HGNC:11126]												MEBARKI_HCC_PROGENITOR_FZD8CRD_UP													BERTUCCI_MEDULLARY_VS_DUCTAL_BREAST_CANCER_DN											WANG_SMARCE1_TARGETS_UP
83990	BRIP1	BRCA1 interacting helicase 1 [Source:HGNC Symbol;Acc:HGNC:20473]													DUTERTRE_ESTRADIOL_RESPONSE_24HR_UP			ZWANG_TRANSIENTLY_UP_BY_2ND_EGF_PULSE_ONLY				FLORIO_NEOCORTEX_BASAL_RADIAL_GLIA_DN												MARSON_BOUND_BY_E2F4_UNSTIMULATED
23590	PDSS1	decaprenyl diphosphate synthase subunit 1 [Source:HGNC Symbol;Acc:HGNC:17759]													DUTERTRE_ESTRADIOL_RESPONSE_24HR_UP										GOBERT_OLIGODENDROCYTE_DIFFERENTIATION_UP															FURUKAWA_DUSP6_TARGETS_PCI35_DN
5121	PCP4	Purkinje cell protein 4 [Source:HGNC Symbol;Acc:HGNC:8742]													DUTERTRE_ESTRADIOL_RESPONSE_24HR_UP															SMID_BREAST_CANCER_BASAL_UP	MCCABE_BOUND_BY_HOXC6
6584	SLC22A5	solute carrier family 22 member 5 [Source:HGNC Symbol;Acc:HGNC:10969]													DUTERTRE_ESTRADIOL_RESPONSE_24HR_UP																																	MARTINEZ_RB1_TARGETS_UP
51330	TNFRSF12A	TNF receptor superfamily member 12A [Source:HGNC Symbol;Acc:HGNC:18152]														KIM_WT1_TARGETS_UP	BRUINS_UVC_RESPONSE_VIA_TP53_GROUP_B	ZWANG_TRANSIENTLY_UP_BY_2ND_EGF_PULSE_ONLY			BENPORATH_NANOG_TARGETS
3624	INHBA	inhibin subunit beta A [Source:HGNC Symbol;Acc:HGNC:6066]														KIM_WT1_TARGETS_UP	BRUINS_UVC_RESPONSE_VIA_TP53_GROUP_B							CHARAFE_BREAST_CANCER_LUMINAL_VS_BASAL_DN								NAKAYAMA_SOFT_TISSUE_TUMORS_PCA2_UP												VECCHI_GASTRIC_CANCER_ADVANCED_VS_EARLY_UP			BOQUEST_STEM_CELL_UP
6376	CX3CL1	C-X3-C motif chemokine ligand 1 [Source:HGNC Symbol;Acc:HGNC:10647]														KIM_WT1_TARGETS_UP				BRUINS_UVC_RESPONSE_VIA_TP53_GROUP_A						TURASHVILI_BREAST_DUCTAL_CARCINOMA_VS_DUCTAL_NORMAL_DN				SMID_BREAST_CANCER_BASAL_UP							LIU_PROSTATE_CANCER_DN												VANTVEER_BREAST_CANCER_ESR1_DN
87	ACTN1	actinin alpha 1 [Source:HGNC Symbol;Acc:HGNC:163]														KIM_WT1_TARGETS_UP								CHARAFE_BREAST_CANCER_LUMINAL_VS_BASAL_DN			BERTUCCI_MEDULLARY_VS_DUCTAL_BREAST_CANCER_DN			SMID_BREAST_CANCER_BASAL_UP
7128	TNFAIP3	TNF alpha induced protein 3 [Source:HGNC Symbol;Acc:HGNC:11896]														KIM_WT1_TARGETS_UP								CHARAFE_BREAST_CANCER_LUMINAL_VS_BASAL_DN															BLANCO_MELO_MERS_COV_INFECTION_MCR5_CELLS_UP										VANTVEER_BREAST_CANCER_ESR1_DN
4071	TM4SF1	transmembrane 4 L six family member 1 [Source:HGNC Symbol;Acc:HGNC:11853]														KIM_WT1_TARGETS_UP										TURASHVILI_BREAST_DUCTAL_CARCINOMA_VS_DUCTAL_NORMAL_DN			WU_CELL_MIGRATION	SMID_BREAST_CANCER_BASAL_UP						FLORIO_NEOCORTEX_BASAL_RADIAL_GLIA_UP							JAEGER_METASTASIS_DN						VANTVEER_BREAST_CANCER_ESR1_DN
57050	UTP3	UTP3 small subunit processome component [Source:HGNC Symbol;Acc:HGNC:24477]														KIM_WT1_TARGETS_UP																		MARSON_BOUND_BY_E2F4_UNSTIMULATED							FORTSCHEGGER_PHF8_TARGETS_DN
124044	SPATA2L	spermatogenesis associated 2 like [Source:HGNC Symbol;Acc:HGNC:28393]														KIM_WT1_TARGETS_UP																			MOREAUX_MULTIPLE_MYELOMA_BY_TACI_UP
65110	UPF3A	UPF3A regulator of nonsense mediated mRNA decay [Source:HGNC Symbol;Acc:HGNC:20332]															BRUINS_UVC_RESPONSE_VIA_TP53_GROUP_B		BENPORATH_EED_TARGETS
54587	MXRA8	matrix remodeling associated 8 [Source:HGNC Symbol;Acc:HGNC:7542]															BRUINS_UVC_RESPONSE_VIA_TP53_GROUP_B										BERTUCCI_MEDULLARY_VS_DUCTAL_BREAST_CANCER_DN						OISHI_CHOLANGIOMA_STEM_CELL_LIKE_DN		MOREAUX_MULTIPLE_MYELOMA_BY_TACI_UP							LEIN_CHOROID_PLEXUS_MARKERS					BOQUEST_STEM_CELL_UP
56898	BDH2	3-hydroxybutyrate dehydrogenase 2 [Source:HGNC Symbol;Acc:HGNC:32389]															BRUINS_UVC_RESPONSE_VIA_TP53_GROUP_B																				LIU_PROSTATE_CANCER_DN
60674	GAS5	growth arrest specific 5 [Source:HGNC Symbol;Acc:HGNC:16355]															BRUINS_UVC_RESPONSE_VIA_TP53_GROUP_B																					WANG_SMARCE1_TARGETS_UP
113189	CHST14	carbohydrate sulfotransferase 14 [Source:HGNC Symbol;Acc:HGNC:24464]															BRUINS_UVC_RESPONSE_VIA_TP53_GROUP_B																								FORTSCHEGGER_PHF8_TARGETS_DN
6004	RGS16	regulator of G protein signaling 16 [Source:HGNC Symbol;Acc:HGNC:9997]															BRUINS_UVC_RESPONSE_VIA_TP53_GROUP_B
29126	CD274	CD274 molecule [Source:HGNC Symbol;Acc:HGNC:17635]															BRUINS_UVC_RESPONSE_VIA_TP53_GROUP_B
654434	SNHG20	small nucleolar RNA host gene 20 [Source:HGNC Symbol;Acc:HGNC:33099]															BRUINS_UVC_RESPONSE_VIA_TP53_GROUP_B
120356739	LRRC51	leucine rich repeat containing 51 [Source:HGNC Symbol;Acc:HGNC:55526]															BRUINS_UVC_RESPONSE_VIA_TP53_GROUP_B
1953	MEGF6	multiple EGF like domains 6 [Source:HGNC Symbol;Acc:HGNC:3232]																ZWANG_TRANSIENTLY_UP_BY_2ND_EGF_PULSE_ONLY								TURASHVILI_BREAST_DUCTAL_CARCINOMA_VS_DUCTAL_NORMAL_DN
3779	KCNMB1	potassium calcium-activated channel subfamily M regulatory beta subunit 1 [Source:HGNC Symbol;Acc:HGNC:6285]																ZWANG_TRANSIENTLY_UP_BY_2ND_EGF_PULSE_ONLY									BERTUCCI_MEDULLARY_VS_DUCTAL_BREAST_CANCER_DN																			IVANOVA_HEMATOPOIESIS_STEM_CELL_AND_PROGENITOR
221476	PI16	peptidase inhibitor 16 [Source:HGNC Symbol;Acc:HGNC:21245]																ZWANG_TRANSIENTLY_UP_BY_2ND_EGF_PULSE_ONLY																	MOREAUX_MULTIPLE_MYELOMA_BY_TACI_UP
4887	NPY2R	neuropeptide Y receptor Y2 [Source:HGNC Symbol;Acc:HGNC:7957]																ZWANG_TRANSIENTLY_UP_BY_2ND_EGF_PULSE_ONLY																		FLORIO_NEOCORTEX_BASAL_RADIAL_GLIA_UP
64078	SLC28A3	solute carrier family 28 member 3 [Source:HGNC Symbol;Acc:HGNC:16484]																ZWANG_TRANSIENTLY_UP_BY_2ND_EGF_PULSE_ONLY																					BLANCO_MELO_MERS_COV_INFECTION_MCR5_CELLS_UP
6526	SLC5A3	solute carrier family 5 member 3 [Source:HGNC Symbol;Acc:HGNC:11038]																ZWANG_TRANSIENTLY_UP_BY_2ND_EGF_PULSE_ONLY																										VECCHI_GASTRIC_CANCER_ADVANCED_VS_EARLY_UP			BOQUEST_STEM_CELL_UP
132204	SYNPR	synaptoporin [Source:HGNC Symbol;Acc:HGNC:16507]																ZWANG_TRANSIENTLY_UP_BY_2ND_EGF_PULSE_ONLY
201181	ZNF385C	zinc finger protein 385C [Source:HGNC Symbol;Acc:HGNC:33722]																ZWANG_TRANSIENTLY_UP_BY_2ND_EGF_PULSE_ONLY
83723	TLCD3B	TLC domain containing 3B [Source:HGNC Symbol;Acc:HGNC:25295]																ZWANG_TRANSIENTLY_UP_BY_2ND_EGF_PULSE_ONLY
225689	MAPK15	mitogen-activated protein kinase 15 [Source:HGNC Symbol;Acc:HGNC:24667]																ZWANG_TRANSIENTLY_UP_BY_2ND_EGF_PULSE_ONLY
388701	C1orf189	chromosome 1 open reading frame 189 [Source:HGNC Symbol;Acc:HGNC:32305]																ZWANG_TRANSIENTLY_UP_BY_2ND_EGF_PULSE_ONLY
286204	CRB2	crumbs cell polarity complex component 2 [Source:HGNC Symbol;Acc:HGNC:18688]																ZWANG_TRANSIENTLY_UP_BY_2ND_EGF_PULSE_ONLY
27152	INTU	inturned planar cell polarity protein [Source:HGNC Symbol;Acc:HGNC:29239]																	BENPORATH_EED_TARGETS
340351	AGBL3	AGBL carboxypeptidase 3 [Source:HGNC Symbol;Acc:HGNC:27981]																		BRUINS_UVC_RESPONSE_VIA_TP53_GROUP_A											MCCABE_BOUND_BY_HOXC6
144347	RFLNA	refilin A [Source:HGNC Symbol;Acc:HGNC:27051]																		BRUINS_UVC_RESPONSE_VIA_TP53_GROUP_A											MCCABE_BOUND_BY_HOXC6
3674	ITGA2B	integrin subunit alpha 2b [Source:HGNC Symbol;Acc:HGNC:6138]																		BRUINS_UVC_RESPONSE_VIA_TP53_GROUP_A															MOREAUX_MULTIPLE_MYELOMA_BY_TACI_UP				BLANCO_MELO_MERS_COV_INFECTION_MCR5_CELLS_UP
487	ATP2A1	ATPase sarcoplasmic/endoplasmic reticulum Ca2+ transporting 1 [Source:HGNC Symbol;Acc:HGNC:811]																		BRUINS_UVC_RESPONSE_VIA_TP53_GROUP_A																			BLANCO_MELO_MERS_COV_INFECTION_MCR5_CELLS_UP									MARTINEZ_RB1_TARGETS_UP
59269	HIVEP3	HIVEP zinc finger 3 [Source:HGNC Symbol;Acc:HGNC:13561]																		BRUINS_UVC_RESPONSE_VIA_TP53_GROUP_A																			BLANCO_MELO_MERS_COV_INFECTION_MCR5_CELLS_UP
389549	FEZF1	FEZ family zinc finger 1 [Source:HGNC Symbol;Acc:HGNC:22788]																		BRUINS_UVC_RESPONSE_VIA_TP53_GROUP_A
79085	SLC25A23	solute carrier family 25 member 23 [Source:HGNC Symbol;Acc:HGNC:19375]																		BRUINS_UVC_RESPONSE_VIA_TP53_GROUP_A
345930	ECT2L	epithelial cell transforming 2 like [Source:HGNC Symbol;Acc:HGNC:21118]																		BRUINS_UVC_RESPONSE_VIA_TP53_GROUP_A
65117	RSRC2	arginine and serine rich coiled-coil 2 [Source:HGNC Symbol;Acc:HGNC:30559]																			BENPORATH_NANOG_TARGETS				GOBERT_OLIGODENDROCYTE_DIFFERENTIATION_UP
79937	CNTNAP3	contactin associated protein family member 3 [Source:HGNC Symbol;Acc:HGNC:13834]																			BENPORATH_NANOG_TARGETS					TURASHVILI_BREAST_DUCTAL_CARCINOMA_VS_DUCTAL_NORMAL_DN
29995	LMCD1	LIM and cysteine rich domains 1 [Source:HGNC Symbol;Acc:HGNC:6633]																			BENPORATH_NANOG_TARGETS						BERTUCCI_MEDULLARY_VS_DUCTAL_BREAST_CANCER_DN											WANG_SMARCE1_TARGETS_UP			FORTSCHEGGER_PHF8_TARGETS_DN
2192	FBLN1	fibulin 1 [Source:HGNC Symbol;Acc:HGNC:3600]																			BENPORATH_NANOG_TARGETS								WU_CELL_MIGRATION																		BOQUEST_STEM_CELL_UP	MARTINEZ_RB1_TARGETS_UP
140680	C20orf96	chromosome 20 open reading frame 96 [Source:HGNC Symbol;Acc:HGNC:16227]																			BENPORATH_NANOG_TARGETS										MCCABE_BOUND_BY_HOXC6
4860	PNP	purine nucleoside phosphorylase [Source:HGNC Symbol;Acc:HGNC:7892]																			BENPORATH_NANOG_TARGETS
10933	MORF4L1	mortality factor 4 like 1 [Source:HGNC Symbol;Acc:HGNC:16989]																			BENPORATH_NANOG_TARGETS
137970	UNC5D	unc-5 netrin receptor D [Source:HGNC Symbol;Acc:HGNC:18634]																			BENPORATH_NANOG_TARGETS
6668	SP2	Sp2 transcription factor [Source:HGNC Symbol;Acc:HGNC:11207]																			BENPORATH_NANOG_TARGETS
221395	ADGRF5	adhesion G protein-coupled receptor F5 [Source:HGNC Symbol;Acc:HGNC:19030]																				FLORIO_NEOCORTEX_BASAL_RADIAL_GLIA_DN
1410	CRYAB	crystallin alpha B [Source:HGNC Symbol;Acc:HGNC:2389]																						CHARAFE_BREAST_CANCER_LUMINAL_VS_BASAL_DN		TURASHVILI_BREAST_DUCTAL_CARCINOMA_VS_DUCTAL_NORMAL_DN				SMID_BREAST_CANCER_BASAL_UP							LIU_PROSTATE_CANCER_DN		BLANCO_MELO_MERS_COV_INFECTION_MCR5_CELLS_UP						LEIN_OLIGODENDROCYTE_MARKERS		BOQUEST_STEM_CELL_UP
445815	PALM2AKAP2	PALM2 and AKAP2 fusion [Source:HGNC Symbol;Acc:HGNC:33529]																						CHARAFE_BREAST_CANCER_LUMINAL_VS_BASAL_DN			BERTUCCI_MEDULLARY_VS_DUCTAL_BREAST_CANCER_DN		WU_CELL_MIGRATION															VECCHI_GASTRIC_CANCER_ADVANCED_VS_EARLY_UP
1806	DPYD	dihydropyrimidine dehydrogenase [Source:HGNC Symbol;Acc:HGNC:3012]																						CHARAFE_BREAST_CANCER_LUMINAL_VS_BASAL_DN				LEE_NEURAL_CREST_STEM_CELL_UP										WANG_SMARCE1_TARGETS_UP
5880	RAC2	Rac family small GTPase 2 [Source:HGNC Symbol;Acc:HGNC:9802]																						CHARAFE_BREAST_CANCER_LUMINAL_VS_BASAL_DN					WU_CELL_MIGRATION												FORTSCHEGGER_PHF8_TARGETS_DN
4904	YBX1	Y-box binding protein 1 [Source:HGNC Symbol;Acc:HGNC:8014]																						CHARAFE_BREAST_CANCER_LUMINAL_VS_BASAL_DN						SMID_BREAST_CANCER_BASAL_UP																			VANTVEER_BREAST_CANCER_ESR1_DN
135228	CD109	CD109 molecule [Source:HGNC Symbol;Acc:HGNC:21685]																						CHARAFE_BREAST_CANCER_LUMINAL_VS_BASAL_DN														WANG_SMARCE1_TARGETS_UP
84331	MCRIP2	MAPK regulated corepressor interacting protein 2 [Source:HGNC Symbol;Acc:HGNC:14142]																							GOBERT_OLIGODENDROCYTE_DIFFERENTIATION_UP
100526739	CENPS-CORT	CENPS-CORT readthrough [Source:HGNC Symbol;Acc:HGNC:38843]																							GOBERT_OLIGODENDROCYTE_DIFFERENTIATION_UP
171024	SYNPO2	synaptopodin 2 [Source:HGNC Symbol;Acc:HGNC:17732]																								TURASHVILI_BREAST_DUCTAL_CARCINOMA_VS_DUCTAL_NORMAL_DN										FLORIO_NEOCORTEX_BASAL_RADIAL_GLIA_UP	LIU_PROSTATE_CANCER_DN
7205	TRIP6	thyroid hormone receptor interactor 6 [Source:HGNC Symbol;Acc:HGNC:12311]																								TURASHVILI_BREAST_DUCTAL_CARCINOMA_VS_DUCTAL_NORMAL_DN											LIU_PROSTATE_CANCER_DN
11341	SCRG1	stimulator of chondrogenesis 1 [Source:HGNC Symbol;Acc:HGNC:17036]																										LEE_NEURAL_CREST_STEM_CELL_UP		SMID_BREAST_CANCER_BASAL_UP					MOREAUX_MULTIPLE_MYELOMA_BY_TACI_UP		LIU_PROSTATE_CANCER_DN
54596	L1TD1	LINE1 type transposase domain containing 1 [Source:HGNC Symbol;Acc:HGNC:25595]																										LEE_NEURAL_CREST_STEM_CELL_UP								FLORIO_NEOCORTEX_BASAL_RADIAL_GLIA_UP
81551	STMN4	stathmin 4 [Source:HGNC Symbol;Acc:HGNC:16078]																										LEE_NEURAL_CREST_STEM_CELL_UP
827	CAPN6	calpain 6 [Source:HGNC Symbol;Acc:HGNC:1483]																												SMID_BREAST_CANCER_BASAL_UP	MCCABE_BOUND_BY_HOXC6																BOQUEST_STEM_CELL_UP	MARTINEZ_RB1_TARGETS_UP
10400	PEMT	phosphatidylethanolamine N-methyltransferase [Source:HGNC Symbol;Acc:HGNC:8830]																													MCCABE_BOUND_BY_HOXC6															IVANOVA_HEMATOPOIESIS_STEM_CELL_AND_PROGENITOR
26095	PTPN20	protein tyrosine phosphatase non-receptor type 20 [Source:HGNC Symbol;Acc:HGNC:23423]																													MCCABE_BOUND_BY_HOXC6															IVANOVA_HEMATOPOIESIS_STEM_CELL_AND_PROGENITOR
85446	ZFHX2	zinc finger homeobox 2 [Source:HGNC Symbol;Acc:HGNC:20152]																													MCCABE_BOUND_BY_HOXC6
2185	PTK2B	protein tyrosine kinase 2 beta [Source:HGNC Symbol;Acc:HGNC:9612]																															OISHI_CHOLANGIOMA_STEM_CELL_LIKE_DN
3104	ZBTB48	zinc finger and BTB domain containing 48 [Source:HGNC Symbol;Acc:HGNC:4930]																															OISHI_CHOLANGIOMA_STEM_CELL_LIKE_DN
8243	SMC1A	structural maintenance of chromosomes 1A [Source:HGNC Symbol;Acc:HGNC:11111]																																MARSON_BOUND_BY_E2F4_UNSTIMULATED							FORTSCHEGGER_PHF8_TARGETS_DN
9025	RNF8	ring finger protein 8 [Source:HGNC Symbol;Acc:HGNC:10071]																																MARSON_BOUND_BY_E2F4_UNSTIMULATED
147323	STARD6	StAR related lipid transfer domain containing 6 [Source:HGNC Symbol;Acc:HGNC:18066]																																MARSON_BOUND_BY_E2F4_UNSTIMULATED
79874	RABEP2	rabaptin, RAB GTPase binding effector protein 2 [Source:HGNC Symbol;Acc:HGNC:24817]																																	MOREAUX_MULTIPLE_MYELOMA_BY_TACI_UP
79845	RNF122	ring finger protein 122 [Source:HGNC Symbol;Acc:HGNC:21147]																																	MOREAUX_MULTIPLE_MYELOMA_BY_TACI_UP
3798	KIF5A	kinesin family member 5A [Source:HGNC Symbol;Acc:HGNC:6323]																																	MOREAUX_MULTIPLE_MYELOMA_BY_TACI_UP
144535	CFAP54	cilia and flagella associated protein 54 [Source:HGNC Symbol;Acc:HGNC:26456]																																		FLORIO_NEOCORTEX_BASAL_RADIAL_GLIA_UP										IVANOVA_HEMATOPOIESIS_STEM_CELL_AND_PROGENITOR
23418	CRB1	crumbs cell polarity complex component 1 [Source:HGNC Symbol;Acc:HGNC:2343]																																		FLORIO_NEOCORTEX_BASAL_RADIAL_GLIA_UP
389177	TMEM212	transmembrane protein 212 [Source:HGNC Symbol;Acc:HGNC:34295]																																		FLORIO_NEOCORTEX_BASAL_RADIAL_GLIA_UP
26140	TTLL3	tubulin tyrosine ligase like 3 [Source:HGNC Symbol;Acc:HGNC:24483]																																			LIU_PROSTATE_CANCER_DN
5016	OVGP1	oviductal glycoprotein 1 [Source:HGNC Symbol;Acc:HGNC:8524]																																					BLANCO_MELO_MERS_COV_INFECTION_MCR5_CELLS_UP
59345	GNB4	G protein subunit beta 4 [Source:HGNC Symbol;Acc:HGNC:20731]																																							FORTSCHEGGER_PHF8_TARGETS_DN			VECCHI_GASTRIC_CANCER_ADVANCED_VS_EARLY_UP
10776	ARPP19	cAMP regulated phosphoprotein 19 [Source:HGNC Symbol;Acc:HGNC:16967]																																							FORTSCHEGGER_PHF8_TARGETS_DN					IVANOVA_HEMATOPOIESIS_STEM_CELL_AND_PROGENITOR		MARTINEZ_RB1_TARGETS_UP
286144	TRIQK	triple QxxK/R motif containing [Source:HGNC Symbol;Acc:HGNC:27828]																																							FORTSCHEGGER_PHF8_TARGETS_DN
136853	SSC4D	scavenger receptor cysteine rich family member with 4 domains [Source:HGNC Symbol;Acc:HGNC:14461]																																							FORTSCHEGGER_PHF8_TARGETS_DN
84868	HAVCR2	hepatitis A virus cellular receptor 2 [Source:HGNC Symbol;Acc:HGNC:18437]																																										VECCHI_GASTRIC_CANCER_ADVANCED_VS_EARLY_UP
745	MYRF	myelin regulatory factor [Source:HGNC Symbol;Acc:HGNC:1181]																																											LEIN_OLIGODENDROCYTE_MARKERS
4692	NDN	necdin, MAGE family member [Source:HGNC Symbol;Acc:HGNC:7675]																																												IVANOVA_HEMATOPOIESIS_STEM_CELL_AND_PROGENITOR
51444	RNF138	ring finger protein 138 [Source:HGNC Symbol;Acc:HGNC:17765]																																												IVANOVA_HEMATOPOIESIS_STEM_CELL_AND_PROGENITOR
747	DAGLA	diacylglycerol lipase alpha [Source:HGNC Symbol;Acc:HGNC:1165]																																												IVANOVA_HEMATOPOIESIS_STEM_CELL_AND_PROGENITOR
389384	BNIP5	BCL2 interacting protein 5 [Source:HGNC Symbol;Acc:HGNC:33769]																																												IVANOVA_HEMATOPOIESIS_STEM_CELL_AND_PROGENITOR
56300	IL36G	interleukin 36 gamma [Source:HGNC Symbol;Acc:HGNC:15741]																																														MARTINEZ_RB1_TARGETS_UP
374454	KRT77	keratin 77 [Source:HGNC Symbol;Acc:HGNC:20411]																																														MARTINEZ_RB1_TARGETS_UP
391	RHOG	ras homolog family member G [Source:HGNC Symbol;Acc:HGNC:672]																																														MARTINEZ_RB1_TARGETS_UP
100505385	IQCJ-SCHIP1	IQCJ-SCHIP1 readthrough [Source:HGNC Symbol;Acc:HGNC:38842]																																															VANTVEER_BREAST_CANCER_ESR1_DN
79666	PLEKHF2	pleckstrin homology and FYVE domain containing 2 [Source:HGNC Symbol;Acc:HGNC:20757]
54971	BANP	BTG3 associated nuclear protein [Source:HGNC Symbol;Acc:HGNC:13450]
11036	GTF2A1L	general transcription factor IIA subunit 1 like [Source:HGNC Symbol;Acc:HGNC:30727]
196500	PIANP	PILR alpha associated neural protein [Source:HGNC Symbol;Acc:HGNC:25338]
55783	CMTR2	cap methyltransferase 2 [Source:HGNC Symbol;Acc:HGNC:25635]
3067	HDC	histidine decarboxylase [Source:HGNC Symbol;Acc:HGNC:4855]
10039	PARP3	poly(ADP-ribose) polymerase family member 3 [Source:HGNC Symbol;Acc:HGNC:273]
1758	DMP1	dentin matrix acidic phosphoprotein 1 [Source:HGNC Symbol;Acc:HGNC:2932]
2242	FES	FES proto-oncogene, tyrosine kinase [Source:HGNC Symbol;Acc:HGNC:3657]
728492	SERF1B	small EDRK-rich factor 1B [Source:HGNC Symbol;Acc:HGNC:10756]
151126	ZNF385B	zinc finger protein 385B [Source:HGNC Symbol;Acc:HGNC:26332]
79611	ACSS3	acyl-CoA synthetase short chain family member 3 [Source:HGNC Symbol;Acc:HGNC:24723]
5212	VIT	vitrin [Source:HGNC Symbol;Acc:HGNC:12697]
85358	SHANK3	SH3 and multiple ankyrin repeat domains 3 [Source:HGNC Symbol;Acc:HGNC:14294]
9500	MAGED1	MAGE family member D1 [Source:HGNC Symbol;Acc:HGNC:6813]
57683	ZDBF2	zinc finger DBF-type containing 2 [Source:HGNC Symbol;Acc:HGNC:29313]
79772	MCTP1	multiple C2 and transmembrane domain containing 1 [Source:HGNC Symbol;Acc:HGNC:26183]
57061	HYMAI	hydatidiform mole associated and imprinted [Source:HGNC Symbol;Acc:HGNC:5326]
246213	SLC17A8	solute carrier family 17 member 8 [Source:HGNC Symbol;Acc:HGNC:20151]
2840	GPR17	G protein-coupled receptor 17 [Source:HGNC Symbol;Acc:HGNC:4471]
2593	GAMT	guanidinoacetate N-methyltransferase [Source:HGNC Symbol;Acc:HGNC:4136]
134637	ADAT2	adenosine deaminase tRNA specific 2 [Source:HGNC Symbol;Acc:HGNC:21172]
158427	TSTD2	thiosulfate sulfurtransferase like domain containing 2 [Source:HGNC Symbol;Acc:HGNC:30087]
80055	PGAP1	post-GPI attachment to proteins inositol deacylase 1 [Source:HGNC Symbol;Acc:HGNC:25712]
286183	NKAIN3	sodium/potassium transporting ATPase interacting 3 [Source:HGNC Symbol;Acc:HGNC:26829]
167465	ZNF366	zinc finger protein 366 [Source:HGNC Symbol;Acc:HGNC:18316]
2645	GCK	glucokinase [Source:HGNC Symbol;Acc:HGNC:4195]
139628	FOXR2	forkhead box R2 [Source:HGNC Symbol;Acc:HGNC:30469]
91942	NDUFAF2	NADH:ubiquinone oxidoreductase complex assembly factor 2 [Source:HGNC Symbol;Acc:HGNC:28086]
402665	IGLON5	IgLON family member 5 [Source:HGNC Symbol;Acc:HGNC:34550]
80224	NUBPL	nucleotide binding protein like [Source:HGNC Symbol;Acc:HGNC:20278]
51115	RMDN1	regulator of microtubule dynamics 1 [Source:HGNC Symbol;Acc:HGNC:24285]
26093	CCDC9	coiled-coil domain containing 9 [Source:HGNC Symbol;Acc:HGNC:24560]
545	ATR	ATR serine/threonine kinase [Source:HGNC Symbol;Acc:HGNC:882]
4179	CD46	CD46 molecule [Source:HGNC Symbol;Acc:HGNC:6953]
133015	PACRGL	parkin coregulated like [Source:HGNC Symbol;Acc:HGNC:28442]
221188	ADGRG5	adhesion G protein-coupled receptor G5 [Source:HGNC Symbol;Acc:HGNC:19010]
256076	COL6A5	collagen type VI alpha 5 chain [Source:HGNC Symbol;Acc:HGNC:26674]
10094	ARPC3	actin related protein 2/3 complex subunit 3 [Source:HGNC Symbol;Acc:HGNC:706]
22864	R3HDM2	R3H domain containing 2 [Source:HGNC Symbol;Acc:HGNC:29167]
51503	CWC15	CWC15 spliceosome associated protein homolog [Source:HGNC Symbol;Acc:HGNC:26939]
100302692	FTX	FTX transcript, XIST regulator [Source:HGNC Symbol;Acc:HGNC:37190]
151888	BTLA	B and T lymphocyte associated [Source:HGNC Symbol;Acc:HGNC:21087]
399512	SLC25A35	solute carrier family 25 member 35 [Source:HGNC Symbol;Acc:HGNC:31921]
554203	JPX	JPX transcript, XIST activator [Source:HGNC Symbol;Acc:HGNC:37191]
253190	SERHL2	serine hydrolase like 2 [Source:HGNC Symbol;Acc:HGNC:29446]
51289	RXFP3	relaxin family peptide receptor 3 [Source:HGNC Symbol;Acc:HGNC:24883]
57291	DANCR	differentiation antagonizing non-protein coding RNA [Source:HGNC Symbol;Acc:HGNC:28964]
4829	NMBR	neuromedin B receptor [Source:HGNC Symbol;Acc:HGNC:7843]
4515	MTCP1	mature T cell proliferation 1 [Source:HGNC Symbol;Acc:HGNC:7423]
22878	TRAPPC8	trafficking protein particle complex subunit 8 [Source:HGNC Symbol;Acc:HGNC:29169]
125981	ACER1	alkaline ceramidase 1 [Source:HGNC Symbol;Acc:HGNC:18356]
3352	HTR1D	5-hydroxytryptamine receptor 1D [Source:HGNC Symbol;Acc:HGNC:5289]
221262	CCDC162P	coiled-coil domain containing 162, pseudogene [Source:HGNC Symbol;Acc:HGNC:21565]
402415	XKRX	XK related X-linked [Source:HGNC Symbol;Acc:HGNC:29845]
114599	SNORD15B	small nucleolar RNA, C/D box 15B [Source:HGNC Symbol;Acc:HGNC:16649]
100271715	ARHGEF33	Rho guanine nucleotide exchange factor 33 [Source:HGNC Symbol;Acc:HGNC:37252]
100505806	SNHG18	small nucleolar RNA host gene 18 [Source:HGNC Symbol;Acc:HGNC:49007]
101929469	TEX52	testis expressed 52 [Source:HGNC Symbol;Acc:HGNC:53643]
127731	VWA5B1	von Willebrand factor A domain containing 5B1 [Source:HGNC Symbol;Acc:HGNC:26538]
339779	PRR30	proline rich 30 [Source:HGNC Symbol;Acc:HGNC:28677]
677796	SNORA5C	small nucleolar RNA, H/ACA box 5C [Source:HGNC Symbol;Acc:HGNC:32590]
9293	GPR52	G protein-coupled receptor 52 [Source:HGNC Symbol;Acc:HGNC:4508]
93556	EGFEM1P	EGF like and EMI domain containing 1, pseudogene [Source:HGNC Symbol;Acc:HGNC:25149]
[truncated: 3 more columns]

## Sheet: Fig 3b,c, Ext 6 RNA
target	contrast	adj.pval	log2FC	up.down
Bc1	Ctrl.Saline-Ctrl.Cocaine	4.86332695766929e-09	-1.82533658365745	down-regulated
Gm20594	Ctrl.Saline-Ctrl.Cocaine	6.10249178751772e-08	-2.60388728691548	down-regulated
Scarna13	Ctrl.Saline-Ctrl.Cocaine	6.26255339307525e-08	-1.33989833524748	down-regulated
Atp5k	Ctrl.Saline-Ctrl.Cocaine	6.26255339307525e-08	-1.34167215731152	down-regulated
Rn4.5s	Ctrl.Saline-Ctrl.Cocaine	8.62518308961087e-08	-3.03476076212826	down-regulated
Clip3	Ctrl.Saline-Ctrl.Cocaine	3.3534561428493e-07	-0.643591557354377	down-regulated
Ccdc124	Ctrl.Saline-Ctrl.Cocaine	3.61994385672615e-07	-0.823175927900221	down-regulated
Prrt1	Ctrl.Saline-Ctrl.Cocaine	4.7145149594582e-07	-0.863943301453515	down-regulated
Chgb	Ctrl.Saline-Ctrl.Cocaine	6.63656668251756e-07	-0.943487957894914	down-regulated
Mir666	Ctrl.Saline-Ctrl.Cocaine	7.7687897398104e-07	-5.77089964895871	down-regulated
Arl3	Ctrl.Saline-Ctrl.Cocaine	7.7687897398104e-07	-0.895829059219102	down-regulated
Tmsb10	Ctrl.Saline-Ctrl.Cocaine	8.68548983860392e-07	-1.01433746678084	down-regulated
Edf1	Ctrl.Saline-Ctrl.Cocaine	9.80970399654853e-07	-0.613070448674848	down-regulated
Pnn	Ctrl.Saline-Ctrl.Cocaine	1.25809242251057e-06	-0.533577759453728	down-regulated
Maged1	Ctrl.Saline-Ctrl.Cocaine	1.55899962522576e-06	1.03501077352969	up-regulated
Brd4	Ctrl.Saline-Ctrl.Cocaine	2.03537988306259e-06	-0.59657331788724	down-regulated
Gm17644	Ctrl.Saline-Ctrl.Cocaine	2.31580670637071e-06	1.39275406805355	up-regulated
Rrbp1	Ctrl.Saline-Ctrl.Cocaine	2.38436184473549e-06	-0.77012349996334	down-regulated
Stmn4	Ctrl.Saline-Ctrl.Cocaine	2.68906868916189e-06	-0.634506209812736	down-regulated
Sncb	Ctrl.Saline-Ctrl.Cocaine	2.8917411377801e-06	-0.545874801012954	down-regulated
Dynlrb1	Ctrl.Saline-Ctrl.Cocaine	3.03281187307316e-06	-0.722077041386598	down-regulated
Sf3a2	Ctrl.Saline-Ctrl.Cocaine	3.03281187307316e-06	-0.878720774565902	down-regulated
4930435F18Rik	Ctrl.Saline-Ctrl.Cocaine	3.15876759963729e-06	1.30402898197272	up-regulated
Atpif1	Ctrl.Saline-Ctrl.Cocaine	3.15876759963729e-06	-0.582035414430856	down-regulated
Pianp	Ctrl.Saline-Ctrl.Cocaine	3.15876759963729e-06	-0.584812159985823	down-regulated
Cdk11b	Ctrl.Saline-Ctrl.Cocaine	3.48493050887705e-06	-0.747819790780322	down-regulated
Ybx1	Ctrl.Saline-Ctrl.Cocaine	3.50120690667942e-06	-0.584613490797723	down-regulated
Llph	Ctrl.Saline-Ctrl.Cocaine	4.20219744545781e-06	-1.13907396615106	down-regulated
Ubald1	Ctrl.Saline-Ctrl.Cocaine	5.55068231798365e-06	-0.582631037937334	down-regulated
Gng3	Ctrl.Saline-Ctrl.Cocaine	5.57407275943154e-06	-0.51884915369333	down-regulated
Atp1b2	Ctrl.Saline-Ctrl.Cocaine	5.57407275943154e-06	-0.440936675557408	down-regulated
Dmxl1	Ctrl.Saline-Ctrl.Cocaine	5.9019592176596e-06	0.498560767796194	up-regulated
Cwc15	Ctrl.Saline-Ctrl.Cocaine	5.9019592176596e-06	-0.645050807101566	down-regulated
Camk2n2	Ctrl.Saline-Ctrl.Cocaine	6.54455204433157e-06	-0.535703864698145	down-regulated
Mt1	Ctrl.Saline-Ctrl.Cocaine	6.70741129332445e-06	-0.544612330513709	down-regulated
Nudc	Ctrl.Saline-Ctrl.Cocaine	6.70741129332445e-06	-0.639119478492821	down-regulated
Gtf2f1	Ctrl.Saline-Ctrl.Cocaine	6.70741129332445e-06	-0.694374355896177	down-regulated
Slc25a23	Ctrl.Saline-Ctrl.Cocaine	6.70741129332445e-06	-0.561057101600122	down-regulated
Fkbp2	Ctrl.Saline-Ctrl.Cocaine	6.70741129332445e-06	-1.01160345379878	down-regulated
Zc3h13	Ctrl.Saline-Ctrl.Cocaine	6.87774319259163e-06	-0.462380148445533	down-regulated
Rpl19	Ctrl.Saline-Ctrl.Cocaine	8.75010414093886e-06	-0.516955895690895	down-regulated
Fam57b	Ctrl.Saline-Ctrl.Cocaine	9.59761614404183e-06	-0.533142079506888	down-regulated
Zfhx2	Ctrl.Saline-Ctrl.Cocaine	1.04905984016252e-05	-0.614506523212147	down-regulated
Cx3cl1	Ctrl.Saline-Ctrl.Cocaine	1.04905984016252e-05	-0.652066323844052	down-regulated
R3hdm2	Ctrl.Saline-Ctrl.Cocaine	1.04905984016252e-05	-0.513399392202954	down-regulated
Smc1a	Ctrl.Saline-Ctrl.Cocaine	1.19784633817665e-05	-0.513805015023056	down-regulated
Rpl7a	Ctrl.Saline-Ctrl.Cocaine	1.19878472786195e-05	-0.337157306713722	down-regulated
Cend1	Ctrl.Saline-Ctrl.Cocaine	1.27546358825309e-05	-0.573013139334781	down-regulated
Eif4a2	Ctrl.Saline-Ctrl.Cocaine	1.31671984714037e-05	0.371928952573155	up-regulated
Zfp385a	Ctrl.Saline-Ctrl.Cocaine	1.33711639776692e-05	-0.942048439151008	down-regulated
Hcfc1r1	Ctrl.Saline-Ctrl.Cocaine	1.34357059288515e-05	-0.734788718511546	down-regulated
4930470H14Rik	Ctrl.Saline-Ctrl.Cocaine	1.37457626095022e-05	1.03693517728369	up-regulated
Ankrd11	Ctrl.Saline-Ctrl.Cocaine	1.37457626095022e-05	-0.449906577986053	down-regulated
Prr13	Ctrl.Saline-Ctrl.Cocaine	1.37457626095022e-05	-0.642951556060471	down-regulated
LOC114841036	Ctrl.Saline-Ctrl.Cocaine	1.37457626095022e-05	-1.31971473191133	down-regulated
Golga4	Ctrl.Saline-Ctrl.Cocaine	1.48378036700326e-05	-0.379014267587729	down-regulated
Rsrc2	Ctrl.Saline-Ctrl.Cocaine	1.59808146573683e-05	-0.578452336339009	down-regulated
D5Ertd615e	Ctrl.Saline-Ctrl.Cocaine	1.6679342721922e-05	1.08254533677633	up-regulated
Pom121	Ctrl.Saline-Ctrl.Cocaine	1.90355595942937e-05	-0.487521959136302	down-regulated
Csmd3	Ctrl.Saline-Ctrl.Cocaine	1.90355595942937e-05	0.524885065226674	up-regulated
Eif3a	Ctrl.Saline-Ctrl.Cocaine	1.99345686821253e-05	-0.369216601824197	down-regulated
Smarca4	Ctrl.Saline-Ctrl.Cocaine	2.00718034919973e-05	-0.372293649857212	down-regulated
Sart1	Ctrl.Saline-Ctrl.Cocaine	2.0105751353993e-05	-0.533719196976433	down-regulated
1700128F08Rik	Ctrl.Saline-Ctrl.Cocaine	2.07548068769944e-05	1.32466432741073	up-regulated
Safb	Ctrl.Saline-Ctrl.Cocaine	2.07548068769944e-05	-0.496273918677762	down-regulated
Olfr613	Ctrl.Saline-Ctrl.Cocaine	2.08116015081373e-05	1.0876414547009	up-regulated
Cadm4	Ctrl.Saline-Ctrl.Cocaine	2.10328919837643e-05	-0.539858070603691	down-regulated
4930521O11Rik	Ctrl.Saline-Ctrl.Cocaine	2.12656471708036e-05	1.26756534395042	up-regulated
Rpl21	Ctrl.Saline-Ctrl.Cocaine	2.13439377100761e-05	-0.542806946971944	down-regulated
Inpp5j	Ctrl.Saline-Ctrl.Cocaine	2.33589760223501e-05	-0.666017022818457	down-regulated
Atn1	Ctrl.Saline-Ctrl.Cocaine	2.61222015829734e-05	-0.575905191336036	down-regulated
Rpl29	Ctrl.Saline-Ctrl.Cocaine	2.67507703829299e-05	-0.481051136384912	down-regulated
Thrap3	Ctrl.Saline-Ctrl.Cocaine	2.70432213448371e-05	-0.284034664987889	down-regulated
Cox5b	Ctrl.Saline-Ctrl.Cocaine	2.98930654803979e-05	-0.517163079936829	down-regulated
Hypk	Ctrl.Saline-Ctrl.Cocaine	2.98930654803979e-05	-1.47156350735494	down-regulated
Hnrnpab	Ctrl.Saline-Ctrl.Cocaine	2.98930654803979e-05	-0.346798685061597	down-regulated
Rev3l	Ctrl.Saline-Ctrl.Cocaine	2.98930654803979e-05	0.421042710176311	up-regulated
Sp2	Ctrl.Saline-Ctrl.Cocaine	2.98930654803979e-05	-0.563227817566585	down-regulated
Pcp4l1	Ctrl.Saline-Ctrl.Cocaine	3.09325847570421e-05	-0.719932626463927	down-regulated
Zfp488	Ctrl.Saline-Ctrl.Cocaine	3.10107610793022e-05	0.995079115280127	up-regulated
Pcdhgc4	Ctrl.Saline-Ctrl.Cocaine	3.12401325303841e-05	-0.328102919509037	down-regulated
Tle5	Ctrl.Saline-Ctrl.Cocaine	3.21685264474146e-05	-0.421654572902227	down-regulated
A730017L22Rik	Ctrl.Saline-Ctrl.Cocaine	3.25220652289973e-05	0.842583027617442	up-regulated
Gm12018	Ctrl.Saline-Ctrl.Cocaine	3.25220652289973e-05	1.26195003547877	up-regulated
Pdap1	Ctrl.Saline-Ctrl.Cocaine	3.25220652289973e-05	-0.559314040551149	down-regulated
Ankrd40	Ctrl.Saline-Ctrl.Cocaine	3.25220652289973e-05	-0.372309985006053	down-regulated
Map3k2	Ctrl.Saline-Ctrl.Cocaine	3.34584254181927e-05	0.545295356807004	up-regulated
Chrna4	Ctrl.Saline-Ctrl.Cocaine	3.34584254181927e-05	-0.541635446201329	down-regulated
Myoparr	Ctrl.Saline-Ctrl.Cocaine	3.34584254181927e-05	0.866599695963045	up-regulated
Zfp609	Ctrl.Saline-Ctrl.Cocaine	3.50700631884524e-05	-0.436079063492762	down-regulated
Slc5a3	Ctrl.Saline-Ctrl.Cocaine	3.53395177571675e-05	0.570591756827819	up-regulated
Gm20300	Ctrl.Saline-Ctrl.Cocaine	3.73621468271901e-05	0.517364585371628	up-regulated
Bmpr2	Ctrl.Saline-Ctrl.Cocaine	3.79593741570264e-05	0.37611566071648	up-regulated
Atp5j2	Ctrl.Saline-Ctrl.Cocaine	4.25427033857564e-05	-0.494371398934178	down-regulated
Syn1	Ctrl.Saline-Ctrl.Cocaine	4.29734778308227e-05	-0.506868239606503	down-regulated
Usp9x	Ctrl.Saline-Ctrl.Cocaine	4.41053052342849e-05	0.414816912062763	up-regulated
Zyx	Ctrl.Saline-Ctrl.Cocaine	4.41483785266656e-05	-0.563665428670839	down-regulated
Ik	Ctrl.Saline-Ctrl.Cocaine	4.41483785266656e-05	-0.424470632203635	down-regulated
Slc9a7	Ctrl.Saline-Ctrl.Cocaine	4.41483785266656e-05	0.342026007982041	up-regulated
Rpl24	Ctrl.Saline-Ctrl.Cocaine	4.74801180402954e-05	-0.418982711957071	down-regulated
Ireb2	Ctrl.Saline-Ctrl.Cocaine	4.8673669053592e-05	0.398932867638029	up-regulated
Selenom	Ctrl.Saline-Ctrl.Cocaine	4.8673669053592e-05	-0.369874084938549	down-regulated
Siah3	Ctrl.Saline-Ctrl.Cocaine	4.8937086870866e-05	-1.03410206605817	down-regulated
Eif5b	Ctrl.Saline-Ctrl.Cocaine	4.92302052821451e-05	-0.386996125387174	down-regulated
Wbp11	Ctrl.Saline-Ctrl.Cocaine	4.92302052821451e-05	-0.373350678190548	down-regulated
Myl6	Ctrl.Saline-Ctrl.Cocaine	5.03382573695809e-05	-0.387050884675478	down-regulated
Atr	Ctrl.Saline-Ctrl.Cocaine	5.03382573695809e-05	0.610136771827428	up-regulated
Cyp4x1	Ctrl.Saline-Ctrl.Cocaine	5.03382573695809e-05	0.774763446725139	up-regulated
Sf3b2	Ctrl.Saline-Ctrl.Cocaine	5.10490841165329e-05	-0.283051290287302	down-regulated
Upf3a	Ctrl.Saline-Ctrl.Cocaine	5.18580953219806e-05	-0.547165479286885	down-regulated
Ldb1	Ctrl.Saline-Ctrl.Cocaine	5.30673708387695e-05	-0.325908387749377	down-regulated
Golga2	Ctrl.Saline-Ctrl.Cocaine	5.34876681635676e-05	-0.345709066832462	down-regulated
Pdk2	Ctrl.Saline-Ctrl.Cocaine	5.53331463525226e-05	-0.406053704682718	down-regulated
St13	Ctrl.Saline-Ctrl.Cocaine	5.53331463525226e-05	-0.329843294836592	down-regulated
Arpc3	Ctrl.Saline-Ctrl.Cocaine	5.53331463525226e-05	-0.570050228083262	down-regulated
Ran	Ctrl.Saline-Ctrl.Cocaine	5.84151342317098e-05	0.291887069876847	up-regulated
Uqcr11	Ctrl.Saline-Ctrl.Cocaine	5.86499230176706e-05	-0.408703108725225	down-regulated
Ubxn7	Ctrl.Saline-Ctrl.Cocaine	5.98313017720405e-05	0.429753534422029	up-regulated
Ubap2	Ctrl.Saline-Ctrl.Cocaine	6.11527864144735e-05	-0.390652600384762	down-regulated
Etnk1	Ctrl.Saline-Ctrl.Cocaine	6.21506907091047e-05	0.271905584193533	up-regulated
Ankrd34a	Ctrl.Saline-Ctrl.Cocaine	6.28039926924768e-05	-0.461060651294829	down-regulated
4930511M06Rik	Ctrl.Saline-Ctrl.Cocaine	6.28408380659028e-05	0.870906409868651	up-regulated
Gmps	Ctrl.Saline-Ctrl.Cocaine	6.28408380659028e-05	0.438294798168254	up-regulated
Ssbp4	Ctrl.Saline-Ctrl.Cocaine	6.3728341944953e-05	-0.348870769181723	down-regulated
Psg28	Ctrl.Saline-Ctrl.Cocaine	6.3728341944953e-05	1.212615199465	up-regulated
Utp3	Ctrl.Saline-Ctrl.Cocaine	6.44587921125211e-05	-0.689187397677103	down-regulated
Tnip1	Ctrl.Saline-Ctrl.Cocaine	6.44587921125211e-05	-0.419292536964653	down-regulated
Hsp90ab1	Ctrl.Saline-Ctrl.Cocaine	6.44587921125211e-05	-0.289700961443392	down-regulated
Sh3gl1	Ctrl.Saline-Ctrl.Cocaine	6.44587921125211e-05	-0.448522910590335	down-regulated
Usp34	Ctrl.Saline-Ctrl.Cocaine	6.44587921125211e-05	0.323918301500718	up-regulated
Nexn	Ctrl.Saline-Ctrl.Cocaine	6.44587921125211e-05	-1.10443880936907	down-regulated
Mark4	Ctrl.Saline-Ctrl.Cocaine	6.44587921125211e-05	-0.349231890995957	down-regulated
Nbeal1	Ctrl.Saline-Ctrl.Cocaine	6.54705761801738e-05	0.582104147823184	up-regulated
Anp32a	Ctrl.Saline-Ctrl.Cocaine	6.76931358443019e-05	-0.355316870982632	down-regulated
Lrp1b	Ctrl.Saline-Ctrl.Cocaine	6.90355883354965e-05	0.360995212071668	up-regulated
Arsk	Ctrl.Saline-Ctrl.Cocaine	6.98139982562905e-05	0.857623671988528	up-regulated
Nsrp1	Ctrl.Saline-Ctrl.Cocaine	6.98139982562905e-05	-0.770376775262035	down-regulated
Zfp871	Ctrl.Saline-Ctrl.Cocaine	7.03949558293353e-05	0.477150166658343	up-regulated
Shank1	Ctrl.Saline-Ctrl.Cocaine	7.03949558293353e-05	-0.449863511943764	down-regulated
Gas5	Ctrl.Saline-Ctrl.Cocaine	7.06107479665236e-05	-0.528677102968485	down-regulated
Gm9159	Ctrl.Saline-Ctrl.Cocaine	7.29123806592035e-05	0.793784671612424	up-regulated
Pcp4	Ctrl.Saline-Ctrl.Cocaine	7.6390291579306e-05	-0.9511605941606	down-regulated
Uba52	Ctrl.Saline-Ctrl.Cocaine	7.87081638839508e-05	-0.565147537105699	down-regulated
Tceal5	Ctrl.Saline-Ctrl.Cocaine	8.0074534077527e-05	-0.754390766697741	down-regulated
Synj2bp	Ctrl.Saline-Ctrl.Cocaine	8.09249020719677e-05	0.648887893412868	up-regulated
Olfr856-ps1	Ctrl.Saline-Ctrl.Cocaine	8.09249020719677e-05	0.851327893697032	up-regulated
Atp1a3	Ctrl.Saline-Ctrl.Cocaine	8.09249020719677e-05	-0.43506844787219	down-regulated
Acin1	Ctrl.Saline-Ctrl.Cocaine	8.09249020719677e-05	-0.342018054104772	down-regulated
Csdc2	Ctrl.Saline-Ctrl.Cocaine	8.09249020719677e-05	-0.363061083609646	down-regulated
Pacsin1	Ctrl.Saline-Ctrl.Cocaine	8.09249020719677e-05	-0.426743228473201	down-regulated
Cyp20a1	Ctrl.Saline-Ctrl.Cocaine	8.09249020719677e-05	0.646497537734348	up-regulated
G630055G22Rik	Ctrl.Saline-Ctrl.Cocaine	8.84256568233496e-05	1.12963880392282	up-regulated
Gsk3a	Ctrl.Saline-Ctrl.Cocaine	8.84256568233496e-05	-0.379337001983697	down-regulated
Cenpc1	Ctrl.Saline-Ctrl.Cocaine	8.98863861829648e-05	0.634279840877613	up-regulated
Psip1	Ctrl.Saline-Ctrl.Cocaine	9.58947099864657e-05	-0.324584926137923	down-regulated
Ttyh3	Ctrl.Saline-Ctrl.Cocaine	9.61960913547573e-05	-0.337698444914292	down-regulated
Zmiz2	Ctrl.Saline-Ctrl.Cocaine	9.62519294070649e-05	-0.414184978668835	down-regulated
Zmat5	Ctrl.Saline-Ctrl.Cocaine	9.67041150671348e-05	-0.686701814245391	down-regulated
Bmerb1	Ctrl.Saline-Ctrl.Cocaine	9.74759178925357e-05	-0.404402232574959	down-regulated
Egfem1	Ctrl.Saline-Ctrl.Cocaine	9.76937828936402e-05	0.550187935631797	up-regulated
Cd300lf	Ctrl.Saline-Ctrl.Cocaine	9.77913745626674e-05	-3.15071390959463	down-regulated
Midn	Ctrl.Saline-Ctrl.Cocaine	0.000101556744209213	-0.416496555332505	down-regulated
Pin4	Ctrl.Saline-Ctrl.Cocaine	0.000101556744209213	-0.880299155544363	down-regulated
Ubr1	Ctrl.Saline-Ctrl.Cocaine	0.000106429552537402	0.316517363537397	up-regulated
Ccdc82	Ctrl.Saline-Ctrl.Cocaine	0.000106429552537402	0.496589371500341	up-regulated
Wnk2	Ctrl.Saline-Ctrl.Cocaine	0.000109352905114887	-0.440854396392556	down-regulated
Cybrd1	Ctrl.Saline-Ctrl.Cocaine	0.000109978650191245	0.688635489668956	up-regulated
Tceal3	Ctrl.Saline-Ctrl.Cocaine	0.000112993526333603	-0.488754192838277	down-regulated
Dcp2	Ctrl.Saline-Ctrl.Cocaine	0.000113798302648818	0.332980463234474	up-regulated
Abcf1	Ctrl.Saline-Ctrl.Cocaine	0.000113798302648818	-0.468764805475551	down-regulated
Nfic	Ctrl.Saline-Ctrl.Cocaine	0.000115325957252444	-0.460469848552606	down-regulated
Dlgap4	Ctrl.Saline-Ctrl.Cocaine	0.000115729507221092	-0.489937177595069	down-regulated
Jakmip2	Ctrl.Saline-Ctrl.Cocaine	0.000116449371014843	-0.327722957971835	down-regulated
Msl2	Ctrl.Saline-Ctrl.Cocaine	0.000116574465925493	0.718116281967959	up-regulated
Lnpk	Ctrl.Saline-Ctrl.Cocaine	0.000117538437995946	0.340593536159524	up-regulated
Dnajc8	Ctrl.Saline-Ctrl.Cocaine	0.000119300839520409	-0.453151462608761	down-regulated
6530403H02Rik	Ctrl.Saline-Ctrl.Cocaine	0.000120205433214621	0.745840833509012	up-regulated
Megf6	Ctrl.Saline-Ctrl.Cocaine	0.000120205433214621	0.984212248167958	up-regulated
Rfng	Ctrl.Saline-Ctrl.Cocaine	0.000120205433214621	-0.39605589106455	down-regulated
Lrp3	Ctrl.Saline-Ctrl.Cocaine	0.000120220690986784	-0.290092514226472	down-regulated
Ssr1	Ctrl.Saline-Ctrl.Cocaine	0.000120966244739741	0.310267879624737	up-regulated
Tubb4a	Ctrl.Saline-Ctrl.Cocaine	0.000120966244739741	-0.522478671207795	down-regulated
Hirip3	Ctrl.Saline-Ctrl.Cocaine	0.000124977904830128	-0.900991677587606	down-regulated
Zbtb7b	Ctrl.Saline-Ctrl.Cocaine	0.000124977904830128	-0.438645305617625	down-regulated
Mettl21e	Ctrl.Saline-Ctrl.Cocaine	0.000125399505311054	-1.8962445358645	down-regulated
Rap1gap	Ctrl.Saline-Ctrl.Cocaine	0.000127656138858995	-0.441210192299001	down-regulated
Ndufb10	Ctrl.Saline-Ctrl.Cocaine	0.000130469129573941	-0.462020824072894	down-regulated
Cited2	Ctrl.Saline-Ctrl.Cocaine	0.000130699841689021	-0.649891872701645	down-regulated
Bod1l	Ctrl.Saline-Ctrl.Cocaine	0.000138348109361424	-0.403247157766975	down-regulated
Ccdc12	Ctrl.Saline-Ctrl.Cocaine	0.0001389304273965	-0.523750309205283	down-regulated
2310061I04Rik	Ctrl.Saline-Ctrl.Cocaine	0.000139291377758919	-0.576700643866906	down-regulated
Ndufc2	Ctrl.Saline-Ctrl.Cocaine	0.000141679777680278	0.424476449049915	up-regulated
Intu	Ctrl.Saline-Ctrl.Cocaine	0.00014172939430155	0.514259729887856	up-regulated
Adgrf5	Ctrl.Saline-Ctrl.Cocaine	0.000142819001801814	-0.782142665282162	down-regulated
Bicra	Ctrl.Saline-Ctrl.Cocaine	0.000147561128717817	-0.675525259108678	down-regulated
Myh10	Ctrl.Saline-Ctrl.Cocaine	0.000149752827072788	-0.353997565748385	down-regulated
Vegfb	Ctrl.Saline-Ctrl.Cocaine	0.000152498145197568	-0.419898970035812	down-regulated
Srsf1	Ctrl.Saline-Ctrl.Cocaine	0.000154302231520773	0.321470712242357	up-regulated
Tmem30a	Ctrl.Saline-Ctrl.Cocaine	0.00015610172011049	0.268206533954618	up-regulated
Vps37a	Ctrl.Saline-Ctrl.Cocaine	0.000159116871661509	0.302914529775509	up-regulated
Snrnp70	Ctrl.Saline-Ctrl.Cocaine	0.000159438322737328	-0.379177638910023	down-regulated
Ddrgk1	Ctrl.Saline-Ctrl.Cocaine	0.000159438322737328	-0.410907425095663	down-regulated
Arid1b	Ctrl.Saline-Ctrl.Cocaine	0.000163895170358872	-0.377410690915034	down-regulated
Ftx	Ctrl.Saline-Ctrl.Cocaine	0.000163922572971242	0.543649272259697	up-regulated
Gapdh	Ctrl.Saline-Ctrl.Cocaine	0.000163922572971242	-0.314850184230034	down-regulated
Mamld1	Ctrl.Saline-Ctrl.Cocaine	0.000163922572971242	-0.520815541941714	down-regulated
Atm	Ctrl.Saline-Ctrl.Cocaine	0.000166337576300255	0.440281306592255	up-regulated
Sar1b	Ctrl.Saline-Ctrl.Cocaine	0.000166337576300255	0.438807571228811	up-regulated
Lnpep	Ctrl.Saline-Ctrl.Cocaine	0.000166337576300255	0.314755678679831	up-regulated
Uhmk1	Ctrl.Saline-Ctrl.Cocaine	0.000167669663153945	0.297322124538546	up-regulated
Sap130	Ctrl.Saline-Ctrl.Cocaine	0.000169830491309975	-0.44097954039133	down-regulated
Atp2b2	Ctrl.Saline-Ctrl.Cocaine	0.000170751203917404	-0.486763292276077	down-regulated
Zbtb8os	Ctrl.Saline-Ctrl.Cocaine	0.000170751203917404	0.689111272890357	up-regulated
Gm15910	Ctrl.Saline-Ctrl.Cocaine	0.000170883781209306	1.09030292868017	up-regulated
Rnf44	Ctrl.Saline-Ctrl.Cocaine	0.000170883781209306	-0.351623413595835	down-regulated
Pmvk	Ctrl.Saline-Ctrl.Cocaine	0.000170883781209306	-0.403070904011495	down-regulated
Coro2b	Ctrl.Saline-Ctrl.Cocaine	0.000170883781209306	-0.495217456339173	down-regulated
Ppard	Ctrl.Saline-Ctrl.Cocaine	0.000170883781209306	-0.717649546814342	down-regulated
Nhsl1	Ctrl.Saline-Ctrl.Cocaine	0.000171241392764764	-0.409836630418378	down-regulated
Cltb	Ctrl.Saline-Ctrl.Cocaine	0.000173096906565403	-0.293640383594739	down-regulated
Basp1	Ctrl.Saline-Ctrl.Cocaine	0.000177162565280635	-0.414148441515261	down-regulated
Gar1	Ctrl.Saline-Ctrl.Cocaine	0.000177162565280635	-0.702372259548108	down-regulated
Fzd3	Ctrl.Saline-Ctrl.Cocaine	0.000177162565280635	0.403048600565039	up-regulated
Nefm	Ctrl.Saline-Ctrl.Cocaine	0.00017721271369447	-0.991852720860977	down-regulated
Tyms	Ctrl.Saline-Ctrl.Cocaine	0.000177623762268592	0.770335039645843	up-regulated
Lrrtm1	Ctrl.Saline-Ctrl.Cocaine	0.00018096955283691	-0.536338324143824	down-regulated
Dagla	Ctrl.Saline-Ctrl.Cocaine	0.000181584918786226	-0.514319256473101	down-regulated
Scarna2	Ctrl.Saline-Ctrl.Cocaine	0.000182439489538285	-3.55572531675681	down-regulated
Spen	Ctrl.Saline-Ctrl.Cocaine	0.000182439489538285	-0.37035749309295	down-regulated
Aco2	Ctrl.Saline-Ctrl.Cocaine	0.000184579726505356	-0.368620882457506	down-regulated
Thbs2	Ctrl.Saline-Ctrl.Cocaine	0.000184579726505356	0.807882718282599	up-regulated
Cnot6l	Ctrl.Saline-Ctrl.Cocaine	0.000185315333153845	0.494284315328207	up-regulated
Ciz1	Ctrl.Saline-Ctrl.Cocaine	0.000186892346385947	-0.47334094542322	down-regulated
Grina	Ctrl.Saline-Ctrl.Cocaine	0.000186892346385947	-0.316341546210964	down-regulated
Btbd2	Ctrl.Saline-Ctrl.Cocaine	0.000187091218482936	-0.366018768117654	down-regulated
Mdm4	Ctrl.Saline-Ctrl.Cocaine	0.000187091218482936	0.389127256999322	up-regulated
Stt3a	Ctrl.Saline-Ctrl.Cocaine	0.000189055911170584	0.326811100486523	up-regulated
St3gal3	Ctrl.Saline-Ctrl.Cocaine	0.000196194151104403	-0.369734647616989	down-regulated
Igip	Ctrl.Saline-Ctrl.Cocaine	0.000198540314761583	0.636217796897943	up-regulated
Tmem47	Ctrl.Saline-Ctrl.Cocaine	0.000198540314761583	0.312716348025623	up-regulated
Sltm	Ctrl.Saline-Ctrl.Cocaine	0.000201839122309071	-0.329571812800698	down-regulated
Grin1	Ctrl.Saline-Ctrl.Cocaine	0.000202976395629665	-0.325184463264428	down-regulated
Map7d1	Ctrl.Saline-Ctrl.Cocaine	0.000203973248452372	-0.413064027961894	down-regulated
Hmga1	Ctrl.Saline-Ctrl.Cocaine	0.000206843351015555	-0.386553483246116	down-regulated
Kcnn1	Ctrl.Saline-Ctrl.Cocaine	0.00020765582467893	-0.477967579956743	down-regulated
Selenow	Ctrl.Saline-Ctrl.Cocaine	0.000208621895653521	-0.303373358467075	down-regulated
Gm28043	Ctrl.Saline-Ctrl.Cocaine	0.000215185108112379	0.580458307897556	up-regulated
Thy1	Ctrl.Saline-Ctrl.Cocaine	0.000219252459095858	-0.411001178856141	down-regulated
Cplane1	Ctrl.Saline-Ctrl.Cocaine	0.0002201379371619	0.338364105636971	up-regulated
Elac1	Ctrl.Saline-Ctrl.Cocaine	0.000224831999965462	0.33320770165387	up-regulated
Ubl7	Ctrl.Saline-Ctrl.Cocaine	0.000224831999965462	-0.381956232105056	down-regulated
Dhx38	Ctrl.Saline-Ctrl.Cocaine	0.000226028846361072	-0.279194612333431	down-regulated
Ncoa6	Ctrl.Saline-Ctrl.Cocaine	0.000230833549426103	-0.369989405767018	down-regulated
Rpl31	Ctrl.Saline-Ctrl.Cocaine	0.000230833549426103	-0.459374358592559	down-regulated
A230072C01Rik	Ctrl.Saline-Ctrl.Cocaine	0.000232516775696429	0.683660532634956	up-regulated
App	Ctrl.Saline-Ctrl.Cocaine	0.000232516775696429	-0.328642616559479	down-regulated
Smarcc2	Ctrl.Saline-Ctrl.Cocaine	0.000235875492907925	-0.343067521125215	down-regulated
Ncl	Ctrl.Saline-Ctrl.Cocaine	0.000235875492907925	-0.29368736309411	down-regulated
Polr2e	Ctrl.Saline-Ctrl.Cocaine	0.000235875492907925	-0.487219133456259	down-regulated
Hdac5	Ctrl.Saline-Ctrl.Cocaine	0.000236230905633523	-0.24646576661953	down-regulated
Pgap1	Ctrl.Saline-Ctrl.Cocaine	0.000236230905633523	0.573579298290768	up-regulated
Sema6a	Ctrl.Saline-Ctrl.Cocaine	0.000236230905633523	-0.396317803170971	down-regulated
Prkar1a	Ctrl.Saline-Ctrl.Cocaine	0.000240020359424315	0.255022085456037	up-regulated
Rab7	Ctrl.Saline-Ctrl.Cocaine	0.000240020359424315	-0.255634528174076	down-regulated
Hivep3	Ctrl.Saline-Ctrl.Cocaine	0.000241554280455942	-0.530584881247138	down-regulated
Kmt5a	Ctrl.Saline-Ctrl.Cocaine	0.000242323405605998	-0.477579817919269	down-regulated
Nr1d1	Ctrl.Saline-Ctrl.Cocaine	0.000242323405605998	-0.432732976302091	down-regulated
Smg1	Ctrl.Saline-Ctrl.Cocaine	0.000242462664432254	0.301735472332059	up-regulated
Cox6a2	Ctrl.Saline-Ctrl.Cocaine	0.000242462664432254	-0.79274244929447	down-regulated
Cyc1	Ctrl.Saline-Ctrl.Cocaine	0.000247338573047338	-0.324313189922476	down-regulated
Eif4g3	Ctrl.Saline-Ctrl.Cocaine	0.000250616683592908	-0.285713025362335	down-regulated
Gas8	Ctrl.Saline-Ctrl.Cocaine	0.000250616683592908	-0.542094168029824	down-regulated
Trat1	Ctrl.Saline-Ctrl.Cocaine	0.000250616683592908	0.686460451824468	up-regulated
Arid4a	Ctrl.Saline-Ctrl.Cocaine	0.000252135017612471	-0.367172518167293	down-regulated
Tmem151a	Ctrl.Saline-Ctrl.Cocaine	0.000253814325792767	-0.385371064016296	down-regulated
Tnpo1	Ctrl.Saline-Ctrl.Cocaine	0.000253814325792767	0.330921587441349	up-regulated
Gm14762	Ctrl.Saline-Ctrl.Cocaine	0.000255372088398596	0.509024913646607	up-regulated
Cmtm4	Ctrl.Saline-Ctrl.Cocaine	0.000255372088398596	0.260569412229887	up-regulated
Gdap1l1	Ctrl.Saline-Ctrl.Cocaine	0.000262664678838297	-0.305081258906903	down-regulated
Cep250	Ctrl.Saline-Ctrl.Cocaine	0.000262664678838297	-0.469325886626343	down-regulated
Ndufb7	Ctrl.Saline-Ctrl.Cocaine	0.000262664678838297	-0.408846076346622	down-regulated
Dync2h1	Ctrl.Saline-Ctrl.Cocaine	0.000265524193150967	0.524069311980206	up-regulated
Gm31679	Ctrl.Saline-Ctrl.Cocaine	0.000266077700272345	0.669643781498581	up-regulated
Samd4b	Ctrl.Saline-Ctrl.Cocaine	0.000266077700272345	-0.363411015281732	down-regulated
Ifnar1	Ctrl.Saline-Ctrl.Cocaine	0.000266077700272345	0.399688102861636	up-regulated
Nsl1	Ctrl.Saline-Ctrl.Cocaine	0.000266777330602517	0.847736217809726	up-regulated
Golgb1	Ctrl.Saline-Ctrl.Cocaine	0.000266905481657415	-0.296227681339514	down-regulated
Ccdc97	Ctrl.Saline-Ctrl.Cocaine	0.000270401509823032	-0.260320613112984	down-regulated
Pak3	Ctrl.Saline-Ctrl.Cocaine	0.000272320705730784	0.445608905215842	up-regulated
Aars	Ctrl.Saline-Ctrl.Cocaine	0.000274809523529952	-0.290768296403865	down-regulated
Park7	Ctrl.Saline-Ctrl.Cocaine	0.000275529124968641	-0.301388680938699	down-regulated
Zdbf2	Ctrl.Saline-Ctrl.Cocaine	0.000280743824009943	0.637020420435495	up-regulated
Drap1	Ctrl.Saline-Ctrl.Cocaine	0.000280743824009943	-0.346210388997125	down-regulated
Myl12b	Ctrl.Saline-Ctrl.Cocaine	0.000280743824009943	-0.388276640386942	down-regulated
Ube2v1	Ctrl.Saline-Ctrl.Cocaine	0.000284443861573	-0.271057754625988	down-regulated
Dph5	Ctrl.Saline-Ctrl.Cocaine	0.000286562354382935	0.460584518525447	up-regulated
Clstn3	Ctrl.Saline-Ctrl.Cocaine	0.000287464330740091	-0.302184644986294	down-regulated
Arhgdia	Ctrl.Saline-Ctrl.Cocaine	0.000287464330740091	-0.251738140229525	down-regulated
Rlim	Ctrl.Saline-Ctrl.Cocaine	0.000290157861009671	0.312789077000762	up-regulated
Bex3	Ctrl.Saline-Ctrl.Cocaine	0.000291734186997654	-0.3976024103469	down-regulated
Arhgap44	Ctrl.Saline-Ctrl.Cocaine	0.00029486649527421	-0.353184724450021	down-regulated
Rnasek	Ctrl.Saline-Ctrl.Cocaine	0.000296180231646422	-0.440536688108162	down-regulated
Acot7	Ctrl.Saline-Ctrl.Cocaine	0.000296180231646422	-0.256467341192412	down-regulated
Hook3	Ctrl.Saline-Ctrl.Cocaine	0.000296180231646422	0.271978812926381	up-regulated
Nvl	Ctrl.Saline-Ctrl.Cocaine	0.000296180231646422	0.442321019277309	up-regulated
Sarnp	Ctrl.Saline-Ctrl.Cocaine	0.000296180231646422	-0.401359019940051	down-regulated
Lpcat4	Ctrl.Saline-Ctrl.Cocaine	0.000300126644367004	-0.403720944924413	down-regulated
Prrt2	Ctrl.Saline-Ctrl.Cocaine	0.000300126644367004	-0.479163364299604	down-regulated
Prrc2a	Ctrl.Saline-Ctrl.Cocaine	0.000300126644367004	-0.274854550967866	down-regulated
Tmed8	Ctrl.Saline-Ctrl.Cocaine	0.000300126644367004	0.323855717464515	up-regulated
Wiz	Ctrl.Saline-Ctrl.Cocaine	0.000305438005630938	-0.415108925193367	down-regulated
Psme4	Ctrl.Saline-Ctrl.Cocaine	0.000306642121549159	0.317599768029965	up-regulated
4930512M02Rik	Ctrl.Saline-Ctrl.Cocaine	0.000312223269503712	1.42436029816371	up-regulated
Crebbp	Ctrl.Saline-Ctrl.Cocaine	0.000314749919690267	-0.314239573873314	down-regulated
Bicd2	Ctrl.Saline-Ctrl.Cocaine	0.000316486107400716	-0.232221228581341	down-regulated
Hivep1	Ctrl.Saline-Ctrl.Cocaine	0.000322574137347983	-0.359205267750547	down-regulated
Foxp4	Ctrl.Saline-Ctrl.Cocaine	0.000322574137347983	-0.349682784726159	down-regulated
Fam135a	Ctrl.Saline-Ctrl.Cocaine	0.00032585521210806	0.423326552334445	up-regulated
Leo1	Ctrl.Saline-Ctrl.Cocaine	0.000327006744718211	-0.478245155548313	down-regulated
Myo9a	Ctrl.Saline-Ctrl.Cocaine	0.000327006744718211	0.287442027979046	up-regulated
Cplx1	Ctrl.Saline-Ctrl.Cocaine	0.000327658995240368	-0.496768578522323	down-regulated
Luzp1	Ctrl.Saline-Ctrl.Cocaine	0.000329686803044148	-0.400031530893756	down-regulated
Pole4	Ctrl.Saline-Ctrl.Cocaine	0.000331842340491357	0.686291622463842	up-regulated
Hip1r	Ctrl.Saline-Ctrl.Cocaine	0.000331842340491357	-0.301621570077645	down-regulated
Proser1	Ctrl.Saline-Ctrl.Cocaine	0.000332911408824254	-0.414605348803635	down-regulated
Ids	Ctrl.Saline-Ctrl.Cocaine	0.000336080709923305	0.371983414339296	up-regulated
Mdh2	Ctrl.Saline-Ctrl.Cocaine	0.000336080709923305	-0.279361563742493	down-regulated
Ube3a	Ctrl.Saline-Ctrl.Cocaine	0.000338360101251024	0.322598509610845	up-regulated
Rnf157	Ctrl.Saline-Ctrl.Cocaine	0.000338523222066094	-0.377161791595913	down-regulated
Nefh	Ctrl.Saline-Ctrl.Cocaine	0.000338523222066094	-0.67808019782917	down-regulated
Prkg1	Ctrl.Saline-Ctrl.Cocaine	0.000338523222066094	0.634481906779708	up-regulated
Fbrs	Ctrl.Saline-Ctrl.Cocaine	0.000338523222066094	-0.268730272408038	down-regulated
Sepsecs	Ctrl.Saline-Ctrl.Cocaine	0.000339090505056324	0.443571192223091	up-regulated
Zdhhc21	Ctrl.Saline-Ctrl.Cocaine	0.000346453431707425	0.318627580388643	up-regulated
Tubg1	Ctrl.Saline-Ctrl.Cocaine	0.000348884558539554	-0.383480494323191	down-regulated
Ttbk1	Ctrl.Saline-Ctrl.Cocaine	0.000348884558539554	-0.302520824332598	down-regulated
Nebl	Ctrl.Saline-Ctrl.Cocaine	0.000350120130245802	0.457312930003228	up-regulated
Efna3	Ctrl.Saline-Ctrl.Cocaine	0.000350120130245802	-0.562494294930569	down-regulated
Rnf208	Ctrl.Saline-Ctrl.Cocaine	0.000350120130245802	-0.374825756196162	down-regulated
Actb	Ctrl.Saline-Ctrl.Cocaine	0.000350120130245802	-0.282956624991458	down-regulated
Wipf2	Ctrl.Saline-Ctrl.Cocaine	0.000350120130245802	-0.298491089101478	down-regulated
Xpo4	Ctrl.Saline-Ctrl.Cocaine	0.000355825073745164	0.437150924775537	up-regulated
D630045J12Rik	Ctrl.Saline-Ctrl.Cocaine	0.000355825073745164	-0.445764907747701	down-regulated
E2f4	Ctrl.Saline-Ctrl.Cocaine	0.000355825073745164	-0.405650888431554	down-regulated
Comt	Ctrl.Saline-Ctrl.Cocaine	0.000358537997847639	-0.339950642773995	down-regulated
D8Ertd738e	Ctrl.Saline-Ctrl.Cocaine	0.00036064228744561	-0.386310115461795	down-regulated
Rell2	Ctrl.Saline-Ctrl.Cocaine	0.00036064228744561	-0.444474027437846	down-regulated
Frmd4a	Ctrl.Saline-Ctrl.Cocaine	0.00036064228744561	-0.346574650956624	down-regulated
Cmah	Ctrl.Saline-Ctrl.Cocaine	0.00036064228744561	0.63338356996244	up-regulated
Sirt2	Ctrl.Saline-Ctrl.Cocaine	0.00036064228744561	-0.466901844563218	down-regulated
Cul5	Ctrl.Saline-Ctrl.Cocaine	0.00036064228744561	0.286781154085394	up-regulated
Nup62	Ctrl.Saline-Ctrl.Cocaine	0.000361398896883844	-0.380769215779853	down-regulated
Tbrg3	Ctrl.Saline-Ctrl.Cocaine	0.00036235329927099	0.892562796933667	up-regulated
4930519L02Rik	Ctrl.Saline-Ctrl.Cocaine	0.00036235329927099	1.30540072456715	up-regulated
Arid5b	Ctrl.Saline-Ctrl.Cocaine	0.00036235329927099	-0.529373878939727	down-regulated
Prex2	Ctrl.Saline-Ctrl.Cocaine	0.00036235329927099	0.480377182476357	up-regulated
Cdk5r2	Ctrl.Saline-Ctrl.Cocaine	0.00036235329927099	-0.377540207263499	down-regulated
Sh3d19	Ctrl.Saline-Ctrl.Cocaine	0.000362678013883002	-0.587664614693931	down-regulated
Mphosph8	Ctrl.Saline-Ctrl.Cocaine	0.000368979812114967	-0.324389051000568	down-regulated
Tmem245	Ctrl.Saline-Ctrl.Cocaine	0.00037085459470598	0.32618689441051	up-regulated
Pfkfb2	Ctrl.Saline-Ctrl.Cocaine	0.000371734640199953	0.296041242361452	up-regulated
D830031N03Rik	Ctrl.Saline-Ctrl.Cocaine	0.000371734640199953	0.345320826393788	up-regulated
A830082N09Rik	Ctrl.Saline-Ctrl.Cocaine	0.000371856749724177	0.600531853445474	up-regulated
Ranbp1	Ctrl.Saline-Ctrl.Cocaine	0.000371856749724177	-0.37139245043492	down-regulated
Csnk1e	Ctrl.Saline-Ctrl.Cocaine	0.00037239276133167	-0.2338194477305	down-regulated
Skp1a	Ctrl.Saline-Ctrl.Cocaine	0.00037738992423401	0.308711512808989	up-regulated
Prkaca	Ctrl.Saline-Ctrl.Cocaine	0.000379886805095837	-0.239848673481287	down-regulated
Gmfb	Ctrl.Saline-Ctrl.Cocaine	0.000379886805095837	0.273006020294515	up-regulated
Dusp26	Ctrl.Saline-Ctrl.Cocaine	0.000382975319906922	-0.285172959621692	down-regulated
Zfp971	Ctrl.Saline-Ctrl.Cocaine	0.00039541275155254	0.409573470338293	up-regulated
Casd1	Ctrl.Saline-Ctrl.Cocaine	0.00039541275155254	0.378246524018588	up-regulated
Zkscan16	Ctrl.Saline-Ctrl.Cocaine	0.00039541275155254	0.473220281468024	up-regulated
Cds2	Ctrl.Saline-Ctrl.Cocaine	0.00039541275155254	0.231655206794876	up-regulated
Pcdh19	Ctrl.Saline-Ctrl.Cocaine	0.00039541275155254	0.34123250441897	up-regulated
Stx1b	Ctrl.Saline-Ctrl.Cocaine	0.000396271723238137	-0.418464345570367	down-regulated
A130077B15Rik	Ctrl.Saline-Ctrl.Cocaine	0.000396812698230488	0.546080274069193	up-regulated
Mapk8ip3	Ctrl.Saline-Ctrl.Cocaine	0.000402870530533382	-0.293052148463723	down-regulated
Atxn2	Ctrl.Saline-Ctrl.Cocaine	0.00040368145274004	-0.305417663205561	down-regulated
Gripap1	Ctrl.Saline-Ctrl.Cocaine	0.00040368145274004	-0.378938402951556	down-regulated
Nudt9	Ctrl.Saline-Ctrl.Cocaine	0.000404876323030499	-0.40981918995635	down-regulated
Cacng7	Ctrl.Saline-Ctrl.Cocaine	0.000406251021063254	-0.347844008582402	down-regulated
Gm15506	Ctrl.Saline-Ctrl.Cocaine	0.000408432522565801	0.48925571068743	up-regulated
Cacna1a	Ctrl.Saline-Ctrl.Cocaine	0.000408543548170789	-0.40028794090879	down-regulated
Gm33517	Ctrl.Saline-Ctrl.Cocaine	0.000410508505844614	0.697487860887593	up-regulated
Tmx4	Ctrl.Saline-Ctrl.Cocaine	0.000411305178703684	0.339147446039153	up-regulated
Tmem108	Ctrl.Saline-Ctrl.Cocaine	0.000411305178703684	-0.50700027680613	down-regulated
Hprt	Ctrl.Saline-Ctrl.Cocaine	0.000411305178703684	0.346629785922067	up-regulated
Trnp1	Ctrl.Saline-Ctrl.Cocaine	0.000412528834567936	-0.443794381219899	down-regulated
Slu7	Ctrl.Saline-Ctrl.Cocaine	0.000413280785239684	-0.404743121311942	down-regulated
Tppp3	Ctrl.Saline-Ctrl.Cocaine	0.000413280785239684	0.39345199894972	up-regulated
Marchf9	Ctrl.Saline-Ctrl.Cocaine	0.000413280785239684	-0.484703193041037	down-regulated
Fa2h	Ctrl.Saline-Ctrl.Cocaine	0.000413280785239684	-0.789871006418221	down-regulated
Rere	Ctrl.Saline-Ctrl.Cocaine	0.000413280785239684	-0.283113005011632	down-regulated
Tnfrsf10b	Ctrl.Saline-Ctrl.Cocaine	0.000413280785239684	0.661499620806464	up-regulated
Ulk1	Ctrl.Saline-Ctrl.Cocaine	0.000413280785239684	-0.259252553978809	down-regulated
Map7d2	Ctrl.Saline-Ctrl.Cocaine	0.000415810163872782	-0.363233930133528	down-regulated
Chga	Ctrl.Saline-Ctrl.Cocaine	0.000416133301534734	-0.505871971589616	down-regulated
Cir1	Ctrl.Saline-Ctrl.Cocaine	0.000423002077856	-0.383268859745085	down-regulated
Hepacam	Ctrl.Saline-Ctrl.Cocaine	0.000423002077856	-0.410774346390136	down-regulated
Rbfox3	Ctrl.Saline-Ctrl.Cocaine	0.000424052120548755	-0.379462850661145	down-regulated
C030023E24Rik	Ctrl.Saline-Ctrl.Cocaine	0.000425433102221258	0.828375215885529	up-regulated
Cdc37	Ctrl.Saline-Ctrl.Cocaine	0.000434770570809049	-0.273748876206859	down-regulated
Arl6ip1	Ctrl.Saline-Ctrl.Cocaine	0.000434770570809049	0.387878801622787	up-regulated
Mink1	Ctrl.Saline-Ctrl.Cocaine	0.000434770570809049	-0.321672826150056	down-regulated
Spag7	Ctrl.Saline-Ctrl.Cocaine	0.000434770570809049	-0.413534766832126	down-regulated
Evl	Ctrl.Saline-Ctrl.Cocaine	0.000434770570809049	-0.292943830176376	down-regulated
Ubb	Ctrl.Saline-Ctrl.Cocaine	0.000434770570809049	-0.238150177191342	down-regulated
Wdr6	Ctrl.Saline-Ctrl.Cocaine	0.000434770570809049	0.443271323148332	up-regulated
Cntfr	Ctrl.Saline-Ctrl.Cocaine	0.000435270493465675	-0.398124349613383	down-regulated
Ivns1abp	Ctrl.Saline-Ctrl.Cocaine	0.000435653671775303	0.243733946496245	up-regulated
Camta2	Ctrl.Saline-Ctrl.Cocaine	0.000437395316434433	-0.398603095923072	down-regulated
Zc3h4	Ctrl.Saline-Ctrl.Cocaine	0.000439027972735574	-0.222475272889095	down-regulated
Vmn1r58	Ctrl.Saline-Ctrl.Cocaine	0.000445939379818395	0.518910895154213	up-regulated
Mt2	Ctrl.Saline-Ctrl.Cocaine	0.000445939379818395	-0.52479588514924	down-regulated
Rif1	Ctrl.Saline-Ctrl.Cocaine	0.000445939379818395	0.333727485804913	up-regulated
Kri1	Ctrl.Saline-Ctrl.Cocaine	0.000451417172776782	-0.38311623670264	down-regulated
Trpm7	Ctrl.Saline-Ctrl.Cocaine	0.000451417172776782	0.368728025463585	up-regulated
Map1b	Ctrl.Saline-Ctrl.Cocaine	0.00045143509293819	-0.290764881308808	down-regulated
Sh2b1	Ctrl.Saline-Ctrl.Cocaine	0.000455483712178941	-0.311326721706801	down-regulated
Dnajb5	Ctrl.Saline-Ctrl.Cocaine	0.000455483712178941	-0.385505627103541	down-regulated
Taok1	Ctrl.Saline-Ctrl.Cocaine	0.000455483712178941	0.31926606648101	up-regulated
Rab8b	Ctrl.Saline-Ctrl.Cocaine	0.000455483712178941	0.355486018512684	up-regulated
Rab11a	Ctrl.Saline-Ctrl.Cocaine	0.000455483712178941	0.305933614082559	up-regulated
Pfdn6	Ctrl.Saline-Ctrl.Cocaine	0.000455483712178941	-0.37207728351103	down-regulated
Lasp1	Ctrl.Saline-Ctrl.Cocaine	0.000455483712178941	-0.243803464166935	down-regulated
Dvl3	Ctrl.Saline-Ctrl.Cocaine	0.000458062548630612	-0.378071629001369	down-regulated
Dzip3	Ctrl.Saline-Ctrl.Cocaine	0.000458957668655737	0.384317962830142	up-regulated
Pds5b	Ctrl.Saline-Ctrl.Cocaine	0.000467956976588283	0.263423287549857	up-regulated
Tstd2	Ctrl.Saline-Ctrl.Cocaine	0.00046935124230826	0.526173100429442	up-regulated
Psmd4	Ctrl.Saline-Ctrl.Cocaine	0.00046935124230826	-0.282269860843959	down-regulated
Stx16	Ctrl.Saline-Ctrl.Cocaine	0.000469354384128621	0.261424265503395	up-regulated
Gm4841	Ctrl.Saline-Ctrl.Cocaine	0.000469354384128621	-1.01662841931934	down-regulated
Pcnx4	Ctrl.Saline-Ctrl.Cocaine	0.000469354384128621	0.283952807705719	up-regulated
Prpf38b	Ctrl.Saline-Ctrl.Cocaine	0.000469354384128621	-0.345634363455944	down-regulated
Gabrb1	Ctrl.Saline-Ctrl.Cocaine	0.000472500118034804	0.34055076730731	up-regulated
Txlna	Ctrl.Saline-Ctrl.Cocaine	0.000472500118034804	-0.317690101860862	down-regulated
Vamp2	Ctrl.Saline-Ctrl.Cocaine	0.000472500118034804	-0.262461214723462	down-regulated
Zmiz1	Ctrl.Saline-Ctrl.Cocaine	0.00047437555053306	-0.413869883922708	down-regulated
Hmgn5	Ctrl.Saline-Ctrl.Cocaine	0.000479046116117078	-0.799008413603576	down-regulated
Ddx17	Ctrl.Saline-Ctrl.Cocaine	0.000479554571256747	0.274552184170563	up-regulated
Lrrc8a	Ctrl.Saline-Ctrl.Cocaine	0.00048291019978418	-0.2749965526997	down-regulated
Mlc1	Ctrl.Saline-Ctrl.Cocaine	0.0004853837433797	0.296180873839496	up-regulated
Cfdp1	Ctrl.Saline-Ctrl.Cocaine	0.000486050911961695	-0.363374291585369	down-regulated
Zfp950	Ctrl.Saline-Ctrl.Cocaine	0.000486624172531876	0.472436259166686	up-regulated
Atp6v1g2	Ctrl.Saline-Ctrl.Cocaine	0.000487648984232443	-0.347917288053571	down-regulated
Fbxl17	Ctrl.Saline-Ctrl.Cocaine	0.000487648984232443	0.267521855045719	up-regulated
Lrig2	Ctrl.Saline-Ctrl.Cocaine	0.00048901905306102	0.283989834751141	up-regulated
Mdga2	Ctrl.Saline-Ctrl.Cocaine	0.000492046046055098	0.344783601409938	up-regulated
Tsg101	Ctrl.Saline-Ctrl.Cocaine	0.000492046046055098	-0.304100476700784	down-regulated
Sf3b4	Ctrl.Saline-Ctrl.Cocaine	0.000492700695536465	-0.272309344456789	down-regulated
Tcp1	Ctrl.Saline-Ctrl.Cocaine	0.000492700695536465	0.203009112709486	up-regulated
Zfp277	Ctrl.Saline-Ctrl.Cocaine	0.000499627032980307	0.60024820012412	up-regulated
Gm7102	Ctrl.Saline-Ctrl.Cocaine	0.000502418830662189	0.767376809730936	up-regulated
Mfap1b	Ctrl.Saline-Ctrl.Cocaine	0.000517534539565267	-0.429540845069288	down-regulated
Osbpl8	Ctrl.Saline-Ctrl.Cocaine	0.000521091939117859	0.340263765800155	up-regulated
Ajm1	Ctrl.Saline-Ctrl.Cocaine	0.000524673985438512	-0.294420814226696	down-regulated
Rbx1	Ctrl.Saline-Ctrl.Cocaine	0.000527328895976272	0.254326808396708	up-regulated
Wdr36	Ctrl.Saline-Ctrl.Cocaine	0.000527685922871609	0.363533722233729	up-regulated
Myh9	Ctrl.Saline-Ctrl.Cocaine	0.000527685922871609	-0.34323357375321	down-regulated
Tusc3	Ctrl.Saline-Ctrl.Cocaine	0.000527685922871609	0.354864252315167	up-regulated
Get1	Ctrl.Saline-Ctrl.Cocaine	0.000527685922871609	0.281718422989031	up-regulated
Pum2	Ctrl.Saline-Ctrl.Cocaine	0.000528659091352183	0.193788087210812	up-regulated
Dffa	Ctrl.Saline-Ctrl.Cocaine	0.000528659091352183	-0.398136787614981	down-regulated
Cnot3	Ctrl.Saline-Ctrl.Cocaine	0.000530383263407797	-0.419909952676532	down-regulated
Fam222b	Ctrl.Saline-Ctrl.Cocaine	0.000531356448552148	-0.388527718735765	down-regulated
Fam163a	Ctrl.Saline-Ctrl.Cocaine	0.000531534329840209	-0.498841183969531	down-regulated
Aarsd1	Ctrl.Saline-Ctrl.Cocaine	0.000534412679962992	-0.338063332546174	down-regulated
Mta1	Ctrl.Saline-Ctrl.Cocaine	0.00053713332711843	-0.256668014159093	down-regulated
Pik3r5	Ctrl.Saline-Ctrl.Cocaine	0.00053713332711843	-1.06665414417949	down-regulated
Nkain3	Ctrl.Saline-Ctrl.Cocaine	0.00053713332711843	0.724277234581405	up-regulated
Tnfrsf22	Ctrl.Saline-Ctrl.Cocaine	0.00053713332711843	0.391205925925719	up-regulated
Gm14295	Ctrl.Saline-Ctrl.Cocaine	0.000538315116314417	0.434026573617473	up-regulated
Carmil2	Ctrl.Saline-Ctrl.Cocaine	0.000538315116314417	-0.428233212567624	down-regulated
Akap2	Ctrl.Saline-Ctrl.Cocaine	0.000538315116314417	-0.683642927978531	down-regulated
Etfrf1	Ctrl.Saline-Ctrl.Cocaine	0.000538315116314417	0.477766886897696	up-regulated
Epb41l3	Ctrl.Saline-Ctrl.Cocaine	0.000538315116314417	-0.320746304813417	down-regulated
Camkk2	Ctrl.Saline-Ctrl.Cocaine	0.000542960740081769	-0.347727158160891	down-regulated
Soat2	Ctrl.Saline-Ctrl.Cocaine	0.000542997107267373	0.684081332801932	up-regulated
Cd3eap	Ctrl.Saline-Ctrl.Cocaine	0.000542997107267373	-0.529474254611172	down-regulated
Nolc1	Ctrl.Saline-Ctrl.Cocaine	0.000547770998929891	-0.317372261566703	down-regulated
Ifngr2	Ctrl.Saline-Ctrl.Cocaine	0.000548377299044863	-0.330904685110356	down-regulated
2610524H06Rik	Ctrl.Saline-Ctrl.Cocaine	0.000548943612625741	0.684557150412504	up-regulated
Rabep2	Ctrl.Saline-Ctrl.Cocaine	0.000548943612625741	-0.533860984405577	down-regulated
Bbs9	Ctrl.Saline-Ctrl.Cocaine	0.000550861997660555	0.362694886840523	up-regulated
Cacng2	Ctrl.Saline-Ctrl.Cocaine	0.000550861997660555	-0.314922034814944	down-regulated
Cryab	Ctrl.Saline-Ctrl.Cocaine	0.000554161062118286	-0.689606490595031	down-regulated
Zfp26	Ctrl.Saline-Ctrl.Cocaine	0.000554297713505455	0.329231292281639	up-regulated
Celf4	Ctrl.Saline-Ctrl.Cocaine	0.000558411615089649	0.305209100240704	up-regulated
Tsn	Ctrl.Saline-Ctrl.Cocaine	0.000558411615089649	0.330970881561099	up-regulated
Zbtb44	Ctrl.Saline-Ctrl.Cocaine	0.000563794697002599	0.415018352074681	up-regulated
Herpud1	Ctrl.Saline-Ctrl.Cocaine	0.000563794697002599	-0.29939704999118	down-regulated
Dcx	Ctrl.Saline-Ctrl.Cocaine	0.000565182961175994	0.606930883965707	up-regulated
Akap11	Ctrl.Saline-Ctrl.Cocaine	0.000569910578281714	0.235813677464355	up-regulated
Mcfd2	Ctrl.Saline-Ctrl.Cocaine	0.000569910578281714	0.306774790263547	up-regulated
Lcor	Ctrl.Saline-Ctrl.Cocaine	0.000570746335720515	0.272062391836524	up-regulated
Myt1l	Ctrl.Saline-Ctrl.Cocaine	0.000574015153997343	-0.286057375621694	down-regulated
Heg1	Ctrl.Saline-Ctrl.Cocaine	0.000575917375920798	-0.376340939460984	down-regulated
Gid4	Ctrl.Saline-Ctrl.Cocaine	0.000575917375920798	-0.274727354641431	down-regulated
Egr1	Ctrl.Saline-Ctrl.Cocaine	0.000576596318200376	-0.599992431758044	down-regulated
Atp2a1	Ctrl.Saline-Ctrl.Cocaine	0.000583044654657937	-0.822753995541708	down-regulated
Shank2	Ctrl.Saline-Ctrl.Cocaine	0.000583044654657937	-0.366469867840807	down-regulated
Tesk1	Ctrl.Saline-Ctrl.Cocaine	0.00058882461933052	-0.302279046472917	down-regulated
Fmn2	Ctrl.Saline-Ctrl.Cocaine	0.000589455889391613	-0.241476546264759	down-regulated
Pnp2	Ctrl.Saline-Ctrl.Cocaine	0.000589589658549214	2.086913989826	up-regulated
Ddit3	Ctrl.Saline-Ctrl.Cocaine	0.000589589658549214	-0.477725224049923	down-regulated
Acer1	Ctrl.Saline-Ctrl.Cocaine	0.000590672748244276	0.928062805897358	up-regulated
Nacc1	Ctrl.Saline-Ctrl.Cocaine	0.000591036762290132	-0.300642552267933	down-regulated
Map1a	Ctrl.Saline-Ctrl.Cocaine	0.000592562518311841	-0.368949516207769	down-regulated
Rbbp6	Ctrl.Saline-Ctrl.Cocaine	0.000593126569128336	0.244670368907751	up-regulated
Fam20c	Ctrl.Saline-Ctrl.Cocaine	0.00059742011638867	-0.447361953898719	down-regulated
Poglut3	Ctrl.Saline-Ctrl.Cocaine	0.000597770262113158	0.511180664994167	up-regulated
Git1	Ctrl.Saline-Ctrl.Cocaine	0.000607175497909152	-0.329214350719163	down-regulated
Fscn1	Ctrl.Saline-Ctrl.Cocaine	0.000607323324834022	-0.372920219786826	down-regulated
Ddx6	Ctrl.Saline-Ctrl.Cocaine	0.00061301036165977	0.218862263020741	up-regulated
Gga1	Ctrl.Saline-Ctrl.Cocaine	0.000613952820021087	-0.30279460203382	down-regulated
Mbd4	Ctrl.Saline-Ctrl.Cocaine	0.000616364588702111	0.474215604474126	up-regulated
BC005624	Ctrl.Saline-Ctrl.Cocaine	0.0006178823107032	-0.410376486309193	down-regulated
Parp8	Ctrl.Saline-Ctrl.Cocaine	0.000623513056865622	0.399761169117172	up-regulated
Setx	Ctrl.Saline-Ctrl.Cocaine	0.000632635877145938	0.26372872655315	up-regulated
C2cd5	Ctrl.Saline-Ctrl.Cocaine	0.000636425116743271	0.298986017271296	up-regulated
Pcgf5	Ctrl.Saline-Ctrl.Cocaine	0.00063849232389094	0.403257749520417	up-regulated
Fut8	Ctrl.Saline-Ctrl.Cocaine	0.00063849232389094	0.390783393069112	up-regulated
Phf3	Ctrl.Saline-Ctrl.Cocaine	0.00063849232389094	-0.229850370280561	down-regulated
Fam177a2	Ctrl.Saline-Ctrl.Cocaine	0.00063849232389094	-0.36199369153101	down-regulated
Cdk16	Ctrl.Saline-Ctrl.Cocaine	0.00063849232389094	-0.373794272293958	down-regulated
Atp11b	Ctrl.Saline-Ctrl.Cocaine	0.000638620179086914	0.383802288215433	up-regulated
Slc48a1	Ctrl.Saline-Ctrl.Cocaine	0.000638620179086914	-0.352924443601681	down-regulated
E330033B04Rik	Ctrl.Saline-Ctrl.Cocaine	0.000639780955302474	0.586875662994252	up-regulated
Rps15	Ctrl.Saline-Ctrl.Cocaine	0.000641441446181834	-0.322374900047502	down-regulated
Fsd1l	Ctrl.Saline-Ctrl.Cocaine	0.000643498539807844	0.54309679001565	up-regulated
Zrsr1	Ctrl.Saline-Ctrl.Cocaine	0.000643498539807844	-0.289225169601293	down-regulated
Emc4	Ctrl.Saline-Ctrl.Cocaine	0.000648603908505327	-0.295509640827783	down-regulated
Epn1	Ctrl.Saline-Ctrl.Cocaine	0.000650298233807943	-0.266061037126352	down-regulated
Nucks1	Ctrl.Saline-Ctrl.Cocaine	0.000650298233807943	0.300727973471178	up-regulated
Tacc2	Ctrl.Saline-Ctrl.Cocaine	0.000652679906509873	-0.240049996412948	down-regulated
Pqbp1	Ctrl.Saline-Ctrl.Cocaine	0.000652679906509873	-0.39167955736965	down-regulated
Rrp1	Ctrl.Saline-Ctrl.Cocaine	0.000657869337710483	-0.227162359961945	down-regulated
Mrpl20	Ctrl.Saline-Ctrl.Cocaine	0.000666039560324993	-0.378337188580702	down-regulated
Mrps5	Ctrl.Saline-Ctrl.Cocaine	0.000667888512506892	-0.389603358006555	down-regulated
Fndc5	Ctrl.Saline-Ctrl.Cocaine	0.000669327227048413	-0.430424744713453	down-regulated
Nol7	Ctrl.Saline-Ctrl.Cocaine	0.000671101170238375	-0.40735435370587	down-regulated
Got2	Ctrl.Saline-Ctrl.Cocaine	0.000671101170238375	-0.263074245126905	down-regulated
Dmwd	Ctrl.Saline-Ctrl.Cocaine	0.000676284192570072	-0.251178263137923	down-regulated
Safb2	Ctrl.Saline-Ctrl.Cocaine	0.000676284192570072	-0.437533708210905	down-regulated
Cep290	Ctrl.Saline-Ctrl.Cocaine	0.000676284192570072	0.27988921899042	up-regulated
Arpp19	Ctrl.Saline-Ctrl.Cocaine	0.000679372330562893	-0.65767292930562	down-regulated
Eno1	Ctrl.Saline-Ctrl.Cocaine	0.000679372330562893	-0.256469254717427	down-regulated
Fxr2	Ctrl.Saline-Ctrl.Cocaine	0.000680350600875446	-0.184625141450941	down-regulated
Snrpa	Ctrl.Saline-Ctrl.Cocaine	0.000680350600875446	-0.345774543611244	down-regulated
Gabpb2	Ctrl.Saline-Ctrl.Cocaine	0.000680350600875446	0.357885557272478	up-regulated
Hfe	Ctrl.Saline-Ctrl.Cocaine	0.000683191303773765	0.532759300732955	up-regulated
Gdf11	Ctrl.Saline-Ctrl.Cocaine	0.000683191303773765	-0.461538468591842	down-regulated
Lonrf2	Ctrl.Saline-Ctrl.Cocaine	0.000688429888346417	0.245872059042354	up-regulated
Atg9a	Ctrl.Saline-Ctrl.Cocaine	0.000689780071352132	-0.27486954190994	down-regulated
Dnajb11	Ctrl.Saline-Ctrl.Cocaine	0.000689780071352132	-0.309971077878051	down-regulated
Ndufa11	Ctrl.Saline-Ctrl.Cocaine	0.000690933422090926	-0.336166615889391	down-regulated
Cyb561	Ctrl.Saline-Ctrl.Cocaine	0.000694357507987336	0.442570873703499	up-regulated
Ankrd52	Ctrl.Saline-Ctrl.Cocaine	0.000697894173695462	-0.249763484584101	down-regulated
Tmeff1	Ctrl.Saline-Ctrl.Cocaine	0.00070081909409737	-0.258664788018264	down-regulated
2010315B03Rik	Ctrl.Saline-Ctrl.Cocaine	0.000703768223631285	0.559305868894001	up-regulated
Cct4	Ctrl.Saline-Ctrl.Cocaine	0.000703768223631285	0.226367186194961	up-regulated
Elavl3	Ctrl.Saline-Ctrl.Cocaine	0.000703768223631285	-0.283172689227297	down-regulated
Cilk1	Ctrl.Saline-Ctrl.Cocaine	0.000704899243920687	-0.353162308350996	down-regulated
Psmd7	Ctrl.Saline-Ctrl.Cocaine	0.000704899243920687	-0.262168673377039	down-regulated
Eif5	Ctrl.Saline-Ctrl.Cocaine	0.000708814663509282	0.2347939239604	up-regulated
Vamp4	Ctrl.Saline-Ctrl.Cocaine	0.000710807860562622	0.397059340370711	up-regulated
Iglon5	Ctrl.Saline-Ctrl.Cocaine	0.000713293547215167	-0.524933352623888	down-regulated
Arid1a	Ctrl.Saline-Ctrl.Cocaine	0.000720166513646601	-0.248455060183105	down-regulated
Slc45a1	Ctrl.Saline-Ctrl.Cocaine	0.000720679019877006	-0.268299260493048	down-regulated
Aldh18a1	Ctrl.Saline-Ctrl.Cocaine	0.000720679019877006	-0.332455860952706	down-regulated
Pura	Ctrl.Saline-Ctrl.Cocaine	0.000727646732506308	0.313824061262254	up-regulated
Prr14	Ctrl.Saline-Ctrl.Cocaine	0.0007297979880568	-0.421567526177888	down-regulated
Ddx3y	Ctrl.Saline-Ctrl.Cocaine	0.00073951944454077	0.317518065963103	up-regulated
Rpl35a	Ctrl.Saline-Ctrl.Cocaine	0.00073951944454077	0.262892777220141	up-regulated
Cactin	Ctrl.Saline-Ctrl.Cocaine	0.000741221693256643	-0.385192572954775	down-regulated
Zkscan2	Ctrl.Saline-Ctrl.Cocaine	0.000743230996855119	0.405729630536475	up-regulated
Wsb1	Ctrl.Saline-Ctrl.Cocaine	0.000743230996855119	0.412779035429966	up-regulated
Lamtor1	Ctrl.Saline-Ctrl.Cocaine	0.000743230996855119	-0.425393455460658	down-regulated
5330434G04Rik	Ctrl.Saline-Ctrl.Cocaine	0.000744693852042519	0.44530368148273	up-regulated
Sptbn2	Ctrl.Saline-Ctrl.Cocaine	0.000750065313842954	-0.339229988508087	down-regulated
Sez6l2	Ctrl.Saline-Ctrl.Cocaine	0.000750065313842954	-0.297510390576825	down-regulated
Snora5c	Ctrl.Saline-Ctrl.Cocaine	0.000754245859481972	-6.52403854029581	down-regulated
Sptbn4	Ctrl.Saline-Ctrl.Cocaine	0.000760835572811433	-0.350877870235527	down-regulated
Ctnnd2	Ctrl.Saline-Ctrl.Cocaine	0.000765547906959196	-0.256719680551914	down-regulated
Foxj2	Ctrl.Saline-Ctrl.Cocaine	0.000775500896936562	-0.278924723447563	down-regulated
Os9	Ctrl.Saline-Ctrl.Cocaine	0.000776389831555034	-0.283140178096144	down-regulated
Brca2	Ctrl.Saline-Ctrl.Cocaine	0.000779973984882078	0.534812141940307	up-regulated
Zswim9	Ctrl.Saline-Ctrl.Cocaine	0.000785043997801314	-0.347308986486494	down-regulated
Rpl11	Ctrl.Saline-Ctrl.Cocaine	0.00078702942586911	-0.277713492118856	down-regulated
Gimap8	Ctrl.Saline-Ctrl.Cocaine	0.000787695372517183	0.722507435903198	up-regulated
Trim23	Ctrl.Saline-Ctrl.Cocaine	0.000800177828519212	0.281836223635767	up-regulated
Tmem189	Ctrl.Saline-Ctrl.Cocaine	0.000804345398920376	-0.390206744488895	down-regulated
Zfp783	Ctrl.Saline-Ctrl.Cocaine	0.000813868475072345	0.537097102667444	up-regulated
Klhl9	Ctrl.Saline-Ctrl.Cocaine	0.000815187548941263	0.240616492251269	up-regulated
Slc25a44	Ctrl.Saline-Ctrl.Cocaine	0.000816044668139178	-0.241459555473204	down-regulated
Laptm4a	Ctrl.Saline-Ctrl.Cocaine	0.000820565855657248	0.262599190694197	up-regulated
Cep85l	Ctrl.Saline-Ctrl.Cocaine	0.000820565855657248	0.330784523415733	up-regulated
Gm2a	Ctrl.Saline-Ctrl.Cocaine	0.000820565855657248	-0.302722024580419	down-regulated
Apoe	Ctrl.Saline-Ctrl.Cocaine	0.000820565855657248	-0.315827878143701	down-regulated
Trp53inp2	Ctrl.Saline-Ctrl.Cocaine	0.000820865581679601	-0.403183208642495	down-regulated
Car4	Ctrl.Saline-Ctrl.Cocaine	0.000820865581679601	-0.568640240548966	down-regulated
Ccdc92	Ctrl.Saline-Ctrl.Cocaine	0.000820865581679601	-0.345989335217874	down-regulated
Csrnp3	Ctrl.Saline-Ctrl.Cocaine	0.000820865581679601	0.25838889246957	up-regulated
Ralgapa1	Ctrl.Saline-Ctrl.Cocaine	0.000820865581679601	0.192696034365595	up-regulated
Ccdc15	Ctrl.Saline-Ctrl.Cocaine	0.000820865581679601	0.564593700961552	up-regulated
Adam4	Ctrl.Saline-Ctrl.Cocaine	0.00082419991860866	1.24033717086497	up-regulated
Slc9a1	Ctrl.Saline-Ctrl.Cocaine	0.000827921548319268	-0.296821890153274	down-regulated
Vdac3	Ctrl.Saline-Ctrl.Cocaine	0.000831916902792501	0.266423125608946	up-regulated
Abt1	Ctrl.Saline-Ctrl.Cocaine	0.000835498298797179	0.417396770257764	up-regulated
Mrps12	Ctrl.Saline-Ctrl.Cocaine	0.000843924197950501	-0.308841323874971	down-regulated
Fmnl1	Ctrl.Saline-Ctrl.Cocaine	0.000848543455491605	-0.440064934967907	down-regulated
Erc1	Ctrl.Saline-Ctrl.Cocaine	0.000856167548179389	-0.290601500806343	down-regulated
Senp7	Ctrl.Saline-Ctrl.Cocaine	0.000877792030378213	0.356041378942206	up-regulated
Psmc1	Ctrl.Saline-Ctrl.Cocaine	0.000879894143329517	-0.284231186439898	down-regulated
Hnrnpul2	Ctrl.Saline-Ctrl.Cocaine	0.000879894143329517	-0.279142843665095	down-regulated
Ina	Ctrl.Saline-Ctrl.Cocaine	0.000879894143329517	-0.331800924493086	down-regulated
Mllt1	Ctrl.Saline-Ctrl.Cocaine	0.000884161479362128	-0.315063590082966	down-regulated
Rexo1	Ctrl.Saline-Ctrl.Cocaine	0.000884161479362128	-0.254869607518521	down-regulated
Pla2g6	Ctrl.Saline-Ctrl.Cocaine	0.000884161479362128	-0.447067796181627	down-regulated
Gm29679	Ctrl.Saline-Ctrl.Cocaine	0.000897249040826814	0.723842455071361	up-regulated
Naaladl1	Ctrl.Saline-Ctrl.Cocaine	0.000897249040826814	0.693749263243075	up-regulated
Smg5	Ctrl.Saline-Ctrl.Cocaine	0.000901357950164963	-0.272917902290292	down-regulated
Anapc1	Ctrl.Saline-Ctrl.Cocaine	0.000901357950164963	0.235733618959026	up-regulated
Ranbp2	Ctrl.Saline-Ctrl.Cocaine	0.000901357950164963	0.300685895047503	up-regulated
Setd1b	Ctrl.Saline-Ctrl.Cocaine	0.000903775460101886	-0.345430183067243	down-regulated
Ndufb6	Ctrl.Saline-Ctrl.Cocaine	0.000908846536840504	0.333475852334374	up-regulated
Fbxl16	Ctrl.Saline-Ctrl.Cocaine	0.000911260897262655	-0.408109472590102	down-regulated
Iws1	Ctrl.Saline-Ctrl.Cocaine	0.000911260897262655	0.254557523905172	up-regulated
Rpl23	Ctrl.Saline-Ctrl.Cocaine	0.000911260897262655	-0.312905921263809	down-regulated
Zmat2	Ctrl.Saline-Ctrl.Cocaine	0.000911951860217792	-0.216529875600908	down-regulated
Foxj3	Ctrl.Saline-Ctrl.Cocaine	0.000920968045835366	0.256800037016061	up-regulated
Rbm17	Ctrl.Saline-Ctrl.Cocaine	0.000921583551364766	-0.426034880624563	down-regulated
Dsel	Ctrl.Saline-Ctrl.Cocaine	0.000924759690828415	0.458779710644165	up-regulated
Cdc14b	Ctrl.Saline-Ctrl.Cocaine	0.000930308589582936	0.423163256508059	up-regulated
Klhl12	Ctrl.Saline-Ctrl.Cocaine	0.000935389034761984	0.355837493340624	up-regulated
Usp37	Ctrl.Saline-Ctrl.Cocaine	0.000935389034761984	0.253101992080841	up-regulated
Ube2m	Ctrl.Saline-Ctrl.Cocaine	0.000939750827544342	-0.213869570374379	down-regulated
Rusc2	Ctrl.Saline-Ctrl.Cocaine	0.000946177206392443	-0.254131736961844	down-regulated
Ppfia3	Ctrl.Saline-Ctrl.Cocaine	0.000948944661265884	-0.338480062987026	down-regulated
C330024D21Rik	Ctrl.Saline-Ctrl.Cocaine	0.000949722895731612	0.762352426663049	up-regulated
A430085M09Rik	Ctrl.Saline-Ctrl.Cocaine	0.000949771770320634	1.19286349314656	up-regulated
Srrm1	Ctrl.Saline-Ctrl.Cocaine	0.000949771770320634	-0.286916185980444	down-regulated
Brwd3	Ctrl.Saline-Ctrl.Cocaine	0.000953550069589089	0.524270961797652	up-regulated
Car7	Ctrl.Saline-Ctrl.Cocaine	0.00095541016257646	-0.768932800725799	down-regulated
Dcakd	Ctrl.Saline-Ctrl.Cocaine	0.000958715089614347	-0.489065294628145	down-regulated
2610024D14Rik	Ctrl.Saline-Ctrl.Cocaine	0.000965475597958763	1.08646837330979	up-regulated
Ascc3	Ctrl.Saline-Ctrl.Cocaine	0.000968537171392765	0.287842123218049	up-regulated
Cnot6	Ctrl.Saline-Ctrl.Cocaine	0.000987150357153766	0.366364874204952	up-regulated
Ndufa5	Ctrl.Saline-Ctrl.Cocaine	0.000987939826915603	-0.430623479621908	down-regulated
Parvb	Ctrl.Saline-Ctrl.Cocaine	0.000988978695981511	-0.315910806696968	down-regulated
Ikbkg	Ctrl.Saline-Ctrl.Cocaine	0.000988978695981511	0.248174746638451	up-regulated
Mobp	Ctrl.Saline-Ctrl.Cocaine	0.000991987207422473	-0.681936335272564	down-regulated
Scrt1	Ctrl.Saline-Ctrl.Cocaine	0.000991987207422473	-0.411431312849324	down-regulated
Suds3	Ctrl.Saline-Ctrl.Cocaine	0.000994759156502098	-0.274372671858349	down-regulated
Fkbp4	Ctrl.Saline-Ctrl.Cocaine	0.000994759156502098	-0.239114465973025	down-regulated
Hint1	Ctrl.Saline-Ctrl.Cocaine	0.000994759156502098	-0.243489184123358	down-regulated
Zfp445	Ctrl.Saline-Ctrl.Cocaine	0.000995011826371125	0.290821631110073	up-regulated
Slc38a9	Ctrl.Saline-Ctrl.Cocaine	0.00100016205971456	0.348884798923903	up-regulated
Larp7	Ctrl.Saline-Ctrl.Cocaine	0.00101353942261115	-0.480274476611952	down-regulated
Ldhb	Ctrl.Saline-Ctrl.Cocaine	0.00101785574341487	-0.273198379488614	down-regulated
Coq7	Ctrl.Saline-Ctrl.Cocaine	0.00101799948151004	-0.341752189059894	down-regulated
Ndufc1	Ctrl.Saline-Ctrl.Cocaine	0.00102145851505935	0.377203468916092	up-regulated
Ralgps2	Ctrl.Saline-Ctrl.Cocaine	0.00102145851505935	0.312887192750338	up-regulated
Phip	Ctrl.Saline-Ctrl.Cocaine	0.00102315401777441	0.296819127782454	up-regulated
Maoa	Ctrl.Saline-Ctrl.Cocaine	0.00102315401777441	0.336231451447793	up-regulated
Acad9	Ctrl.Saline-Ctrl.Cocaine	0.00102315401777441	0.308544910640086	up-regulated
Armc8	Ctrl.Saline-Ctrl.Cocaine	0.00103267671101647	0.249539667605368	up-regulated
Brwd1	Ctrl.Saline-Ctrl.Cocaine	0.00103848880485209	0.186937879127807	up-regulated
Praf2	Ctrl.Saline-Ctrl.Cocaine	0.00104350789622987	-0.375147294521519	down-regulated
Tyr	Ctrl.Saline-Ctrl.Cocaine	0.00104350789622987	0.574366930369594	up-regulated
Scyl1	Ctrl.Saline-Ctrl.Cocaine	0.00104595020439153	-0.279481985700516	down-regulated
Thoc2l	Ctrl.Saline-Ctrl.Cocaine	0.00104595020439153	0.362298302124295	up-regulated
Srcap	Ctrl.Saline-Ctrl.Cocaine	0.00105418026201477	-0.190648860296034	down-regulated
Luc7l3	Ctrl.Saline-Ctrl.Cocaine	0.00107766258046646	-0.313338816282068	down-regulated
Ubap2l	Ctrl.Saline-Ctrl.Cocaine	0.00108416726571796	-0.30939946645654	down-regulated
Fam217b	Ctrl.Saline-Ctrl.Cocaine	0.00108768939663203	-0.297144963515581	down-regulated
Ly6e	Ctrl.Saline-Ctrl.Cocaine	0.00108768939663203	-0.374127624277262	down-regulated
Slc25a36	Ctrl.Saline-Ctrl.Cocaine	0.00108768939663203	0.337483963090571	up-regulated
Wrn	Ctrl.Saline-Ctrl.Cocaine	0.00108768939663203	0.417792447132364	up-regulated
Tcf25	Ctrl.Saline-Ctrl.Cocaine	0.00108768939663203	-0.22264250861091	down-regulated
Phactr3	Ctrl.Saline-Ctrl.Cocaine	0.0010888141326028	-0.312615162460803	down-regulated
Atp5d	Ctrl.Saline-Ctrl.Cocaine	0.00109026778269373	-0.303331271585033	down-regulated
Cox8a	Ctrl.Saline-Ctrl.Cocaine	0.00109183083294587	-0.231982583011965	down-regulated
Mcmdc2	Ctrl.Saline-Ctrl.Cocaine	0.00109190907120167	0.472298171171849	up-regulated
Samd8	Ctrl.Saline-Ctrl.Cocaine	0.00109190907120167	0.267094521086594	up-regulated
Fam120c	Ctrl.Saline-Ctrl.Cocaine	0.00109507688923574	0.283263473483714	up-regulated
Gps2	Ctrl.Saline-Ctrl.Cocaine	0.00109598544169925	-0.543521284907844	down-regulated
LOC102632231	Ctrl.Saline-Ctrl.Cocaine	0.0011053533991459	0.73868848115943	up-regulated
E330020D12Rik	Ctrl.Saline-Ctrl.Cocaine	0.00110545209567503	0.668559154092034	up-regulated
Gm4787	Ctrl.Saline-Ctrl.Cocaine	0.00110545209567503	1.15426475893362	up-regulated
Scaf1	Ctrl.Saline-Ctrl.Cocaine	0.00110545209567503	-0.27229193759196	down-regulated
Bcl7a	Ctrl.Saline-Ctrl.Cocaine	0.00110545209567503	-0.244487849686842	down-regulated
Triqk	Ctrl.Saline-Ctrl.Cocaine	0.00110545209567503	0.592116629987204	up-regulated
Mageh1	Ctrl.Saline-Ctrl.Cocaine	0.00111028892436941	0.35154895019393	up-regulated
Rtf1	Ctrl.Saline-Ctrl.Cocaine	0.00112007504758066	-0.282421400149249	down-regulated
Ogt	Ctrl.Saline-Ctrl.Cocaine	0.00112007504758066	0.299346193991131	up-regulated
Mrpl46	Ctrl.Saline-Ctrl.Cocaine	0.00112039033506298	-0.4174196263157	down-regulated
Hcfc1	Ctrl.Saline-Ctrl.Cocaine	0.00112444445180449	-0.236012563768173	down-regulated
Pip5k1c	Ctrl.Saline-Ctrl.Cocaine	0.00112585925490953	-0.30218358369564	down-regulated
Nop53	Ctrl.Saline-Ctrl.Cocaine	0.00113760103913829	-0.436330476399782	down-regulated
Nfasc	Ctrl.Saline-Ctrl.Cocaine	0.00114008564212572	-0.390428423030984	down-regulated
Cntn6	Ctrl.Saline-Ctrl.Cocaine	0.00114940752129141	0.419466329954314	up-regulated
Uprt	Ctrl.Saline-Ctrl.Cocaine	0.00115476150806478	0.349793371350058	up-regulated
Ctif	Ctrl.Saline-Ctrl.Cocaine	0.00115476150806478	-0.310102160821505	down-regulated
Chuk	Ctrl.Saline-Ctrl.Cocaine	0.00115476150806478	0.314444531680244	up-regulated
Rnf126	Ctrl.Saline-Ctrl.Cocaine	0.0011579089157272	-0.343851183952631	down-regulated
Spc24	Ctrl.Saline-Ctrl.Cocaine	0.00116856296362692	0.589689236216384	up-regulated
Mzt1	Ctrl.Saline-Ctrl.Cocaine	0.00116856296362692	0.355237920021539	up-regulated
Tecr	Ctrl.Saline-Ctrl.Cocaine	0.00116856296362692	-0.425748774974362	down-regulated
Dnm1	Ctrl.Saline-Ctrl.Cocaine	0.00119765825690208	-0.25601500695541	down-regulated
Cntnap5c	Ctrl.Saline-Ctrl.Cocaine	0.00120489557042837	0.435257095493577	up-regulated
Klk14	Ctrl.Saline-Ctrl.Cocaine	0.00120489557042837	1.04415396050036	up-regulated
Rabac1	Ctrl.Saline-Ctrl.Cocaine	0.00120489557042837	0.25694052217035	up-regulated
Slc9a3r1	Ctrl.Saline-Ctrl.Cocaine	0.00120489557042837	-0.391739719470583	down-regulated
Mad1l1	Ctrl.Saline-Ctrl.Cocaine	0.00120489557042837	-0.472031954192876	down-regulated
Map3k10	Ctrl.Saline-Ctrl.Cocaine	0.00120652979640168	-0.29008110926891	down-regulated
Kat6a	Ctrl.Saline-Ctrl.Cocaine	0.00120652979640168	-0.207336805848843	down-regulated
Fam107a	Ctrl.Saline-Ctrl.Cocaine	0.00121084525081737	-0.339502126812054	down-regulated
Tmtc2	Ctrl.Saline-Ctrl.Cocaine	0.00121684634885936	0.334315903713325	up-regulated
Cand1	Ctrl.Saline-Ctrl.Cocaine	0.00121956513403982	0.18211022478026	up-regulated
Cdr1	Ctrl.Saline-Ctrl.Cocaine	0.00123003210776941	-1.53178559344159	down-regulated
Srsf4	Ctrl.Saline-Ctrl.Cocaine	0.00123003210776941	-0.359834501020092	down-regulated
Ptprj	Ctrl.Saline-Ctrl.Cocaine	0.00123133678096726	-0.352086641728343	down-regulated
Sptbn1	Ctrl.Saline-Ctrl.Cocaine	0.0012335526666023	-0.324673109149513	down-regulated
Ppp1cb	Ctrl.Saline-Ctrl.Cocaine	0.00123681324140448	0.249307289015402	up-regulated
Pde4dip	Ctrl.Saline-Ctrl.Cocaine	0.00124061887746622	-0.217666439940755	down-regulated
Dscam	Ctrl.Saline-Ctrl.Cocaine	0.001241643568039	-0.263537947652585	down-regulated
Cap1	Ctrl.Saline-Ctrl.Cocaine	0.001241643568039	-0.236863997755289	down-regulated
Sdcbp	Ctrl.Saline-Ctrl.Cocaine	0.00124197678907482	0.332421207859824	up-regulated
Rpl22l1	Ctrl.Saline-Ctrl.Cocaine	0.00124197678907482	0.437607216703406	up-regulated
Bora	Ctrl.Saline-Ctrl.Cocaine	0.00124430611377102	0.589297972860265	up-regulated
Adora1	Ctrl.Saline-Ctrl.Cocaine	0.00125544377390065	-0.353842619076453	down-regulated
1810055G02Rik	Ctrl.Saline-Ctrl.Cocaine	0.00126088981765466	-0.478991653653734	down-regulated
Map6d1	Ctrl.Saline-Ctrl.Cocaine	0.00126360204129428	-0.426309770287894	down-regulated
Grik2	Ctrl.Saline-Ctrl.Cocaine	0.00127312169737926	0.338297525142313	up-regulated
Pdcd5	Ctrl.Saline-Ctrl.Cocaine	0.00127312169737926	-0.358993514080449	down-regulated
Mrpl38	Ctrl.Saline-Ctrl.Cocaine	0.00127883198113024	-0.390624917065077	down-regulated
Ppcdc	Ctrl.Saline-Ctrl.Cocaine	0.00127893343548529	0.455257164156695	up-regulated
G730013B05Rik	Ctrl.Saline-Ctrl.Cocaine	0.00128378993344769	0.84427795341345	up-regulated
Rapgef6	Ctrl.Saline-Ctrl.Cocaine	0.00128626594834293	0.299131077780031	up-regulated
Ppia	Ctrl.Saline-Ctrl.Cocaine	0.0012868145746394	-0.289008120544766	down-regulated
Reep2	Ctrl.Saline-Ctrl.Cocaine	0.00129597808775786	-0.375556608897059	down-regulated
Pfn2	Ctrl.Saline-Ctrl.Cocaine	0.00129702823011794	0.188620678610713	up-regulated
Spry2	Ctrl.Saline-Ctrl.Cocaine	0.00129927802366041	-0.3969223068925	down-regulated
Clstn2	Ctrl.Saline-Ctrl.Cocaine	0.0013072809557926	-0.262378966612721	down-regulated
Rnf8	Ctrl.Saline-Ctrl.Cocaine	0.0013143343284351	-0.621998564168212	down-regulated
Luc7l	Ctrl.Saline-Ctrl.Cocaine	0.00131995012478773	0.251333094334953	up-regulated
Etl4	Ctrl.Saline-Ctrl.Cocaine	0.00132484050998095	-0.517176598135292	down-regulated
Dpp6	Ctrl.Saline-Ctrl.Cocaine	0.00132484050998095	-0.250010212516944	down-regulated
Ilrun	Ctrl.Saline-Ctrl.Cocaine	0.00132484050998095	-0.249701298726403	down-regulated
Brinp2	Ctrl.Saline-Ctrl.Cocaine	0.00132484050998095	-0.345836538528679	down-regulated
Cdc73	Ctrl.Saline-Ctrl.Cocaine	0.00132672287394252	0.31120668671274	up-regulated
Fundc2	Ctrl.Saline-Ctrl.Cocaine	0.00133015062775947	0.458543756784805	up-regulated
Ptms	Ctrl.Saline-Ctrl.Cocaine	0.00133015062775947	-0.338529509316416	down-regulated
Arsb	Ctrl.Saline-Ctrl.Cocaine	0.00134731110343047	-0.247097967983994	down-regulated
Vps13c	Ctrl.Saline-Ctrl.Cocaine	0.00134808799620999	0.230071875048131	up-regulated
Nexmif	Ctrl.Saline-Ctrl.Cocaine	0.00136168024254076	0.347002054440151	up-regulated
Kctd17	Ctrl.Saline-Ctrl.Cocaine	0.00136202733713306	-0.348412617344849	down-regulated
Zbtb7a	Ctrl.Saline-Ctrl.Cocaine	0.00136929371181971	-0.20485161173931	down-regulated
Vps72	Ctrl.Saline-Ctrl.Cocaine	0.00137705200088759	-0.401666945546392	down-regulated
Mysm1	Ctrl.Saline-Ctrl.Cocaine	0.00138479955494968	0.379930884340554	up-regulated
Appl1	Ctrl.Saline-Ctrl.Cocaine	0.00139057773588903	0.256972882496757	up-regulated
Hipk2	Ctrl.Saline-Ctrl.Cocaine	0.00139207410884228	-0.49275348520231	down-regulated
Rab11fip4	Ctrl.Saline-Ctrl.Cocaine	0.00139207410884228	-0.28359640870921	down-regulated
Rac2	Ctrl.Saline-Ctrl.Cocaine	0.00139301828497653	0.743532262615057	up-regulated
Snph	Ctrl.Saline-Ctrl.Cocaine	0.00143289000372501	-0.281089435512034	down-regulated
Mia3	Ctrl.Saline-Ctrl.Cocaine	0.00143543436442847	-0.242676296530494	down-regulated
A430046D13Rik	Ctrl.Saline-Ctrl.Cocaine	0.00143582079979332	0.423214965253473	up-regulated
Zbtb38	Ctrl.Saline-Ctrl.Cocaine	0.00143582079979332	-0.334533480642799	down-regulated
Coa5	Ctrl.Saline-Ctrl.Cocaine	0.00143582079979332	0.253405970611927	up-regulated
Depdc5	Ctrl.Saline-Ctrl.Cocaine	0.00143833183453998	-0.242168534931576	down-regulated
Tbc1d32	Ctrl.Saline-Ctrl.Cocaine	0.00143878200315233	0.42428862813611	up-regulated
Cd84	Ctrl.Saline-Ctrl.Cocaine	0.00144064344203293	0.824145859820138	up-regulated
Gm10845	Ctrl.Saline-Ctrl.Cocaine	0.00145445886222852	0.348787902292217	up-regulated
Gm2004	Ctrl.Saline-Ctrl.Cocaine	0.00146275432115585	0.574266812945945	up-regulated
Htatsf1	Ctrl.Saline-Ctrl.Cocaine	0.00147578796645139	-0.233785337812593	down-regulated
Otud7a	Ctrl.Saline-Ctrl.Cocaine	0.00147991365678295	-0.367979864782083	down-regulated
Fabp3	Ctrl.Saline-Ctrl.Cocaine	0.00148854503739646	-0.376814921908914	down-regulated
Zfp433	Ctrl.Saline-Ctrl.Cocaine	0.00149165105977152	1.2749372579266	up-regulated
Noct	Ctrl.Saline-Ctrl.Cocaine	0.00149165105977152	-0.298983751172072	down-regulated
Gm16702	Ctrl.Saline-Ctrl.Cocaine	0.00149339804877663	0.471089428270417	up-regulated
Fyn	Ctrl.Saline-Ctrl.Cocaine	0.00149339804877663	-0.308621772026066	down-regulated
Auts2	Ctrl.Saline-Ctrl.Cocaine	0.00149674238240019	-0.344634835719742	down-regulated
Tagln3	Ctrl.Saline-Ctrl.Cocaine	0.00150924404261099	-0.251985309770554	down-regulated
Gabrg1	Ctrl.Saline-Ctrl.Cocaine	0.00152112612521245	0.556066939678003	up-regulated
Dcun1d5	Ctrl.Saline-Ctrl.Cocaine	0.00154425441487966	0.249917319276983	up-regulated
Glt8d1	Ctrl.Saline-Ctrl.Cocaine	0.00154576621351253	0.464986184384252	up-regulated
Spata2l	Ctrl.Saline-Ctrl.Cocaine	0.00155526281967116	-0.561560095748414	down-regulated
Gnao1	Ctrl.Saline-Ctrl.Cocaine	0.00156355398347905	-0.210422044997008	down-regulated
Dusp6	Ctrl.Saline-Ctrl.Cocaine	0.00156355398347905	-0.373990953225257	down-regulated
Rps21	Ctrl.Saline-Ctrl.Cocaine	0.00156582906341024	-0.260972147489333	down-regulated
Rplp2	Ctrl.Saline-Ctrl.Cocaine	0.00158482316048239	0.258303288405182	up-regulated
Katnal2	Ctrl.Saline-Ctrl.Cocaine	0.00158482316048239	0.687149910992746	up-regulated
Supt6	Ctrl.Saline-Ctrl.Cocaine	0.00158559843487088	-0.207490258479964	down-regulated
Cfl1	Ctrl.Saline-Ctrl.Cocaine	0.00158954732920241	-0.23784763543093	down-regulated
Natd1	Ctrl.Saline-Ctrl.Cocaine	0.00159743291970368	-0.392008905120703	down-regulated
Rnmt	Ctrl.Saline-Ctrl.Cocaine	0.00159743291970368	0.24621111364926	up-regulated
Nsun6	Ctrl.Saline-Ctrl.Cocaine	0.00159743291970368	0.57413287212899	up-regulated
Ndufaf2	Ctrl.Saline-Ctrl.Cocaine	0.00160069113254281	-0.734618739290508	down-regulated
Gpr174	Ctrl.Saline-Ctrl.Cocaine	0.00160253747195292	-1.62124482897606	down-regulated
Xiap	Ctrl.Saline-Ctrl.Cocaine	0.00160782594579342	0.283955617889683	up-regulated
Wdr33	Ctrl.Saline-Ctrl.Cocaine	0.00160782594579342	0.29885101608528	up-regulated
Scel	Ctrl.Saline-Ctrl.Cocaine	0.00160782594579342	-0.812344317697602	down-regulated
Shank3	Ctrl.Saline-Ctrl.Cocaine	0.00160961534953296	-0.502365096205164	down-regulated
Slc25a4	Ctrl.Saline-Ctrl.Cocaine	0.00160961534953296	-0.203692191987422	down-regulated
Atad2	Ctrl.Saline-Ctrl.Cocaine	0.00160961534953296	0.509920528315318	up-regulated
Zfp142	Ctrl.Saline-Ctrl.Cocaine	0.00161060646642729	-0.304268741371409	down-regulated
Jup	Ctrl.Saline-Ctrl.Cocaine	0.0016170087423032	-0.319184580367748	down-regulated
Mrgpra6	Ctrl.Saline-Ctrl.Cocaine	0.00161756590434495	0.508705340448669	up-regulated
Mga	Ctrl.Saline-Ctrl.Cocaine	0.00162087728840576	0.250566473606353	up-regulated
Hnrnpm	Ctrl.Saline-Ctrl.Cocaine	0.00162087728840576	-0.20663795301392	down-regulated
Tpp1	Ctrl.Saline-Ctrl.Cocaine	0.00162087728840576	-0.244202425563358	down-regulated
Rtf2	Ctrl.Saline-Ctrl.Cocaine	0.00162413285594555	-0.240823385513385	down-regulated
Lrrc59	Ctrl.Saline-Ctrl.Cocaine	0.00164475743172299	-0.265652667948617	down-regulated
Taf3	Ctrl.Saline-Ctrl.Cocaine	0.00165337196355669	-0.243958541784806	down-regulated
Epb41l2	Ctrl.Saline-Ctrl.Cocaine	0.00165432493455996	-0.293491972148987	down-regulated
Zfp9	Ctrl.Saline-Ctrl.Cocaine	0.0016570402203482	0.30616747810209	up-regulated
Ssr3	Ctrl.Saline-Ctrl.Cocaine	0.0016570402203482	0.255442486300817	up-regulated
Bin1	Ctrl.Saline-Ctrl.Cocaine	0.00165734976971478	-0.261551951089727	down-regulated
Kcnj9	Ctrl.Saline-Ctrl.Cocaine	0.00165734976971478	-0.378535604491701	down-regulated
Npas2	Ctrl.Saline-Ctrl.Cocaine	0.00167790468926043	-0.396539642041815	down-regulated
H2-DMb2	Ctrl.Saline-Ctrl.Cocaine	0.00168013453664076	0.797896476990761	up-regulated
Hdlbp	Ctrl.Saline-Ctrl.Cocaine	0.00168248564639455	-0.263149595014442	down-regulated
Bag1	Ctrl.Saline-Ctrl.Cocaine	0.00168472063834403	-0.292475974926417	down-regulated
Ankrd13b	Ctrl.Saline-Ctrl.Cocaine	0.00169725530947509	-0.280668131202805	down-regulated
Rnf40	Ctrl.Saline-Ctrl.Cocaine	0.00169725530947509	-0.243113970786808	down-regulated
Trio	Ctrl.Saline-Ctrl.Cocaine	0.00170461886207891	-0.25500779488479	down-regulated
Rpl4	Ctrl.Saline-Ctrl.Cocaine	0.00171037249905345	-0.203627061085809	down-regulated
Wbp2	Ctrl.Saline-Ctrl.Cocaine	0.00172096746881108	-0.253694923014534	down-regulated
F630040K05Rik	Ctrl.Saline-Ctrl.Cocaine	0.00172411818215694	0.563125629784417	up-regulated
Tmx3	Ctrl.Saline-Ctrl.Cocaine	0.00172411818215694	0.300655821927214	up-regulated
Rgs16	Ctrl.Saline-Ctrl.Cocaine	0.00172411818215694	-0.570008792280321	down-regulated
Gck	Ctrl.Saline-Ctrl.Cocaine	0.00172411818215694	1.50495477084296	up-regulated
Sez6l	Ctrl.Saline-Ctrl.Cocaine	0.00173287585957734	-0.300312134413353	down-regulated
Kantr	Ctrl.Saline-Ctrl.Cocaine	0.00174060075272014	0.488579819817284	up-regulated
Adam23	Ctrl.Saline-Ctrl.Cocaine	0.00174062295755892	-0.359260375382578	down-regulated
Hnrnpu	Ctrl.Saline-Ctrl.Cocaine	0.0017407199020806	-0.183470717616141	down-regulated
Lynx1	Ctrl.Saline-Ctrl.Cocaine	0.0017407199020806	-0.409458781384066	down-regulated
Tbc1d23	Ctrl.Saline-Ctrl.Cocaine	0.00174439262411063	0.289731615385726	up-regulated
Rbm25	Ctrl.Saline-Ctrl.Cocaine	0.00174476495484704	-0.300808113261395	down-regulated
Zc3h12c	Ctrl.Saline-Ctrl.Cocaine	0.0017471116998464	0.354839374366207	up-regulated
Nsfl1c	Ctrl.Saline-Ctrl.Cocaine	0.0017471116998464	-0.22756469883991	down-regulated
Ppp1r13b	Ctrl.Saline-Ctrl.Cocaine	0.00175558354781086	-0.262046967947242	down-regulated
Pfdn2	Ctrl.Saline-Ctrl.Cocaine	0.00175743854281361	-0.324649984559647	down-regulated
Zfp384	Ctrl.Saline-Ctrl.Cocaine	0.00175869955574859	-0.402789028453422	down-regulated
Synpo2	Ctrl.Saline-Ctrl.Cocaine	0.00175869955574859	-0.518459579996095	down-regulated
Lrrc58	Ctrl.Saline-Ctrl.Cocaine	0.00175869955574859	0.20602609436363	up-regulated
Narf	Ctrl.Saline-Ctrl.Cocaine	0.00175869955574859	-0.212428083957801	down-regulated
Myo18a	Ctrl.Saline-Ctrl.Cocaine	0.00175869955574859	-0.241617635115028	down-regulated
Scrn1	Ctrl.Saline-Ctrl.Cocaine	0.00175869955574859	-0.215180003891019	down-regulated
Hras	Ctrl.Saline-Ctrl.Cocaine	0.00176226366891597	-0.28666360603513	down-regulated
Dcaf10	Ctrl.Saline-Ctrl.Cocaine	0.00176226366891597	0.297162243519717	up-regulated
Epha5	Ctrl.Saline-Ctrl.Cocaine	0.00177262468013267	0.416106224640753	up-regulated
Gm29683	Ctrl.Saline-Ctrl.Cocaine	0.00178104231008851	0.476727835629725	up-regulated
Gm29968	Ctrl.Saline-Ctrl.Cocaine	0.00178139608301155	0.644214573595733	up-regulated
Lrrn2	Ctrl.Saline-Ctrl.Cocaine	0.00178139608301155	-0.412687865193773	down-regulated
Zcchc18	Ctrl.Saline-Ctrl.Cocaine	0.00178139608301155	0.194336680857246	up-regulated
Akap12	Ctrl.Saline-Ctrl.Cocaine	0.00178139608301155	-0.348588589318205	down-regulated
Baz1b	Ctrl.Saline-Ctrl.Cocaine	0.00178139608301155	-0.178069852628927	down-regulated
Sparcl1	Ctrl.Saline-Ctrl.Cocaine	0.00179372131980896	-0.306273950775617	down-regulated
Abca5	Ctrl.Saline-Ctrl.Cocaine	0.00179592355988823	0.397018240004489	up-regulated
Adgrb1	Ctrl.Saline-Ctrl.Cocaine	0.00179592355988823	-0.326736415555844	down-regulated
Slc39a3	Ctrl.Saline-Ctrl.Cocaine	0.00181097313620655	-0.246955133947278	down-regulated
Atp1a2	Ctrl.Saline-Ctrl.Cocaine	0.00181261834674113	-0.252627011139676	down-regulated
Pigm	Ctrl.Saline-Ctrl.Cocaine	0.00181427304159657	0.360546617382641	up-regulated
Ppp1r9b	Ctrl.Saline-Ctrl.Cocaine	0.00181994748170836	-0.304541473549168	down-regulated
Mest	Ctrl.Saline-Ctrl.Cocaine	0.00181994748170836	0.384220835827884	up-regulated
2610044O15Rik8	Ctrl.Saline-Ctrl.Cocaine	0.00182098172031421	0.507914188962369	up-regulated
Prkdc	Ctrl.Saline-Ctrl.Cocaine	0.00182349208041812	0.333726824718153	up-regulated
Rpl41	Ctrl.Saline-Ctrl.Cocaine	0.00182379354470631	0.356233739199152	up-regulated
Golim4	Ctrl.Saline-Ctrl.Cocaine	0.00184028567663661	-0.469499877367906	down-regulated
Atp5j	Ctrl.Saline-Ctrl.Cocaine	0.00184452245764815	-0.291140103479113	down-regulated
Dym	Ctrl.Saline-Ctrl.Cocaine	0.00184452245764815	-0.2798362274693	down-regulated
Bcas1	Ctrl.Saline-Ctrl.Cocaine	0.00184565265362771	-0.562781999259679	down-regulated
Zfx	Ctrl.Saline-Ctrl.Cocaine	0.00184565265362771	0.414030547162655	up-regulated
Gipc1	Ctrl.Saline-Ctrl.Cocaine	0.00184565265362771	-0.306416563113538	down-regulated
Hs6st1	Ctrl.Saline-Ctrl.Cocaine	0.00184575863219001	-0.343467211355084	down-regulated
Rrm2b	Ctrl.Saline-Ctrl.Cocaine	0.00185372144581597	0.294230550801366	up-regulated
Ttc9	Ctrl.Saline-Ctrl.Cocaine	0.00185372144581597	-0.238509009310039	down-regulated
Tmem63b	Ctrl.Saline-Ctrl.Cocaine	0.0018675883961681	-0.216224532562405	down-regulated
Dctn2	Ctrl.Saline-Ctrl.Cocaine	0.00187627717822904	-0.279113650394422	down-regulated
Atf4	Ctrl.Saline-Ctrl.Cocaine	0.00189036043947248	-0.275644561684252	down-regulated
Pdss1	Ctrl.Saline-Ctrl.Cocaine	0.00189482572305491	0.518252026654824	up-regulated
Srsf11	Ctrl.Saline-Ctrl.Cocaine	0.00189535451862051	-0.460293786182754	down-regulated
Grk1	Ctrl.Saline-Ctrl.Cocaine	0.00189535451862051	0.618427815048065	up-regulated
Calcoco1	Ctrl.Saline-Ctrl.Cocaine	0.00189535451862051	-0.274334665734087	down-regulated
Wdr17	Ctrl.Saline-Ctrl.Cocaine	0.00189691120134841	0.333171641669834	up-regulated
Usp14	Ctrl.Saline-Ctrl.Cocaine	0.0018983339150284	0.227854875480111	up-regulated
Phf23	Ctrl.Saline-Ctrl.Cocaine	0.00190589926363923	-0.270789055948974	down-regulated
Mbtd1	Ctrl.Saline-Ctrl.Cocaine	0.00190729831862278	0.29096852094799	up-regulated
Zcchc7	Ctrl.Saline-Ctrl.Cocaine	0.00191019460425408	0.345886560493998	up-regulated
Cfap47	Ctrl.Saline-Ctrl.Cocaine	0.00191929386337974	0.795704750743588	up-regulated
Cadm1	Ctrl.Saline-Ctrl.Cocaine	0.00191929386337974	0.413146197555403	up-regulated
Strbp	Ctrl.Saline-Ctrl.Cocaine	0.00192079133960146	0.78802914464164	up-regulated
Gpatch4	Ctrl.Saline-Ctrl.Cocaine	0.00192244915401217	-0.650918019183355	down-regulated
Hnrnpr	Ctrl.Saline-Ctrl.Cocaine	0.00193253801711589	0.241064637507677	up-regulated
Sars	Ctrl.Saline-Ctrl.Cocaine	0.00193690131091459	-0.183999938518153	down-regulated
Sptan1	Ctrl.Saline-Ctrl.Cocaine	0.00193727608853484	-0.229372826834537	down-regulated
Hars	Ctrl.Saline-Ctrl.Cocaine	0.00193790785389025	-0.283049417160831	down-regulated
Tm4sf1	Ctrl.Saline-Ctrl.Cocaine	0.00193790785389025	0.887469065119195	up-regulated
Atad1	Ctrl.Saline-Ctrl.Cocaine	0.00193988912254622	0.254259360066987	up-regulated
Ccdc28a	Ctrl.Saline-Ctrl.Cocaine	0.00194525797287616	0.355468839074367	up-regulated
H1f10	Ctrl.Saline-Ctrl.Cocaine	0.00194525797287616	-0.555274117153847	down-regulated
Dlgap3	Ctrl.Saline-Ctrl.Cocaine	0.00194525797287616	-0.440171327696676	down-regulated
Snx10	Ctrl.Saline-Ctrl.Cocaine	0.00194953849162541	0.338071247283556	up-regulated
Gna13	Ctrl.Saline-Ctrl.Cocaine	0.00194953849162541	0.293178266105549	up-regulated
Fus	Ctrl.Saline-Ctrl.Cocaine	0.00194953849162541	-0.240677296650376	down-regulated
Ngf	Ctrl.Saline-Ctrl.Cocaine	0.0019518649583223	-0.908218919487771	down-regulated
Slf1	Ctrl.Saline-Ctrl.Cocaine	0.00196165705593158	0.40328367565192	up-regulated
Xrn1	Ctrl.Saline-Ctrl.Cocaine	0.00197200199550883	0.320751714956811	up-regulated
Ptbp2	Ctrl.Saline-Ctrl.Cocaine	0.00197529142937457	0.251361455238042	up-regulated
Ppfia1	Ctrl.Saline-Ctrl.Cocaine	0.00197643828066056	-0.234356320414627	down-regulated
Psg16	Ctrl.Saline-Ctrl.Cocaine	0.00197850063299835	0.258553654161634	up-regulated
Mapk1ip1l	Ctrl.Saline-Ctrl.Cocaine	0.00197850063299835	0.28431273825531	up-regulated
Pde4a	Ctrl.Saline-Ctrl.Cocaine	0.00198064830644359	-0.273158235502363	down-regulated
Tk2	Ctrl.Saline-Ctrl.Cocaine	0.0019905401052033	0.279368377531698	up-regulated
Tceal6	Ctrl.Saline-Ctrl.Cocaine	0.00199215916524617	-0.286537108881205	down-regulated
Ndufb4c	Ctrl.Saline-Ctrl.Cocaine	0.00200887699745407	1.01435134390703	up-regulated
Pfkp	Ctrl.Saline-Ctrl.Cocaine	0.00200972205114805	-0.237252672956092	down-regulated
Smad5	Ctrl.Saline-Ctrl.Cocaine	0.00201964771090787	0.262316452980284	up-regulated
Ssb	Ctrl.Saline-Ctrl.Cocaine	0.00202227508998674	-0.276585766992909	down-regulated
Snora68	Ctrl.Saline-Ctrl.Cocaine	0.00203081246480251	-2.3659155993798	down-regulated
Septin5	Ctrl.Saline-Ctrl.Cocaine	0.00203081246480251	-0.355375298795179	down-regulated
2610001J05Rik	Ctrl.Saline-Ctrl.Cocaine	0.00204006888924544	0.333299965261381	up-regulated
Myh7b	Ctrl.Saline-Ctrl.Cocaine	0.00204006888924544	-0.616399580094213	down-regulated
Tcof1	Ctrl.Saline-Ctrl.Cocaine	0.00204456012878578	-0.411455468416357	down-regulated
Shisa6	Ctrl.Saline-Ctrl.Cocaine	0.00204651498205894	-0.555722384652906	down-regulated
Atp13a2	Ctrl.Saline-Ctrl.Cocaine	0.00204867490545619	-0.205208237682712	down-regulated
Kctd3	Ctrl.Saline-Ctrl.Cocaine	0.00205287162672907	-0.266662437380626	down-regulated
Agbl3	Ctrl.Saline-Ctrl.Cocaine	0.00205287162672907	0.521656250112278	up-regulated
Kdm6a	Ctrl.Saline-Ctrl.Cocaine	0.00205287162672907	0.319097960580055	up-regulated
Hcn2	Ctrl.Saline-Ctrl.Cocaine	0.00205415264203521	-0.400374584208809	down-regulated
Tmem168	Ctrl.Saline-Ctrl.Cocaine	0.00206427945536542	0.336324524048894	up-regulated
Ndufs8	Ctrl.Saline-Ctrl.Cocaine	0.00208133652169797	-0.280047003566417	down-regulated
Cpne3	Ctrl.Saline-Ctrl.Cocaine	0.00208133652169797	0.312111802528806	up-regulated
Nabp2	Ctrl.Saline-Ctrl.Cocaine	0.0020854231155578	-0.352330248604208	down-regulated
Actr3	Ctrl.Saline-Ctrl.Cocaine	0.0020903008934093	0.214907893812813	up-regulated
Zfp937	Ctrl.Saline-Ctrl.Cocaine	0.00212150709367314	0.378085316000455	up-regulated
Klhl11	Ctrl.Saline-Ctrl.Cocaine	0.00212346628838236	0.207902540547002	up-regulated
Sirpa	Ctrl.Saline-Ctrl.Cocaine	0.00213330398422586	-0.188244351179128	down-regulated
Eml5	Ctrl.Saline-Ctrl.Cocaine	0.00213534241959623	0.440772555460816	up-regulated
Dtnbp1	Ctrl.Saline-Ctrl.Cocaine	0.00214073982558977	-0.426922385717971	down-regulated
Zc3h7b	Ctrl.Saline-Ctrl.Cocaine	0.00214651618624439	-0.211183607238191	down-regulated
Tomm20	Ctrl.Saline-Ctrl.Cocaine	0.0021588112053826	0.198853513583388	up-regulated
Iqschfp	Ctrl.Saline-Ctrl.Cocaine	0.0021594081556205	-0.937080423935681	down-regulated
Ddx23	Ctrl.Saline-Ctrl.Cocaine	0.00216267512598561	-0.295866802921307	down-regulated
Carf	Ctrl.Saline-Ctrl.Cocaine	0.00216303914805422	0.355160907852	up-regulated
Ercc6l2	Ctrl.Saline-Ctrl.Cocaine	0.00216449418393257	0.427027445613813	up-regulated
Marchf6	Ctrl.Saline-Ctrl.Cocaine	0.00218957943676752	0.193673493308776	up-regulated
C1d	Ctrl.Saline-Ctrl.Cocaine	0.0022084911392036	0.344921270246148	up-regulated
Osbpl2	Ctrl.Saline-Ctrl.Cocaine	0.0022084911392036	-0.245665678544755	down-regulated
Cdc34	Ctrl.Saline-Ctrl.Cocaine	0.00222026294866412	-0.348560363098569	down-regulated
N4bp2l2	Ctrl.Saline-Ctrl.Cocaine	0.00222655000310094	0.262874281158388	up-regulated
Prrt3	Ctrl.Saline-Ctrl.Cocaine	0.00222705424285853	-0.369829619384283	down-regulated
Gpr162	Ctrl.Saline-Ctrl.Cocaine	0.00222705424285853	-0.189163017174341	down-regulated
Cct5	Ctrl.Saline-Ctrl.Cocaine	0.00223018609553546	-0.210188170309793	down-regulated
Trpc5	Ctrl.Saline-Ctrl.Cocaine	0.00223218213547274	0.536725722092281	up-regulated
Cdh11	Ctrl.Saline-Ctrl.Cocaine	0.00223450455252881	-0.2465223190398	down-regulated
Nol4l	Ctrl.Saline-Ctrl.Cocaine	0.00223508013324642	-0.311227926271014	down-regulated
Atat1	Ctrl.Saline-Ctrl.Cocaine	0.00223508013324642	-0.327461469174529	down-regulated
Dnajc10	Ctrl.Saline-Ctrl.Cocaine	0.00223508013324642	0.214943731407878	up-regulated
H2aw	Ctrl.Saline-Ctrl.Cocaine	0.00223508013324642	0.24718669157494	up-regulated
Bcl9l	Ctrl.Saline-Ctrl.Cocaine	0.00225376065373848	-0.260218616186478	down-regulated
Mbp	Ctrl.Saline-Ctrl.Cocaine	0.00227050982178607	-0.525363828324688	down-regulated
Insig2	Ctrl.Saline-Ctrl.Cocaine	0.00227050982178607	0.271905468768603	up-regulated
Ripor1	Ctrl.Saline-Ctrl.Cocaine	0.00227050982178607	-0.271529374692346	down-regulated
Marchf7	Ctrl.Saline-Ctrl.Cocaine	0.00227050982178607	0.285640224056294	up-regulated
Maob	Ctrl.Saline-Ctrl.Cocaine	0.00227050982178607	0.70029072931224	up-regulated
Efhd2	Ctrl.Saline-Ctrl.Cocaine	0.0022741666257073	-0.270607093838535	down-regulated
Prrc2c	Ctrl.Saline-Ctrl.Cocaine	0.00227576009939698	-0.224258224583183	down-regulated
Stx4a	Ctrl.Saline-Ctrl.Cocaine	0.00227651452693934	-0.416450695438138	down-regulated
Ubac1	Ctrl.Saline-Ctrl.Cocaine	0.00227651452693934	-0.305969151979115	down-regulated
Zfp113	Ctrl.Saline-Ctrl.Cocaine	0.00229588260895102	0.412517425899591	up-regulated
Rph3a	Ctrl.Saline-Ctrl.Cocaine	0.00229705618559509	-0.349463573560378	down-regulated
Cbx5	Ctrl.Saline-Ctrl.Cocaine	0.00229705618559509	0.232204232216024	up-regulated
Rnf10	Ctrl.Saline-Ctrl.Cocaine	0.00231129370421794	-0.186243866818383	down-regulated
Elmo1	Ctrl.Saline-Ctrl.Cocaine	0.00231240455962191	-0.391682250321544	down-regulated
Uba6	Ctrl.Saline-Ctrl.Cocaine	0.00231363967666625	0.26005250524492	up-regulated
Rmrp	Ctrl.Saline-Ctrl.Cocaine	0.00231716597966966	-0.463033054345662	down-regulated
Kcns2	Ctrl.Saline-Ctrl.Cocaine	0.00231716597966966	0.386662275921215	up-regulated
Sec31a	Ctrl.Saline-Ctrl.Cocaine	0.00231835474064063	-0.2212527248084	down-regulated
Jdp2	Ctrl.Saline-Ctrl.Cocaine	0.0023185143718176	-0.382462468337671	down-regulated
Brinp1	Ctrl.Saline-Ctrl.Cocaine	0.0023185143718176	-0.262850481515787	down-regulated
Relch	Ctrl.Saline-Ctrl.Cocaine	0.0023185143718176	0.267837759653262	up-regulated
Leng1	Ctrl.Saline-Ctrl.Cocaine	0.00232239095875512	-0.526163342733252	down-regulated
Adap1	Ctrl.Saline-Ctrl.Cocaine	0.00233629398913112	-0.263614861586122	down-regulated
Gtdc1	Ctrl.Saline-Ctrl.Cocaine	0.00234154174041567	0.244154192989237	up-regulated
Vps13a	Ctrl.Saline-Ctrl.Cocaine	0.00234154174041567	0.394793658428007	up-regulated
Osbpl5	Ctrl.Saline-Ctrl.Cocaine	0.00236501788202814	-0.302764473426784	down-regulated
Ppp2r2c	Ctrl.Saline-Ctrl.Cocaine	0.00237086825008256	-0.216638902486919	down-regulated
Zfp608	Ctrl.Saline-Ctrl.Cocaine	0.00237454920900814	-0.320911784801575	down-regulated
4930431F12Rik	Ctrl.Saline-Ctrl.Cocaine	0.00237985318032168	0.765592334118036	up-regulated
4930594M22Rik	Ctrl.Saline-Ctrl.Cocaine	0.00239123034817278	1.81529382304412	up-regulated
Dmxl2	Ctrl.Saline-Ctrl.Cocaine	0.00239123034817278	0.18944066683909	up-regulated
Slc9a3r2	Ctrl.Saline-Ctrl.Cocaine	0.00239864985215979	-0.402875151473831	down-regulated
Brip1	Ctrl.Saline-Ctrl.Cocaine	0.00241177426585173	0.534710795181275	up-regulated
Zfp523	Ctrl.Saline-Ctrl.Cocaine	0.00241601741603874	-0.25118823883574	down-regulated
Bnc2	Ctrl.Saline-Ctrl.Cocaine	0.00241601741603874	-0.623946308122253	down-regulated
Tmem241	Ctrl.Saline-Ctrl.Cocaine	0.002425826436826	0.467796703159151	up-regulated
Mast2	Ctrl.Saline-Ctrl.Cocaine	0.002425826436826	-0.214975349088285	down-regulated
Eef2	Ctrl.Saline-Ctrl.Cocaine	0.002425826436826	-0.19788243489459	down-regulated
Plekha6	Ctrl.Saline-Ctrl.Cocaine	0.00243923192020099	-0.218915064173924	down-regulated
Ces2b	Ctrl.Saline-Ctrl.Cocaine	0.00244439689652315	0.637807378427571	up-regulated
Dynlt1a	Ctrl.Saline-Ctrl.Cocaine	0.00244439689652315	0.623522000653888	up-regulated
Tpgs1	Ctrl.Saline-Ctrl.Cocaine	0.00245786840628947	-0.324157715025148	down-regulated
Hgs	Ctrl.Saline-Ctrl.Cocaine	0.00245786840628947	-0.304118506169518	down-regulated
1810037I17Rik	Ctrl.Saline-Ctrl.Cocaine	0.00245786840628947	0.292967448489429	up-regulated
Grk2	Ctrl.Saline-Ctrl.Cocaine	0.00246207593952602	-0.229789396892994	down-regulated
Btf3l4	Ctrl.Saline-Ctrl.Cocaine	0.00246356003420748	0.248410686031842	up-regulated
Prpf40a	Ctrl.Saline-Ctrl.Cocaine	0.00246595292217196	0.277483485657517	up-regulated
Nek4	Ctrl.Saline-Ctrl.Cocaine	0.00246801771337774	0.279167742461304	up-regulated
Stip1	Ctrl.Saline-Ctrl.Cocaine	0.00247654761431734	-0.306377823353629	down-regulated
Rictor	Ctrl.Saline-Ctrl.Cocaine	0.00248182687185124	0.203198165280456	up-regulated
Smdt1	Ctrl.Saline-Ctrl.Cocaine	0.00248665592960322	-0.278160644252397	down-regulated
Mkln1	Ctrl.Saline-Ctrl.Cocaine	0.00249127842519562	0.212232083214769	up-regulated
Acer3	Ctrl.Saline-Ctrl.Cocaine	0.00249144214661679	0.327761011271297	up-regulated
Desi1	Ctrl.Saline-Ctrl.Cocaine	0.00249144214661679	-0.350835167023355	down-regulated
Mfsd14b	Ctrl.Saline-Ctrl.Cocaine	0.00251646629406372	0.255764789737198	up-regulated
Gm10408	Ctrl.Saline-Ctrl.Cocaine	0.00252031210041405	0.609138906952643	up-regulated
Arhgap21	Ctrl.Saline-Ctrl.Cocaine	0.00252902270477716	-0.275157092119114	down-regulated
Cnbp	Ctrl.Saline-Ctrl.Cocaine	0.00253652556498878	0.2439130390748	up-regulated
Gm14410	Ctrl.Saline-Ctrl.Cocaine	0.00253785863718992	0.270672003037017	up-regulated
Myrf	Ctrl.Saline-Ctrl.Cocaine	0.00253785863718992	-0.556800098632745	down-regulated
Abcb7	Ctrl.Saline-Ctrl.Cocaine	0.00254000603561334	0.2956895392891	up-regulated
Chic1	Ctrl.Saline-Ctrl.Cocaine	0.00254846269447462	0.383459722292521	up-regulated
Cacul1	Ctrl.Saline-Ctrl.Cocaine	0.00255697816439051	0.245832652834337	up-regulated
Tmem106b	Ctrl.Saline-Ctrl.Cocaine	0.00256709079395795	0.209231398538752	up-regulated
Zcchc12	Ctrl.Saline-Ctrl.Cocaine	0.00258286876468777	0.417055268443316	up-regulated
Nmrk1	Ctrl.Saline-Ctrl.Cocaine	0.00259790411323511	0.432482170904067	up-regulated
Cherp	Ctrl.Saline-Ctrl.Cocaine	0.00260540889774309	-0.321485807563795	down-regulated
Lamp2	Ctrl.Saline-Ctrl.Cocaine	0.00260540889774309	0.247592751303528	up-regulated
Dennd4c	Ctrl.Saline-Ctrl.Cocaine	0.00261013658298866	0.253043918193846	up-regulated
Gbf1	Ctrl.Saline-Ctrl.Cocaine	0.00261322823439512	-0.185867633807601	down-regulated
Jcad	Ctrl.Saline-Ctrl.Cocaine	0.00261639611295354	-0.347458523403102	down-regulated
Scg3	Ctrl.Saline-Ctrl.Cocaine	0.0026237879153561	-0.30285759388078	down-regulated
Adat1	Ctrl.Saline-Ctrl.Cocaine	0.0026444409452816	0.388183293545302	up-regulated
E130018O15Rik	Ctrl.Saline-Ctrl.Cocaine	0.00264445825375951	-2.6116273480063	down-regulated
Arhgef11	Ctrl.Saline-Ctrl.Cocaine	0.00264476133649734	-0.229514980487003	down-regulated
Syt1	Ctrl.Saline-Ctrl.Cocaine	0.00264476133649734	-0.228725457361907	down-regulated
Zc3h18	Ctrl.Saline-Ctrl.Cocaine	0.00264476133649734	-0.233366791288673	down-regulated
Zbed6	Ctrl.Saline-Ctrl.Cocaine	0.00264476133649734	0.316127959339477	up-regulated
Slx4	Ctrl.Saline-Ctrl.Cocaine	0.00264476133649734	-0.268747321633592	down-regulated
C230072F16Rik	Ctrl.Saline-Ctrl.Cocaine	0.00267050308686352	0.64091865639023	up-regulated
R3hcc1	Ctrl.Saline-Ctrl.Cocaine	0.00267050308686352	-0.423331923102141	down-regulated
Aldh1l1	Ctrl.Saline-Ctrl.Cocaine	0.00267050308686352	-0.220956690978033	down-regulated
Utp23	Ctrl.Saline-Ctrl.Cocaine	0.00267050308686352	0.385178657740151	up-regulated
A330032B11Rik	Ctrl.Saline-Ctrl.Cocaine	0.00267441149139553	0.459031467473276	up-regulated
Ndufa12	Ctrl.Saline-Ctrl.Cocaine	0.00267441149139553	-0.249144481748225	down-regulated
Gpm6a	Ctrl.Saline-Ctrl.Cocaine	0.0026798037791796	0.252449912185577	up-regulated
Sox10	Ctrl.Saline-Ctrl.Cocaine	0.0026817276174648	-0.559472259819891	down-regulated
Krt77	Ctrl.Saline-Ctrl.Cocaine	0.0026817276174648	1.69287478925566	up-regulated
Vma21	Ctrl.Saline-Ctrl.Cocaine	0.00269676780468087	0.277974051475326	up-regulated
Trak2	Ctrl.Saline-Ctrl.Cocaine	0.00269769885901775	-0.304561688509595	down-regulated
Plxdc1	Ctrl.Saline-Ctrl.Cocaine	0.00269769885901775	-0.5414917701364	down-regulated
Ncor2	Ctrl.Saline-Ctrl.Cocaine	0.00269769885901775	-0.261552570375081	down-regulated
Dctn1	Ctrl.Saline-Ctrl.Cocaine	0.00269769885901775	-0.199026143747592	down-regulated
Abcf2	Ctrl.Saline-Ctrl.Cocaine	0.00269769885901775	-0.2214473243411	down-regulated
Adgrl1	Ctrl.Saline-Ctrl.Cocaine	0.00271376761364825	-0.237387054751984	down-regulated
Mtf2	Ctrl.Saline-Ctrl.Cocaine	0.00272885717215364	0.369614235498161	up-regulated
Zfp366	Ctrl.Saline-Ctrl.Cocaine	0.00272885717215364	-0.730619986687108	down-regulated
Aqr	Ctrl.Saline-Ctrl.Cocaine	0.00272885717215364	-0.197902577432418	down-regulated
Yipf6	Ctrl.Saline-Ctrl.Cocaine	0.00273158466002219	0.312829464594072	up-regulated
Lrpprc	Ctrl.Saline-Ctrl.Cocaine	0.00273841151954468	0.194251448203961	up-regulated
Tmem59	Ctrl.Saline-Ctrl.Cocaine	0.00273987307314136	0.228775160669475	up-regulated
Mrvi1	Ctrl.Saline-Ctrl.Cocaine	0.00274782847411969	-0.480112034731793	down-regulated
Spin1	Ctrl.Saline-Ctrl.Cocaine	0.00274782847411969	0.173432810567211	up-regulated
Pdcd4	Ctrl.Saline-Ctrl.Cocaine	0.00275708851774576	-0.188116166886964	down-regulated
Snhg20	Ctrl.Saline-Ctrl.Cocaine	0.0027724290959369	0.668190500078569	up-regulated
Dlg4	Ctrl.Saline-Ctrl.Cocaine	0.0027724290959369	-0.220404759200754	down-regulated
Tpm3	Ctrl.Saline-Ctrl.Cocaine	0.00277469131181539	-0.223918349295404	down-regulated
Dcaf12l1	Ctrl.Saline-Ctrl.Cocaine	0.00280234714784457	0.313857071767522	up-regulated
Pgrmc1	Ctrl.Saline-Ctrl.Cocaine	0.00280234714784457	0.278389326389088	up-regulated
Sf1	Ctrl.Saline-Ctrl.Cocaine	0.0028087799487192	-0.192547513695	down-regulated
Sppl2a	Ctrl.Saline-Ctrl.Cocaine	0.00281128280188562	0.214619590013807	up-regulated
Tmem167	Ctrl.Saline-Ctrl.Cocaine	0.00281128280188562	0.311848439632005	up-regulated
Lars2	Ctrl.Saline-Ctrl.Cocaine	0.00281301134487794	-2.47937217213067	down-regulated
Zfp358	Ctrl.Saline-Ctrl.Cocaine	0.0028131662984241	-0.332300432687787	down-regulated
Tardbp	Ctrl.Saline-Ctrl.Cocaine	0.00281817753061388	0.218526922169968	up-regulated
Cops7a	Ctrl.Saline-Ctrl.Cocaine	0.00281973970769102	-0.209419588341714	down-regulated
Scn9a	Ctrl.Saline-Ctrl.Cocaine	0.00283384541497457	0.897359018546394	up-regulated
Atp13a3	Ctrl.Saline-Ctrl.Cocaine	0.00283869082468696	0.27144907116466	up-regulated
Prickle1	Ctrl.Saline-Ctrl.Cocaine	0.00283888532342142	-0.324340206612724	down-regulated
Nlgn2	Ctrl.Saline-Ctrl.Cocaine	0.00284045842999995	-0.175088322948843	down-regulated
Ythdf1	Ctrl.Saline-Ctrl.Cocaine	0.00284792714091497	-0.199305239738798	down-regulated
Vps13b	Ctrl.Saline-Ctrl.Cocaine	0.00285888703384465	0.192131044734039	up-regulated
Gpr52	Ctrl.Saline-Ctrl.Cocaine	0.00286768709646113	0.643770562575008	up-regulated
Def8	Ctrl.Saline-Ctrl.Cocaine	0.00287649473512507	-0.214145025710945	down-regulated
Mxra8	Ctrl.Saline-Ctrl.Cocaine	0.00287697820284171	0.660701567774453	up-regulated
Efcab15	Ctrl.Saline-Ctrl.Cocaine	0.00287700253827763	-1.24156749581066	down-regulated
Ttc14	Ctrl.Saline-Ctrl.Cocaine	0.00288422988441443	0.316435617054241	up-regulated
Mtm1	Ctrl.Saline-Ctrl.Cocaine	0.00291947392974334	0.696278863057409	up-regulated
Fastkd2	Ctrl.Saline-Ctrl.Cocaine	0.00292291166212968	0.372290577222779	up-regulated
Rad1	Ctrl.Saline-Ctrl.Cocaine	0.00292291166212968	0.370552607681576	up-regulated
Ecpas	Ctrl.Saline-Ctrl.Cocaine	0.00292291166212968	0.195867624603501	up-regulated
Cd55os	Ctrl.Saline-Ctrl.Cocaine	0.00292456805627517	0.750974952454307	up-regulated
Kif1a	Ctrl.Saline-Ctrl.Cocaine	0.00293285318802461	-0.241607652003953	down-regulated
Rnft2	Ctrl.Saline-Ctrl.Cocaine	0.00293553795123298	-0.229215342636008	down-regulated
Xpnpep1	Ctrl.Saline-Ctrl.Cocaine	0.00293868619166473	-0.277643855817245	down-regulated
Klhl41	Ctrl.Saline-Ctrl.Cocaine	0.00293868619166473	0.75853315277968	up-regulated
Nfe2l1	Ctrl.Saline-Ctrl.Cocaine	0.00293868619166473	-0.181286590980978	down-regulated
Ncald	Ctrl.Saline-Ctrl.Cocaine	0.00294015092919051	0.316807472179915	up-regulated
Rps27a	Ctrl.Saline-Ctrl.Cocaine	0.00294015092919051	0.227641689906164	up-regulated
Septin4	Ctrl.Saline-Ctrl.Cocaine	0.00294353753375177	-0.391533478676253	down-regulated
Fhdc1	Ctrl.Saline-Ctrl.Cocaine	0.00294847898758683	-0.532973543471454	down-regulated
Faim	Ctrl.Saline-Ctrl.Cocaine	0.00295273360090948	-0.446387089404293	down-regulated
Rasgrf2	Ctrl.Saline-Ctrl.Cocaine	0.00296328967221569	0.498473290886849	up-regulated
Slc1a3	Ctrl.Saline-Ctrl.Cocaine	0.00296783629686789	0.258062071681906	up-regulated
Ubqln4	Ctrl.Saline-Ctrl.Cocaine	0.00296783629686789	-0.216387997909067	down-regulated
Csrnp2	Ctrl.Saline-Ctrl.Cocaine	0.00296783629686789	-0.314390555737647	down-regulated
Stard7	Ctrl.Saline-Ctrl.Cocaine	0.00297442333724365	0.226969086603127	up-regulated
Tagap1	Ctrl.Saline-Ctrl.Cocaine	0.00297902271662919	-0.315713788073317	down-regulated
Vegfa	Ctrl.Saline-Ctrl.Cocaine	0.00297960215383132	-0.325210738791322	down-regulated
Gm8234	Ctrl.Saline-Ctrl.Cocaine	0.00298040738251565	0.722658674021871	up-regulated
Tnc	Ctrl.Saline-Ctrl.Cocaine	0.00298040738251565	-0.920824547125202	down-regulated
Adam19	Ctrl.Saline-Ctrl.Cocaine	0.00298040738251565	-0.309977221176359	down-regulated
Vezt	Ctrl.Saline-Ctrl.Cocaine	0.00298040738251565	0.202260265476849	up-regulated
Mlf2	Ctrl.Saline-Ctrl.Cocaine	0.00299110829933977	-0.197698324174882	down-regulated
Zfp952	Ctrl.Saline-Ctrl.Cocaine	0.00301485022579976	0.345457147668061	up-regulated
Chmp6	Ctrl.Saline-Ctrl.Cocaine	0.00302896872525259	-0.320045831146322	down-regulated
Ubc	Ctrl.Saline-Ctrl.Cocaine	0.00304499530679157	-0.247211666772046	down-regulated
Prr12	Ctrl.Saline-Ctrl.Cocaine	0.00304668265094752	-0.245622732395372	down-regulated
Epha2	Ctrl.Saline-Ctrl.Cocaine	0.00305105882102539	-1.01836011701119	down-regulated
Ulk3	Ctrl.Saline-Ctrl.Cocaine	0.00306672219071054	0.285062651604965	up-regulated
Tmem127	Ctrl.Saline-Ctrl.Cocaine	0.00306672219071054	-0.157869342233866	down-regulated
Ap5m1	Ctrl.Saline-Ctrl.Cocaine	0.00307367623767038	0.341638177358063	up-regulated
1700094D03Rik	Ctrl.Saline-Ctrl.Cocaine	0.00307367623767038	0.886671306538169	up-regulated
Gabbr2	Ctrl.Saline-Ctrl.Cocaine	0.00308078083544674	-0.368809400970475	down-regulated
Cox7c	Ctrl.Saline-Ctrl.Cocaine	0.00308248674023828	0.253890820123365	up-regulated
Ptpn5	Ctrl.Saline-Ctrl.Cocaine	0.003089716041592	-0.280701599156053	down-regulated
Dcc	Ctrl.Saline-Ctrl.Cocaine	0.003089716041592	0.46572478938366	up-regulated
Cpsf6	Ctrl.Saline-Ctrl.Cocaine	0.00309169242967919	0.226674498774435	up-regulated
Mapre3	Ctrl.Saline-Ctrl.Cocaine	0.0030936327260053	-0.205539421515732	down-regulated
Rdh1	Ctrl.Saline-Ctrl.Cocaine	0.00309665354361104	0.860748185338841	up-regulated
2610002M06Rik	Ctrl.Saline-Ctrl.Cocaine	0.00309953284672615	0.223983443714905	up-regulated
Bcorl1	Ctrl.Saline-Ctrl.Cocaine	0.00310291340752931	-0.348323777995694	down-regulated
Hnrnpa2b1	Ctrl.Saline-Ctrl.Cocaine	0.00310317556799877	-0.231902060022721	down-regulated
Zfp385b	Ctrl.Saline-Ctrl.Cocaine	0.00310394388321984	-0.507885466101134	down-regulated
Arxes2	Ctrl.Saline-Ctrl.Cocaine	0.00310394388321984	0.278914609083043	up-regulated
Trit1	Ctrl.Saline-Ctrl.Cocaine	0.00310761219966627	0.48366534364453	up-regulated
Abcb9	Ctrl.Saline-Ctrl.Cocaine	0.00310761219966627	-0.275288115202079	down-regulated
Mrpl42	Ctrl.Saline-Ctrl.Cocaine	0.00310761219966627	-0.499717260706173	down-regulated
Gm6117	Ctrl.Saline-Ctrl.Cocaine	0.00310791290272705	-1.06484355525136	down-regulated
Rpl36al	Ctrl.Saline-Ctrl.Cocaine	0.00312267844486279	-0.325252803049089	down-regulated
Pcf11	Ctrl.Saline-Ctrl.Cocaine	0.00312267844486279	-0.199851356426719	down-regulated
Zfp300	Ctrl.Saline-Ctrl.Cocaine	0.0031231658102572	0.51585116147168	up-regulated
4930519G04Rik	Ctrl.Saline-Ctrl.Cocaine	0.0031231658102572	0.523604982295874	up-regulated
Zc3h12b	Ctrl.Saline-Ctrl.Cocaine	0.00314199462364979	0.388173222833497	up-regulated
Syngap1	Ctrl.Saline-Ctrl.Cocaine	0.00314199462364979	-0.323861681198816	down-regulated
Mcrip2	Ctrl.Saline-Ctrl.Cocaine	0.00314319073731344	-1.24037344264995	down-regulated
Lmbrd1	Ctrl.Saline-Ctrl.Cocaine	0.00314406240195869	0.17958625950618	up-regulated
Wnt9b	Ctrl.Saline-Ctrl.Cocaine	0.00314572256574761	-0.681645227773997	down-regulated
Eif4e	Ctrl.Saline-Ctrl.Cocaine	0.0031623562467853	0.226035523204454	up-regulated
Pcmtd2	Ctrl.Saline-Ctrl.Cocaine	0.00316420444825799	0.313400649123233	up-regulated
Atp6v1a	Ctrl.Saline-Ctrl.Cocaine	0.0031758755549807	0.179248005951949	up-regulated
Klhl23	Ctrl.Saline-Ctrl.Cocaine	0.00317660918694531	0.314886679449008	up-regulated
Gm42372	Ctrl.Saline-Ctrl.Cocaine	0.00317963829992887	-0.203306225925718	down-regulated
Pten	Ctrl.Saline-Ctrl.Cocaine	0.00317963829992887	0.193892987634111	up-regulated
Shd	Ctrl.Saline-Ctrl.Cocaine	0.0031898159836463	-0.267572136115927	down-regulated
Tnfrsf12a	Ctrl.Saline-Ctrl.Cocaine	0.00319047156077299	-0.684260793573957	down-regulated
Carm1	Ctrl.Saline-Ctrl.Cocaine	0.00320467400160016	-0.310012465869797	down-regulated
Fip1l1	Ctrl.Saline-Ctrl.Cocaine	0.00321660542498433	-0.267417704073474	down-regulated
L1cam	Ctrl.Saline-Ctrl.Cocaine	0.00322997948415171	-0.265275721424874	down-regulated
Slc27a4	Ctrl.Saline-Ctrl.Cocaine	0.00322997948415171	-0.222823180183036	down-regulated
Polr2j	Ctrl.Saline-Ctrl.Cocaine	0.00323472275617013	-0.496804634429951	down-regulated
Epm2aip1	Ctrl.Saline-Ctrl.Cocaine	0.00323472275617013	0.238362820234906	up-regulated
Hk1	Ctrl.Saline-Ctrl.Cocaine	0.00323752870247791	-0.177266353828829	down-regulated
Gm7827	Ctrl.Saline-Ctrl.Cocaine	0.0032430629601065	0.501538229206723	up-regulated
Polr3k	Ctrl.Saline-Ctrl.Cocaine	0.0032430629601065	0.219633087357237	up-regulated
Sbds	Ctrl.Saline-Ctrl.Cocaine	0.00324751012525128	-0.237563839493927	down-regulated
Specc1	Ctrl.Saline-Ctrl.Cocaine	0.00324998396770358	-0.317206966830804	down-regulated
Aplp2	Ctrl.Saline-Ctrl.Cocaine	0.00324998396770358	-0.225536457322566	down-regulated
Pafah1b2	Ctrl.Saline-Ctrl.Cocaine	0.00326302138791292	0.188975858313149	up-regulated
Trank1	Ctrl.Saline-Ctrl.Cocaine	0.00328904266819779	0.303554605704687	up-regulated
Bcl7b	Ctrl.Saline-Ctrl.Cocaine	0.00330011755024776	-0.256921966062793	down-regulated
Tasor	Ctrl.Saline-Ctrl.Cocaine	0.00330147324966821	0.332649983744732	up-regulated
Nt5m	Ctrl.Saline-Ctrl.Cocaine	0.00330860860053896	-0.298754294494453	down-regulated
Dnttip2	Ctrl.Saline-Ctrl.Cocaine	0.00331098977350117	-0.324362890302567	down-regulated
Cby1	Ctrl.Saline-Ctrl.Cocaine	0.00331666110110322	-0.271932035084554	down-regulated
Snapc1	Ctrl.Saline-Ctrl.Cocaine	0.00332466988780138	0.322690912217533	up-regulated
Limk1	Ctrl.Saline-Ctrl.Cocaine	0.00333727133660893	-0.554831690012644	down-regulated
Slc35g2	Ctrl.Saline-Ctrl.Cocaine	0.00334407069156789	0.26294677998064	up-regulated
Celsr2	Ctrl.Saline-Ctrl.Cocaine	0.00335014953309831	-0.190780225156649	down-regulated
Ctr9	Ctrl.Saline-Ctrl.Cocaine	0.00335799812733216	-0.289318222937047	down-regulated
Tm9sf3	Ctrl.Saline-Ctrl.Cocaine	0.00336084648983966	0.192916559401475	up-regulated
Rexo4	Ctrl.Saline-Ctrl.Cocaine	0.00336826342406393	-0.304485623468332	down-regulated
Calr	Ctrl.Saline-Ctrl.Cocaine	0.00336826342406393	-0.24985246205055	down-regulated
Mrps36	Ctrl.Saline-Ctrl.Cocaine	0.00336826342406393	-0.461275057208019	down-regulated
Rai1	Ctrl.Saline-Ctrl.Cocaine	0.00336826342406393	-0.216141578764045	down-regulated
Tuba4a	Ctrl.Saline-Ctrl.Cocaine	0.00336826342406393	-0.261081374434022	down-regulated
Iars	Ctrl.Saline-Ctrl.Cocaine	0.00337540255454283	-0.218705748021002	down-regulated
Clint1	Ctrl.Saline-Ctrl.Cocaine	0.00338145838920182	-0.250050989793254	down-regulated
Snrnp27	Ctrl.Saline-Ctrl.Cocaine	0.00338694688901368	-0.370127152692876	down-regulated
Fam199x	Ctrl.Saline-Ctrl.Cocaine	0.00339288777115884	0.332239637184439	up-regulated
Hs3st1	Ctrl.Saline-Ctrl.Cocaine	0.00340185734225432	-0.40446023463168	down-regulated
Mical3	Ctrl.Saline-Ctrl.Cocaine	0.00340244464323579	-0.203756467645523	down-regulated
Morf4l1b	Ctrl.Saline-Ctrl.Cocaine	0.00341051605850414	0.515095509726662	up-regulated
Arl8a	Ctrl.Saline-Ctrl.Cocaine	0.00341051605850414	-0.216539692081989	down-regulated
Nemf	Ctrl.Saline-Ctrl.Cocaine	0.00342921982521743	-0.227977092301079	down-regulated
Msmo1	Ctrl.Saline-Ctrl.Cocaine	0.00344026215361017	0.252203080449854	up-regulated
Brpf1	Ctrl.Saline-Ctrl.Cocaine	0.00344994609564408	-0.258456935994583	down-regulated
Dusp8	Ctrl.Saline-Ctrl.Cocaine	0.00345477241203672	-0.170117969133195	down-regulated
Asb6	Ctrl.Saline-Ctrl.Cocaine	0.00346004237521255	-0.325421320917293	down-regulated
Ccdc50	Ctrl.Saline-Ctrl.Cocaine	0.00347952655607598	0.254793744757576	up-regulated
Ttc37	Ctrl.Saline-Ctrl.Cocaine	0.00350831987899484	0.280953182457218	up-regulated
Gm5577	Ctrl.Saline-Ctrl.Cocaine	0.00350912536955625	0.666309306781419	up-regulated
Pign	Ctrl.Saline-Ctrl.Cocaine	0.00353093835111494	0.318182634436066	up-regulated
Tspan6	Ctrl.Saline-Ctrl.Cocaine	0.00353324532731844	0.490070708310014	up-regulated
Mapre1	Ctrl.Saline-Ctrl.Cocaine	0.00353720334168149	0.199362046071117	up-regulated
Emc7	Ctrl.Saline-Ctrl.Cocaine	0.00354516970206353	0.198573981924057	up-regulated
Naa30	Ctrl.Saline-Ctrl.Cocaine	0.00354804159747645	0.314174913138206	up-regulated
Cebpzos	Ctrl.Saline-Ctrl.Cocaine	0.00355687850430085	0.404902863577602	up-regulated
Plekhb2	Ctrl.Saline-Ctrl.Cocaine	0.0035612278284134	0.17814019715272	up-regulated
Clmp	Ctrl.Saline-Ctrl.Cocaine	0.00356167043438725	-0.419624730066248	down-regulated
Vti1b	Ctrl.Saline-Ctrl.Cocaine	0.00356764205551034	-0.226540416605968	down-regulated
Cep131	Ctrl.Saline-Ctrl.Cocaine	0.00357764309483468	-0.303434831801041	down-regulated
Tmc6	Ctrl.Saline-Ctrl.Cocaine	0.00362308388997376	0.791339529350549	up-regulated
Efcab1	Ctrl.Saline-Ctrl.Cocaine	0.00362308388997376	0.651368851069444	up-regulated
Ndfip1	Ctrl.Saline-Ctrl.Cocaine	0.00362308388997376	0.228649598661359	up-regulated
Khsrp	Ctrl.Saline-Ctrl.Cocaine	0.00363076698423118	-0.196749704577154	down-regulated
Ntrk1	Ctrl.Saline-Ctrl.Cocaine	0.00363076698423118	2.25757504336428	up-regulated
Tcerg1	Ctrl.Saline-Ctrl.Cocaine	0.00364440731565452	-0.234691215273743	down-regulated
Pot1b	Ctrl.Saline-Ctrl.Cocaine	0.00364442622385106	0.46876593766457	up-regulated
2210408I21Rik	Ctrl.Saline-Ctrl.Cocaine	0.00365246930970721	0.360229536671836	up-regulated
Gskip	Ctrl.Saline-Ctrl.Cocaine	0.0036629119842736	0.260065982357553	up-regulated
Lrba	Ctrl.Saline-Ctrl.Cocaine	0.00368036783689878	0.18992965861573	up-regulated
Itgb8	Ctrl.Saline-Ctrl.Cocaine	0.00368827582087252	0.264011673687673	up-regulated
D1Ertd622e	Ctrl.Saline-Ctrl.Cocaine	0.00368939244580195	0.285348605069767	up-regulated
Agps	Ctrl.Saline-Ctrl.Cocaine	0.00368939244580195	0.263061220650491	up-regulated
Lin7c	Ctrl.Saline-Ctrl.Cocaine	0.00369426180870719	0.334797132912914	up-regulated
Pa2g4	Ctrl.Saline-Ctrl.Cocaine	0.00370585726975113	-0.223063849952337	down-regulated
Cyfip2	Ctrl.Saline-Ctrl.Cocaine	0.00371161543855779	-0.214865735539711	down-regulated
Nfkbib	Ctrl.Saline-Ctrl.Cocaine	0.00371652128194566	-0.349643612402204	down-regulated
Eif2s3y	Ctrl.Saline-Ctrl.Cocaine	0.00371652128194566	0.348559591297676	up-regulated
Jpt1	Ctrl.Saline-Ctrl.Cocaine	0.00371761680067585	0.322340017717043	up-regulated
Fbn1	Ctrl.Saline-Ctrl.Cocaine	0.00373480797765804	0.627242360695191	up-regulated
Tnnt1	Ctrl.Saline-Ctrl.Cocaine	0.00374154897666995	-0.894127189074853	down-regulated
Sap18b	Ctrl.Saline-Ctrl.Cocaine	0.00374323942659165	-0.267203895798853	down-regulated
Sgsm1	Ctrl.Saline-Ctrl.Cocaine	0.00374323942659165	0.229905948213741	up-regulated
Gm20199	Ctrl.Saline-Ctrl.Cocaine	0.00374954382525811	0.808108342178668	up-regulated
Mon1a	Ctrl.Saline-Ctrl.Cocaine	0.00376046889337255	-0.236786241804911	down-regulated
2610301B20Rik	Ctrl.Saline-Ctrl.Cocaine	0.00376756235298746	0.260027003907913	up-regulated
Jmjd6	Ctrl.Saline-Ctrl.Cocaine	0.00378611947141377	-0.351191337392395	down-regulated
Aggf1	Ctrl.Saline-Ctrl.Cocaine	0.00378611947141377	-0.198472434567078	down-regulated
Gm21992	Ctrl.Saline-Ctrl.Cocaine	0.00378851114454461	0.799618246417247	up-regulated
Smc3	Ctrl.Saline-Ctrl.Cocaine	0.00379500929392939	-0.203270846078339	down-regulated
Ankfy1	Ctrl.Saline-Ctrl.Cocaine	0.00381986853650095	0.17863590140004	up-regulated
Adam11	Ctrl.Saline-Ctrl.Cocaine	0.00383895485350631	-0.258459027584778	down-regulated
Pkd2	Ctrl.Saline-Ctrl.Cocaine	0.00384430269049887	0.272210939355589	up-regulated
Tomm22	Ctrl.Saline-Ctrl.Cocaine	0.00387320984723275	0.244635375213784	up-regulated
Riok3	Ctrl.Saline-Ctrl.Cocaine	0.00389062454122522	0.260966129878592	up-regulated
Sf3a1	Ctrl.Saline-Ctrl.Cocaine	0.00389063900542583	-0.218909012952267	down-regulated
Neu1	Ctrl.Saline-Ctrl.Cocaine	0.00390305619013994	-0.233776107983781	down-regulated
Med15	Ctrl.Saline-Ctrl.Cocaine	0.00390851290471667	-0.372594684849685	down-regulated
Rbm42	Ctrl.Saline-Ctrl.Cocaine	0.00390851290471667	-0.244858167234618	down-regulated
Fam222a	Ctrl.Saline-Ctrl.Cocaine	0.00392411810492111	-0.416802422149932	down-regulated
Tmem131	Ctrl.Saline-Ctrl.Cocaine	0.00392511881795021	-0.306137951002331	down-regulated
Ddx5	Ctrl.Saline-Ctrl.Cocaine	0.00392598582052927	0.216312960883638	up-regulated
Snord14d	Ctrl.Saline-Ctrl.Cocaine	0.00393537078872173	-3.69374629686996	down-regulated
Gm5124	Ctrl.Saline-Ctrl.Cocaine	0.00394524903634853	-0.308110686612887	down-regulated
Tbc1d22b	Ctrl.Saline-Ctrl.Cocaine	0.00394524903634853	-0.232398399287201	down-regulated
Prpf39	Ctrl.Saline-Ctrl.Cocaine	0.00394524903634853	0.35658664807181	up-regulated
Rxfp3	Ctrl.Saline-Ctrl.Cocaine	0.00394524903634853	0.793588048417757	up-regulated
E030030I06Rik	Ctrl.Saline-Ctrl.Cocaine	0.0039507888917987	0.501382782410102	up-regulated
Gal	Ctrl.Saline-Ctrl.Cocaine	0.0039507888917987	1.51504848862034	up-regulated
Frmd6	Ctrl.Saline-Ctrl.Cocaine	0.0039507888917987	0.432880828726473	up-regulated
Ppp1r2	Ctrl.Saline-Ctrl.Cocaine	0.0039879055459299	0.211637613372144	up-regulated
Mospd3	Ctrl.Saline-Ctrl.Cocaine	0.00399420371145769	-0.476025319749279	down-regulated
Chchd2	Ctrl.Saline-Ctrl.Cocaine	0.00399420371145769	0.208356843697521	up-regulated
Ube2w	Ctrl.Saline-Ctrl.Cocaine	0.00402090925374911	0.267168474982432	up-regulated
Dgkz	Ctrl.Saline-Ctrl.Cocaine	0.00402541402304912	-0.214146529537587	down-regulated
Vat1	Ctrl.Saline-Ctrl.Cocaine	0.00403897027955783	0.351631464608403	up-regulated
Ramp2	Ctrl.Saline-Ctrl.Cocaine	0.00405651231927355	-0.55081017498728	down-regulated
Slco3a1	Ctrl.Saline-Ctrl.Cocaine	0.00409285024514282	-0.371210180720618	down-regulated
Ift27	Ctrl.Saline-Ctrl.Cocaine	0.00409285024514282	-0.470328534320215	down-regulated
Fez1	Ctrl.Saline-Ctrl.Cocaine	0.00410676579102777	-0.237139895790381	down-regulated
Habp4	Ctrl.Saline-Ctrl.Cocaine	0.00412425038451144	-0.352170347522047	down-regulated
Slc35a3	Ctrl.Saline-Ctrl.Cocaine	0.00412425038451144	0.31819390869051	up-regulated
Rcn1	Ctrl.Saline-Ctrl.Cocaine	0.00412430215658953	0.387507318742188	up-regulated
Diras1	Ctrl.Saline-Ctrl.Cocaine	0.00413111183650554	-0.302119738309551	down-regulated
Syt14	Ctrl.Saline-Ctrl.Cocaine	0.00413399830263386	0.295255560579875	up-regulated
Fbxl5	Ctrl.Saline-Ctrl.Cocaine	0.00415353991818776	0.264077148340477	up-regulated
Dpy19l4	Ctrl.Saline-Ctrl.Cocaine	0.00415996892905526	0.275835251222705	up-regulated
Phf24	Ctrl.Saline-Ctrl.Cocaine	0.00415996892905526	-0.242738402732119	down-regulated
Brk1	Ctrl.Saline-Ctrl.Cocaine	0.00415996892905526	0.181589201823538	up-regulated
Peak1	Ctrl.Saline-Ctrl.Cocaine	0.00416203691867433	-0.371926420136614	down-regulated
Ptpn23	Ctrl.Saline-Ctrl.Cocaine	0.00416383095171625	-0.213370225911021	down-regulated
4930504C09Rik	Ctrl.Saline-Ctrl.Cocaine	0.00416999819122676	1.66686822606549	up-regulated
Anp32b	Ctrl.Saline-Ctrl.Cocaine	0.0041745008737861	-0.223866305421993	down-regulated
Kctd21	Ctrl.Saline-Ctrl.Cocaine	0.0041745008737861	-0.336228059206735	down-regulated
Gpr17	Ctrl.Saline-Ctrl.Cocaine	0.0041745008737861	-0.614412349222636	down-regulated
Ppil4	Ctrl.Saline-Ctrl.Cocaine	0.00417729410640915	-0.257916575433231	down-regulated
Birc5	Ctrl.Saline-Ctrl.Cocaine	0.00418203808768474	0.581802922981499	up-regulated
Tmem184b	Ctrl.Saline-Ctrl.Cocaine	0.00418312415999234	-0.239967015640691	down-regulated
Sfr1	Ctrl.Saline-Ctrl.Cocaine	0.00418312415999234	-0.234416424783054	down-regulated
Mrtfa	Ctrl.Saline-Ctrl.Cocaine	0.00422702911132346	-0.343375672827396	down-regulated
Cdkl2	Ctrl.Saline-Ctrl.Cocaine	0.00423722988208704	0.305384245221247	up-regulated
Khdrbs3	Ctrl.Saline-Ctrl.Cocaine	0.00424695977390025	-0.228502617079378	down-regulated
C2cd4c	Ctrl.Saline-Ctrl.Cocaine	0.00425189246251851	0.584819574843035	up-regulated
Selenoi	Ctrl.Saline-Ctrl.Cocaine	0.00427859908371623	0.285088970371252	up-regulated
Zfp945	Ctrl.Saline-Ctrl.Cocaine	0.00428781837703993	0.342657052463979	up-regulated
Smap1	Ctrl.Saline-Ctrl.Cocaine	0.00431252757254286	-0.222235757041522	down-regulated
Ctdnep1	Ctrl.Saline-Ctrl.Cocaine	0.00431252757254286	-0.223628789517915	down-regulated
Dnah7b	Ctrl.Saline-Ctrl.Cocaine	0.00432825847001227	0.444547266321268	up-regulated
Dpf2	Ctrl.Saline-Ctrl.Cocaine	0.00433957458379476	-0.233303059730646	down-regulated
H4c12	Ctrl.Saline-Ctrl.Cocaine	0.00434275215631695	0.504921451782499	up-regulated
Coq3	Ctrl.Saline-Ctrl.Cocaine	0.00434275215631695	0.321458095543028	up-regulated
Znhit1	Ctrl.Saline-Ctrl.Cocaine	0.00435061521085719	-0.277635401850031	down-regulated
Dnajc12	Ctrl.Saline-Ctrl.Cocaine	0.00436083586357339	0.4425346645021	up-regulated
Gm19345	Ctrl.Saline-Ctrl.Cocaine	0.00440970875900905	-0.848961618538921	down-regulated
Syp	Ctrl.Saline-Ctrl.Cocaine	0.00440970875900905	-0.174597189416479	down-regulated
Atf5	Ctrl.Saline-Ctrl.Cocaine	0.00441147550094908	-0.440204607568886	down-regulated
Slc8b1	Ctrl.Saline-Ctrl.Cocaine	0.00441147550094908	0.441455969666884	up-regulated
Zfp703	Ctrl.Saline-Ctrl.Cocaine	0.00441147550094908	-0.390577273921631	down-regulated
Mvb12b	Ctrl.Saline-Ctrl.Cocaine	0.00441147550094908	-0.170648773903096	down-regulated
Miat	Ctrl.Saline-Ctrl.Cocaine	0.00442138442474708	0.324487937317153	up-regulated
Osbpl1a	Ctrl.Saline-Ctrl.Cocaine	0.00442299834141136	-0.277927703366736	down-regulated
Atf6b	Ctrl.Saline-Ctrl.Cocaine	0.00442299834141136	-0.251538489806293	down-regulated
Cox6a1	Ctrl.Saline-Ctrl.Cocaine	0.00442299834141136	-0.284074134845377	down-regulated
Elmo2	Ctrl.Saline-Ctrl.Cocaine	0.00442299834141136	-0.218364544183991	down-regulated
Epb41l5	Ctrl.Saline-Ctrl.Cocaine	0.00442299834141136	0.461695691994649	up-regulated
G6pdx	Ctrl.Saline-Ctrl.Cocaine	0.00442499849405219	-0.309392922192705	down-regulated
Kcnk3	Ctrl.Saline-Ctrl.Cocaine	0.00443081595142119	-0.307561797061108	down-regulated
Tfip11	Ctrl.Saline-Ctrl.Cocaine	0.00443317988975048	-0.272715074780125	down-regulated
Rps15a	Ctrl.Saline-Ctrl.Cocaine	0.00444365592283867	0.242874090928764	up-regulated
Ctps2	Ctrl.Saline-Ctrl.Cocaine	0.0044519954125615	0.255604557777111	up-regulated
Nin	Ctrl.Saline-Ctrl.Cocaine	0.0044519954125615	-0.232429789872914	down-regulated
Prpf4b	Ctrl.Saline-Ctrl.Cocaine	0.0044519954125615	0.451895853053127	up-regulated
Hdgf	Ctrl.Saline-Ctrl.Cocaine	0.0044519954125615	-0.170589898063712	down-regulated
Hr	Ctrl.Saline-Ctrl.Cocaine	0.0044519954125615	-0.523556915109998	down-regulated
Hspa8	Ctrl.Saline-Ctrl.Cocaine	0.0044523839292917	-0.203131202001257	down-regulated
Adar	Ctrl.Saline-Ctrl.Cocaine	0.0044523839292917	-0.195335613518803	down-regulated
Rpl23a	Ctrl.Saline-Ctrl.Cocaine	0.0044523839292917	-0.232980873051269	down-regulated
Dusp7	Ctrl.Saline-Ctrl.Cocaine	0.0044523839292917	-0.277481559383617	down-regulated
Rpgr	Ctrl.Saline-Ctrl.Cocaine	0.0044523839292917	0.339203040677817	up-regulated
Letm1	Ctrl.Saline-Ctrl.Cocaine	0.0044523839292917	-0.193975279242184	down-regulated
Add1	Ctrl.Saline-Ctrl.Cocaine	0.00447142365478469	-0.174425910549544	down-regulated
Uggt2	Ctrl.Saline-Ctrl.Cocaine	0.00447635795411244	0.344224009231495	up-regulated
Trp53inp1	Ctrl.Saline-Ctrl.Cocaine	0.00447635795411244	0.318222692073193	up-regulated
Glmp	Ctrl.Saline-Ctrl.Cocaine	0.00448130552911006	-0.310652465940953	down-regulated
Tasor2	Ctrl.Saline-Ctrl.Cocaine	0.00448130552911006	0.205185593274512	up-regulated
Rnpc3	Ctrl.Saline-Ctrl.Cocaine	0.00448624537254001	0.339562974573612	up-regulated
Gda	Ctrl.Saline-Ctrl.Cocaine	0.00448624537254001	1.69987183506274	up-regulated
Ngb	Ctrl.Saline-Ctrl.Cocaine	0.00448624537254001	0.890822987254326	up-regulated
Spats2	Ctrl.Saline-Ctrl.Cocaine	0.00448946027288808	-0.329499392256129	down-regulated
Kcnip3	Ctrl.Saline-Ctrl.Cocaine	0.00452873920413032	-0.293686407514679	down-regulated
1810026B05Rik	Ctrl.Saline-Ctrl.Cocaine	0.00453414123054523	0.523745109638835	up-regulated
Gstm1	Ctrl.Saline-Ctrl.Cocaine	0.00456783055435759	-0.362481093028583	down-regulated
Sfxn3	Ctrl.Saline-Ctrl.Cocaine	0.00457064754386568	-0.209433909420571	down-regulated
1810009A15Rik	Ctrl.Saline-Ctrl.Cocaine	0.00457189450565636	-0.42838785387733	down-regulated
Arhgef2	Ctrl.Saline-Ctrl.Cocaine	0.00457189450565636	-0.322097071731924	down-regulated
Matr3	Ctrl.Saline-Ctrl.Cocaine	0.00457189450565636	0.192592595097189	up-regulated
Map3k13	Ctrl.Saline-Ctrl.Cocaine	0.00459671405434917	-0.26283465574404	down-regulated
Caskin1	Ctrl.Saline-Ctrl.Cocaine	0.00459671405434917	-0.20127410535611	down-regulated
Fyttd1	Ctrl.Saline-Ctrl.Cocaine	0.00459698296306196	0.250870755443107	up-regulated
9330136K24Rik	Ctrl.Saline-Ctrl.Cocaine	0.00460131079728498	0.531202507820665	up-regulated
Galnt9	Ctrl.Saline-Ctrl.Cocaine	0.00460727173771994	-0.371421345591793	down-regulated
Ppp6r2	Ctrl.Saline-Ctrl.Cocaine	0.00462750901702394	-0.182484297717724	down-regulated
Ctsa	Ctrl.Saline-Ctrl.Cocaine	0.00464390078098899	-0.283764517778952	down-regulated
Fem1b	Ctrl.Saline-Ctrl.Cocaine	0.00467579527042435	0.192893384933659	up-regulated
Lrrc49	Ctrl.Saline-Ctrl.Cocaine	0.00468608870283765	-0.271663469168093	down-regulated
Asb1	Ctrl.Saline-Ctrl.Cocaine	0.0046864971906047	0.238538323879893	up-regulated
Dnah7c	Ctrl.Saline-Ctrl.Cocaine	0.0046904792893611	0.861691317101519	up-regulated
Sptssa	Ctrl.Saline-Ctrl.Cocaine	0.0046904792893611	0.409862439064943	up-regulated
Crppa	Ctrl.Saline-Ctrl.Cocaine	0.00473471458443967	0.376405352047733	up-regulated
Prxl2c	Ctrl.Saline-Ctrl.Cocaine	0.00473661815164898	0.409985945234341	up-regulated
Garem2	Ctrl.Saline-Ctrl.Cocaine	0.00474689304786907	-0.285191071350314	down-regulated
Setd7	Ctrl.Saline-Ctrl.Cocaine	0.00475584656600476	-0.28072064130556	down-regulated
Zfp362	Ctrl.Saline-Ctrl.Cocaine	0.00477495669651776	-0.320356104133951	down-regulated
Selplg	Ctrl.Saline-Ctrl.Cocaine	0.00477495669651776	-0.37281557884833	down-regulated
Psmd8	Ctrl.Saline-Ctrl.Cocaine	0.00477495669651776	-0.213773893096874	down-regulated
Txndc17	Ctrl.Saline-Ctrl.Cocaine	0.00477941345195833	-0.472372464733807	down-regulated
Stom	Ctrl.Saline-Ctrl.Cocaine	0.0048088505339633	0.431753031377298	up-regulated
Zfp329	Ctrl.Saline-Ctrl.Cocaine	0.0048088505339633	0.377333259097419	up-regulated
Cul4b	Ctrl.Saline-Ctrl.Cocaine	0.00487750813430705	0.296369446694587	up-regulated
Smim14	Ctrl.Saline-Ctrl.Cocaine	0.00488681079525631	0.282296636309093	up-regulated
Pkm	Ctrl.Saline-Ctrl.Cocaine	0.00488681079525631	-0.193051387144974	down-regulated
Smim10l1	Ctrl.Saline-Ctrl.Cocaine	0.00492067602666978	0.299253946781793	up-regulated
Il5ra	Ctrl.Saline-Ctrl.Cocaine	0.0049449957050217	0.604685994148034	up-regulated
Ice2	Ctrl.Saline-Ctrl.Cocaine	0.0049457969494676	0.422647032571725	up-regulated
Armc1	Ctrl.Saline-Ctrl.Cocaine	0.00495395225112289	0.200109460572498	up-regulated
Rmdn1	Ctrl.Saline-Ctrl.Cocaine	0.00497062040105854	0.579943438412606	up-regulated
Rcsd1	Ctrl.Saline-Ctrl.Cocaine	0.00497201161857087	-0.406280898588495	down-regulated
Net1	Ctrl.Saline-Ctrl.Cocaine	0.0049868857529109	-0.56486245467191	down-regulated
Atl3	Ctrl.Saline-Ctrl.Cocaine	0.0049868857529109	0.268613461485105	up-regulated
Klf7	Ctrl.Saline-Ctrl.Cocaine	0.00501423403960342	-0.337713894346399	down-regulated
Fras1	Ctrl.Saline-Ctrl.Cocaine	0.00502424579196487	-0.355703418446183	down-regulated
Pprc1	Ctrl.Saline-Ctrl.Cocaine	0.0050373783414032	-0.274615898585611	down-regulated
Ppp2r5d	Ctrl.Saline-Ctrl.Cocaine	0.00504132191470959	-0.326572362004915	down-regulated
Banp	Ctrl.Saline-Ctrl.Cocaine	0.00504297683850874	-0.534277772714256	down-regulated
Dancr	Ctrl.Saline-Ctrl.Cocaine	0.00507768187232515	0.80685870825868	up-regulated
Ctbs	Ctrl.Saline-Ctrl.Cocaine	0.00507768187232515	0.45630384205655	up-regulated
Pou6f2	Ctrl.Saline-Ctrl.Cocaine	0.00510537392137219	-1.00450315735858	down-regulated
Mrpl35	Ctrl.Saline-Ctrl.Cocaine	0.00510754267691393	0.296474083422108	up-regulated
Fam219b	Ctrl.Saline-Ctrl.Cocaine	0.00511225162508053	0.247916083291766	up-regulated
Pcyt1b	Ctrl.Saline-Ctrl.Cocaine	0.00513285367177533	-0.253500442269817	down-regulated
Rab11fip3	Ctrl.Saline-Ctrl.Cocaine	0.00513484048821272	-0.205337314930201	down-regulated
Taok3	Ctrl.Saline-Ctrl.Cocaine	0.00513798337984489	-0.263567992780143	down-regulated
Lrch3	Ctrl.Saline-Ctrl.Cocaine	0.00514362500957071	0.224223461850988	up-regulated
Negr1	Ctrl.Saline-Ctrl.Cocaine	0.0051778527683204	0.261605096435782	up-regulated
Cbx4	Ctrl.Saline-Ctrl.Cocaine	0.00519707040275651	-0.255799274631445	down-regulated
Tmcc2	Ctrl.Saline-Ctrl.Cocaine	0.00519707040275651	-0.202506681542891	down-regulated
Zzz3	Ctrl.Saline-Ctrl.Cocaine	0.00520545477050199	0.171733905101615	up-regulated
Pcnt	Ctrl.Saline-Ctrl.Cocaine	0.00520545477050199	-0.227731168758199	down-regulated
Gm4262	Ctrl.Saline-Ctrl.Cocaine	0.00521386530789512	0.547205190415193	up-regulated
Lzts1	Ctrl.Saline-Ctrl.Cocaine	0.00521408740116046	-0.477452553924308	down-regulated
Ubxn1	Ctrl.Saline-Ctrl.Cocaine	0.00521597208013422	-0.266147440167434	down-regulated
9330151L19Rik	Ctrl.Saline-Ctrl.Cocaine	0.00521799891528478	0.36728905096596	up-regulated
Srsf10	Ctrl.Saline-Ctrl.Cocaine	0.00521799891528478	0.297198742688495	up-regulated
Prxl2a	Ctrl.Saline-Ctrl.Cocaine	0.00521799891528478	-0.424190089667591	down-regulated
Ralgds	Ctrl.Saline-Ctrl.Cocaine	0.00521962238604487	-0.220242379493176	down-regulated
Parp12	Ctrl.Saline-Ctrl.Cocaine	0.00521962238604487	0.483309650714413	up-regulated
Tmem8b	Ctrl.Saline-Ctrl.Cocaine	0.00522704336695757	-0.297293014822817	down-regulated
Bnip5	Ctrl.Saline-Ctrl.Cocaine	0.00522704336695757	0.678821129648723	up-regulated
Scn8a	Ctrl.Saline-Ctrl.Cocaine	0.0052354439734333	-0.310295432903484	down-regulated
Kif5c	Ctrl.Saline-Ctrl.Cocaine	0.00524932232953003	-0.247466995915572	down-regulated
4833427F10Rik	Ctrl.Saline-Ctrl.Cocaine	0.00525475697766314	1.20453055452058	up-regulated
Nnat	Ctrl.Saline-Ctrl.Cocaine	0.00527087954020224	0.574160904023166	up-regulated
Ccdc71	Ctrl.Saline-Ctrl.Cocaine	0.00527367077727975	-0.449096399929825	down-regulated
Prkacb	Ctrl.Saline-Ctrl.Cocaine	0.00530769265020541	0.223141677980287	up-regulated
Gna12	Ctrl.Saline-Ctrl.Cocaine	0.00531211073543734	-0.327283995211052	down-regulated
Trim16	Ctrl.Saline-Ctrl.Cocaine	0.00531308870032833	-0.661619548923027	down-regulated
C1qc	Ctrl.Saline-Ctrl.Cocaine	0.00531308870032833	-0.302575600364302	down-regulated
Sdc1	Ctrl.Saline-Ctrl.Cocaine	0.00531308870032833	-0.851281319798141	down-regulated
Acvr2a	Ctrl.Saline-Ctrl.Cocaine	0.00533524267033978	0.374244403715692	up-regulated
Psmb2	Ctrl.Saline-Ctrl.Cocaine	0.00533524267033978	-0.309890868991238	down-regulated
9030025P20Rik	Ctrl.Saline-Ctrl.Cocaine	0.00533535571109221	0.689073179142952	up-regulated
Fam110a	Ctrl.Saline-Ctrl.Cocaine	0.00533535571109221	0.437829868542696	up-regulated
Nalcn	Ctrl.Saline-Ctrl.Cocaine	0.00533535571109221	0.19258069779369	up-regulated
Pnkd	Ctrl.Saline-Ctrl.Cocaine	0.00533763408456927	-0.438878752008063	down-regulated
Psma3	Ctrl.Saline-Ctrl.Cocaine	0.00533839190852232	0.23578281689818	up-regulated
Mgst3	Ctrl.Saline-Ctrl.Cocaine	0.00533839190852232	-0.375965554314017	down-regulated
Ptma	Ctrl.Saline-Ctrl.Cocaine	0.00535002759028157	-0.185523220295424	down-regulated
Adarb1	Ctrl.Saline-Ctrl.Cocaine	0.00535584975657223	-0.407579461127355	down-regulated
Ly6h	Ctrl.Saline-Ctrl.Cocaine	0.00536361566079003	0.330517999125178	up-regulated
Tmem151b	Ctrl.Saline-Ctrl.Cocaine	0.00536361566079003	-0.231860953288784	down-regulated
Rc3h1	Ctrl.Saline-Ctrl.Cocaine	0.00537465589010492	0.2271709419751	up-regulated
Copg2	Ctrl.Saline-Ctrl.Cocaine	0.00540528103194795	0.204801566498131	up-regulated
Tchh	Ctrl.Saline-Ctrl.Cocaine	0.00540528103194795	-0.648178648980838	down-regulated
Pigl	Ctrl.Saline-Ctrl.Cocaine	0.00540528103194795	0.289131184097564	up-regulated
Apbb2	Ctrl.Saline-Ctrl.Cocaine	0.00540528103194795	-0.284493580669096	down-regulated
Lrfn3	Ctrl.Saline-Ctrl.Cocaine	0.00540528103194795	-0.24374872817017	down-regulated
Peg13	Ctrl.Saline-Ctrl.Cocaine	0.00541583162219105	-0.183776278298616	down-regulated
Tmem33	Ctrl.Saline-Ctrl.Cocaine	0.00541583162219105	0.252253515779348	up-regulated
Acnat1	Ctrl.Saline-Ctrl.Cocaine	0.00541693791192531	0.547745468916124	up-regulated
Rasgrf1	Ctrl.Saline-Ctrl.Cocaine	0.00546158814807332	-0.261853663357137	down-regulated
Fhl1	Ctrl.Saline-Ctrl.Cocaine	0.0054908111776331	0.236461899307399	up-regulated
Rell1	Ctrl.Saline-Ctrl.Cocaine	0.0054908111776331	-0.339327416016482	down-regulated
Uvssa	Ctrl.Saline-Ctrl.Cocaine	0.00550487427860396	0.367276338175454	up-regulated
Gm14853	Ctrl.Saline-Ctrl.Cocaine	0.00553291826351573	0.630956524847399	up-regulated
Nubpl	Ctrl.Saline-Ctrl.Cocaine	0.00553291826351573	0.606650907630445	up-regulated
Zfand6	Ctrl.Saline-Ctrl.Cocaine	0.00553291826351573	0.284475675978889	up-regulated
Foxn2	Ctrl.Saline-Ctrl.Cocaine	0.00553734118547727	0.333318720964558	up-regulated
Oprk1	Ctrl.Saline-Ctrl.Cocaine	0.00554163568795487	0.595204269624031	up-regulated
Rab6b	Ctrl.Saline-Ctrl.Cocaine	0.00554185294437607	-0.25403950363093	down-regulated
Slc7a8	Ctrl.Saline-Ctrl.Cocaine	0.00556116757147669	-0.314210947252064	down-regulated
Foxr2	Ctrl.Saline-Ctrl.Cocaine	0.00556220243965352	1.16238383977992	up-regulated
Trim3	Ctrl.Saline-Ctrl.Cocaine	0.00559309448942703	-0.253261058584814	down-regulated
Trak1	Ctrl.Saline-Ctrl.Cocaine	0.00560281961292225	-0.184082062249755	down-regulated
Polr2a	Ctrl.Saline-Ctrl.Cocaine	0.00560281961292225	-0.188592804235607	down-regulated
Ino80d	Ctrl.Saline-Ctrl.Cocaine	0.00560401515565803	0.213325081591692	up-regulated
Uqcrq	Ctrl.Saline-Ctrl.Cocaine	0.00562742915457308	-0.21787205672866	down-regulated
Slc6a8	Ctrl.Saline-Ctrl.Cocaine	0.00563550689977103	-0.295422657072748	down-regulated
Cltc	Ctrl.Saline-Ctrl.Cocaine	0.00563550689977103	0.160964680207236	up-regulated
Smchd1	Ctrl.Saline-Ctrl.Cocaine	0.00563550689977103	0.221392176226682	up-regulated
Actr2	Ctrl.Saline-Ctrl.Cocaine	0.00563853563035467	0.19846350018447	up-regulated
Edem1	Ctrl.Saline-Ctrl.Cocaine	0.00564581151627098	0.245401668764052	up-regulated
Robo1	Ctrl.Saline-Ctrl.Cocaine	0.00564581151627098	-0.251305266273809	down-regulated
Cit	Ctrl.Saline-Ctrl.Cocaine	0.00564798432766342	-0.347111661391986	down-regulated
Cd164	Ctrl.Saline-Ctrl.Cocaine	0.00564798432766342	0.2623639608903	up-regulated
Mbd3	Ctrl.Saline-Ctrl.Cocaine	0.00564902753635838	-0.234359677288064	down-regulated
Uty	Ctrl.Saline-Ctrl.Cocaine	0.00566658663963761	0.360899747155377	up-regulated
Pou2f1	Ctrl.Saline-Ctrl.Cocaine	0.00566658663963761	0.255500770982367	up-regulated
Impad1	Ctrl.Saline-Ctrl.Cocaine	0.00566658663963761	0.217864091692765	up-regulated
Smad2	Ctrl.Saline-Ctrl.Cocaine	0.00567052470005882	0.279548922520125	up-regulated
Gorasp2	Ctrl.Saline-Ctrl.Cocaine	0.00567052470005882	-0.216536143180207	down-regulated
Zfp532	Ctrl.Saline-Ctrl.Cocaine	0.00567052470005882	-0.173376273194213	down-regulated
Ube2v2	Ctrl.Saline-Ctrl.Cocaine	0.00567052470005882	0.214417269968528	up-regulated
Srsf6	Ctrl.Saline-Ctrl.Cocaine	0.00569739991088442	0.217097672279763	up-regulated
Apba2	Ctrl.Saline-Ctrl.Cocaine	0.00569739991088442	-0.206707489625047	down-regulated
Rprd1a	Ctrl.Saline-Ctrl.Cocaine	0.00569739991088442	0.19873970866233	up-regulated
Septin3	Ctrl.Saline-Ctrl.Cocaine	0.00569739991088442	-0.152187373573412	down-regulated
Selenot	Ctrl.Saline-Ctrl.Cocaine	0.00570327844794373	0.200227241280438	up-regulated
Napa	Ctrl.Saline-Ctrl.Cocaine	0.0057106958729072	-0.189146202639877	down-regulated
Clec2l	Ctrl.Saline-Ctrl.Cocaine	0.00571180031420815	-0.317190319287778	down-regulated
Rps18	Ctrl.Saline-Ctrl.Cocaine	0.00572096499876221	-0.234280806598822	down-regulated
Nlgn3	Ctrl.Saline-Ctrl.Cocaine	0.00573359028482523	-0.192269487163256	down-regulated
Cngb1	Ctrl.Saline-Ctrl.Cocaine	0.00574563997504092	1.174026768366	up-regulated
Cpne1	Ctrl.Saline-Ctrl.Cocaine	0.00574563997504092	0.242470846904704	up-regulated
G3bp2	Ctrl.Saline-Ctrl.Cocaine	0.00574563997504092	0.151084432897951	up-regulated
Kcnab2	Ctrl.Saline-Ctrl.Cocaine	0.00574563997504092	-0.296533521831055	down-regulated
Tiam1	Ctrl.Saline-Ctrl.Cocaine	0.00575458196852444	-0.33046772379804	down-regulated
Pcmtd1	Ctrl.Saline-Ctrl.Cocaine	0.00575704380045655	0.279439953757395	up-regulated
Cog3	Ctrl.Saline-Ctrl.Cocaine	0.00576008895217712	0.276667355033232	up-regulated
Mical2	Ctrl.Saline-Ctrl.Cocaine	0.00576397035643176	-0.320486420744879	down-regulated
Pcdhgc3	Ctrl.Saline-Ctrl.Cocaine	0.00577852083723446	-0.217735077543632	down-regulated
Fbxl12os	Ctrl.Saline-Ctrl.Cocaine	0.00584566108456094	0.522912947215792	up-regulated
Dnajb12	Ctrl.Saline-Ctrl.Cocaine	0.00584566108456094	-0.263711976733844	down-regulated
Slc16a11	Ctrl.Saline-Ctrl.Cocaine	0.00584566108456094	0.555916964119977	up-regulated
Klhl7	Ctrl.Saline-Ctrl.Cocaine	0.00584566108456094	0.200608854489484	up-regulated
Calb2	Ctrl.Saline-Ctrl.Cocaine	0.00584566108456094	0.779653453382079	up-regulated
Scoc	Ctrl.Saline-Ctrl.Cocaine	0.00586792122873828	0.216706028443401	up-regulated
Unc50	Ctrl.Saline-Ctrl.Cocaine	0.00586792122873828	0.283002688362788	up-regulated
Phc3	Ctrl.Saline-Ctrl.Cocaine	0.00590806850509513	0.168656020240489	up-regulated
Sez6	Ctrl.Saline-Ctrl.Cocaine	0.00590806850509513	-0.386107015177022	down-regulated
Atxn2l	Ctrl.Saline-Ctrl.Cocaine	0.00590964911576729	-0.248843904480546	down-regulated
Hsph1	Ctrl.Saline-Ctrl.Cocaine	0.00593578628848306	-0.247171762912715	down-regulated
Dpf3	Ctrl.Saline-Ctrl.Cocaine	0.00593578628848306	-0.614806312104875	down-regulated
Phf14	Ctrl.Saline-Ctrl.Cocaine	0.00593578628848306	0.218616276864983	up-regulated
Abcc8	Ctrl.Saline-Ctrl.Cocaine	0.00596087099941557	-0.333737405602967	down-regulated
Gria2	Ctrl.Saline-Ctrl.Cocaine	0.00596087099941557	0.262350715744284	up-regulated
Sdc3	Ctrl.Saline-Ctrl.Cocaine	0.00596290866425263	-0.199472688230115	down-regulated
Slc17a8	Ctrl.Saline-Ctrl.Cocaine	0.00596290866425263	1.25283201539361	up-regulated
Tspan3	Ctrl.Saline-Ctrl.Cocaine	0.00599319085667576	0.153543051948355	up-regulated
Fam168a	Ctrl.Saline-Ctrl.Cocaine	0.00599319085667576	-0.197597467067927	down-regulated
Tm9sf2	Ctrl.Saline-Ctrl.Cocaine	0.00599549631730163	0.223660512130925	up-regulated
Slc38a10	Ctrl.Saline-Ctrl.Cocaine	0.00601823962799741	-0.240680603861732	down-regulated
Fam172a	Ctrl.Saline-Ctrl.Cocaine	0.00602896061825905	0.271567578383959	up-regulated
Agap3	Ctrl.Saline-Ctrl.Cocaine	0.0060545955435129	-0.161907733043555	down-regulated
Spata2	Ctrl.Saline-Ctrl.Cocaine	0.0060867132786882	-0.243289535359169	down-regulated
Car11	Ctrl.Saline-Ctrl.Cocaine	0.00611007022828645	-0.267885796349954	down-regulated
Srp54c	Ctrl.Saline-Ctrl.Cocaine	0.00615190249536326	0.528400781696092	up-regulated
Rbm45	Ctrl.Saline-Ctrl.Cocaine	0.00615190249536326	0.254221629325639	up-regulated
Spint2	Ctrl.Saline-Ctrl.Cocaine	0.00615854290595048	0.613405415576997	up-regulated
Inafm1	Ctrl.Saline-Ctrl.Cocaine	0.00615989965662291	0.309654023219942	up-regulated
Dpp9	Ctrl.Saline-Ctrl.Cocaine	0.00615989965662291	-0.253838948373859	down-regulated
Gm14288	Ctrl.Saline-Ctrl.Cocaine	0.00617836319800822	1.35322600497786	up-regulated
Faim2	Ctrl.Saline-Ctrl.Cocaine	0.00617836319800822	-0.224517299266898	down-regulated
Kars	Ctrl.Saline-Ctrl.Cocaine	0.00619971935170341	-0.223204988472821	down-regulated
Septin6	Ctrl.Saline-Ctrl.Cocaine	0.00619971935170341	-0.250691561135566	down-regulated
Atp5e	Ctrl.Saline-Ctrl.Cocaine	0.0062041452364931	0.322262248739413	up-regulated
Unc5d	Ctrl.Saline-Ctrl.Cocaine	0.0062041452364931	0.566846228928759	up-regulated
Cenpb	Ctrl.Saline-Ctrl.Cocaine	0.0062041452364931	-0.262986746585339	down-regulated
4922502B01Rik	Ctrl.Saline-Ctrl.Cocaine	0.00620529688216116	0.649263072264791	up-regulated
Zfpm1	Ctrl.Saline-Ctrl.Cocaine	0.00621683654334762	-0.351826758914945	down-regulated
A330074K22Rik	Ctrl.Saline-Ctrl.Cocaine	0.00621706740894008	-0.318066067252639	down-regulated
Acsbg1	Ctrl.Saline-Ctrl.Cocaine	0.00621706740894008	-0.245523617827466	down-regulated
Gls	Ctrl.Saline-Ctrl.Cocaine	0.00621706740894008	0.255964575456479	up-regulated
Brsk2	Ctrl.Saline-Ctrl.Cocaine	0.00621706740894008	-0.20768089813224	down-regulated
Ube3b	Ctrl.Saline-Ctrl.Cocaine	0.00621706740894008	-0.194483762700638	down-regulated
6330403K07Rik	Ctrl.Saline-Ctrl.Cocaine	0.00622199734874281	0.436193910649832	up-regulated
Bsn	Ctrl.Saline-Ctrl.Cocaine	0.00628064047423937	-0.256438045180438	down-regulated
Ppme1	Ctrl.Saline-Ctrl.Cocaine	0.00628064047423937	-0.162876369267933	down-regulated
H4c14	Ctrl.Saline-Ctrl.Cocaine	0.00628559910381706	0.572799553840436	up-regulated
Bop1	Ctrl.Saline-Ctrl.Cocaine	0.00628559910381706	-0.277891453320446	down-regulated
Mgat5	Ctrl.Saline-Ctrl.Cocaine	0.0062882547552504	-0.22183909722677	down-regulated
B4galt5	Ctrl.Saline-Ctrl.Cocaine	0.0062882547552504	-0.274114182572783	down-regulated
Cers5	Ctrl.Saline-Ctrl.Cocaine	0.0062882547552504	0.216718726144511	up-regulated
Taf8	Ctrl.Saline-Ctrl.Cocaine	0.00629686770711634	-0.479832144778711	down-regulated
Gnai1	Ctrl.Saline-Ctrl.Cocaine	0.00630638715239958	0.256822535812369	up-regulated
Zfp655	Ctrl.Saline-Ctrl.Cocaine	0.00633379764268376	0.266541699997348	up-regulated
Tfrc	Ctrl.Saline-Ctrl.Cocaine	0.00633921211078509	0.395065117333171	up-regulated
Lrrc9	Ctrl.Saline-Ctrl.Cocaine	0.00633921211078509	1.26786644966644	up-regulated
Rpl28	Ctrl.Saline-Ctrl.Cocaine	0.00635687360839509	-0.175547933197291	down-regulated
Tmem255a	Ctrl.Saline-Ctrl.Cocaine	0.00635932017044349	0.499426911965698	up-regulated
Nlgn1	Ctrl.Saline-Ctrl.Cocaine	0.00636115707965396	0.266897255543832	up-regulated
Tmem214	Ctrl.Saline-Ctrl.Cocaine	0.00636200338185473	-0.194414683084671	down-regulated
Stxbp5l	Ctrl.Saline-Ctrl.Cocaine	0.00636543370825066	0.421484262807273	up-regulated
Slc25a5	Ctrl.Saline-Ctrl.Cocaine	0.00636543370825066	-0.201738944129397	down-regulated
Taok2	Ctrl.Saline-Ctrl.Cocaine	0.00636543370825066	-0.170345471870438	down-regulated
Scn3a	Ctrl.Saline-Ctrl.Cocaine	0.00637551454997675	0.372583100841187	up-regulated
Cspg5	Ctrl.Saline-Ctrl.Cocaine	0.0063774768376449	-0.167538809489264	down-regulated
Adgb	Ctrl.Saline-Ctrl.Cocaine	0.00637904933033535	1.691398181421	up-regulated
Cdc26	Ctrl.Saline-Ctrl.Cocaine	0.0063915111774141	0.351042248771607	up-regulated
Ctcfl	Ctrl.Saline-Ctrl.Cocaine	0.00639539700369754	0.483033190851493	up-regulated
Dcun1d2	Ctrl.Saline-Ctrl.Cocaine	0.00639807782251667	-0.186930618095718	down-regulated
Thop1	Ctrl.Saline-Ctrl.Cocaine	0.00640189336069781	-0.279842424658351	down-regulated
Mypop	Ctrl.Saline-Ctrl.Cocaine	0.00640309541706165	-0.285068309758922	down-regulated
Rab10os	Ctrl.Saline-Ctrl.Cocaine	0.00641691840730968	-0.446609675329612	down-regulated
Tufm	Ctrl.Saline-Ctrl.Cocaine	0.00642284387021978	-0.246628761482714	down-regulated
Atp5l	Ctrl.Saline-Ctrl.Cocaine	0.00642732129063695	0.253813666672896	up-regulated
Dhx8	Ctrl.Saline-Ctrl.Cocaine	0.00642975346952598	-0.227538044363182	down-regulated
Zfp976	Ctrl.Saline-Ctrl.Cocaine	0.0064436036165581	0.465265220616962	up-regulated
Cntnap1	Ctrl.Saline-Ctrl.Cocaine	0.00644794099778091	-0.19133015913572	down-regulated
Ap1ar	Ctrl.Saline-Ctrl.Cocaine	0.00646546778703343	-0.166185071857875	down-regulated
Mttp	Ctrl.Saline-Ctrl.Cocaine	0.00646828929803686	0.363308880419094	up-regulated
Dhx40	Ctrl.Saline-Ctrl.Cocaine	0.00648904820523504	0.246069808155712	up-regulated
Scaf4	Ctrl.Saline-Ctrl.Cocaine	0.00648904820523504	-0.207456431976214	down-regulated
Kpna3	Ctrl.Saline-Ctrl.Cocaine	0.00649400717531872	0.219620293722841	up-regulated
Chmp4b	Ctrl.Saline-Ctrl.Cocaine	0.00650618254449714	-0.139973924692731	down-regulated
Zcchc17	Ctrl.Saline-Ctrl.Cocaine	0.0065148661093334	-0.207203816817549	down-regulated
B230354K17Rik	Ctrl.Saline-Ctrl.Cocaine	0.00653029765364844	0.374477341122946	up-regulated
Rbm15b	Ctrl.Saline-Ctrl.Cocaine	0.00653029765364844	-0.203465918900394	down-regulated
Patj	Ctrl.Saline-Ctrl.Cocaine	0.00653029765364844	-0.33896098625757	down-regulated
Nectin1	Ctrl.Saline-Ctrl.Cocaine	0.00654570438051877	-0.286396887594913	down-regulated
Tnfsf10	Ctrl.Saline-Ctrl.Cocaine	0.00654776918775448	0.581347883438791	up-regulated
Tcea2	Ctrl.Saline-Ctrl.Cocaine	0.00657916006751468	0.299974536246684	up-regulated
Crmp1	Ctrl.Saline-Ctrl.Cocaine	0.00658611045121029	-0.203128093446838	down-regulated
Pou3f3	Ctrl.Saline-Ctrl.Cocaine	0.00659945824223156	-0.334213040163037	down-regulated
Rfxap	Ctrl.Saline-Ctrl.Cocaine	0.00661987428301507	-0.380102087652137	down-regulated
Rtkn	Ctrl.Saline-Ctrl.Cocaine	0.00664552989604131	-0.434933203260634	down-regulated
Fbxl4	Ctrl.Saline-Ctrl.Cocaine	0.00664591652748156	0.28634226953904	up-regulated
Pex13	Ctrl.Saline-Ctrl.Cocaine	0.00664638077370287	0.273866308400813	up-regulated
Mrpl54	Ctrl.Saline-Ctrl.Cocaine	0.00665969054788019	-0.448049748813213	down-regulated
9530059O14Rik	Ctrl.Saline-Ctrl.Cocaine	0.00667858229019157	0.540197331062422	up-regulated
Mtus1	Ctrl.Saline-Ctrl.Cocaine	0.00667858229019157	-0.234598450144302	down-regulated
Gigyf2	Ctrl.Saline-Ctrl.Cocaine	0.00667858229019157	-0.176571164629289	down-regulated
Zfp120	Ctrl.Saline-Ctrl.Cocaine	0.00672449646962775	0.399031732376996	up-regulated
Rims4	Ctrl.Saline-Ctrl.Cocaine	0.0067309097734353	-0.404345822572455	down-regulated
Otud4	Ctrl.Saline-Ctrl.Cocaine	0.0067380981226543	0.240327439810394	up-regulated
Ccpg1	Ctrl.Saline-Ctrl.Cocaine	0.00674456685988623	-0.164115263025311	down-regulated
Dnah1	Ctrl.Saline-Ctrl.Cocaine	0.00674686786031593	1.0933723095341	up-regulated
Ptpn1	Ctrl.Saline-Ctrl.Cocaine	0.00674686786031593	-0.24580359270711	down-regulated
Sdf4	Ctrl.Saline-Ctrl.Cocaine	0.00674686786031593	-0.186737844782308	down-regulated
Ro60	Ctrl.Saline-Ctrl.Cocaine	0.00676031792830056	0.244539887979577	up-regulated
Slc35d1	Ctrl.Saline-Ctrl.Cocaine	0.00679236912668052	0.474245779834555	up-regulated
Psmb1	Ctrl.Saline-Ctrl.Cocaine	0.00680757955981854	0.161777554940134	up-regulated
Las1l	Ctrl.Saline-Ctrl.Cocaine	0.00681235547680693	-0.247680998384505	down-regulated
Prkcd	Ctrl.Saline-Ctrl.Cocaine	0.00681235547680693	-0.619641419069438	down-regulated
Abhd12	Ctrl.Saline-Ctrl.Cocaine	0.00681235547680693	-0.223972507446718	down-regulated
Tmem67	Ctrl.Saline-Ctrl.Cocaine	0.00681561079681707	0.404645439471037	up-regulated
Syt4	Ctrl.Saline-Ctrl.Cocaine	0.00681933346777658	0.302518498738688	up-regulated
Flywch2	Ctrl.Saline-Ctrl.Cocaine	0.00682012561106974	-0.447900470315474	down-regulated
Fbln1	Ctrl.Saline-Ctrl.Cocaine	0.00682838580022121	0.762938724093384	up-regulated
Fabp7	Ctrl.Saline-Ctrl.Cocaine	0.00682861235569636	0.51474984464452	up-regulated
Snhg11	Ctrl.Saline-Ctrl.Cocaine	0.00683025349522301	0.390293583370187	up-regulated
Klc2	Ctrl.Saline-Ctrl.Cocaine	0.00683025349522301	-0.226285353952948	down-regulated
Bcar1	Ctrl.Saline-Ctrl.Cocaine	0.00683736266766993	-0.293951079287257	down-regulated
Pigv	Ctrl.Saline-Ctrl.Cocaine	0.00683988225492773	0.310957427321323	up-regulated
Vwa5b1	Ctrl.Saline-Ctrl.Cocaine	0.00683988225492773	0.819657405438081	up-regulated
Slc30a1	Ctrl.Saline-Ctrl.Cocaine	0.00684137437160521	0.254287555811698	up-regulated
Npy2r	Ctrl.Saline-Ctrl.Cocaine	0.00684878711837569	0.992837675472357	up-regulated
Rab18	Ctrl.Saline-Ctrl.Cocaine	0.00685914836264785	0.191513062734711	up-regulated
Mia2	Ctrl.Saline-Ctrl.Cocaine	0.0068925931833524	-0.25805009038534	down-regulated
Vps4b	Ctrl.Saline-Ctrl.Cocaine	0.0068925931833524	0.248721526878258	up-regulated
Sypl	Ctrl.Saline-Ctrl.Cocaine	0.0068925931833524	0.292573811445507	up-regulated
Lrrfip1	Ctrl.Saline-Ctrl.Cocaine	0.0068925931833524	-0.234406905904454	down-regulated
G2e3	Ctrl.Saline-Ctrl.Cocaine	0.0068925931833524	0.431970008166783	up-regulated
Fdxr	Ctrl.Saline-Ctrl.Cocaine	0.0068925931833524	-0.33464436923899	down-regulated
Hps1	Ctrl.Saline-Ctrl.Cocaine	0.0068925931833524	0.487428778726736	up-regulated
Stag1	Ctrl.Saline-Ctrl.Cocaine	0.0068925931833524	0.226964440469943	up-regulated
Hbegf	Ctrl.Saline-Ctrl.Cocaine	0.00689980518652109	-0.385406300989878	down-regulated
Adamts15	Ctrl.Saline-Ctrl.Cocaine	0.00691831685330593	-0.504214175005373	down-regulated
Raph1	Ctrl.Saline-Ctrl.Cocaine	0.00696470029984368	-0.246320460474629	down-regulated
Ckmt1	Ctrl.Saline-Ctrl.Cocaine	0.00696470029984368	-0.235237574788385	down-regulated
Rpl17	Ctrl.Saline-Ctrl.Cocaine	0.00697763664489851	-0.247902456819097	down-regulated
Med25	Ctrl.Saline-Ctrl.Cocaine	0.00700119106194763	-0.222192832326747	down-regulated
Slx4ip	Ctrl.Saline-Ctrl.Cocaine	0.007021197650618	0.442526794984689	up-regulated
Mc1r	Ctrl.Saline-Ctrl.Cocaine	0.00703848024540311	-1.31529985246506	down-regulated
Pitrm1	Ctrl.Saline-Ctrl.Cocaine	0.00703848024540311	-0.241389426095008	down-regulated
Rabgap1l	Ctrl.Saline-Ctrl.Cocaine	0.00704562288557786	0.194688243498797	up-regulated
Mal	Ctrl.Saline-Ctrl.Cocaine	0.00706864504582794	-0.525073048418481	down-regulated
Cntnap3	Ctrl.Saline-Ctrl.Cocaine	0.00708314405434258	0.887354892590939	up-regulated
Dact3	Ctrl.Saline-Ctrl.Cocaine	0.0070905259215962	-0.216542798275343	down-regulated
5730455P16Rik	Ctrl.Saline-Ctrl.Cocaine	0.0070905259215962	0.218696227320064	up-regulated
Slc4a7	Ctrl.Saline-Ctrl.Cocaine	0.0070905259215962	0.32288361744784	up-regulated
Mtcp1	Ctrl.Saline-Ctrl.Cocaine	0.00709703744564547	0.794679919658286	up-regulated
Cat	Ctrl.Saline-Ctrl.Cocaine	0.00710446508653447	-0.211058466092211	down-regulated
Smarca2	Ctrl.Saline-Ctrl.Cocaine	0.00710446508653447	-0.181484680463514	down-regulated
Ubxn4	Ctrl.Saline-Ctrl.Cocaine	0.0071304848997807	-0.180467036340291	down-regulated
1110017D15Rik	Ctrl.Saline-Ctrl.Cocaine	0.0071610561775584	1.26193676387806	up-regulated
Fam210a	Ctrl.Saline-Ctrl.Cocaine	0.0071610561775584	0.18437200318025	up-regulated
Abcg4	Ctrl.Saline-Ctrl.Cocaine	0.00716758579345794	-0.206669438487737	down-regulated
Smarce1	Ctrl.Saline-Ctrl.Cocaine	0.00716758579345794	-0.264760397373068	down-regulated
Oga	Ctrl.Saline-Ctrl.Cocaine	0.00717148275817757	0.176549246258221	up-regulated
Memo1	Ctrl.Saline-Ctrl.Cocaine	0.00718493093521675	0.344578404152949	up-regulated
Zfp970	Ctrl.Saline-Ctrl.Cocaine	0.00719329679169185	0.227175177279403	up-regulated
Mrpl12	Ctrl.Saline-Ctrl.Cocaine	0.00719329679169185	-0.25625658344573	down-regulated
Pafah1b1	Ctrl.Saline-Ctrl.Cocaine	0.00719782158779682	0.164303459751604	up-regulated
Sec23ip	Ctrl.Saline-Ctrl.Cocaine	0.00719782158779682	-0.171222460036308	down-regulated
Smarcd3	Ctrl.Saline-Ctrl.Cocaine	0.00719782158779682	-0.229874503002931	down-regulated
Ybey	Ctrl.Saline-Ctrl.Cocaine	0.00719782158779682	0.305282351622572	up-regulated
Pcdha9	Ctrl.Saline-Ctrl.Cocaine	0.00722033926704418	0.434152286547173	up-regulated
Mknk2	Ctrl.Saline-Ctrl.Cocaine	0.00722033926704418	-0.216810342745125	down-regulated
Pik3cd	Ctrl.Saline-Ctrl.Cocaine	0.00725053568197621	-0.299306112678503	down-regulated
Dnaja1	Ctrl.Saline-Ctrl.Cocaine	0.0072608886406313	-0.167830592812317	down-regulated
Dhcr24	Ctrl.Saline-Ctrl.Cocaine	0.00726300742736543	-0.176758840181281	down-regulated
Vbp1	Ctrl.Saline-Ctrl.Cocaine	0.00727836679817225	0.321854565783842	up-regulated
Nbeal2	Ctrl.Saline-Ctrl.Cocaine	0.00727922244023053	0.37266834073549	up-regulated
Cic	Ctrl.Saline-Ctrl.Cocaine	0.00729056233890086	-0.179831044962466	down-regulated
Dnajc7	Ctrl.Saline-Ctrl.Cocaine	0.00729623319515655	-0.253279564630799	down-regulated
Vps35	Ctrl.Saline-Ctrl.Cocaine	0.00730571967549647	0.176900866185902	up-regulated
Zfp521	Ctrl.Saline-Ctrl.Cocaine	0.00730571967549647	-0.318659345497568	down-regulated
Gypc	Ctrl.Saline-Ctrl.Cocaine	0.00730571967549647	1.68645093186394	up-regulated
Parp3	Ctrl.Saline-Ctrl.Cocaine	0.00730571967549647	-0.539745370183741	down-regulated
Stk25	Ctrl.Saline-Ctrl.Cocaine	0.00731268097715082	-0.171230608245527	down-regulated
Gulp1	Ctrl.Saline-Ctrl.Cocaine	0.00731268097715082	0.527009991799497	up-regulated
Mxra7	Ctrl.Saline-Ctrl.Cocaine	0.00731280078496876	-0.528798027901229	down-regulated
Hivep2	Ctrl.Saline-Ctrl.Cocaine	0.00733241605612223	-0.203553504968137	down-regulated
Sstr3	Ctrl.Saline-Ctrl.Cocaine	0.00733241605612223	-0.364100145563116	down-regulated
Ankrd44	Ctrl.Saline-Ctrl.Cocaine	0.00733241605612223	0.291285208679992	up-regulated
Lyar	Ctrl.Saline-Ctrl.Cocaine	0.00735492857080113	-0.680344941824518	down-regulated
Adam15	Ctrl.Saline-Ctrl.Cocaine	0.00737082335660103	-0.180652489961306	down-regulated
Phf12	Ctrl.Saline-Ctrl.Cocaine	0.00741340121237407	-0.207620062423536	down-regulated
Tada1	Ctrl.Saline-Ctrl.Cocaine	0.00741658395339263	0.227496818488553	up-regulated
Dhx37	Ctrl.Saline-Ctrl.Cocaine	0.00741811398492629	0.189399494245553	up-regulated
Minar2	Ctrl.Saline-Ctrl.Cocaine	0.00742664332257255	0.432965340022602	up-regulated
Sik3	Ctrl.Saline-Ctrl.Cocaine	0.00742664332257255	-0.213310125110766	down-regulated
Stag2	Ctrl.Saline-Ctrl.Cocaine	0.00745732727106017	0.211243886919643	up-regulated
Zfp932	Ctrl.Saline-Ctrl.Cocaine	0.00746538455559906	0.359348585044447	up-regulated
Dr1	Ctrl.Saline-Ctrl.Cocaine	0.00746538455559906	0.280192033357575	up-regulated
Alms1	Ctrl.Saline-Ctrl.Cocaine	0.00746538455559906	0.270046705751456	up-regulated
Erh	Ctrl.Saline-Ctrl.Cocaine	0.00746538455559906	0.262167337790152	up-regulated
Slc28a3	Ctrl.Saline-Ctrl.Cocaine	0.00746583532547227	0.658695750914962	up-regulated
Cdh13	Ctrl.Saline-Ctrl.Cocaine	0.00747326346422186	-0.396038069239849	down-regulated
Pold4	Ctrl.Saline-Ctrl.Cocaine	0.00747886863163504	-0.499263845277609	down-regulated
Bptf	Ctrl.Saline-Ctrl.Cocaine	0.00747886863163504	-0.171901744099332	down-regulated
Lrrc4b	Ctrl.Saline-Ctrl.Cocaine	0.00747886863163504	-0.219860951643173	down-regulated
Gm14827	Ctrl.Saline-Ctrl.Cocaine	0.00748954150793916	0.593988890238815	up-regulated
Ewsr1	Ctrl.Saline-Ctrl.Cocaine	0.00749316853681771	-0.170221589435	down-regulated
Noc2l	Ctrl.Saline-Ctrl.Cocaine	0.00749697617909249	-0.21636130240787	down-regulated
Cd59a	Ctrl.Saline-Ctrl.Cocaine	0.00749697617909249	-0.729297166334744	down-regulated
Lmbr1	Ctrl.Saline-Ctrl.Cocaine	0.0074995360046161	0.19607730844571	up-regulated
Srfbp1	Ctrl.Saline-Ctrl.Cocaine	0.00754954170949058	-0.343427248450644	down-regulated
Srp68	Ctrl.Saline-Ctrl.Cocaine	0.00755839649987961	-0.22370932990669	down-regulated
Sox12	Ctrl.Saline-Ctrl.Cocaine	0.00755839649987961	-0.25914957051356	down-regulated
Rps24	Ctrl.Saline-Ctrl.Cocaine	0.00755839649987961	-0.224564150626068	down-regulated
Ube2d3	Ctrl.Saline-Ctrl.Cocaine	0.00755839649987961	0.185728316968201	up-regulated
Zcrb1	Ctrl.Saline-Ctrl.Cocaine	0.00757350209976233	-0.30106891543263	down-regulated
Ypel5	Ctrl.Saline-Ctrl.Cocaine	0.00757595619244044	0.209964416298469	up-regulated
Ago3	Ctrl.Saline-Ctrl.Cocaine	0.00761330211341244	0.234915579394664	up-regulated
Galr1	Ctrl.Saline-Ctrl.Cocaine	0.00762542146754657	0.823334696814359	up-regulated
Rdh18-ps	Ctrl.Saline-Ctrl.Cocaine	0.00765085180793412	0.752804991991731	up-regulated
Pcmt1	Ctrl.Saline-Ctrl.Cocaine	0.00765085180793412	0.210213395557226	up-regulated
Slc6a9	Ctrl.Saline-Ctrl.Cocaine	0.00765085180793412	-0.239104066048871	down-regulated
2210016L21Rik	Ctrl.Saline-Ctrl.Cocaine	0.00765085180793412	-0.179192225654606	down-regulated
Rflna	Ctrl.Saline-Ctrl.Cocaine	0.00766300526221063	1.63866664859762	up-regulated
Cnih3	Ctrl.Saline-Ctrl.Cocaine	0.00766677328158388	-0.510328740904223	down-regulated
Igbp1	Ctrl.Saline-Ctrl.Cocaine	0.00768316812513097	-0.293748611777675	down-regulated
Brap	Ctrl.Saline-Ctrl.Cocaine	0.00769588048425248	-0.200704662880318	down-regulated
Ube2ql1	Ctrl.Saline-Ctrl.Cocaine	0.00769884731794521	-0.226379790452645	down-regulated
Ankrd6	Ctrl.Saline-Ctrl.Cocaine	0.00771289539786228	0.29591057317977	up-regulated
Hcn4	Ctrl.Saline-Ctrl.Cocaine	0.00771580240073952	-0.384219949612706	down-regulated
Nab2	Ctrl.Saline-Ctrl.Cocaine	0.00773431213634851	-0.377861318190535	down-regulated
Rpl10	Ctrl.Saline-Ctrl.Cocaine	0.00774278282274924	0.174981490982002	up-regulated
Rac3	Ctrl.Saline-Ctrl.Cocaine	0.00778178037843943	0.364065072585098	up-regulated
Braf	Ctrl.Saline-Ctrl.Cocaine	0.00778178037843943	0.185267519946045	up-regulated
Tgoln1	Ctrl.Saline-Ctrl.Cocaine	0.00778800168477272	0.169303059661201	up-regulated
Cttnbp2nl	Ctrl.Saline-Ctrl.Cocaine	0.00779420718734798	-0.244698594582546	down-regulated
Atp5o	Ctrl.Saline-Ctrl.Cocaine	0.00779882387090614	-0.172322526052731	down-regulated
Slco2a1	Ctrl.Saline-Ctrl.Cocaine	0.00779882387090614	-0.761076319806194	down-regulated
Ipo11	Ctrl.Saline-Ctrl.Cocaine	0.00783341393613357	0.184956780808532	up-regulated
Tgfb3	Ctrl.Saline-Ctrl.Cocaine	0.00786063197564736	-0.326483675787015	down-regulated
Sytl4	Ctrl.Saline-Ctrl.Cocaine	0.0078703636401642	1.11150129529777	up-regulated
Nr2c2	Ctrl.Saline-Ctrl.Cocaine	0.00787125747180713	0.169497072498006	up-regulated
Aamdc	Ctrl.Saline-Ctrl.Cocaine	0.00789250756421136	-0.293951346229438	down-regulated
Naca	Ctrl.Saline-Ctrl.Cocaine	0.00789250756421136	-0.216074004566909	down-regulated
Rpl18a	Ctrl.Saline-Ctrl.Cocaine	0.00789250756421136	-0.210758559566671	down-regulated
Perp	Ctrl.Saline-Ctrl.Cocaine	0.00789250756421136	1.18485740485268	up-regulated
Glrx2	Ctrl.Saline-Ctrl.Cocaine	0.00790740257609727	0.251507074958995	up-regulated
Fam193a	Ctrl.Saline-Ctrl.Cocaine	0.00794534456860204	-0.199602943542132	down-regulated
Wdr55	Ctrl.Saline-Ctrl.Cocaine	0.00796383171713057	-0.420838906944901	down-regulated
Srsf7	Ctrl.Saline-Ctrl.Cocaine	0.00797309619412624	0.205938362304389	up-regulated
Polr3d	Ctrl.Saline-Ctrl.Cocaine	0.00797309619412624	-0.237384096586498	down-regulated
Syt11	Ctrl.Saline-Ctrl.Cocaine	0.00797309619412624	-0.157904795063292	down-regulated
Epas1	Ctrl.Saline-Ctrl.Cocaine	0.00799998049428092	-0.255632605397731	down-regulated
Map4k4	Ctrl.Saline-Ctrl.Cocaine	0.00800156952112155	-0.304140769496969	down-regulated
Fzr1	Ctrl.Saline-Ctrl.Cocaine	0.00800432449980831	-0.21200197224918	down-regulated
Clec16a	Ctrl.Saline-Ctrl.Cocaine	0.00800631034479151	-0.248053825181326	down-regulated
Acer2	Ctrl.Saline-Ctrl.Cocaine	0.00803000326100849	-0.565490357912404	down-regulated
Zdhhc23	Ctrl.Saline-Ctrl.Cocaine	0.00803448702443322	0.709998025835382	up-regulated
Klhl28	Ctrl.Saline-Ctrl.Cocaine	0.00805141200279419	0.277354275680015	up-regulated
Itpk1	Ctrl.Saline-Ctrl.Cocaine	0.00805182894024847	-0.237346507037753	down-regulated
Abhd14b	Ctrl.Saline-Ctrl.Cocaine	0.00805242208537959	0.448225244293064	up-regulated
Ndufb9	Ctrl.Saline-Ctrl.Cocaine	0.00807075889237954	-0.235802439694946	down-regulated
Rps4x	Ctrl.Saline-Ctrl.Cocaine	0.00807479498314225	0.209163943714971	up-regulated
Wdr78	Ctrl.Saline-Ctrl.Cocaine	0.00807824402386337	0.430637053597803	up-regulated
Mtr	Ctrl.Saline-Ctrl.Cocaine	0.0080884606873243	0.380687828424159	up-regulated
Slc24a3	Ctrl.Saline-Ctrl.Cocaine	0.00810350313427118	-0.230953166557036	down-regulated
Arhgap18	Ctrl.Saline-Ctrl.Cocaine	0.00810525507120135	0.412446300890674	up-regulated
Sall2	Ctrl.Saline-Ctrl.Cocaine	0.00811315778458529	-0.211789294098572	down-regulated
Per2	Ctrl.Saline-Ctrl.Cocaine	0.00811368743492127	-0.314111518893462	down-regulated
Snrk	Ctrl.Saline-Ctrl.Cocaine	0.00811732981866829	-0.188531112171259	down-regulated
Tut1	Ctrl.Saline-Ctrl.Cocaine	0.00812010833474296	-0.313654165487507	down-regulated
Man1b1	Ctrl.Saline-Ctrl.Cocaine	0.00812010833474296	0.148273038507269	up-regulated
Nf1	Ctrl.Saline-Ctrl.Cocaine	0.00814296959549382	0.1384595355002	up-regulated
Lrrn1	Ctrl.Saline-Ctrl.Cocaine	0.00814296959549382	-0.214856738525523	down-regulated
Scnm1	Ctrl.Saline-Ctrl.Cocaine	0.00814296959549382	-0.336997015196318	down-regulated
Rab11b	Ctrl.Saline-Ctrl.Cocaine	0.00815541920212074	-0.144329841984816	down-regulated
Baiap3	Ctrl.Saline-Ctrl.Cocaine	0.00818453614984687	0.707017586688751	up-regulated
Haus6	Ctrl.Saline-Ctrl.Cocaine	0.00819760078789258	0.347908670029815	up-regulated
Arrdc1	Ctrl.Saline-Ctrl.Cocaine	0.00822523353910109	0.395979485921266	up-regulated
Dbhos	Ctrl.Saline-Ctrl.Cocaine	0.00822523353910109	0.579041837278988	up-regulated
Pnma2	Ctrl.Saline-Ctrl.Cocaine	0.00822523353910109	0.257925163185923	up-regulated
Actr1b	Ctrl.Saline-Ctrl.Cocaine	0.00823324234612581	-0.176272440709687	down-regulated
Mdn1	Ctrl.Saline-Ctrl.Cocaine	0.00825645444896176	0.189142674997909	up-regulated
Gm16222	Ctrl.Saline-Ctrl.Cocaine	0.00827283236317597	0.47385438500101	up-regulated
Hspa12a	Ctrl.Saline-Ctrl.Cocaine	0.00827283236317597	-0.322900042724919	down-regulated
Tubg2	Ctrl.Saline-Ctrl.Cocaine	0.00829128671963432	-0.382447228573311	down-regulated
B230307C23Rik	Ctrl.Saline-Ctrl.Cocaine	0.00832308712620555	0.419639230447943	up-regulated
Alg10b	Ctrl.Saline-Ctrl.Cocaine	0.00832308712620555	0.335097601618039	up-regulated
Gab2	Ctrl.Saline-Ctrl.Cocaine	0.0083345149760094	-0.307570682118024	down-regulated
Fth1	Ctrl.Saline-Ctrl.Cocaine	0.00834230159472453	-0.361984265779151	down-regulated
Sacs	Ctrl.Saline-Ctrl.Cocaine	0.00834230159472453	0.253018112068335	up-regulated
Hace1	Ctrl.Saline-Ctrl.Cocaine	0.00835824098858947	0.243301641725289	up-regulated
Hrk	Ctrl.Saline-Ctrl.Cocaine	0.00837123795140777	0.867279029933223	up-regulated
Ddx24	Ctrl.Saline-Ctrl.Cocaine	0.00840468612824676	-0.161391990375378	down-regulated
Ttll3	Ctrl.Saline-Ctrl.Cocaine	0.00840548254456397	0.726104270911363	up-regulated
Pacsin3	Ctrl.Saline-Ctrl.Cocaine	0.00844366180214675	-0.347230573617368	down-regulated
Sf3b1	Ctrl.Saline-Ctrl.Cocaine	0.00847648401872641	0.138505678435783	up-regulated
Slc6a7	Ctrl.Saline-Ctrl.Cocaine	0.00847648401872641	-0.211866754456337	down-regulated
Aasdhppt	Ctrl.Saline-Ctrl.Cocaine	0.00848327793914105	0.343387862041879	up-regulated
Rmdn3	Ctrl.Saline-Ctrl.Cocaine	0.00848327793914105	-0.255221711957287	down-regulated
Chmp2a	Ctrl.Saline-Ctrl.Cocaine	0.00853466499117058	-0.180306237393029	down-regulated
Mgat4a	Ctrl.Saline-Ctrl.Cocaine	0.0085359873774043	0.181087501786841	up-regulated
Grm4	Ctrl.Saline-Ctrl.Cocaine	0.00857020068468391	-0.330633533104591	down-regulated
Pacc1	Ctrl.Saline-Ctrl.Cocaine	0.00857020068468391	0.323351059341399	up-regulated
Jpx	Ctrl.Saline-Ctrl.Cocaine	0.00857971342536408	0.50139314789832	up-regulated
St7	Ctrl.Saline-Ctrl.Cocaine	0.00858355792488873	0.350061920552695	up-regulated
Pcbd1	Ctrl.Saline-Ctrl.Cocaine	0.00858355792488873	0.273960082485305	up-regulated
Cfap300	Ctrl.Saline-Ctrl.Cocaine	0.00858355792488873	0.793446920471922	up-regulated
Htr1d	Ctrl.Saline-Ctrl.Cocaine	0.00860432202831875	1.13648266478486	up-regulated
Ddx54	Ctrl.Saline-Ctrl.Cocaine	0.00861694119851028	-0.229495722200597	down-regulated
Tmem163	Ctrl.Saline-Ctrl.Cocaine	0.00862669056259143	-0.307805015636479	down-regulated
Ggh	Ctrl.Saline-Ctrl.Cocaine	0.00865660460487362	0.486695755960032	up-regulated
Hbp1	Ctrl.Saline-Ctrl.Cocaine	0.00866771834915038	0.33706944168894	up-regulated
Sh3bp5l	Ctrl.Saline-Ctrl.Cocaine	0.00868110913120955	-0.227351330901888	down-regulated
Acss3	Ctrl.Saline-Ctrl.Cocaine	0.00868466002850619	0.989104458088048	up-regulated
Galc	Ctrl.Saline-Ctrl.Cocaine	0.00868466002850619	0.264479564799668	up-regulated
H3c14	Ctrl.Saline-Ctrl.Cocaine	0.00868466002850619	4.39315791557668	up-regulated
Mrpl57	Ctrl.Saline-Ctrl.Cocaine	0.00871234165698442	0.27697583160249	up-regulated
Dcdc2a	Ctrl.Saline-Ctrl.Cocaine	0.00871234165698442	0.850536478923673	up-regulated
Tom1	Ctrl.Saline-Ctrl.Cocaine	0.00871234165698442	-0.182546529542935	down-regulated
Zfp563	Ctrl.Saline-Ctrl.Cocaine	0.00873695074196526	0.366956070608555	up-regulated
Ate1	Ctrl.Saline-Ctrl.Cocaine	0.00876818683260155	0.209842455253919	up-regulated
Colec12	Ctrl.Saline-Ctrl.Cocaine	0.00876971194697457	0.281409076647626	up-regulated
Acadm	Ctrl.Saline-Ctrl.Cocaine	0.00877609539340222	0.293554055656381	up-regulated
Rasd1	Ctrl.Saline-Ctrl.Cocaine	0.00877803515329917	-0.458465071179739	down-regulated
Naa15	Ctrl.Saline-Ctrl.Cocaine	0.00878225582741314	0.197861138713337	up-regulated
P4ha1	Ctrl.Saline-Ctrl.Cocaine	0.00881779758905931	-0.251285856687463	down-regulated
Il21r	Ctrl.Saline-Ctrl.Cocaine	0.00882704910987669	-0.986202544269752	down-regulated
Zfp27	Ctrl.Saline-Ctrl.Cocaine	0.00883005828623907	-0.252767147102688	down-regulated
Stx12	Ctrl.Saline-Ctrl.Cocaine	0.00883005828623907	0.17298067442083	up-regulated
Shisa4	Ctrl.Saline-Ctrl.Cocaine	0.00883764709382543	-0.349596343189413	down-regulated
Nefl	Ctrl.Saline-Ctrl.Cocaine	0.00888069730269488	-0.292379779221742	down-regulated
Gm38431	Ctrl.Saline-Ctrl.Cocaine	0.00888486959323656	-5.60852025875553	down-regulated
Pik3c2a	Ctrl.Saline-Ctrl.Cocaine	0.00888916600968814	0.221716292764441	up-regulated
Trim36	Ctrl.Saline-Ctrl.Cocaine	0.00888977948936392	0.378234359514216	up-regulated
Tead1	Ctrl.Saline-Ctrl.Cocaine	0.00888977948936392	0.304770319928789	up-regulated
Hdgfl2	Ctrl.Saline-Ctrl.Cocaine	0.00890338529561316	-0.20097922025941	down-regulated
E030024N20Rik	Ctrl.Saline-Ctrl.Cocaine	0.00891823281699478	0.674600651061364	up-regulated
Pbrm1	Ctrl.Saline-Ctrl.Cocaine	0.00891823281699478	0.18028438049187	up-regulated
Nudt10	Ctrl.Saline-Ctrl.Cocaine	0.00891823281699478	0.299862735182201	up-regulated
Far1	Ctrl.Saline-Ctrl.Cocaine	0.00891823281699478	0.208167898306146	up-regulated
Nsmf	Ctrl.Saline-Ctrl.Cocaine	0.00892585788072211	-0.332141360770672	down-regulated
Coro2a	Ctrl.Saline-Ctrl.Cocaine	0.00892684455747114	-0.392643776447454	down-regulated
Ep300	Ctrl.Saline-Ctrl.Cocaine	0.00892684455747114	-0.152139078194317	down-regulated
Celf6	Ctrl.Saline-Ctrl.Cocaine	0.00893358440979533	0.386793728096993	up-regulated
Txnip	Ctrl.Saline-Ctrl.Cocaine	0.00893661708295809	0.529648639013538	up-regulated
Gm14440	Ctrl.Saline-Ctrl.Cocaine	0.00896040625073288	0.372880079656196	up-regulated
Tcf7l1	Ctrl.Saline-Ctrl.Cocaine	0.00896102482912736	-0.578487600409666	down-regulated
Kcna1	Ctrl.Saline-Ctrl.Cocaine	0.00897542124217294	-0.34421561121161	down-regulated
Cisd2	Ctrl.Saline-Ctrl.Cocaine	0.00901987808604957	0.172522357673929	up-regulated
Camk1d	Ctrl.Saline-Ctrl.Cocaine	0.00903930311098775	-0.277376008031075	down-regulated
Zdhhc9	Ctrl.Saline-Ctrl.Cocaine	0.009058489036589	-0.275904612614823	down-regulated
Uba1	Ctrl.Saline-Ctrl.Cocaine	0.009058489036589	-0.134206478320918	down-regulated
Kif3c	Ctrl.Saline-Ctrl.Cocaine	0.009058489036589	-0.192430097137498	down-regulated
Gtf3c6	Ctrl.Saline-Ctrl.Cocaine	0.00906313957870819	-0.267118009650098	down-regulated
Cd68	Ctrl.Saline-Ctrl.Cocaine	0.00907639240485815	-0.732512698349579	down-regulated
Nubp1	Ctrl.Saline-Ctrl.Cocaine	0.0090789097886415	-0.305270457483205	down-regulated
Gm16523	Ctrl.Saline-Ctrl.Cocaine	0.00908803125487558	0.711806006008995	up-regulated
Ythdf3	Ctrl.Saline-Ctrl.Cocaine	0.00908930755439476	0.206606242656273	up-regulated
Snora74a	Ctrl.Saline-Ctrl.Cocaine	0.0091101231288983	0.849436563046699	up-regulated
Tmem263	Ctrl.Saline-Ctrl.Cocaine	0.0091116516647409	0.259702018296192	up-regulated
Uck2	Ctrl.Saline-Ctrl.Cocaine	0.00913484687234931	-0.32510696935992	down-regulated
H6pd	Ctrl.Saline-Ctrl.Cocaine	0.00913956858882763	-0.315190640239221	down-regulated
Tubb2a	Ctrl.Saline-Ctrl.Cocaine	0.00914605444280014	-0.199726939084155	down-regulated
Cd46	Ctrl.Saline-Ctrl.Cocaine	0.00916218217213046	0.921528705841523	up-regulated
Hrh3	Ctrl.Saline-Ctrl.Cocaine	0.00916257977102581	-0.339630710304655	down-regulated
Arid5a	Ctrl.Saline-Ctrl.Cocaine	0.00916257977102581	-0.407229369579181	down-regulated
Nxpe4	Ctrl.Saline-Ctrl.Cocaine	0.00919066662105763	0.431075631221821	up-regulated
Ehd3	Ctrl.Saline-Ctrl.Cocaine	0.00919066662105763	-0.300108861418901	down-regulated
Ints1	Ctrl.Saline-Ctrl.Cocaine	0.00921338733478246	-0.148029534987582	down-regulated
Rab11fip5	Ctrl.Saline-Ctrl.Cocaine	0.0092369275515258	-0.177974795458416	down-regulated
Atp5md	Ctrl.Saline-Ctrl.Cocaine	0.00926600394948879	0.200934747306642	up-regulated
Zmym6	Ctrl.Saline-Ctrl.Cocaine	0.0092794258869342	0.236704787783049	up-regulated
Rtn4r	Ctrl.Saline-Ctrl.Cocaine	0.0092794258869342	-0.326208354140872	down-regulated
Enho	Ctrl.Saline-Ctrl.Cocaine	0.00929020940747045	-0.20449267967454	down-regulated
Slc25a35	Ctrl.Saline-Ctrl.Cocaine	0.00929020940747045	-0.503452134703809	down-regulated
Grn	Ctrl.Saline-Ctrl.Cocaine	0.00929587220924221	-0.230482290513982	down-regulated
Pnck	Ctrl.Saline-Ctrl.Cocaine	0.00930634114117983	0.325135729123756	up-regulated
Sp1	Ctrl.Saline-Ctrl.Cocaine	0.00933678383208507	0.204294418285095	up-regulated
Bdh2	Ctrl.Saline-Ctrl.Cocaine	0.00933678383208507	1.01530640762097	up-regulated
Tug1	Ctrl.Saline-Ctrl.Cocaine	0.0093452910577587	0.161661496723869	up-regulated
Mprip	Ctrl.Saline-Ctrl.Cocaine	0.00934817880489251	-0.176085976580961	down-regulated
Ipo13	Ctrl.Saline-Ctrl.Cocaine	0.009355435778411	-0.237426943696204	down-regulated
Gatad2a	Ctrl.Saline-Ctrl.Cocaine	0.009355435778411	-0.217278702463243	down-regulated
Tia1	Ctrl.Saline-Ctrl.Cocaine	0.00936436971976167	0.266084339293545	up-regulated
Pcdh9	Ctrl.Saline-Ctrl.Cocaine	0.00936853653308038	-0.15722079890822	down-regulated
Gpi1	Ctrl.Saline-Ctrl.Cocaine	0.00936853653308038	-0.162263462725528	down-regulated
Kbtbd2	Ctrl.Saline-Ctrl.Cocaine	0.00937582837135066	0.166012730104621	up-regulated
Syt3	Ctrl.Saline-Ctrl.Cocaine	0.00938422548978163	-0.209521170516943	down-regulated
B4galnt1	Ctrl.Saline-Ctrl.Cocaine	0.00939481345483607	-0.19168292018072	down-regulated
Ndufb5	Ctrl.Saline-Ctrl.Cocaine	0.00941345959504379	0.191693402205591	up-regulated
Klf9	Ctrl.Saline-Ctrl.Cocaine	0.00942941753593363	-0.216549843632639	down-regulated
Dnm2	Ctrl.Saline-Ctrl.Cocaine	0.00942941753593363	-0.290074054397886	down-regulated
Gca	Ctrl.Saline-Ctrl.Cocaine	0.00945057575008082	0.416261597795183	up-regulated
C1ql3	Ctrl.Saline-Ctrl.Cocaine	0.00945800314280638	0.792590136408413	up-regulated
Cnot7	Ctrl.Saline-Ctrl.Cocaine	0.00947019496107165	0.198836296332857	up-regulated
Smtn	Ctrl.Saline-Ctrl.Cocaine	0.00948446943665121	-0.532236567245311	down-regulated
Hes5	Ctrl.Saline-Ctrl.Cocaine	0.00951117298738642	0.36952844147536	up-regulated
Pdk1	Ctrl.Saline-Ctrl.Cocaine	0.00953400151707975	0.303204191733293	up-regulated
Rttn	Ctrl.Saline-Ctrl.Cocaine	0.00953400151707975	0.284476494265583	up-regulated
Mrgpre	Ctrl.Saline-Ctrl.Cocaine	0.00954279423037628	-0.325696028486697	down-regulated
Lgi3	Ctrl.Saline-Ctrl.Cocaine	0.00954279423037628	-0.333583031713104	down-regulated
Saraf	Ctrl.Saline-Ctrl.Cocaine	0.00954279423037628	0.167976327747173	up-regulated
Ganab	Ctrl.Saline-Ctrl.Cocaine	0.0095581038235986	0.129835321864415	up-regulated
Traf3ip1	Ctrl.Saline-Ctrl.Cocaine	0.00955861579846467	-0.310001947048577	down-regulated
Hexim1	Ctrl.Saline-Ctrl.Cocaine	0.00957911815439306	-0.207143664250684	down-regulated
St8sia5	Ctrl.Saline-Ctrl.Cocaine	0.00958123681159016	-0.334130346186926	down-regulated
Sypl2	Ctrl.Saline-Ctrl.Cocaine	0.00960389815507676	-0.906359298057477	down-regulated
Gpr3	Ctrl.Saline-Ctrl.Cocaine	0.00960389815507676	-0.390622057163327	down-regulated
Hdac4	Ctrl.Saline-Ctrl.Cocaine	0.00960389815507676	-0.18816770253013	down-regulated
Acly	Ctrl.Saline-Ctrl.Cocaine	0.00960416349540168	-0.134994609131316	down-regulated
4932438A13Rik	Ctrl.Saline-Ctrl.Cocaine	0.00960416349540168	0.195426387328094	up-regulated
Aars2	Ctrl.Saline-Ctrl.Cocaine	0.00962286919044459	-0.224616121093584	down-regulated
Rasgrp1	Ctrl.Saline-Ctrl.Cocaine	0.00963469540702411	-0.367859245473355	down-regulated
Gm10389	Ctrl.Saline-Ctrl.Cocaine	0.00968786589237768	0.362570388105703	up-regulated
Zbtb4	Ctrl.Saline-Ctrl.Cocaine	0.00968786589237768	-0.150018739343093	down-regulated
Mef2d	Ctrl.Saline-Ctrl.Cocaine	0.00969299669546336	-0.178029811177541	down-regulated
Galnt13	Ctrl.Saline-Ctrl.Cocaine	0.00970003197229243	0.363543939094981	up-regulated
Ehmt1	Ctrl.Saline-Ctrl.Cocaine	0.00971076070878544	-0.176054241919733	down-regulated
Cog4	Ctrl.Saline-Ctrl.Cocaine	0.00972518868581132	-0.207160482283533	down-regulated
Rpl37a	Ctrl.Saline-Ctrl.Cocaine	0.00972782495163366	0.211516248990399	up-regulated
Klc1	Ctrl.Saline-Ctrl.Cocaine	0.00973611706141439	-0.161363820112379	down-regulated
Abca2	Ctrl.Saline-Ctrl.Cocaine	0.00977218505135452	-0.231271534876761	down-regulated
Ncoa5	Ctrl.Saline-Ctrl.Cocaine	0.00978443030195844	-0.194749972495147	down-regulated
Taf6l	Ctrl.Saline-Ctrl.Cocaine	0.00980858962418505	0.358110703605029	up-regulated
Usp54	Ctrl.Saline-Ctrl.Cocaine	0.00982220714917961	-0.216192240974952	down-regulated
Hnrnpk	Ctrl.Saline-Ctrl.Cocaine	0.00982243797386595	0.148283407797768	up-regulated
Dcaf6	Ctrl.Saline-Ctrl.Cocaine	0.00982815331502865	-0.218352606216708	down-regulated
Kbtbd7	Ctrl.Saline-Ctrl.Cocaine	0.00985494328340761	0.224478849322854	up-regulated
Ubxn10	Ctrl.Saline-Ctrl.Cocaine	0.00986036467578423	0.857668703300634	up-regulated
Zmym3	Ctrl.Saline-Ctrl.Cocaine	0.00987639476723529	0.248491045997573	up-regulated
Slc38a2	Ctrl.Saline-Ctrl.Cocaine	0.00987639476723529	-0.233530530246179	down-regulated
Cbx1	Ctrl.Saline-Ctrl.Cocaine	0.00988182376938412	-0.310256728078252	down-regulated
Fancm	Ctrl.Saline-Ctrl.Cocaine	0.00989031060447186	0.240485497515889	up-regulated
Fgd4	Ctrl.Saline-Ctrl.Cocaine	0.00997654305102514	0.275229166136924	up-regulated
Ap2a1	Ctrl.Saline-Ctrl.Cocaine	0.010028829573732	-0.172100217226141	down-regulated
Foxn3	Ctrl.Saline-Ctrl.Cocaine	0.010028829573732	-0.290004848527176	down-regulated
Atp5g3	Ctrl.Saline-Ctrl.Cocaine	0.010028829573732	0.188690632584052	up-regulated
Tpi1	Ctrl.Saline-Ctrl.Cocaine	0.0100461179930851	-0.162991075013437	down-regulated
Gk	Ctrl.Saline-Ctrl.Cocaine	0.0100782564774782	0.377224210474489	up-regulated
Zfp60	Ctrl.Saline-Ctrl.Cocaine	0.0100936105888904	0.301274359117129	up-regulated
Fn1	Ctrl.Saline-Ctrl.Cocaine	0.0100936105888904	-0.484988445851464	down-regulated
Nufip2	Ctrl.Saline-Ctrl.Cocaine	0.0101041473880834	0.202196020272988	up-regulated
Phf21a	Ctrl.Saline-Ctrl.Cocaine	0.0101249762209571	-0.19274511687572	down-regulated
Gcsh	Ctrl.Saline-Ctrl.Cocaine	0.0101415751993326	0.207002180314995	up-regulated
Mir99ahg	Ctrl.Saline-Ctrl.Cocaine	0.0101415751993326	0.927397686367871	up-regulated
Elovl1	Ctrl.Saline-Ctrl.Cocaine	0.0101415751993326	-0.462847686188405	down-regulated
Tbce	Ctrl.Saline-Ctrl.Cocaine	0.0101415751993326	0.289132632012555	up-regulated
Slc41a1	Ctrl.Saline-Ctrl.Cocaine	0.0101415751993326	-0.219863656156938	down-regulated
Nmrk2	Ctrl.Saline-Ctrl.Cocaine	0.0101415751993326	0.678024865125765	up-regulated
Trub1	Ctrl.Saline-Ctrl.Cocaine	0.0101415751993326	0.242974899933607	up-regulated
Usf2	Ctrl.Saline-Ctrl.Cocaine	0.0101415751993326	-0.156969514267882	down-regulated
Kndc1	Ctrl.Saline-Ctrl.Cocaine	0.0101415751993326	-0.260169392513143	down-regulated
Suco	Ctrl.Saline-Ctrl.Cocaine	0.010159620515396	0.279890704786416	up-regulated
Sar1a	Ctrl.Saline-Ctrl.Cocaine	0.010161832441284	0.154821567325435	up-regulated
Eef1a2	Ctrl.Saline-Ctrl.Cocaine	0.0101669203917143	-0.166227635913101	down-regulated
Ankrd10	Ctrl.Saline-Ctrl.Cocaine	0.0102138409737875	0.303173319143422	up-regulated
Mdh1	Ctrl.Saline-Ctrl.Cocaine	0.0102139193867029	-0.165909998062455	down-regulated
Zfpl1	Ctrl.Saline-Ctrl.Cocaine	0.0102139193867029	-0.269892675883913	down-regulated
Rgs8	Ctrl.Saline-Ctrl.Cocaine	0.0102139193867029	-0.284655615743704	down-regulated
Kcnb1	Ctrl.Saline-Ctrl.Cocaine	0.0102139193867029	-0.190994013287888	down-regulated
Tmem218	Ctrl.Saline-Ctrl.Cocaine	0.0102139193867029	0.476098472566919	up-regulated
AY512931	Ctrl.Saline-Ctrl.Cocaine	0.0102382939200234	0.498770893024134	up-regulated
Ddo	Ctrl.Saline-Ctrl.Cocaine	0.0102382939200234	0.322702338787919	up-regulated
Ccnyl1	Ctrl.Saline-Ctrl.Cocaine	0.0102382939200234	0.375139228987567	up-regulated
Plk3	Ctrl.Saline-Ctrl.Cocaine	0.0102382939200234	-0.336454089582761	down-regulated
Tpx2	Ctrl.Saline-Ctrl.Cocaine	0.0102778111484701	-0.792231169121534	down-regulated
Lonp1	Ctrl.Saline-Ctrl.Cocaine	0.010284871227702	-0.221984981610925	down-regulated
Phf6	Ctrl.Saline-Ctrl.Cocaine	0.0103773914022128	0.22866414374097	up-regulated
Aatf	Ctrl.Saline-Ctrl.Cocaine	0.0103773914022128	-0.310465956252987	down-regulated
2810004N23Rik	Ctrl.Saline-Ctrl.Cocaine	0.0103782841502967	-0.454051661440727	down-regulated
Prr30	Ctrl.Saline-Ctrl.Cocaine	0.0103858069853197	-2.31166052126985	down-regulated
Prkcz	Ctrl.Saline-Ctrl.Cocaine	0.0104137935974474	-0.191613649883717	down-regulated
Mettl14	Ctrl.Saline-Ctrl.Cocaine	0.0104137935974474	-0.262577926569433	down-regulated
Pcdhb19	Ctrl.Saline-Ctrl.Cocaine	0.0104177054012689	0.373841338126598	up-regulated
Hist1h4m	Ctrl.Saline-Ctrl.Cocaine	0.0104304923585294	0.547159206385151	up-regulated
Ank1	Ctrl.Saline-Ctrl.Cocaine	0.0104359495892161	-0.306713311028726	down-regulated
Wdr60	Ctrl.Saline-Ctrl.Cocaine	0.010442045812637	-0.315331005904875	down-regulated
Gabarapl2	Ctrl.Saline-Ctrl.Cocaine	0.0104485706688836	0.201926188683036	up-regulated
Trh	Ctrl.Saline-Ctrl.Cocaine	0.010454567075557	1.9090622588967	up-regulated
Cd200	Ctrl.Saline-Ctrl.Cocaine	0.010454567075557	0.246413007702961	up-regulated
Sort1	Ctrl.Saline-Ctrl.Cocaine	0.010454567075557	-0.219506807953474	down-regulated
Tmed5	Ctrl.Saline-Ctrl.Cocaine	0.010454567075557	0.313354830591555	up-regulated
Gucy1a2	Ctrl.Saline-Ctrl.Cocaine	0.0104573619105052	0.209158399528128	up-regulated
Cd109	Ctrl.Saline-Ctrl.Cocaine	0.0104635872163372	1.65333662457431	up-regulated
Gramd1b	Ctrl.Saline-Ctrl.Cocaine	0.0104952734812312	-0.217464712809149	down-regulated
Hadhb	Ctrl.Saline-Ctrl.Cocaine	0.0104952734812312	0.176238627439517	up-regulated
Wnk3	Ctrl.Saline-Ctrl.Cocaine	0.0105045273837934	0.215239355352095	up-regulated
Ube2g2	Ctrl.Saline-Ctrl.Cocaine	0.0105075236662464	-0.24631995243965	down-regulated
Gnb4	Ctrl.Saline-Ctrl.Cocaine	0.0105115842908495	0.523736780876485	up-regulated
Mtres1	Ctrl.Saline-Ctrl.Cocaine	0.0105115842908495	-0.404163366838118	down-regulated
Ank3	Ctrl.Saline-Ctrl.Cocaine	0.0105168911856532	-0.361666217661915	down-regulated
Orc5	Ctrl.Saline-Ctrl.Cocaine	0.0105168911856532	0.333357111179409	up-regulated
Ptbp3	Ctrl.Saline-Ctrl.Cocaine	0.010530669907917	0.34386336957983	up-regulated
Lin7a	Ctrl.Saline-Ctrl.Cocaine	0.0105310409907216	-0.255146650871047	down-regulated
Kmt2e	Ctrl.Saline-Ctrl.Cocaine	0.0105485630151805	-0.185456463893262	down-regulated
6030443J06Rik	Ctrl.Saline-Ctrl.Cocaine	0.0105522595924928	0.592103507463947	up-regulated
Slc9a6	Ctrl.Saline-Ctrl.Cocaine	0.0105582394533492	0.201026313183552	up-regulated
Slc16a7	Ctrl.Saline-Ctrl.Cocaine	0.0105582394533492	0.297961842931159	up-regulated
Ret	Ctrl.Saline-Ctrl.Cocaine	0.0105582394533492	-0.520291166864862	down-regulated
4931440F15Rik	Ctrl.Saline-Ctrl.Cocaine	0.0105582394533492	0.759044773704487	up-regulated
Atp11c	Ctrl.Saline-Ctrl.Cocaine	0.0105582394533492	0.350090423447372	up-regulated
Ncan	Ctrl.Saline-Ctrl.Cocaine	0.0105624457945595	-0.26723043374936	down-regulated
Sema4g	Ctrl.Saline-Ctrl.Cocaine	0.0105624457945595	-0.319221549448476	down-regulated
Arhgap31	Ctrl.Saline-Ctrl.Cocaine	0.0105624457945595	-0.223435081251057	down-regulated
Cdk7	Ctrl.Saline-Ctrl.Cocaine	0.0105740835804561	0.204039400678784	up-regulated
Hacl1	Ctrl.Saline-Ctrl.Cocaine	0.0105740835804561	0.438313520846294	up-regulated
[truncated: 7,831 more rows]

## Sheet: Fig. 3b,c 3m-r, Gene lists
	H2Aub analysis								RNAseq analysis
	Cocaine specific genes (WT animals)	Saline specific genes (WT animals)	Cocaine specific genes (KO animals)	Saline specific genes (KO animals)	Maged1 WT specific genes (Saline injected)	Maged1 cKO specific genes (Saline injected)	Cocaine & WT specific genes (not enriched in Maged1 cKO-cociane mice)	Cocaine & KO specific genes (not enriched in Maged1 WT-cociane mice)	Cocaine upregulated genes (in WT)	Cocaine downregulated genes (in WT)	Cocaine upregulated genes (in KO)	Cocaine downregulated genes (in KO)	Maged1 cKO upregulated genes (in saline)	Maged1 cKO downregulated genes (in saline)
	1110018N20Rik	0610012D04Rik	Actl10	Mir212	0610012D04Rik	1110018N20Rik	1110018N20Rik	Actl10	Bc1	Maged1	Bc1	Gmfb	Pcdh9	Maged1
	1600014C23Rik	1700067K01Rik	Gm23040	Mir132	1110032F04Rik	1600014C23Rik	1600014C23Rik	Gm23040	Gm20594	Gm17644	Scarna13	Gm20300	Kctd16	Celf4
	1700006J14Rik	2610035D17Rik	Mir675	Gm23027	1190005I06Rik	2410017I17Rik	1700006J14Rik	Mir675	Scarna13	4930435F18Rik	Gm20594	Gm17644	Gria3	Wdr6
	1700017B05Rik	5330438I03Rik	Mir135a-1	Gm24905	1700001C19Rik	2410124H12Rik	1700017B05Rik	Gm23469	Atp5k	Dmxl1	Rn4.5s	4930435F18Rik	Acap2	Vat1
	1700037C06Rik	9330171B17Rik	Gm23469	Gm23450	1700051A21Rik	2610028E06Rik	1700037C06Rik	Gm17606	Rn4.5s	Eif4a2	Prrt1	Il1rapl1	Cdk19	Tppp3
	1700055C04Rik	Adamts15	Gm17606	Mir124a-3	2610035D17Rik	2700081O15Rik	1700055C04Rik	Mir203	Clip3	4930470H14Rik	Safb	Pum2	Tmeff1	Prag1
	1700069L16Rik	Arl11	Mir203	Gm22240	2610307P16Rik	2900052L18Rik	1700069L16Rik	n-R5s32	Ccdc124	D5Ertd615e	Atpif1	Tmem30a	Kcna1	Sgsm1
	1700092K14Rik	Asap3	n-R5s32	Mir1941	2810459M11Rik	3110082J24Rik	1700092K14Rik	Mir5135	Prrt1	Csmd3	Gng3	Gucy1a2	Il1rapl1	Thbs2
	1700101I19Rik	Aspg	Mir5135	Gm25837	4930426D05Rik	4833418N02Rik	1700101I19Rik	Mir3470a	Chgb	1700128F08Rik	Ccdc124	Impad1	Slc8a1	Pcsk1n
	1700109G15Rik	Aspm	Mir3470a	Gm25266	4930458D05Rik	4930447M23Rik	1700109G15Rik	Gm23194	Mir666	Olfr613	Clip3	Lnpk	Diaph2	Nbeal2
	2210409E12Rik	BC107364	Gm24480	Gm22609	4930542C12Rik	4933421A08Rik	2210409E12Rik	Gm23835	Arl3	4930521O11Rik	Atp5k	Slc9a7	Lrrc8b	Megf6
	2300002M23Rik	C030005K06Rik	Gm23194	Gm26052	5330438I03Rik	4933439K11Rik	2300002M23Rik	Mir2861	Tmsb10	Rev3l	Maged1	Rpl22l1	Large1	Radil
	2410004I01Rik	C530008M17Rik	Gm23835	Gm22468	6430628N08Rik	A530013C23Rik	2410004I01Rik	Rmrp	Edf1	Zfp488	Mir666	Zdhhc21	Plppr5	Celf6
	2410017I17Rik	Camk2n2	Gm23230	Col1a1	9230105E05Rik	A830082K12Rik	2410017I17Rik	Gm13444	Pnn	A730017L22Rik	Edf1	Uhmk1	Adarb2	Pnp2
	2410124H12Rik	Camkv	Mir2861	Fkbp5	9330171B17Rik	A930017K11Rik	2410124H12Rik	Nav1	Brd4	Gm12018	Atn1	Igip	Kcnn1	Mxra8
	2610028E06Rik	Casp7	Rmrp	Galr3	A4galt	AB041806	2610028E06Rik	Dab2ip	Rrbp1	Map3k2	Chgb	Trim23	Inpp5j	Bex1
	2700068H02Rik	Ccdc110	Maff	Flt4	A930006I01Rik	Acan	2700068H02Rik	Pwwp2b	Stmn4	Myoparr	Pnn	Selenot	Adcy1	Spint2
	2700081O15Rik	Ccdc40	Gm13444	Brox	Ace	Acbd4	2700081O15Rik	Otof	Sncb	Slc5a3	Arl3	Rab11a	Slc1a1	Vwa5b1
	2900052L18Rik	Ccdc88c	Gm4793	Zfp423	Acot5	Adam15	2900052L18Rik	Gm6116	Dynlrb1	Gm20300	Sf3a2	Lnpep	Camk4	Mcub
	3110082J24Rik	Cchcr1	Nav1	Map3k6	Acp7	Adamts17	3110082J24Rik	Slc12a5	Sf3a2	Bmpr2	Snrnp70	4930470H14Rik	Eps15	Fhad1
	3930402G23Rik	Cck	Dab2ip	Vwa2	Actn1	Adamts7	3930402G23Rik	Dnmt3b	Atpif1	Usp9x	Ubald1	Slc8a1	Dock10	Sptbn5
	4732414G09Rik	Cd38	Pwwp2b	9430024E24Rik	Acvrl1	Adamtsl3	4732414G09Rik	Elfn2	Pianp	Slc9a7	Dynlrb1	Tmx3	Camkk2	Dnah1
	4833418N02Rik	Cd63	Otof	Scml4	Adam12	Adgrb2	4833418N02Rik	Fblim1	Cdk11b	Ireb2	Nudc	Fut9	Camk1d	1110017D15Rik
	4921531C22Rik	Cdc20	Gm6116	Cckbr	Adamts14	Afmid	4930417O22Rik	Edn3	Ybx1	Atr	Pcsk1n	Dok6	Sema6a	Nfam1
	4930417O22Rik	Cdk5r1	Slc12a5	Gm10653	Adamts15	Agap2	4930488B22Rik	Ccdc88c	Llph	Cyp4x1	Tmsb10	Fut8	Syt1	Ubxn10
	4930488B22Rik	Cfap77	Rbm20	Exoc3l2	Adra1d	Agpat2	4930526F13Rik	Hck	Ubald1	Ran	Hcfc1r1	Tm9sf3	Cadm2	Cdh22
	4930526F13Rik	Cnksr1	Dnmt3b	Krt80	Adra2b	Ajm1	4930557F10Rik	Nid2	Gng3	Ubxn7	Rpl19	Dmxl1	Trak2	Sik1
	4930557F10Rik	Cped1	Elfn2	Ddit4l	Afap1l2	Alpl	4932435O22Rik	Svep1	Atp1b2	Etnk1	Ssbp4	Scai	Fndc5	Tert
	4932435O22Rik	Cux1	Fblim1	Tmem125	AI661453	Amigo2	4933421A08Rik	Kank2	Cwc15	4930511M06Rik	Ik	Rab18	Kcnj3	Fbln1
	4933421A08Rik	Dnah2	Ahnak2	Cnn2	Akt1	Ankrd27	4933427I22Rik	Itga11	Camk2n2	Gmps	Brd4	Olfr613	Atp2b2	Ptprf
	4933427I22Rik	Dscaml1	Cnfn	Gper1	Alkal2	Arc	4933439K11Rik	Gm15721	Mt1	Psg28	Prag1	Myoparr	Ermp1	Tm4sf1
	4933439K11Rik	Ehd1	Edn3	Gm13986	Alox12	Arhgap27	5330429C05Rik	Dnmt3bos	Nudc	Usp34	Rpl21	1700128F08Rik	Il1rap	Gck
	5031425F14Rik	Ell2	Ccdc88c	Krt83	Alox12e	Arhgap27os1	9130017K11Rik	Krt87	Gtf2f1	Nbeal1	Sncb	Purb	Oip5os1	Maob
	5330429C05Rik	Emp1	Hck	Mecomos	Alox5	Arhgef19	9430021M05Rik	Slc4a11	Slc25a23	Lrp1b	Gtf2f1	Fam126b	Map6d1	Shroom3
	9130017K11Rik	Epn3	Nid2	Smtnl2	Als2cl	Arhgef5	9630028B13Rik	Fam166c	Fkbp2	Arsk	Park7	Sar1b	Crybg3	Mcfd2
	9430021M05Rik	Erich2	Svep1	Gm16029	Ank1	Arhgef7	A530013C23Rik	Rgs6	Zc3h13	Zfp871	Mt1	Synj2bp	Trp53inp2	Ntrk1
	9630028B13Rik	Erich2os	Ssbp3	Egflam	Anks1	Asic1	A530016L24Rik	Itgb3	Rpl19	Gm9159	Spen	Strbp	Cilk1	Kcnip1
	A530013C23Rik	Esr2	Kank2	Atp12a	Anxa3	Atp12a	A630014C17Rik	Mtus2	Fam57b	Synj2bp	Ankrd11	Gm12018	Arhgef3	Prmt2
	A530016L24Rik	Ext1	Adamts19	Thbs1	Apol8	Atp6v1c2	A830035A12Rik	Car12	Zfhx2	Olfr856-ps1	Nsrp1	Shprh	Setd7	Fam167a
	A630014C17Rik	Fam20a	Itga11	Cldn1	Arhgap10	Atp8b1	A830082K12Rik	Loxl1	Cx3cl1	Cyp20a1	Golga2	Acap2	Adgrf5	Pnck
	A730013G03Rik	Fkbp11	Gm15721	Il17rc	Arhgap28	B230312C02Rik	A930001C03Rik	Alkal2	R3hdm2	G630055G22Rik	Rrbp1	Eps15	Kcnq3	Tap2
	A830035A12Rik	Galnt15	Nectin1	Fbln1	Arhgef16	B3gat2	A930017K11Rik	Sntb1	Smc1a	Cenpc1	Ciz1	Ppp1cb	Tmem63a	Pnma3
	A830082K12Rik	Gchfr	Dnmt3bos	Cdh22	Arhgef39	Bahcc1	Aanat	Gcnt4	Rpl7a	Egfem1	Acin1	Cacna2d1	Fam168a	Rab3b
	A930001C03Rik	Gipc3	Krt87	Pmepa1os	Arl11	Baiap2	AB041806	Chrna3	Cend1	Ubr1	Lrrc8a	Hook3	Dio2	Itga2b
	A930017K11Rik	Gm10837	Slc4a11	Pdlim3	Asap3	Bcan	Abcg5	B3gnt9	Zfp385a	Ccdc82	Sf3b4	Psme4	Shisa6	Calb2
	Aanat	Gm11266	Slc44a5	Rin3	Ascl1	Bean1	Abcg8	Stbd1	Hcfc1r1	Cybrd1	Rere	Cox7c	Adamts3	Tmem67
	AB041806	Gm12216	Fam166c	Rhbg	Asic2	Bik	Acaa1b	Arl4c	Ankrd11	Dcp2	Fbrs	Marchf6	Mog	Lrrc51
	Abca4	Gm12979	Rgs6	Ppp4r1l-ps	Aspg	Bmf	Acacb	Kazn	Prr13	Msl2	Prrc2a	Pafah1b1	Zfp991	Nnat
	Abcb9	Gm14270	Arhgap8	Gm16341	Aspm	Bmp1	Acan	Ndufa4l2	LOC114841036	Lnpk	Ubap2	Kctd16	Atp2b1	Pbx4
	Abcg5	Gm14963	Itgb3	Sox13	Ass1	Bmp3	Acss1	Lgr5	Golga4	6530403H02Rik	Numa1	Atxn7l3b	Fam163a	Crb2
	Abcg8	Gm15635	Jag2	Scara3	Atxn7l1	Bmp8b	Actrt2	Tradd	Rsrc2	Megf6	Cdk11b	Armc1	Vmp1	Plxnb2
	Abhd15	Gm16106	Mtus2	Itgb5	Avpr1a	Bmper	Acvr2b	Mtarc1	Pom121	Ssr1	2310061I04Rik	Zfp488	Mrs2	Slc17a8
	Ablim1	Gm20394	Car12	Gpihbp1	B4galnt3	Brox	Adamts17	Pvalb	Eif3a	Ndufc2	Prr13	Vma21	Gjc3	Jpt1
	Abr	Gm22129	Chsy3	Grhl3	Bahd1	Btbd11	Adamts18	Thsd4	Smarca4	Intu	Apoe	Ube2v2	Paqr9	6330403K07Rik
	Acaa1b	Gm22551	Nkpd1	C130074G19Rik	Baiap2l2	C1qc	Adamts2	Gfra2	Sart1	Srsf1	Acot7	4930511M06Rik	Secisbp2l	Scn9a
	Acacb	Gm23194	Hspg2	Olfm2	BC107364	C1qtnf1	Adamts7	2810459M11Rik	Safb	Tmem30a	Pdap1	4930521O11Rik	Bri3bp	Rassf9
	Acan	Gm23935	Loxl1	Hcn4	Bcam	C230034O21Rik	Adamtsl3	Tox2	Cadm4	Vps37a	Sf3b2	Pura	Mmd	1700094D03Rik
	Acss1	Gm24204	Gm16339	Fam110c	Bcr	Cacna1b	Adcy5	Cdh24	Rpl21	Ftx	Pdk2	Azin1	Edil3	Aebp1
	Actrt2	Gm24248	Slc24a4	Gpr84	Bdnf	Cacna1h	Adcy7	Pthlh	Inpp5j	Atm	Hsp90ab1	Ubxn7	Nrtn	Itih3
	Acvr2b	Gm24695	Alkal2	Gpc5	Bnc2	Cacna2d2	Adcy8	Hs3st4	Atn1	Sar1b	Zc3h4	Mosmo	Desi1	Evpl
	Adamts17	Gm25273	Sntb1	Gm13652	C2cd4a	Caln1	Adcy9	Tfcp2l1	Rpl29	Lnpep	Ncor2	Usp9x	Kctd3	Vil1
	Adamts18	Gm25545	Gcnt4	Zbtb16	C530008M17Rik	Car7	Adcyap1	Gm15323	Thrap3	Uhmk1	Snrpa	Eif4a2	Slc24a2	Ttc16
	Adamts19	Gm25595	Papln	Ada	Cacna1e	Card10	Adgrb1	Thpo	Cox5b	Zbtb8os	Tnip1	Scamp1	Gucy1a2	Spag6l
	Adamts2	Gm8752	Chrna3	Dbx2	Cacna1s	Cartpt	Adgrb2	Chrd	Hypk	Gm15910	Rpl7a	Zfp971	Aspa	Plxna1
	Adamts5	Gpr139	B3gnt9	Adamts17	Cacng4	Casp8	Adgrg6	Cdc42ep1	Hnrnpab	Fzd3	Pom121	Zfp871	Elmod1	Ly6h
	Adamts7	Gucy2e	Stbd1	B3gnt7	Cadps2	Casr	Adgrl2	Kcnk5	Sp2	Tyms	Arhgdia	Csmd3	Ado	Dnah2
	Adamtsl3	H2-Q7	Arl4c	Cd109	Calcr	Cckbr	Adra1a	Gm13203	Pcp4l1	Thbs2	Zc3h13	Bmpr2	St3gal3	Jag2
	Adap2	Hap1	Kazn	Col6a1	Camk2n2	Cd109	Adrb3	Smad3	Pcdhgc4	Cnot6l	Zyx	Dcp2	Pcp4l1	C2cd4c
	Adcy5	Hbegf	Ndufa4l2	Pced1b	Camkv	Cd37	Aebp1	Gm12524	Tle5	Mdm4	Ptpn23	C030023E24Rik	Rgs7bp	Wdr63
	Adcy7	Hs6st3	Lgr5	Amigo2	Car12	Cdh5	Aff1	Shisa2	Pdap1	Stt3a	Fkbp2	Gm14295	Tbl1xr1	Zcchc12
	Adcy8	Hvcn1	Tradd	Ptgis	Car4	Cdk2	Aff3	Cnih3	Ankrd40	Igip	Ulk1	Cadm2	Pls1	Fndc9
	Adcy9	Igf1	Mtarc1	Sox10	Car9	Cdon	Afmid	Nkd1	Chrna4	Tmem47	Akap12	Tmem106b	Elovl6	Ccdc28a
	Adcyap1	Il16	Pvalb	Cxcl12	Cav1	Cebpb	Agap2	Mllt3	Zfp609	Gm28043	Ccdc92	Pten	Kcna2	Pnmal2
	Adgrb1	Il17d	Thsd4	Chmp4c	Cavin1	Cerkl	Agpat2	Gm12631	Atp5j2	Cplane1	Ldb1	Ccdc88a	Plp1	Podxl2
	Adgrb2	Kcnj8	Ednrb	Stra6	Cbln4	Cfap43	AI480526	Tmsb10	Syn1	Elac1	Celf4	Ypel5	Hapln1	Ankef1
	Adgrg6	Lbhd2	Gfra2	Nr1h4	Ccbe1	Ch25h	AI504432	Tex36	Zyx	A230072C01Rik	Llph	D5Ertd615e	Zfp704	Lhfpl5
	Adgrl2	Lepr	2810459M11Rik	Pllp	Ccdc110	Chd3	Aif1l	Kdr	Ik	Pgap1	Sart1	Eif5	Tmem189	Rsph3b
	Adra1a	Lhb	Tox2	Nkx3-1	Ccdc182	Chmp4c	Aipl1	Fzd9	Rpl24	Prkar1a	Gas8	Etnk1	Trim59	Ehbp1l1
	Adrb3	Lrrc75a	Cdh24	Gm10863	Ccdc3	Chrna4	Airn	Gm13663	Selenom	Smg1	Gapdh	Ireb2	Sort1	Bbs9
	Aebp1	Ltbr	Lrrk1	Gm14222	Ccdc33	Cited4	Ajm1	Gm13662	Siah3	Trat1	Foxp4	Pfn2	Catsperz	Tmem176a
	Aff1	Magi1	Pdlim1	Ece1	Ccdc40	Cldn1	Akap8l	Hdac7	Eif5b	Tnpo1	Arhgef5	Psg28	Septin7	Gli1
	Aff3	Marcksl1	Pthlh	Mcoln2	Ccdc88c	Cmtm7	Akna	1700001C19Rik	Wbp11	Gm14762	Tceal3	Tbl1xr1	Dck	Cfap52
	Afmid	Mex3a	Insyn1	Trabd2b	Cchcr1	Cmtm8	Aldh1l1	AI661453	Myl6	Cmtm4	Tle5	Bzw1	Oxct1	Pcbd1
	Agap2	Mir2861	Hs3st4	Gm15179	Cck	Cnga1	Aldh1l2	Gm5814	Sf3b2	Dync2h1	Rrp1	Snx13	Mtus1	Tpbgl
	Agpat2	Mir3073a	Tfcp2l1	Samd1	Ccl1	Cnn1	Alkal1	A4galt	Upf3a	Gm31679	Syn1	A730017L22Rik	Evi2a	Dnaic1
	Ahnak2	Mmgt2	Gm15323	1700067K01Rik	Ccn2	Cnn2	Alox12b	Zfp663	Ldb1	Ifnar1	Crebbp	Csrnp3	Cacna2d1	Nbl1
	AI480526	Mocos	Thpo	Speg	Cd14	Cntfr	Alox8	Tcf7l2	Golga2	Nsl1	Myl12b	Atad1	Raph1	Tmie
	AI504432	Mpig6b	Chrd	Zfp593	Cd38	Cntn2	Aloxe3	Enox1	Pdk2	Pak3	Prr12	Far1	Stmn4	Ccdc40
	Aif1l	Naaa	A730013G03Rik	Htr1b	Cd63	Col6a1	Alpl	Nxn	St13	Zdbf2	Dhx38	Vps37a	Dennd11	Gm11992
	Aipl1	Nfe2l3	Cdc42ep1	Palm3	Cd9	Cplx3	Amdhd1	Tnfsf11	Arpc3	Dph5	Agap3	Cenpc1	Fa2h	Galr1
	Airn	Nfib	Arhgef15	Gm16238	Cdc14b	Crhbp	Amer3	Slc2a10	Uqcr11	Rlim	Tacc2	Prkaa2	Gabrb2	Rnf215
	Ajm1	Nkx3-1	Dpysl5	Bcar3	Cdc20	Csmd2	Amigo1	Eya2	Ubap2	Hook3	Hypk	Oip5os1	Car4	Lamc3
	Akap8l	Nos1ap	Ifnlr1	Gm14342	Cdc42ep1	Cxcl2	Amigo2	Gpr50	Ankrd34a	Nvl	Eif3a	Pafah1b2	Fut9	Nptxr
	Akna	Noto	Slc2a4	Rbm46os	Cdk5r1	Cyp26b1	Ankrd27	Slc12a7	Ssbp4	Tmed8	Nol3	Dlat	Tspan2	Mtss2
	Aldh1l1	Nr4a1	Kcnk5	Lrat	Cdk5r2	Cys1	Ankrd34b	Gm14230	Utp3	Psme4	Hmgn5	Gm2004	Tmem65	Cbr1
	Aldh1l2	Nrip3	Gm13203	Ptk2b	Cdk9	D430041D05Rik	Ankrd60	Tgif2	Tnip1	4930512M02Rik	Pianp	Vps35	Bcas1	Ccdc157
	Alkal1	Nxph2	4921531C22Rik	2700081O15Rik	Cdx1	Degs2	Ano2	Ccdc107	Hsp90ab1	Fam135a	Myh7b	Ube3a	Epb41l2	Zap70
	Alox12b	Olfm1	Taf4	Myl9	Cebpa	Dlk2	Anpep	Tlr2	Sh3gl1	Myo9a	Ptov1	Cdc42	Usp45	Nbdy
	Alox8	Osbpl5	Smad3	Lrrc2	Cfap45	Dll1	Anxa4	Prss50	Nexn	Pole4	Smarcc2	Rapgef6	Kif5c	Ngb
	Aloxe3	Parp14	Gm12524	Grap2	Cgas	Dok4	Apela	Gm5089	Mark4	Ids	Zfp532	Gpm6a	Magt1	Abtb1
	Alpl	Pfn3	Shisa2	Gm10837	Chchd10	Dpf1	Apln	Zic5	Anp32a	Ube3a	Nr1d1	Usp34	Mobp	Idh2
	Amdhd1	Pik3ap1	Gm12310	Adamts7	Chrd	Duox1	Apoh	Gramd4	Nsrp1	Prkg1	Fam57b	Actr2	Rell1	Ptov1
	Amer3	Pik3cd	Pdxk-ps	Efcab6	Chrna3	Duoxa1	Aqp6	Bcam	Shank1	Sepsecs	Cep250	Myo9a	Frmd4b	Hkdc1
	Amigo1	Plaat5	Ppp1r16b	Cideb	Chrna5	E2f7	Arap3	Pim3	Gas5	Zdhhc21	Mrpl20	Pcdh9	Klf12	Slc39a11
	Amigo2	Plcd1	Hrh3	Gm9888	Chrnb4	Ece1	Arc	Fxyd6	Pcp4	Nebl	Cd300lf	Vmp1	Ppp3ca	Ttll3
	Ankrd27	Plxdc1	Fam83d	Cmtm7	Chst3	Efcab6	Areg	Mapk12	Uba52	Xpo4	Hnrnpm	Gm9159	Aldh1a1	Rhbdd2
	Ankrd34b	Ppy	Cnih3	Cmtm8	Cldn6	Efna4	Arg2	Gm10655	Tceal5	Cmah	Ahdc1	Exoc5	Nrxn3	Pitpnm3
	Ankrd53	Pqlc3	Dact1	Ltb4r2	Cnih3	Egflam	Arhgap25	Gm8019	Atp1a3	Cul5	Hdac5	Kif2a	Strn	Dcdc2a
	Ankrd60	Prss23	Kcnk15	Ltb4r1	Cnksr1	Egln3	Arhgap27	Gm5761	Acin1	Tbrg3	Cic	Slc9a6	Golga7	Crb1
	Ano2	Prss35	Emilin2	Il10ra	Coch	Elk3	Arhgap27os1	Gm15039	Csdc2	4930519L02Rik	Sap130	Ssr1	Ifngr2	Slc25a18
	Anpep	Prss56	Nkd1	Mapk11	Col15a1	Ephb2	Arhgdig	Gm15042	Pacsin1	Prex2	Bicra	Ptp4a2	Dffa	Gbx2
	Anxa4	Ptgis	Mllt3	Scn5a	Col24a1	Epor	Arhgef19	Dscaml1	Gsk3a	Tmem245	Golga4	Lmbrd1	Nceh1	Rsph9
	Ap5b1	Ptma	Gm12631	Gm15295	Cped1	Etl4	Arhgef26	Tle3	Psip1	Pfkfb2	Jup	Nf1	Klf9	Gm28729
	Apela	Ptprf	Tmsb10	Irs4	Cpne7	Evc	Arhgef7	Gm26169	Ttyh3	D830031N03Rik	Ddx23	Gria3	Patj	Rrad
	Apln	Rasl10b	Tex36	Dlk2	Cpt1a	Evc2	Arid5a	Gm25770	Zmiz2	A830082N09Rik	Ralgds	Atp13a3	Piga	Dnaaf3
	Apoh	Rimbp3	Gdf10	Zfp853	Cpz	Fam149a	Arrdc5	Gm24197	Zmat5	Skp1a	Myh9	Nlgn1	Usp31	Dnaic2
	Aqp6	Rims4	Kdr	Evc2	Crabp2	Fam167a	Arsi	Cacna1e	Bmerb1	Gmfb	Wnk2	Tgfbr1	Rapgef5	Arrdc1
	Arap3	S1pr2	Spata13	Fam167a	Crb3	Fam169b	Art1	Cyp27b1	Cd300lf	Zfp971	Fam222b	Ifnar1	Hs3st1	2010204K13Rik
	Arc	S1pr4	Ptprb	Tmem259	Ctbp2	Fam43b	Art3	Vstm2l	Midn	Casd1	Ndufa11	Akap11	Chrna4	Oprk1
	Areg	Samd1	Fzd9	Arhgef7	Cux1	Fat4	Art5	Marchf9	Pin4	Zkscan16	Pqbp1	Ipo7	Thsd7a	P4htm
	Arg2	Sapcd2	Itga6	Agpat2	Cxcl10	Fbln1	Asb4	A930016O22Rik	Wnk2	Cds2	Per2	Ecpas	Mal2	Rnf138rt1
	Arhgap25	Scara3	Emp2	Zyx	Cyb561	Fdxr	Asic1	Gm11549	Tceal3	Pcdh19	Rgma	Cul5	Sema7a	Asb2
	Arhgap27	Scnn1g	Kcns1	Nol4l	Cygb	Ffar4	Atf7ip2	Gm5069	Abcf1	A130077B15Rik	Ybx1	Gria4	Cop1	Zcchc18
	Arhgap27os1	Slc10a4l	Gm13663	Plxnc1	Cyp27b1	Fgd5	Atg9b	Cdk4	Nfic	Gm15506	Caly	2210408I21Rik	Syndig1	Foxj1
	Arhgap33	Slc26a9	Gm13662	Stk32c	Dab2ip	Fhdc1	Atp10a	Slc6a17	Dlgap4	Gm33517	Cnot3	Tmem167	Mosmo	Tnfaip2
	Arhgap8	Slco2b1	Hdac7	Fstl4	Dbn1	Fkbp5	Atp12a	Dusp5	Jakmip2	Tmx4	Gpi1	Polr3k	Hs6st3	Cdcp1
	Arhgdig	Snx33	Abca4	Stum	Ddx43	Flvcr2	Atp1a3	Htr1a	Dnajc8	Hprt	Per1	Chuk	Ptprj	Cngb1
	Arhgef15	Sst	Des	Samd11	Dhrs3	Fmnl1	Atp2a3	Cbln4	Rfng	Tppp3	Bex3	Zmat3	Arap2	Spata17
	Arhgef19	Syngr1	Irf2bpl	Bcan	Dkk1	Fras1	Atp6v1c2	Gm14271	Lrp3	Tnfrsf10b	Ube2m	Nufip2	Ptp4a1	Klhdc8b
	Arhgef26	Tap2	Epb41l1	Bmp1	Dkk2	Frzb	Atp8b1	Epn3	Tubb4a	C030023E24Rik	Setd1b	Cyp4x1	Scel	Ttc21a
	Arhgef7	Tcf19	1700001C19Rik	Bmper	Dnah2	Fstl4	Auts2	Bdkrb2	Hirip3	Arl6ip1	Ndufb7	Slc16a7	Zeb2	Samd14
	Arid3a	Tdrd6	AI661453	BC016548	Doc2a	Galr3	Axin2	Oaf	Zbtb7b	Wdr6	Scyl1	Cisd2	Hpca	Slc9b2
	Arid5a	Thsd4	Gm5814	Boll	Dock8	Garem2	B230312C02Rik	Eva1b	Mettl21e	Ivns1abp	Pin4	Ppp3r1	Garem1	Nmbr
	Arrdc5	Tiam2	A4galt	Grik4	Dph1	Gcnt2	B3galt5	Anks1	Rap1gap	Vmn1r58	Atxn2	Eloc	Fbxw7	Drc1
	Arsi	Tmem210	Zfp663	Gm2862	Dpysl3	Gfod1	B3gat2	Inpp4a	Ndufb10	Rif1	Agt	Atp5g3	Rasgrp1	Gm3693
	Art1	Tnfaip8	Il27ra	Wscd2	Drd1	Gm10371	B3gnt4	Gm16933	Cited2	Trpm7	Eef1a2	Spin1	Gng11	Prrg4
	Art3	Tnfrsf10b	Tcf7l2	Cmklr1	Drd5	Gm10499	B3gnt5	H19	Bod1l	Taok1	Smc1a	Cmah	Cnih3	Rflna
	Art5	Tnfrsf1a	Celsr2	Chd3	Dscaml1	Gm10653	B4galnt1	Htra4	Ccdc12	Rab8b	Sf1	Hint3	Cpm	Dnah10
	Asap1	Tnfrsf25	Wdr73	Antxr2	Dusp5	Gm10863	B4galt5	Dkk1	2310061I04Rik	Rab11a	Cux1	Sar1a	Arhgap12	Fibcd1
	Asb4	Upk3a	Rln3	Ryr1	E2f8	Gm11377	Bace2	1700051A21Rik	Adgrf5	Dzip3	Ubb	Glrx2	Glrb	Rpa1
	Asic1	Vgll4	Nmb	Tk1	Edar	Gm11733	Bahcc1	Slc13a5	Bicra	Pds5b	Rpl29	Arsk	Ccdc88a	Oxt
	Atf7ip2	Wfdc2	Gm16171	Afmid	Edn1	Gm11767	Baiap2	Otop2	Myh10	Tstd2	Erich3	Tspan3	Scn1a	St14
	Atg9b	Zc3h7a	Lingo1	C1qc	Edn3	Gm11772	Baiap2l1	Ush1g	Vegfb	Stx16	Os9	Matr3	Pex5l	Hopx
	Atp10a		Enox1	P4ha2	Egfr	Gm12409	Baz1a	Crabp2	Snrnp70	Pcnx4	Ap3d1	Stt3a	Osbpl6	Apeh
	Atp12a		Nxn	Pde4c	Egr1	Gm12474	BC025920	Bnc2	Ddrgk1	Gabrb1	Hk1	Ttbk2	Kdm7a	Sulf1
	Atp1a3		Tnfsf11	Bcor	Ehd1	Gm12506	BC028777	Pltp	Arid1b	Ddx17	Zfp385a	Skp1a	Hivep2	Ruvbl2
	Atp2a3		Slc2a10	Itprip	Elfn2	Gm12536	BC043934	Wnt4	Gapdh	Mlc1	Uba52	Ivns1abp	Mbp	Tsku
	Atp6v1c2		Eya2	Cfap43	Ell2	Gm13448	Bcan	Akt1	Mamld1	Zfp950	Srcap	Trat1	Slc12a6	Nyap1
	Atp8b1		Gpr50	Plk5	Emid1	Gm15179	Bean1	Dpp4	Sap130	Fbxl17	Ece1	Ddx3x	Tiam1	Wdr31
	Auts2		Slc12a7	Slco2a1	Emp1	Gm15441	Bicdl1	Cebpa	Atp2b2	Lrig2	Rpl31	Tmem47	Pak7	Dnah7a
	Axin2		Pde8a	Zfp516	Ephb1	Gm15851	Bicdl2	Pimreg	Rnf44	Mdga2	Cox5b	Chtop	Tlr3	4922502B01Rik
	B230312C02Rik		Gm14230	Id4	Epn3	Gm15918	Bid	Cdc42ep4	Pmvk	Tcp1	Dennd1a	6530403H02Rik	Dok6	Prelp
	B3galt5		Tgif2	Tcf7	Erbb3	Gm15969	Bik	Ephb1	Coro2b	Zfp277	Rps15	Zdhhc17	Apbb2	Cfap157
	B3gat2		Ccdc107	Ptpn3	Erich2	Gm16008	Bmf	Scx	Ppard	Gm7102	Polr2a	Tmem68	Bzw1	Baiap3
	B3gnt4		Tlr2	Gm12536	Erich2os	Gm16029	Bmp3	Loxl4	Nhsl1	Osbpl8	Ranbp1	Vamp7	Cdc42bpa	Msantd1
	B3gnt5		Prss50	Rcn3	Esrra	Gm16045	Bmp8b	Srrm4	Cltb	Rbx1	Mamld1	4930519L02Rik	Rbfox1	Drc3
	B4galnt1		Mpzl2	2610028E06Rik	Eva1a	Gm16140	Bmper	Sh2d3c	Basp1	Wdr36	Git1	Cnot6l	Klhl2	Hap1
	B4galt5		Adamts5	Evc	Eva1b	Gm16157	Bmpr1b	Traf3	Gar1	Tusc3	Smarca4	Atp6v1h	Ppp1r16b	Thsd7b
	Bace2		Gm5089	Gm5475	Ext1	Gm16238	Bsn	Ncmap	Nefm	Get1	Rnf208	Pik3c2a	Tjp1	Pisd
	Bahcc1		Zic5	Slc11a2	Eya2	Gm20441	Btbd11	E2f8	Lrrtm1	Pum2	Mir453	Yme1l1	Gid4	Armc3
	Baiap2		Gramd4	Adrb1	Eya4	Gm20511	Btn1a1	Gm2788	Dagla	Nkain3	Zmiz1	Nbeal1	Luzp1	Ift22
	Baiap2l1		Bcam	Gm13828	F3	Gm20684	C030017D09Rik	Syne3	Scarna2	Tnfrsf22	Eif4g3	Tsn	Fabp5	Galnt10
	Baz1a		Dapk2	Mylk	F730043M19Rik	Gm22240	C130026L21Rik	Htr4	Spen	Gm14295	Zmiz2	Pdcd10	Arrdc3	Mgst1
	BC025920		Pim3	Cyp26b1	Fam163a	Gm22291	C130071C03Rik	Acsf2	Aco2	Etfrf1	Safb2	Mzt1	Psd3	Bex4
	BC028777		Abr	Gm11377	Fam181b	Gm22468	C1qc	Id1	Ciz1	Soat2	Arid1a	Cdc73	Cdh6	Pacc1
	BC043934		Fxyd6	Tmem151b	Fam20a	Gm22601	C1ql3	Glp1r	Grina	2610524H06Rik	Wbp2	Map3k2	Slain1	Crip2
	Bcan		Uaca	Corin	Fam43a	Gm22609	C1qtnf1	Gfi1b	Btbd2	Bbs9	Kri1	Samd8	Tcea1	Cdc42bpg
	Bcl3		Myzap	Clmp	Fam78a	Gm23027	C2	2810410L24Rik	St3gal3	Zfp26	Abcf1	2610002M06Rik	AI593442	Amigo2
	Bean1		Mapk12	Tap1	Fam78b	Gm24905	C230034O21Rik	Prss56	Sltm	Celf4	Sp2	Rnf138	Anln	Rac3
	Bhlha9		Gm10655	Nhlh2	Fam83g	Gm25212	C430049B03Rik	Caskin2	Grin1	Tsn	Tesk1	Lrig2	Dennd5a	Rspo1
	Bicdl1		Gm8019	Psmb9	Fam92b	Gm25837	Cacna1a	Dcpp2	Map7d1	Zbtb44	Bcl9l	Dcun1d4	Otud7b	Kif9
	Bicdl2		Gm5761	Rfx8	Fblim1	Gm26052	Cacna1b	Dcpp1	Hmga1	Dcx	Atp1b2	Ralgapa1	Enpp6	Fam92b
	Bid		Gm15039	Lpl	Fgf17	Gm2862	Cacna1h	Sfn	Kcnn1	Akap11	Eif3f	Trpm7	Frrs1l	Xpc
	Bik		Gm15042	Igfbpl1	Fgfrl1	Gm43154	Cacna2d3	Six4	Selenow	Mcfd2	Supt6	Olfr856-ps1	Depdc5	Cfap70
	Bmf		Gm10157	Cys1	Foxi2	Gm5475	Cacnb4	Nrip3	Thy1	Lcor	Tceal5	Nucks1	Ppp3r1	Casc1
	Bmp3		Dscaml1	Gm16984	Fxyd5	Gm6485	Cacng6	Sema4f	Ubl7	Pnp2	Tsc2	Tmem33	Wnt9b	Cfap54
	Bmp8b		Sco2	Rasgrp2	Fxyd6	Gm9888	Calhm2	Il34	Dhx38	Acer1	Mt2	Naa15	Tmeff2	Adgb
	Bmper		Tle3	Nrgn	Fxyd7	Gm9889	Caln1	Slc1a5	Ncoa6	Rbbp6	Eif5b	Sypl	Vamp7	Pltp
	Bmpr1b		Gm26169	Limch1	Fzd9	Gng8	Calr4	Rhbdf2	Rpl31	Poglut3	Rpl18a	Smim13	Slc16a1	Dtx1
	Bsn		Gm25770	Dok1	Gabbr2	Gp1bb	Camk1g	Rhcg	App	Ddx6	Fasn	Dhx36	Smim13	Rcn1
	Btbd11		Gm24197	Abi3	Galnt12	Gper1	Camk2b	Prcd	Smarcc2	Mbd4	Gps2	Gtdc1	Fam49a	Stat5b
	Btn1a1		Cacna1e	Esr2	Galnt15	Gpihbp1	Camkk1	Gm15491	Ncl	Parp8	BC005624	Ddx3y	Pde8a	Spag8
	C030017D09Rik		Cyp27b1	Elk3	Galnt6	Gpr20	Capn1	Gjd3	Polr2e	Setx	Dmwd	Agps	Clmp	Fam183b
	C130026L21Rik		Vstm2l	Cnn1	Gbf1	Gprc5a	Car14	Tap2	Hdac5	C2cd5	Thrap3	Tomm70a	Slco3a1	Myo7a
	C130071C03Rik		Marchf9	Fmnl1	Gcgr	Grap2	Car3	Ccn2	Sema6a	Pcgf5	Map6	Desi2	Cldn11	Dnah7c
	C1qc		Rcor2	Loxl3	Gch1	Grik4	Car6	Psmb8	Rab7	Fut8	Kdm6b	Rif1	Prr18	Abhd14b
	C1ql3		A930016O22Rik	Plcd3	Gchfr	Grp	Card10	Gm15270	Hivep3	Atp11b	Arid5b	Kras	Qk	Rsph4a
	C1qtnf1		Gm11549	Gm20511	Gem	Gse1	Carhsp1	Unc5b	Kmt5a	E330033B04Rik	Gpr174	Xiap	Tpx2	Spa17
	C2		Tdh	Foxp2	Gfi1b	Gstt3	Carmil1	Gm15454	Nr1d1	Fsd1l	Rsrc2	Taok1	Chml	Ankrd23
	C230034O21Rik		D430040D24Rik	4930586N03Rik	Gfra2	H2-DMb1	Cartpt	Scube2	Cox6a2	Nucks1	Atp11a	Atp6v1c1	Myo5c	Vit
	C430049B03Rik		Sema4c	Adam15	Ggn	Hapln4	Casr	Acp7	Cyc1	Cep290	Zc3h18	Cbx5	Sh3d19	Wdr78
	Cacna1a		Gm5069	Lag3	Gipc3	Hlf	Castor1	Klf14	Eif4g3	Gabpb2	Leo1	Fbxl5	Litaf	Agt
	Cacna1b		Cdk4	Gm16140	Gjb3	Htr1b	Cblc	Arhgef16	Gas8	Hfe	Samd4b	Alkbh8	Slc39a14	Tapbpl
	Cacna1h		Slc6a17	Nrn1	Gjb6	Id4	Cbr3	Il17rb	Arid4a	Lonrf2	Mtss2	A130077B15Rik	Iars	Cand2
	Cacna2d3		Calca	Susd3	Gjc1	Igsf9	Cbs	Sema5b	Tmem151a	Cyb561	Prr14	4930512M02Rik	Oxsr1	Hrh1
	Cacnb4		Dusp5	Efna4	Gjd3	Il11ra1	Cbx2	Tiam1	Gdap1l1	2010315B03Rik	Plekhm1	Fzd3	Efcab14	Fzd7
	Cacng6		Htr1a	Txnip	Gli3	Il17rc	Ccdc102a	Iqgap2	Cep250	Cct4	Taf6	Kbtbd2	Map3k5	Fzd1
	Calca		Cbln4	Syk	Glp1r	Irf6	Ccdc38	Cavin1	Ndufb7	Eif5	Prrc2c	Gpcpd1	2900092D14Rik	Odf3b
	Calcb		Gm14271	Gstt3	Gm10655	Itga2	Ccdc42	Tsen54	Samd4b	Vamp4	Nolc1	Serinc1	Rab39b	Tmem176b
	Calhm2		Epn3	Gm20441	Gm10710	Itprip	Ccdc42os	Igfbp4	Golgb1	Pura	Srsf4	Dcun1d5	Ugt8a	Rab36
	Caln1		Ier5	Gm15441	Gm11266	Jag1	Ccdc61	Tchh	Ccdc97	Ddx3y	Csdc2	Fsd1l	Abcc8	Pde1a
	Calr4		Bdkrb2	Gm12506	Gm11549	Kalrn	Ccdc63	H2-Ab1	Aars	Rpl35a	Wbp11	Ranbp2	Pdcd10	Mttp
	Camk1g		Oaf	Pgm5	Gm11650	Kcnb1	Ccdc85c	Zmiz1os1	Park7	Zkscan2	Rtl8c	Rab2a	Plekha5	Gm1673
	Camk2b		Eva1b	Lyzl4	Gm11729	Kcnh4	Ccin	Zmiz1	Drap1	Wsb1	Pofut2	Arl5a	Shc4	Adsl
	Camkk1		Calcb	Vipr1	Gm11766	Kcnj12	Cckbr	Gm19553	Myl12b	5330434G04Rik	Rpl13a	Plppr5	Lrrn1	Flna
	Capn1		Anks1	Nrxn2	Gm11789	Kcnk6	Ccn3	Slc18a2	Ube2v1	Brca2	Klf15	Lztfl1	Mcu	C1qtnf1
	Car14		Inpp4a	Mesp2	Gm11999	Kcnq1	Cd109	BC107364	Clstn3	Gimap8	Cep131	Zyg11b	Hs3st5	Zfp783
	Car3		5031425F14Rik	Gng8	Gm12216	Kif17	Cd151	Rasa4	Arhgdia	Trim23	Phf2	Slc25a36	Tmem88b	Cfap46
	Car6		Gm16933	Cacna1b	Gm12426	Kirrel	Cd44	Nrbp2	Bex3	Zfp783	Pnpla2	Wdr37	Strip2	Iqcg
	Card10		H19	Kcnk6	Gm12454	Krt80	Cd72	Ppic	Arhgap44	Klhl9	Eno1	Ccng2	Prickle1	Npr1
	Carhsp1		Htra4	Slc6a1	Gm12660	Krt83	Cd82	Sv2c	Rnasek	Laptm4a	Arl4d	Hist1h4m	Galnt6	Sytl1
	Carmil1		Dkk1	C1qtnf1	Gm12979	Lag3	Cda	Grm6	Acot7	Cep85l	Sbds	Cnot7	Akt3	Calcr
	Cartpt		Zfp217	Cntfr	Gm13067	Lamc3	Cdcp2	Mpig6b	Sarnp	Csrnp3	Slc25a22	Mtpn	Plxdc1	Sdk1
	Casr		Chst5	Zic1	Gm13133	Limch1	Cdk2	Ly6g6c	Lpcat4	Ralgapa1	Basp1	Dcun1d1	Dync1li2	Spag16
	Castor1		1700051A21Rik	Zic4	Gm13420	Lpl	Cdk6	Syt2	Prrt2	Ccdc15	Scaf4	G630055G22Rik	Aldh18a1	Rxfp3
	Cblc		Slc13a5	Il11ra1	Gm13889	Lrrc10b	Cdkn1a	Chdh	Prrc2a	Adam4	Ring1	A430085M09Rik	Rimkla	Syt4
	Cbr3		Hmga1	Tec	Gm14230	Lrrc2	Cdt1	Pde4a	Wiz	Vdac3	Tubb4a	Pigm	Atp1b1	Prrc1
	Cbs		Otop2	Gm13448	Gm14270	Lrrc3	Cdyl2	Pard6g	Crebbp	Abt1	Srrm1	Xpo4	Cplx1	Ahdc1
	Cbx2		Ush1g	Phf19	Gm14271	Lrrc32	Celf2	Cdsn	Bicd2	Senp7	Arid4a	Tfrc	Epha4	Hydin
	Ccdc102a		Crabp2	Lamc3	Gm14285	Lrrc8c	Cemip2	Erbb4	Hivep1	Gm29679	Cend1	Klhl11	Pcf11	Lgals3
	Ccdc38		Bnc2	Slc27a2	Gm14963	Ly6h	Cerkl	Gm16076	Foxp4	Naaladl1	Drap1	Naa50	Shroom4	Col5a3
	Ccdc42		Pltp	Hlf	Gm15039	Mamdc4	Cfap100	Dock8	Leo1	Anapc1	Carm1	Cav2	Gria4	Zfp334
	Ccdc42os		Ehf	Vim	Gm15042	Man1c1	Cfap43	Padi2	Cplx1	Ranbp2	Taf3	Zfp148	Zbtb7b	Ccdc148
	Ccdc61		Wnt4	Catsperz	Gm15045	Mcam	Cfb	Ncor2	Luzp1	Ndufb6	Nudt9	Zfp277	Shtn1	Rasd2
	Ccdc63		Akt1	Acbd4	Gm15270	Med25	Ch25h	S1pr5	Hip1r	Iws1	Gripap1	Aasdhppt	Adra1d	Ttc25
	Ccdc85c		Arid3a	Casp8	Gm15473	Mesp2	Chchd7	Spsb1	Proser1	Foxj3	Sod1	U2surp	Tmem68	Gramd1c
	Ccin		Coro2a	Adamts9	Gm15491	Mex3b	Chic2	Parp14	Mdh2	Dsel	LOC114841036	Brwd1	Rab30	Wdr49
	Cckbr		Dpp4	Ajap1	Gm15635	Mfsd2a	Chrm1	Tmem100	Rnf157	Cdc14b	Ccdc97	Pank3	Trpc3	Rtl5
	Ccn3		Dusp9	Tgfb2	Gm15825	Mgat5b	Chst11	Prkch	Nefh	Klhl12	Slc25a23	Ccdc82	Fras1	Insyn2b
	Cd109		Rftn1	Gm43154	Gm15867	Mir1941	Chst15	Gas6	Fbrs	Usp37	Hcfc1	Gt(ROSA)26Sor	Gm13629	Khnyn
	Cd151		Cebpa	Paqr9	Gm15908	Mir1a-1	Ciita	Tuba1c	Tubg1	C330024D21Rik	Rnasek	Ssr3	Plekhh1	Txnip
	Cd44		Dpf3	Mamdc4	Gm15917	Mlph	Cited4	Gm13067	Ttbk1	A430085M09Rik	Mfap1b	Ube2d2a	Hcn2	Nme3
	Cd72		Pimreg	Phpt1	Gm15958	Mmp14	Cldn11	Rspo2	Efna3	Brwd3	Spag7	Cfl2	Ell2	Oprm1
	Cd82		Cdc42ep4	Kcnj12	Gm16019	Mmp15	Cldn14	Pde9a	Rnf208	2610024D14Rik	Sympk	Vcpip1	Slc6a8	Syt10
	Cda		Ephb1	Prr29	Gm16106	Mrc2	Clic4	Ttc39aos1	Actb	Ascc3	Incenp	Stam	Mal	Satb2
	Cdcp2		Mmp2	Ajm1	Gm16131	Mybl2	Clic5	Gm15899	Wipf2	Cnot6	Mrps12	Mal2	Ccp110	Zbtb11os1
	Cdk2		Scx	3110082J24Rik	Gm16136	Myl9	Clstn2	Hspa2	D630045J12Rik	Ikbkg	Slc25a18	Psma3	Apc	Spryd3
	Cdk6		Loxl4	Garem2	Gm16201	Necab2	Cmtm8	Ttc39a	E2f4	Zfp445	Scrn1	Arhgap5	Ankrd40	Acss3
	Cdkn1a		Srrm4	Fras1	Gm16564	Nek8	Cnga1	Chn2	Comt	Slc38a9	Vegfb	Ube2d3	Kif4	Ptger3
	Cdt1		Sh2d3c	Kcnh4	Gm16933	Neurl1b	Cnn2	Tbata	D8Ertd738e	Ndufc1	Syvn1	Ttc14	Tmem125	Ssbp3
	Cdyl2		Traf3	Artn	Gm17181	Neurod1	Coil	Lgals1-ps2	Rell2	Ralgps2	Fhad1	H2az1	Fam126b	Ptpn13
	Celf2		Gm15723	Cntn2	Gm17182	Nipal1	Col16a1	Chst3	Frmd4a	Phip	Tkt	Rps27a	Pde4d	Tmc4
	Celsr2		Trhde	Hrk	Gm17334	Npas3	Col1a2	Edn1	Sirt2	Maoa	Mxd4	Klhl7	Rnf157	Galnt2
	Cemip2		Gm15831	Lrrc8c	Gm17641	Npffr1	Col6a2	Itpripl1	Nup62	Acad9	Fam20a	Ascc3	B4galt6	Efhc1
	Cerkl		Ncmap	Ffar4	Gm20391	Nr1h4	Cplx3	Gm13420	Arid5b	Armc8	Hepacam	Skil	Cerox1	Chat
	Cerox1		E2f8	Mmp15	Gm20392	Nr2f1	Cpne8	Rai14	Cdk5r2	Brwd1	Rpl24	Mmd	Plppr4	Cyb561
	Cfap100		Gm2788	Mgat5b	Gm20638	n-R5s144	Cracr2b	Gipr	Sh3d19	Tyr	Hdgfl2	Dnajc10	Kras	Fdft1
	Cfap43		Syne3	Mfsd2a	Gm22129	n-R5s146	Crhbp	Them7	Mphosph8	Thoc2l	R3hdm2	Csnk2a1	Peak1	Tmc6
	Cfb		Htr4	4933421A08Rik	Gm22421	Nrxn2	Crim1	Nrg3	Ranbp1	Slc25a36	Drosha	Fam49b	Tbc1d30	Ppox
	Ch25h		Acsf2	Alk	Gm22551	Odf3b	Crip2	Plekhg3	Csnk1e	Wrn	Ddrgk1	Mbtd1	Mfap3l	Phpt1
	Chchd7		Id1	Gm10371	Gm22910	Olfm2	Crmp1	Pde10a	Prkaca	Mcmdc2	Sgk1	Actr10	F730043M19Rik	Slc5a7
	Chic2		Mmp17	Sowahd	Gm23194	Oprd1	Crybg2	Matn4	Dusp26	Samd8	Zfp609	Vldlr	Frmd4a	Trp53rka
	Chrm1		Glp1r	Zfp503	Gm23234	Optc	Cspg4	Ctbp2	Stx1b	Fam120c	Gm4841	Tmem168	Rnf182	Ptpn20
	Chst11		Rhbdl3	Pkd2l2	Gm23469	Padi6	Ctcflos	Ror2	Mapk8ip3	LOC102632231	Txnip	Fam199x	Dpp8	Slc14a2
	Chst15		Gfi1b	Casr	Gm23935	Pappa2	Ctsh	F730043M19Rik	Atxn2	E330020D12Rik	Chmp4b	A230072C01Rik	Abi1	Clec18a
	Chst5		Prkcz	Nek8	Gm24204	Paqr9	Cwh43	Eya4	Gripap1	Gm4787	Polr2e	Bri3bp	Mrps36	Col6a5
	Chsy3		2810410L24Rik	Ptger2	Gm24248	Pced1b	Cx3cl1	Fam43a	Nudt9	Triqk	Wwc1	Sbno1	Lrrtm2	Map1s
	Ciita		Prss56	Npffr1	Gm25271	Pcsk6	Cxcl2	Hes7	Cacng7	Mageh1	Lars2	Rpl35a	Eif3j1	Cfap44
	Cited4		Caskin2	Nt5c1a	Gm25273	Pde3a	Cxcl5	Fam78a	Cacna1a	Ogt	Cherp	Tmem65	Fgf11	Pifo
	Cldn11		Dcpp2	Tlcd1	Gm25545	Pdlim3	Cyb5r2	Adamts14	Tmem108	Cntn6	Prkaca	Bnip3	Foxn3	Amy1
	Cldn14		Dcpp1	Krt18	Gm25595	Pdpn	Cybrd1	Gm15958	Trnp1	Uprt	Spa17	Ptp4a1	Acvr1c	Ankrd66
	Clic4		Sfn	Pappa2	Gm25627	Pgm5	Cyp1a1	Ccbe1	Slu7	Chuk	Nptxr	Gm33517	Nexn	Nup210
	Clic5		Tmem45b	Rnasel	Gm2788	Pgpep1l	Cyp26b1	Cpne7	Marchf9	Spc24	Aldh1l1	Rabgap1l	Ermn	Parp12
	Clstn2		Nxph3	Pax8	Gm5069	Phf19	Cys1	Tmod1	Fa2h	Mzt1	Cntfr	Cop1	Olfml1	Ttc28
	Cmtm8		Six4	Asic1	Gm5089	Phf21b	D030046N08Rik	Rap1gap2	Rere	Cntnap5c	Egr1	Capza2	Ano4	Col18a1
	Cnfn		Nrip3	Cartpt	Gm5761	Phpt1	D930020B18Rik	Wnt3	Ulk1	Klk14	Ruvbl2	Olfm3	Myt1l	Ran
	Cnga1		Sema4f	Ndrg4	Gm5814	Pkd2l2	Degs2	Gm16136	Map7d2	Rabac1	Marchf9	Spcs3	Rgs5	1700012B09Rik
	Cnn2		Il34	Tmem102	Gm6116	Plcd3	Dgkg	Pou2f2	Chga	Tmtc2	Ccdc12	Braf	Nptn	Tspan6
	Coil		Slc1a5	Ephb3	Gm6659	Plekhg2	Dgkz	Rapgefl1	Cir1	Cand1	Ndufb10	Rap2c	Ptpn4	Slc1a3
	Col16a1		Lin28b	Ppp1r15a	Gm8093	Plk5	Dhcr24	Ston2	Hepacam	Ppp1cb	Rnpepl1	Tnfrsf10b	Adamtsl4	Fam110a
	Col1a2		Rhbdf2	Slco2b1	Gm8752	Pllp	Dipk1c	Pfn3	Rbfox3	Sdcbp	Hirip3	Nvl	Dock5	Cfap65
	Col6a2		Trpv4	Slc17a7	Gm9934	Plpp4	Disp3	Doc2a	Cdc37	Rpl22l1	Gnas	Clcn4	Azin1	Oaz1
	Coro2a		Gm14159	Sh2d5	Gng4	Plxna4	Dlg1	Scd1	Mink1	Bora	Rnf126	Rab39b	Pcdhgc4	Kctd8
	Coro6		Tmem74b	Hap1	Gpr139	Pmel	Dlgap4	Gm10564	Spag7	Grik2	Med25	Csnk1a1	Gm2a	Smoc1
	Cplx3		Rhcg	Tns3	Gpr153	Pou5f1	Dlk2	Plch2	Evl	Ppcdc	Tob1	Eif4e	Shroom2	Cnnm4
	Cpne8		Pdyn	Kif17	Gramd2	Ppp1r15a	Dll1	Baiap2l2	Ubb	G730013B05Rik	Epn1	Moap1	Adam23	Cacna1s
	Cpxm2		Prcd	Gm20394	Grasp	Ppp4r1l-ps	Dll3	Piezo1	Cntfr	Rapgef6	Rai1	Mdm4	Arhgap10	Gal
	Cracr2b		Gm15491	Nr4a3	Grb10	Prkcb	Dnah11	Scnn1b	Camta2	Pfn2	Apba2	Chic1	Rab5if	Wdpcp
	Crhbp		Ina	Tpm2	Grem1	Prok2	Dock1	Atxn7l1	Zc3h4	Luc7l	Hdgf	Klk14	Tmem108	1700088E04Rik
	Crim1		Nt5c2	Arhgef5	Grm4	Prr29	Dock5	Ccdc3	Mt2	Cdc73	Slx4	Pnpla8	Ergic2	Rab43
	Crip2		Ifitm10	E2f2	Grm6	Prrt4	Dock7	Galnt14	Kri1	Fundc2	Ddit4	Ppm1k	Cacnb4	Lrrc9
	Crmp1		Pstpip2	Psenen-ps	Grwd1	Psenen-ps	Dok4	Prkd1	Map1b	Vps13c	Tox2	Zfand5	Tnfaip6	Lrrc55
	Crybg2		F830208F22Rik	Wnt9a	Gucy2e	Ptger2	Dok7	Sec31b	Sh2b1	Nexmif	Cby1	Svip	Ebag9	Plxna3
	Cspg4		Gjd3	Tnfaip8	Gxylt2	Ptk2b	Dpf1	Alox12	Dnajb5	Mysm1	Jade2	Atp2c1	Unc13c	Ccdc146
	Ctcflos		Tap2	C030005K06Rik	H2-Ab1	Ptp4a3	Dpysl4	Gm14317	Pfdn6	Appl1	Sdc3	Lmbr1	Gm32810	Erp29
	Ctsh		Ccn2	Etl4	H2-Q3	Ptpn3	Dram1	Nodal	Lasp1	Rac2	Tchh	Nipa2	Chn1	Spr
	Cwh43		Psmb8	Inava	Hand1	Rab11fip1	Drd2	Gch1	Dvl3	A430046D13Rik	Scaf1	Laptm4a	Slitrk1	Cnnm2
	Cx3cl1		Gm15270	Svil	Hbegf	Rab3b	Duox1	Hand1	Psmd4	Coa5	Efcab15	Slc35a3	Hbegf	Fbxl13
	Cxcl2		Unc5b	Csmd2	Hck	Rasgrp2	Duoxa1	Gm11729	Gm4841	Tbc1d32	Rab11fip3	Actr3	Spock3	Cpxm2
	Cxcl5		Gm15454	Atp2b4	Hes3	Rasl10a	Dysf	Gucy2e	Prpf38b	Cd84	Cdc37	Ndufc2	Mag	Dnah5
	Cyb5r2		Scube2	Cd37	Hes7	Rbmxl2	E130006D01Rik	Plcb3	Txlna	Gm10845	Plec	Cnot6	Grin2b	Vasn
	Cybrd1		Acp7	Prok2	Hhipl1	Rcn3	E130215H24Rik	Nrp2	Vamp2	Gm2004	Clip1	Zdhhc20	Fbxo28	Chrna3
	Cyp1a1		Gm20610	Slc26a4	Hk2	Rfx8	E2f7	Ppp1r14b	Zmiz1	Zfp433	Fxyd1	AW549877	Serpind1	Slc18a3
	Cyp26b1		Gadd45g	B3gat2	Hmcn1	Rgs14	E330013P04Rik	Gm12756	Hmgn5	Gm16702	Gdap1l1	Miga1	Kalrn	Bud13
	Cyp26c1		Klf14	Lmo1	Hs3st4	Rgs9bp	Ece1	Tnfrsf25	Lrrc8a	Gabrg1	Tppp3	Tyms	Abca8b	Gstm6
	Cys1		Tsc22d2	Flnc	Hs6st3	Ripply3	Ednra	Tagln2	Cfdp1	Dcun1d5	Tcof1	Zfp966	Slc25a5	Insrr
	D030046N08Rik		Arhgef16	Nxnl2	Hspa2	Rnasel	Eef2k	R3hdm4	Atp6v1g2	Glt8d1	Prr36	Hnrnpdl	Osbpl1a	Avp
	D430040D24Rik		Il17rb	Vsx1	Htr2a	Ror1	Eepd1	Kiss1r	Tsg101	Rplp2	Wiz	Ythdf3	Epb41l3	Gm7827
	D930020B18Rik		Sema5b	Gm15851	Htr6	Rpp25	Efcab6	Tbx3os2	Sf3b4	Katnal2	Pfdn2	Abca5	Srp19	Safb
	Daam2		Abhd15	Arhgap9	Htra4	Rprml	Efna5	Cdk9	Mfap1b	Rnmt	Ccdc181	Hadhb	Cntnap5b	Fhod3
	Dact1		Trp53i13	Pgpep1l	Hvcn1	Rreb1	Egf	Gm15907	Ajm1	Nsun6	Ttbk1	Zfp26	Adcy9	Cdh3
	Dapk2		Rimklb	Tubb2b	Icosl	Rspo3	Egflam	Gm17641	Myh9	Xiap	Eef1d	Cacnb4	Slc44a1	Wdr66
	Ddah2		Plec	E2f7	Id1	Ryr1	Egln3	1110032F04Rik	Dffa	Wdr33	Aff3	Klhl9	Herc3	Rmst
	Degs2		Tiam1	Pmel	Igf1	S1pr1	Eif4ebp1	Ngef	Cnot3	Atad2	Iqsec1	Rc3h2	Acer2	Trh
	Des		Iqgap2	Cdk2	Igfbp2	Samd11	Elf4	Obsl1	Fam222b	Mrgpra6	Arl6ip4	Slc4a7	Elovl4	Cyb561d2
	Dgkg		Cavin1	Dll1	Igfbp4	Sbk1	Elmsan1	Gm17181	Fam163a	Mga	Znhit1	Rpgr	Gm3604	Syt5
	Dgkz		Tsen54	Kalrn	Ikzf1	Scml4	Elobl	Neu2	Aarsd1	Zfp9	Gm5124	Cnbp	Sema5a	Stom
	Dhcr24		Asap1	Adora2a	Il16	Scnn1a	Elovl2	4930426D05Rik	Mta1	Ssr3	Thbs2	Vkorc1l1	Inf2	Tspan18
	Dipk1c		Igfbp4	Rab3b	Il17d	Sdk2	Epb41l4b	Klhl14	Pik3r5	H2-DMb2	Coq7	Cand1	Kcnc2	Gpx3
	Disp3		Lrrn4	Tent5c	Insyn2a	Sh2d5	Epha1	Gsdmd	Carmil2	F630040K05Rik	Gar1	Zbtb8os	Gng12	Ptbp1
	Dkk3		Tchh	Pnmt	Iqgap2	Shisa7	Epha10	Cdk5r1	Akap2	Tmx3	Mknk2	Ro60	Mta3	Slc16a11
	Dkkl1		H2-Ab1	Gm12474	Irf1	Slc11a2	Epha4	Gjb3	Epb41l3	Gck	Dctn1	Ptbp2	Adamts19	Rfx2
	Dlg1		Zmiz1os1	Pde3a	Itga11	Slc17a7	Ephb2	Fads2	Camkk2	Kantr	Itpk1	Rc3h1	Scn4b	Map3k6
	Dlgap4		Zmiz1	Fhdc1	Kank2	Slc26a4	Epo	Gm13883	Cd3eap	Tbc1d23	Nr4a1	Ube2w	Sgk2	Izumo4
	Dlk2		Galr1	Ppy	Kank4	Slc27a2	Epor	Cnr1	Nolc1	Zc3h12c	Sh3bgrl3	Slc25a46	Gnal	Ccdc114
	Dll1		Shh	Foxo6	Kcnc1	Slc6a1	Ercc1	Zfp36l1	Ifngr2	Lrrc58	Lgals1	Psd3	Lrrc7	Dlec1
	Dll3		Gm19553	Foxo6os	Kcnc3	Slc7a10	Esr1	Cpt1a	Rabep2	Dcaf10	Hnrnpab	C330024D21Rik	Ube2k	Acadm
	Dnah11		Prtn3	Cpne5	Kcne3	Slfn5	Etl4	Hmgb1	Cacng2	Epha5	Ubap2l	Rnf14	Gramd3	Slc6a19
	Dock1		Slc18a2	A830082K12Rik	Kcnh1	Slit1	Etnk2	Igfbp2	Cryab	Gm29683	Sgsm1	Bora	Extl2	Epb41l4a
	Dock5		BC107364	Nr2f1	Kcnk13	Smtnl2	Ets1	Klhl30	Herpud1	Gm29968	Hras	Lrp1b	Clvs1	Spata18
	Dock7		Ddah2	Lvrn	Kcnk5	Sowahd	Etv5	Sema3a	Myt1l	Zcchc18	Tubb4b	Leprotl1	Fstl1	Gaa
	Dok4		Rasa4	Kazald1	Kdr	Sox10	Exoc3l4	Mpp3	Heg1	Abca5	Man2b2	Fam135a	Nipal4	Lrriq1
	Dok7		Tle6	Fam129a	Klc3	Sox13	Extl1	Asic2	Gid4	Pigm	Rpl28	Gmps	5830444B04Rik	Fbln5
	Dpf1		Nrbp2	Tmem132e	Klf14	Stum	Fabp3	Iffo2	Egr1	Mest	Polr3d	Extl2	Scrt1	Celsr1
	Dpf3		Ppic	Gm6485	Klhl14	Susd3	Fam107a	Cd9	Atp2a1	2610044O15Rik8	Mrps18a	Ndufb2	Sec14l5	Hsdl1
	Dpysl4		Sv2c	Icam1	Krt87	Svil	Fam129c	Gli3	Shank2	Prkdc	Men1	Pcdhb18	Kcnh7	Ccdc65
	Dpysl5		Hjv	Gm16008	Krtap16-1	Tal2	Fam131c	Bcr	Tesk1	Rpl41	Sox12	Sf3b1	Veph1	Mapk15
	Dram1		Cyp26c1	Gpr20	Lama5	Tdrd5	Fam163b	Tmem91	Fmn2	Zfx	Ndufs8	Kdm7a	D7Ertd443e	Tacr1
	Drd2		Grm6	Btbd11	Layn	Tead2	Fam167a	Ggn	Ddit3	Rrm2b	Supt5	Ctdspl2		Tpcn1
	Dtx1		Mpig6b	Ptp4a3	Lbhd2	Tec	Fam167b	Spred3	Nacc1	Pdss1	Sltm	Appl1		Rasgrf2
	Duox1		Ly6g6c	Hapln4	Ldlrap1	Tent5c	Fam169b	Kcne3	Map1a	Grk1	Ppp1r37	Pds5a		Dner
	Duoxa1		Syt2	Man1c1	Lepr	Tert	Fam171a2	Mmp25	Fam20c	Wdr17	Stk11	Gabrg2		Myo10
	Dusp9		Arhgap33	Mki67	Lgals1-ps2	Tgfb2	Fam187b	Calcr	Git1	Usp14	Tecr	Samd5		Dbi
	Dysf		Chdh	Cdh5	Lgr5	Thbs4	Fam189a1	Xylt1	Fscn1	Mbtd1	Rbm42	Phip		P2rx6
	E130006D01Rik		Lmcd1	Cited4	Lhb	Tk1	Fam20c	Trim36	Gga1	Zcchc7	Pdcd5	Kcnb2		Nynrin
	E130215H24Rik		Pde4a	Chrnb1	Lims2	Tlcd1	Fam43b	Tnfrsf12a	BC005624	Cfap47	Ncoa6	Ndfip1		Cd109
	E2f7		Pard6g	Mex3a	Lmntd2	Tmem114	Fat4	Scn1b	Phf3	Cadm1	Ubc	Cep290		Unc13d
	E330013P04Rik		Cdsn	Frzb	Lox	Tmem125	Fbln1	Gm16019	Fam177a2	Strbp	Cbr1	Nr3c1		Nectin2
	Ebf4		Erbb4	Eci3	Loxl1	Tmem132c	Fbn1	Igf1r	Cdk16	Hnrnpr	Mdh2	Dcaf10		Synpr
	Ece1		Gm16076	4930447M23Rik	Loxl4	Tmem151b	Fbn2	Trp53i11	Slc48a1	Tm4sf1	Nfkbia	Tnks2		Taf6l
	Ednra		Dock8		Lrrc38	Tmem189	Fbxo2	Gm15825	Rps15	Atad1	E2f4	Lamp2		N4bp1
	Ednrb		Padi2		Lrrc75a	Tmem198	Fbxo44	Tfap2d	Zrsr1	Ccdc28a	St14	Klhl12		Cfap47
	Eef2k		Ncor2		Ltbr	Tmem259	Fcmr	Cldn6	Emc4	Snx10	Plxna1	Tmsb4x		Slc25a22
	Eepd1		S1pr5		Ltk	Tnfaip8l3	Fdxr	Cldn9	Epn1	Gna13	Cited2	Nckap1		Frmd6
	Efcab6		Spsb1		Ly6g6c	Tns3	Ffar2	Wif1	Tacc2	Slf1	Ints1	Ccny		Gm973
	Efna5		Parp14		Lypd1	Tpm2	Ffar4	Pqlc3	Pqbp1	Xrn1	Xrcc1	Tardbp		Ankfn1
	Egf		Tmem100		Magi1	Trim58	Fgd5	Prima1	Rrp1	Ptbp2	Tob2	Asph		Snora44
	Egflam		Rxra		Map2k6	Trnp1	Fgf1	Insyn2a	Mrpl20	Psg16	Eef1a1	Lims1		Stk36
	Egln3		Prkch		Marcksl1	Tsc22d1	Fgf2	Cdk5r2	Mrps5	Mapk1ip1l	Fos	Naa30		Numa1
	Ehf		Gas6		Marveld3	Ttc7	Fgf20	Pitx3	Fndc5	Tk2	1810055G02Rik	Gimap8		Rtl8c
	Eif4ebp1		Tuba1c		Matn4	Tubb2b	Fgf2os	Tdrd6	Nol7	Ndufb4c	Nrsn2	Sucla2		Zfp219
	Elane		Gm13067		Mcf2l	Txnip	Fgfr1	Foxi2	Got2	Smad5	Ccdc96	Lin7c		Fam214b
	Elf4		Hrh1		Mcoln3	Tymp	Fhod3	Slc6a4	Dmwd	2610001J05Rik	Slc9a3r2	Dpp8		Ece2
	Elmsan1		Pcgf1		Mgarp	Upp1	Fjx1	Mgat4b	Safb2	Agbl3	Hmga1	Trib2		Rnh1
	Elobl		Rspo2		Mir148a	Xkr6	Flvcr2	Bbc3	Arpp19	Kdm6a	Isyna1	Tmem59		Iqck
	Elovl2		Pde9a		Mir1932	Zbtb16	Fmnl1	Hnrnpa0	Eno1	Tmem168	Bcl6	Uqcrfs1		Dnah11
	Elovl3		Gas1		Mir193a	Zcchc24	Fndc3c1	Dhrs3	Fxr2	Cpne3	Tubg1	Bmi1		Gtf3c5
	Emilin2		Ttc39aos1		Mir203	Zfp593	Fosl2	Hes3	Snrpa	Actr3	Lrp1	Gm14853		Cds2
	Emp2		Gm15899		Mir2861	Zic1	Foxa3	Fam107b	Gdf11	Zfp937	Cfdp1	C330007P06Rik		Dusp28
	Entpd2		Hspa2		Mir3073a	Zic4	Foxn1	Gm6659	Atg9a	Klhl11	Hip1r	Clock		Kcnj5
	Epb41l1		Ttc39a		Mir3470a	Zpbp2	Foxo1	Fam181b	Dnajb11	Eml5	Tmem184b	Selenof		Chrnb4
	Epb41l4b		Chn2		Mir5135	Zyx	Foxo3	Gm9934	Ndufa11	Tomm20	Mrpl38	Vps50		Dnah6
	Epha1		Nbl1		Mmgt2		Fras1	Eva1a	Ankrd52	Carf	Arpc3	Coa5		Hspa12b
	Epha10		Tbata		Mmp11		Frmd4b	Ikzf1	Tmeff1	Ercc6l2	Zfp362	Ccdc127		Col6a2
	Epha4		Lgals1-ps2		Mmp24		Fscn1	Gm11999	Elavl3	Marchf6	Txndc17	Trim2		Cabcoco1
	Ephb2		Slc16a8		Mmp25		Fstl3	Klf1	Cilk1	C1d	Ubl7	Mgat4c		Cacng3
	Epo		Chst3		Mocos		Fyb2	Ace	Psmd7	N4bp2l2	Sptbn5	Zfp704		Rgs22
	Epor		Ap5b1		Moxd1		Fzd8	Lox	Iglon5	Trpc5	Plekhf1	Trappc13		Wdr34
	Ercc1		Cpxm2		Mpig6b		Gab1	Cped1	Arid1a	Dnajc10	Zswim9	Paip1		Adgrv1
	Esm1		Hunk		Mpp3		Gal	Osmr	Slc45a1	H2aw	Mrps11	Slc5a3		Cryz
	Esr1		Fhl3		Mroh5		Gal3st4	Dnase2a	Aldh18a1	Insig2	Zfp358	Zfp597		Nek5
	Etl4		Edn1		Mtarc1		Galnt18	Adgrv1	Prr14	Marchf7	Timp2	Prpf40a		1700007K13Rik
	Etnk2		Gm15677		Mycl		Galr3	Mast1	Cactin	Maob	Ankrd13b	Dgke		Tapbp
	Ets1		Itpripl1		Myo10		Garem2	Fam83g	Lamtor1	Zfp113	Sik3	Gm15910		Faap100
	Etv5		Gm10419		Naaa		Garnl3	Mroh5	Sptbn2	Cbx5	Paf1	Pkia		Umodl1
	Exoc3l4		Gm13420		Nav1		Gas2l1	Ush1c	Sez6l2	Uba6	Slc7a8	Srsf1		Ascc1
	Extl1		Itih5		Nccrp1		Gcnt2	Slc6a6	Snora5c	Kcns2	Cwc15	Dynlt3		Gm19935
	F830208F22Rik		Rai14		Ncmap		Gdf11	Ptgfrn	Sptbn4	Relch	Rfng	Msmo1		Ect2l
	Fabp3		Gipr		Ndufa4l2		Gfap	Tle2	Ctnnd2	Gtdc1	Golgb1	Gm14762		Htr5b
	Fam107a		Npnt		Neu2		Gfod1	Nccrp1	Foxj2	Vps13a	Podxl2	Cep85l		Irx5
	Fam129c		Them7		Nfe2l3		Gfpt2		Os9	4930431F12Rik	Lasp1	Acer3		Cfap300
	Fam131c		Jph3		Nfib		Gfra3		Zswim9	4930594M22Rik	Dnaic1	Tsc22d2		Ccdc30
	Fam163b		Nrg3		Ngef		Ggt1		Rpl11	Dmxl2	Clu	Lpgat1		Rbm43
	Fam167a		Plekhg3		Nid2		Gipc2		Tmem189	Brip1	Prpf38b	Ugp2		Chrnb3
	Fam167b		Pde10a		Nkd1		Gja1		Slc25a44	Tmem241	Cacnb1	Cyld		Tctex1d4
	Fam169b		Matn4		Nmu		Gja3		Gm2a	Ces2b	Sik1	Aldh5a1		Efnb1
	Fam171a2		Ctbp2		Nodal		Gja4		Apoe	Dynlt1a	Snord88c	Setx		Arl10
	Fam187b		Ptpn7		Nos1ap		Gjb4		Trp53inp2	1810037I17Rik	Fzr1	Gm14410		Cep89
	Fam189a1		Ror2		Noto		Gjb5		Car4	Btf3l4	Mettl21e	Camk4		Dnah3
	Fam20c		F730043M19Rik		Npr1		Gldc		Ccdc92	Prpf40a	Zer1	Cd84		Ano1
	Fam43b		Eya4		Nr4a1		Glis2		Slc9a1	Nek4	Mapk8ip3	Zfp445		Mier2
	Fam83d		Grm8		Nrip3		Gm10160		Mrps12	Rictor	Dlg5	Lrrc58		Camsap3
	Fat4		Fam43a		Nrp2		Gm10177		Fmnl1	Mkln1	Rcsd1	Wnk3
	Fbln1		Hes7		Nt5dc2		Gm10320		Erc1	Acer3	Evl	E030030I06Rik
	Fbn1		Tnc		Ntsr1		Gm10499		Psmc1	Mfsd14b	Dtx1	Opcml
	Fbn2		Fam78a		Nxn		Gm10570		Hnrnpul2	Gm10408	Thra	Lrrtm2
	Fbxo2		Adamts14		Nxph2		Gm10575		Ina	Cnbp	Rbm10	Zbtb44
	Fbxo44		Gm15958		Oaf		Gm10863		Mllt1	Gm14410	Atp5j2	Scoc
	Fcmr		Ccbe1		Obsl1		Gm11110		Rexo1	Abcb7	Bahcc1	Vbp1
	Fdxr		Lamp5		Olfm1		Gm11333		Pla2g6	Chic1	Actn4	Nsd2
	Ffar2		Cpne7		Osbpl5		Gm11377		Smg5	Cacul1	Plin4	Tbck
	Ffar4		Tmod1		Osmr		Gm11444		Setd1b	Tmem106b	Mif	Usp45
	Fgd5		Rap1gap2		Otop2		Gm11468		Fbxl16	Zcchc12	Mta1	Ythdc2
	Fgf1		Wnt3		Oxct2a		Gm11523		Rpl23	Nmrk1	Cavin3	Ugcg
	Fgf2		Gm16136		P2ry2		Gm11615		Zmat2	Lamp2	Mrps5	Rlim
	Fgf20		Pou2f2		Parp14		Gm11627		Rbm17	Dennd4c	Shroom3	Slco1a4
	Fgf2os		Rapgefl1		Pax4		Gm11633		Ube2m	Adat1	Eif3h	Kpna1
	Fgfr1		Entpd2		Pcgf2		Gm11642		Rusc2	Zbed6	Wdr60	Atf2
	Fhl3		Ston2		Pde10a		Gm11723		Ppfia3	C230072F16Rik	Begain	Rab10
	Fhod3		Npdc1		Pde4a		Gm11728		Srrm1	Utp23	Shank1	Zfx
	Fjx1		Pfn3		Pde9a		Gm11732		Car7	A330032B11Rik	Jakmip1	Sppl2a
	Flvcr2		Doc2a		Pfn3		Gm11733		Dcakd	Gpm6a	Smc3	Oxct1
	Fmnl1		Scd1		Piezo2		Gm11750		Ndufa5	Krt77	Fbl	Tasor2
	Fndc3c1		Gm10564		Pik3ap1		Gm11767		Parvb	Vma21	Kmt2d	Elovl4
	Fosl2		Plch2		Pik3cd		Gm11772		Mobp	Mtf2	Camk2n2	Cyp20a1
	Foxa3		Spsb4		Pimreg		Gm11837		Scrt1	Yipf6	Ogdhl	Sec61a2
	Foxn1		Baiap2l2		Pip5k1b		Gm11959		Suds3	Lrpprc	Stmn4	Bet1
	Foxo1		Elane		Pitpnm3		Gm12198		Fkbp4	Tmem59	Pmvk	Trpc1
	Foxo3		Piezo1		Pitx3		Gm12212		Hint1	Spin1	Ssbp3	Cxadr
	Fras1		Zfp703		Plaat5		Gm12409		Larp7	Snhg20	Ctdsp1	Atl3
	Frmd4b		Scnn1b		Plcd1		Gm12445		Ldhb	Dcaf12l1	Mef2d	Atp6ap2
	Fscn1		Atxn7l1		Plekhd1		Gm12447		Coq7	Pgrmc1	Zfp469	Eif1ax
	Fstl3		Cerox1		Plekhd1os		Gm12474		Praf2	Sppl2a	Taok2	Tmem87a
	Fyb2		Sox8		Plekhg3		Gm12536		Scyl1	Tmem167	Proser1	A330032B11Rik
	Fzd8		Ccdc3		Pltp		Gm12781		Srcap	Tardbp	Chchd10	LOC102632231
	Gab1		Rab20		Plxdc1		Gm12906		Luc7l3	Scn9a	Gstm1	A430046D13Rik
	Gadd45g		Samd4		Pou2f2		Gm12946		Ubap2l	Atp13a3	Rps26	Tasor
	Gal		Galnt14		Pparg		Gm12962		Fam217b	Vps13b	Ncoa5	Rbbp6
	Gal3st4		Rfx6		Ppic		Gm12996		Ly6e	Gpr52	C530008M17Rik	Cybrd1
	Galnt18		Prkd1		Pqlc3		Gm13001		Tcf25	Mxra8	Sdf4	Col4a3bp
	Galr1		Sec31b		Prcd		Gm13110		Phactr3	Ttc14	Jdp2	Nampt
	Galr3		Alox12		Prelp		Gm13112		Atp5d	Mtm1	Uaca	Selenok
	Garem2		Gm14317		Prkch		Gm13257		Cox8a	Fastkd2	Tpgs1	Pfkfb2
	Garnl3		Adap2		Prr15		Gm13448		Gps2	Rad1	Kars	Epm2aip1
	Gas1		Nodal		Prr5		Gm13553		Scaf1	Ecpas	Ajm1	Rictor
	Gas2l1		Gch1		Prr5l		Gm13584		Bcl7a	Cd55os	Sorbs3	Ube2n
	Gcnt2		Rab15		Prss23		Gm13791		Rtf1	Klhl41	Ptprf	Opa1
	Gdf10		Hand1		Prss35		Gm14169		Mrpl46	Ncald	Fbln1	Mkln1
	Gdf11		Rgs8		Prss56		Gm14174		Hcfc1	Rps27a	Calcoco1	Pole4
	Gfap		Gm11729		Psmb3		Gm14341		Pip5k1c	Rasgrf2	Mast1	Sacm1l
	Gfod1		Gucy2e		Psmb8		Gm15043		Nop53	Slc1a3	Cdk5r2	Rhobtb3
	Gfpt2		Plcb3		Psors1c2		Gm15407		Nfasc	Stard7	Myl6	Pdk3
	Gfra3		Nrp2		Ptges		Gm15418		Ctif	Gm8234	Cmip	Rrm2b
	Ggt1		Tgfbi		Ptgfrn		Gm15503		Rnf126	Vezt	Zfhx2	Zfp518a
	Gipc2		Ebf4		Pthlh		Gm15587		Tecr	Zfp952	Mphosph10	Bnip3l
	Gja1		Ppp1r14b		Ptma		Gm15736		Dnm1	Ulk3	Cdk2ap1	Dmxl2
	Gja3		Itpr3		Ptprf		Gm15749		Slc9a3r1	Ap5m1	Gsk3a	Atp6v1a
	Gja4		Gm12756		Pvalb		Gm15751		Mad1l1	1700094D03Rik	Mrps15	Ccdc50
	Gjb4		Daam2		Pwwp2b		Gm15766		Map3k10	Cox7c	Anp32a	Tmx4
	Gjb5		Tnfrsf25		Pxdc1		Gm15847		Kat6a	Dcc	Ndufa5	Rhot1
	Gldc		Tagln2		Qrfp		Gm15850		Fam107a	Cpsf6	Ubqln2	Pcdh11x
	Glis2		Dkk3		R3hdm4		Gm15851		Cdr1	Rdh1	Zfp865	Gls
	Gm10157		R3hdm4		Rai14		Gm15918		Srsf4	2610002M06Rik	Lrrfip1	Acad9
	Gm10160		Tns2		Rasal1		Gm15969		Ptprj	Arxes2	Srrt	Mapre1
	Gm10177		Kiss1r		Rasal3		Gm16005		Sptbn1	Trit1	Zmat5	Ubr1
	Gm10320		Tbx3os2		Rasd2		Gm16008		Pde4dip	Zfp300	Ksr2	Arl8b
	Gm10419		Cdk9		Rasl10b		Gm16010		Dscam	4930519G04Rik	Pfn1	Abca8b
	Gm10499		Mical1		Rasl11b		Gm16029		Cap1	Zc3h12b	Leng9	Zfp654
	Gm10570		Ncs1		Rassf7		Gm16031		Adora1	Lmbrd1	Ptprm	Gm7102
	Gm10575		Lhfpl2		Rbm28		Gm16045		1810055G02Rik	Eif4e	App	Marchf7
	Gm10863		Gm15907		Rbpms		Gm16064		Map6d1	Pcmtd2	Pacsin1	Spock3
	Gm11110		Gm17641		Rhbdf2		Gm16140		Pdcd5	Atp6v1a	Mrpl54	Slc1a1
	Gm11333		1110032F04Rik		Rhcg		Gm16157		Mrpl38	Klhl23	Aarsd1	Clcn3
	Gm11377		Ngef		Rimbp3		Gm16238		Ppia	Pten	Chd3	Mdga2
	Gm11444		Obsl1		Rims4		Gm16401		Reep2	Epm2aip1	Ep400	Grm5
	Gm11468		Gm17181		Ripk3		Gm16751		Spry2	Gm7827	Tchp	C1d
	Gm11523		Neu2		Rnf207		Gm16976		Clstn2	Polr3k	Atxn2l	Usp14
	Gm11615		4930426D05Rik		Rnf213		Gm20402		Rnf8	Pafah1b2	Sobp	Zfp955a
	Gm11627		Klhl14		Ror2		Gm20490		Etl4	Trank1	Vat1	Zfp950
	Gm11633		Gsdmd		Rps2-ps6		Gm20493		Dpp6	Tasor	Pik3r5	Prpf18
	Gm11642		Bcl3		Rspo2		Gm20511		Ilrun	Snapc1	H1f10	Cebpg
	Gm11723		Abcb9		Rspo4		Gm20544		Brinp2	Slc35g2	Hipk2	Oga
	Gm11728		Rpl27-ps2		Rtn4r		Gm20661		Ptms	Tm9sf3	Foxj2	Atp5mpl
	Gm11732		Cdk5r1		Rtn4rl1		Gm20684		Arsb	Fam199x	Chga	Uprt
	Gm11733		Kdm2b		Rybp		Gm21188		Kctd17	Morf4l1b	Ptpn13	Plaa
	Gm11750		Bhlha9		S1pr2		Gm22024		Zbtb7a	Msmo1	Ilf3	Tmem161b
	Gm11767		Selenov		S1pr4		Gm22065		Vps72	Ccdc50	Psmd4	Lrp12
	Gm11772		Dtx1		S1pr5		Gm22240		Hipk2	Ttc37	Gli1	Osbpl8
	Gm11837		Gjb3		Sapcd2		Gm22411		Rab11fip4	Gm5577	Myo10	Prkar1a
	Gm11959		Prr7		Scnn1g		Gm22468		Snph	Pign	Tom1	Diaph2
	Gm12198		Fads2		Sema5b		Gm22601		Mia3	Tspan6	Mbd3	Strap
	Gm12212		Slc27a3		Sertad4		Gm22687		Zbtb38	Mapre1	Laptm5	Senp5
	Gm12310		Dkkl1		Sh2d3c		Gm22706		Depdc5	Emc7	Tcf7l1	Tspan2
	Gm12409		Gm13883		Shisa2		Gm22773		Htatsf1	Naa30	A330074K22Rik	Dipk1a
	Gm12445		Sema6c		Shisa6		Gm22994		Otud7a	Cebpzos	Prrc2b	Tbc1d23
	Gm12447		Cnr1		Shisal2a		Gm23027		Fabp3	Plekhb2	Rnf40	Sacs
	Gm12474		Zfp36l1		Shroom3		Gm23049		Noct	Tmc6	Clstn1	Rab1a
	Gm12536		Cpt1a		Ski		Gm23178		Fyn	Efcab1	Chd5	Birc2
	Gm12781		Hmgb1		Slc10a4l		Gm23220		Auts2	Ndfip1	Nacc1	Hprt
	Gm12906		Igfbp2		Slc12a5		Gm23293		Tagln3	Ntrk1	St13	Napg
	Gm12946		Klhl30		Slc12a7		Gm23510		Spata2l	Pot1b	Nr1h2	Xpo1
	Gm12962		Polg		Slc13a5		Gm23731		Gnao1	2210408I21Rik	Fmn2	Fbxl17
	Gm12996		Hpcal1		Slc14a1		Gm24074		Dusp6	Gskip	Sap18b	Suz12
	Gm13001		Sema3a		Slc18a2		Gm24149		Rps21	Lrba	Wdr6	Clasp2
	Gm13110		Mpp3		Slc1a5		Gm24612		Supt6	Itgb8	Ctnnd2	Rev3l
	Gm13112		Asic2		Slc25a23		Gm24855		Cfl1	D1Ertd622e	Map1b	Pgr
	Gm13257		Ablim1		Slc26a9		Gm24905		Natd1	Agps	Gtf2ird2	Pbrm1
	Gm13448		Iffo2		Slc29a4		Gm24944		Ndufaf2	Lin7c	Cd3eap	Med13
	Gm13553		Cd9		Slc34a2		Gm25044		Gpr174	Eif2s3y	Rexo1	Tpp2
	Gm13584		Gpr27		Slc35f2		Gm25373		Scel	Jpt1	Dbn1	Cul4b
	Gm13791		Gli3		Slc38a4		Gm25712		Shank3	Fbn1	Scap	Gpm6b
	Gm14159		Bcr		Slc4a11		Gm25837		Slc25a4	Sgsm1	Nrxn2	Gabrb3
	Gm14169		Tmem91		Slc6a17		Gm25951		Zfp142	Gm20199	Arhgef17	Fbxo45
	Gm14174		Kcnh2		Slc6a4		Gm26043		Jup	2610301B20Rik	Gadd45g	Pex2
	Gm14341		Ggn		Slit2		Gm26052		Hnrnpm	Gm21992	Rpl23	Rasa1
	Gm15043		Spred3		Smad3		Gm26497		Tpp1	Ankfy1	Mark4	Nr1d2
	Gm15407		Kcne3		Smim4		Gm2862		Rtf2	Pkd2	Cox6a2	Tab3
	Gm15418		Mmp25		Socs2		Gm2895		Lrrc59	Tomm22	Fbxl16	Ppp3cb
	Gm15503		Calcr		Sox11		Gm43720		Taf3	Riok3	Dad1	Zfp945
	Gm15587		Xylt1		Spint1		Gm45837		Epb41l2	Ddx5	Panx2	9330182L06Rik
	Gm15677		Trim36		Spred3		Gm45886		Bin1	Prpf39	Rpl10a	Cxxc4
	Gm15723		Tnfrsf12a		Spsb1		Gm47289		Kcnj9	Rxfp3	Mapre3	Ppip5k2
	Gm15736		Scn1b		Sst		Gm5475		Npas2	E030030I06Rik	Vps28	Xrn1
	Gm15749		Gm16019		Sstr1		Gm6153		Hdlbp	Gal	Gnai2	Ltn1
	Gm15751		Igf1r		Sstr5		Gm7616		Bag1	Frmd6	Srrm3	Thoc2l
	Gm15766		Trp53i11		Stbd1		Gm9889		Ankrd13b	Ppp1r2	Gas5	Atm
	Gm15831		Slc12a4		Stc1		Gm9920		Rnf40	Chchd2	Cdh4	Cmpk1
	Gm15847		Gm15825		Stk32b		Gm9945		Trio	Ube2w	Wdtc1	Abhd13
	Gm15850		Tfap2d		Sv2c		Gm9955		Rpl4	Vat1	Nkd1	Vamp3
	Gm15851		Qrich2		Svep1		Gm9987		Wbp2	Slc35a3	Rpl11	Nceh1
	Gm15918		Rhbdf1		Syne3		Gne		Rgs16	Rcn1	Ahcy	Ino80d
	Gm15969		Cldn6		Syngr1		Got1l1		Sez6l	Syt14	Ankrd34a	Pikfyve
	Gm16005		Cldn9		Syt12		Gp1bb		Adam23	Fbxl5	Dync1h1	Fyttd1
	Gm16008		Wif1		Syt2		Gp5		Hnrnpu	Dpy19l4	Phyhd1	Rplp2
	Gm16010		Pqlc3		Tac1		Gpat3		Lynx1	Brk1	Pcbp3	Mmgt1
	Gm16029		Wnt10a		Tafa2		Gpc2		Rbm25	4930504C09Rik	Adgrg1	Slc25a14
	Gm16031		Rpl35a-ps3		Tagln2		Gpr20		Nsfl1c	Birc5	Bag6	2610008E11Rik
	Gm16045		Rab44		Tap2		Gpr25		Ppp1r13b	Cdkl2	E130018O15Rik	Gspt1
	Gm16064		Rac3		Tbx3os2		Gpr6		Pfdn2	C2cd4c	Lrrc4b	Tlcd4
	Gm16140		Prima1		Tcf19		Gprc5a		Zfp384	Selenoi	Pkm	Edem1
	Gm16157		Insyn2a		Tchh		Gprin1		Synpo2	Zfp945	Idh2	Fmr1
	Gm16171		Cdk5r2		Tdrd6		Gramd1b		Narf	Dnah7b	Caskin1	F630040K05Rik
	Gm16238		Elovl3		Tead1		Grb7		Myo18a	H4c12	Sez6l2	Mrgpra6
	Gm16339		Pitx3		Tenm4		Grifin		Scrn1	Coq3	Map1a	0610010F05Rik
	Gm16401		Nppc		Terc		Grin2d		Hras	Dnajc12	Eef2	Tm9sf2
	Gm16751		Tspan18		Tes		Grin3b		Lrrn2	Slc8b1	Itih3	Tomm20
	Gm16976		Tdrd6		Tfap2d		Grip1		Akap12	Miat	Naxe	Wapl
	Gm20402		Hes6		Tgif2		Grip1os3		Baz1b	Epb41l5	Ankrd40	Srp54c
	Gm20490		Foxi2		Thbd		Grp		Sparcl1	Rps15a	Tsg101	Sms
	Gm20493		Hspb1		Them7		Grtp1		Adgrb1	Ctps2	Arhgef18	Trappc2
	Gm20511		Slc6a4		Thpo		Gse1		Slc39a3	Prpf4b	Ttll1	Edil3
	Gm20544		Mgat4b		Thsd4		H2-DMa		Atp1a2	Rpgr	Atp1a3	Zmym2
	Gm20610		Bbc3		Tiam1		H2-DMb1		Ppp1r9b	Uggt2	Rnf44	Dck
	Gm20661		Hnrnpa0		Tle2		H2-K2		Golim4	Trp53inp1	Rapgef3	Ero1l
	Gm20684		Lypd6b		Tle3		Hapln3		Atp5j	Tasor2	Flii	Ccni
	Gm21188		Dhrs3		Tll1		Hcn1		Dym	Rnpc3	Tle3	Rab14
	Gm22024		Npas2		Tlr2		Helz		Bcas1	Gda	Gbx2	Hbs1l
	Gm22065		Ltc4s		Tmem100		Hey1		Gipc1	Ngb	Cep170b	Hace1
	Gm22240		Hes3		Tmem132b		Hey2		Hs6st1	1810026B05Rik	Aebp1	Cpsf6
	Gm22411		Fam107b		Tmem171		Hip1r		Ttc9	Matr3	Tceal6	Pcmtd1
	Gm22468		Gm6659		Tmem178		Hnf1a		Tmem63b	Fyttd1	Wipf2	Tmx1
	Gm22601		Fam181b		Tmem210		Hnf1aos1		Dctn2	9330136K24Rik	Fbrsl1	Tbrg3
	Gm22687		Gm9934		Tmem37		Hnf1aos2		Atf4	Fem1b	Zfpm1	Ndufb5
	Gm22706		Eva1a		Tmie		Hopx		Srsf11	Asb1	Hivep1	B230219D22Rik
	Gm22773		Gm4017		Tmod1		Hopxos		Calcoco1	Dnah7c	Por	Septin2
	Gm22994		Esm1		Tnfrsf10b		Hpdl		Phf23	Sptssa	Pcbp1	Vdac3
	Gm23027		Ikzf1		Tnfrsf12a		Hr		Gpatch4	Crppa	2210016L21Rik	Gjc3
	Gm23049		Tbc1d8		Tnfrsf1a		Hs3st3a1		Sars	Prxl2c	Gpr4	Glrb
	Gm23178		Gm11999		Tnfrsf25		Hsf4		Sptan1	Stom	Ctnna1	Syt14
	Gm23220		Klf1		Tnfsf11		Hspa12b		Hars	Zfp329	Gga3	Mbtps2
	Gm23230		Ace		Tox2		Hspb7		H1f10	Cul4b	Sfpq	Spred1
	Gm23293		Lox		Trarg1		Hspb8		Dlgap3	Smim14	Aldoa	Ube2k
	Gm23510		Cped1		Trim36		Htra1		Fus	Smim10l1	Hsf1	Rmnd5a
	Gm23731		Osmr		Trp53i11		I0C0044D17Rik		Ngf	Il5ra	Rgs3	Psmd14
	Gm24074		Pgf		Tshz3		Icam4		Ppfia1	Ice2	Leng1	Mtmr1
	Gm24149		Dnase2a		Tspan11		Id2		Pde4a	Armc1	Dvl3	Gabarapl2
	Gm24480		Adgrv1		Tspan33		Ier2		Tceal6	Rmdn1	Gnao1	Trip12
	Gm24612		Mast1		Tuba1c		Ier5l		Pfkp	Atl3	Gga1	Tnfrsf22
	Gm24855		Coro6		Tubb6		Igdcc4		Ssb	Dancr	Maob	Spryd7
	Gm24905		Fam83g		Unc5b		Igfbp3		Snora68	Ctbs	Suds3	Dgkh
	Gm24944		Slc4a4		Upk3a		Igfbp5		Septin5	Mrpl35	Fkbp4	Wwp1
	Gm25044		Zswim6		Ush1g		Igfn1		Myh7b	Fam219b	Celf3	Akt3
	Gm25373		Rgmb		Vav2		Igsf3		Tcof1	Lrch3	Kif1a	Rhoq
	Gm25712		Ripk4		Vdr		Il11		Shisa6	Negr1	Hgs	Zfp994
	Gm25837		Mroh5		Vgll4		Il12b		Atp13a2	Zzz3	Sh2b1	Hnrnpr
	Gm25951		Plek2		Vstm2b		Il15ra		Kctd3	Gm4262	Thy1	Slc25a16
	Gm26043		Ankrd53		Wdr63		Il17ra		Hcn2	9330151L19Rik	Vps72	Crk
	Gm26052		Ush1c		Wfdc2		Il20ra		Ndufs8	Srsf10	Rpl4	Wdr33
	Gm26497		Slc6a6		Wif1		Il4i1		Nabp2	Parp12	Pld3	2610024D14Rik
	Gm2862		Ptgfrn		Wnt3		Il4ra		Sirpa	Bnip5	Camsap3	Pex13
	Gm2895		Tle2		Wnt4		Il6ra		Dtnbp1	4833427F10Rik	Bag3	Golt1b
	Gm4017		Slc37a1		Wnt8b		Inf2		Zc3h7b	Nnat	Utp3	Gabrb2
	Gm43720		Nccrp1		Xylt1		Inka1		Iqschfp	Prkacb	Dapk3	Stag2
	Gm45837				Zc3h7a		Inpp5d		Ddx23	Acvr2a	Nbl1	Usp40
	Gm45886				Zfp36l1		Intu		Osbpl2	9030025P20Rik	Rap1gap	Dennd11
	Gm47289				Zfp385c		Iqca		Cdc34	Fam110a	Tagln3	Mob1b
	Gm4793				Zfp663		Iqcd		Prrt3	Nalcn	Mettl14	Fnip1
	Gm5475				Zic5		Irf6		Gpr162	Psma3	Mast2	Paip2b
	Gm6153				Zmiz1		Itga2		Cct5	Ly6h	Cfl1	Pcmtd2
	Gm7616				Zmiz1os1		Itgb4		Cdh11	Rc3h1	Rpl23a	Sri
	Gm9889						Itpkb		Nol4l	Copg2	Plxnb2	Siah1a
	Gm9920						Itprip		Atat1	Pigl	Hnrnpul2	Psmc6
	Gm9945						Jag1		Bcl9l	Tmem33	Zfr2	Slf1
	Gm9955						Kalrn		Mbp	Acnat1	Grk2	Dpy19l4
	Gm9987						Kank1		Ripor1	Fhl1	Cyp2d22	Sod2
	Gne						Kbtbd11		Efhd2	Uvssa	Zfp142	Ufm1
	Got1l1						Kbtbd13		Prrc2c	Gm14853	Actb	Sgpl1
	Gp1bb						Kcna3		Stx4a	Nubpl	Ripor1	Mcmdc2
	Gp5						Kcnb1		Ubac1	Zfand6	Psip1	Atr
	Gpat3						Kcnd3		Rph3a	Foxn2	Pcnt	Ric3
	Gpc2						Kcnd3os		Rnf10	Oprk1	Vamp2	Tyr
	Gpr20						Kcnf1		Elmo1	Foxr2	Srebf2	Uba6
	Gpr25						Kcnip1		Rmrp	Ino80d	Taok3	Fabp7
	Gpr27						Kcnk3		Sec31a	Cltc	Mvb12b	Foxj3
	Gpr6						Kcnk4		Jdp2	Smchd1	Samd14	Pign
	Gprc5a						Kcnk6		Brinp1	Actr2	Irf2	Nsl1
	Gprin1						Kcnn3		Leng1	Edem1	Tpcn1	Edem3
	Gramd1b						Kcnq1		Adap1	Cd164	Praf2	Gtf2a1
	Grb7						Kcns3		Osbpl5	Uty	Fam81a	Abi2
	Grifin						Kcnt1		Ppp2r2c	Pou2f1	Stip1	Usp32
	Grin2d						Kctd15		Zfp608	Impad1	Cuedc2	Ddx5
	Grin3b						Kdelr1		Slc9a3r2	Smad2	Plekha6	Uri1
	Grip1						Kif19a		Zfp523	Ube2v2	Gbf1	Top2b
	Grip1os3						Kif21b		Bnc2	Srsf6	Sdk1	Vmn1r58
	Grm8						Kif23		Mast2	Rprd1a	Khdrbs3	Akirin1
	Grp						Kif7		Eef2	Selenot	Nbeal2	Acsl4
	Grtp1						Kirrel		Plekha6	Cngb1	Bex2	Adgrb3
	Gse1						Klf10		Tpgs1	Cpne1	Hrh3	Tmem167b
	H2-DMa						Klf2		Hgs	G3bp2	Smdt1	Txnl1
	H2-DMb1						Klf5		Grk2	Pcmtd1	Crip2	Pcnx4
	H2-K2						Klhdc8a		Stip1	Cog3	Lin37	Srsf3
	Hapln3						Klhl40		Smdt1	Fbxl12os	Rusc2	Haus6
	Hcn1						Krt15		Desi1	Slc16a11	Smarca2	Uty
	Helz						Krt19		Arhgap21	Klhl7	Tubg2	Stag1
	Hes6						Krt72		Myrf	Calb2	Nyap1	Smim7
	Hey1						Krt80		Cherp	Scoc	Zswim8	Scarna6
	Hey2						Krt83		Gbf1	Unc50	2310033P09Rik	Sdcbp
	Hip1r						L1td1		Jcad	Phc3	Dusp26	Cstf3
	Hjv						Lama3		Scg3	Phf14	Selplg	Usp15
	Hmga1						Lamb1		E130018O15Rik	Gria2	C030037D09Rik	Zfp781
	Hnf1a						Lamc3		Arhgef11	Slc17a8	Sh2d3c	Ndufb6
	Hnf1aos1						Lax1		Syt1	Tspan3	Flywch1	Nrsn1
	Hnf1aos2						Lck		Zc3h18	Tm9sf2	Tspyl2	Eif2s3y
	Hopx						Lefty2		Slx4	Fam172a	Brpf3	2610044O15Rik8
	Hopxos						Lgals3		R3hcc1	Srp54c	Mtor	Ccser2
	Hpcal1						Lin7b		Aldh1l1	Rbm45	Psmc1	Slc35g2
	Hpdl						Llgl2		Ndufa12	Spint2	Cyc1	Arl6ip1
	Hr						Lmo2		Sox10	Inafm1	Ralbp1	Larp4
	Hrh1						Lpar3		Trak2	Gm14288	Rxra	Bmpr1a
	Hrh3						Lpin3		Plxdc1	Atp5e	Celf5	Derl2
	Hs3st3a1						Lratd2		Ncor2	Unc5d	Ankrd24	Epha6
	Hsf4						Lrp4		Dctn1	4922502B01Rik	Psmc4	Styx
	Hspa12b						Lrp8		Abcf2	Gls	Ppp1r13b	Rufy3
	Hspb1						Lrp8os3		Adgrl1	6330403K07Rik	P4htm	Atl2
	Hspb7						Lrrc10b		Zfp366	H4c14	Uba1	Tafa2
	Hspb8						Lrrc30		Aqr	Cers5	Zfp526	Tapt1
	Hspg2						Lrrc32		Mrvi1	Gnai1	Rpl38	Etf1
	Htra1						Lrrc3c		Pdcd4	Zfp655	Dusp1	Ankrd28
	Hunk						Lrrc71		Dlg4	Tfrc	Rfx1	Cd55os
	I0C0044D17Rik						Lrrc75aos1		Tpm3	Lrrc9	Smg9	Tmem41b
	Icam4						Lrrc75b		Sf1	Tmem255a	Hivep3	Chml
	Id2						Lsr		Lars2	Nlgn1	Phc2	Mfsd14b
	Ier2						Lta		Zfp358	Stxbp5l	Thop1	Foxn2
	Ier5						Ly6h		Cops7a	Scn3a	Fam107a	Elavl2
	Ier5l						Lyn		Prickle1	Adgb	Reep6	Socs5
	Ifitm10						Lynx1		Nlgn2	Cdc26	Evpl	Vezt
	Ifnlr1						Lypd6		Ythdf1	Ctcfl	Cit	Orc2
	Igdcc4						Mab21l2		Def8	Atp5l	Kctd13	G3bp2
	Igfbp3						Mak		Efcab15	Zfp976	Zfp574	Pja2
	Igfbp5						Mal		Kif1a	Mttp	Aff1	Poglut3
	Igfn1						Mamdc4		Rnft2	Dhx40	Ppp1r10	Gria2
	Igsf3						Man1a		Xpnpep1	Kpna3	Aco2	Churc1
	Il11						Man1c1		Nfe2l1	B230354K17Rik	Lfng	Fam210a
	Il12b						Marchf3		Septin4	Tnfsf10	Pde4dip	Pak3
	Il15ra						Matn1		Fhdc1	Tcea2	Rnf220	Zfp113
	Il17ra						Matn3		Faim	Fbxl4	Nol6	Tada1
	Il20ra						Mbp		Ubqln4	Pex13	Prkar1b	Cdk19
	Il27ra						Mc4r		Csrnp2	9530059O14Rik	Nefh	E030024N20Rik
	Il4i1						Mcam		Tagap1	Zfp120	Mrgpre	Prkaa1
	Il4ra						Mcc		Vegfa	Otud4	Capg	Usp31
	Il6ra						Mcub		Tnc	Dnah1	Dnm1	Rab8b
	Ina						Med25		Adam19	Ro60	Atf7ip	Ptdss1
	Inf2						Megf8		Mlf2	Slc35d1	Dhx16	Atp11c
	Inka1						Meox2		Chmp6	Psmb1	Map2k7	Lancl2
	Inpp5d						Mesp2		Ubc	Tmem67	Syndig1l	Trim33
	Insyn1						Mest		Prr12	Syt4	Rps24	Zc2hc1a
	Intu						Met		Epha2	Fbln1	Atp6v1g2	Eif1a
	Iqca						Mex3b		Tmem127	Fabp7	Hnrnpul1	Tmem183a
	Iqcd						Mfge8		Gabbr2	Snhg11	Bnc2	Zranb1
	Irf2bpl						Mfsd2a		Ptpn5	Pigv	Fam193a	Xpr1
	Irf6						Mfsd2b		Mapre3	Vwa5b1	Ptprn	Msl2
	Itga2						Mfsd6l		Bcorl1	Slc30a1	Apold1	Nbea
	Itga6						Mgat5b		Hnrnpa2b1	Npy2r	Fam53b	Ghitm
	Itgb4						Mir135b		Zfp385b	Rab18	Zfp523	Wdr26
	Itih5						Mir182		Abcb9	Vps4b	Gys1	Trim59
	Itpkb						Mir1941		Mrpl42	Sypl	Btbd2	Rap1b
	Itpr3						Mir1a-1		Gm6117	G2e3	Fbf1	Iws1
	Itprip						Mir3079		Rpl36al	Hps1	Rpsa	Ddx6
	Jag1						Mir322		Pcf11	Stag1	Psmc3	Hibadh
	Jag2						Mir503		Syngap1	Slx4ip	Mea1	Kctd12
	Jph3						Mir5130		Mcrip2	Rabgap1l	Git2	Slc30a4
	Kalrn						Mir7-2		Wnt9b	Cntnap3	Larp1	Nars2
	Kank1						Mir9-3		Gm42372	5730455P16Rik	Slu7	Zfand6
	Kbtbd11						Mlph		Shd	Slc4a7	Rab3b	Morf4l1b
	Kbtbd13						Mmel1		Tnfrsf12a	Mtcp1	Nelfcd	Kcnc2
	Kcna3						Mmp14		Carm1	1110017D15Rik	Alyref	Gm14440
	Kcnb1						Mmp15		Fip1l1	Fam210a	Coro2b	2900097C17Rik
	Kcnd3						Mmp19		L1cam	Oga	Avpi1	Snora74a
	Kcnd3os						Mmp23		Slc27a4	Memo1	Abtb1	B230307C23Rik
	Kcnf1						Mob3b		Polr2j	Zfp970	Faim	Tspan12
	Kcnh2						Mos		Hk1	Pafah1b1	Klc1	Relch
	Kcnip1						Mpg		Sbds	Ybey	Smim11	Tmem229a
	Kcnk15						Mrgprg		Specc1	Pcdha9	Slc9a1	Cops2
	Kcnk3						Mtcl1		Aplp2	Vbp1	Cyb5r3	Zfp300
	Kcnk4						Mxd3		Bcl7b	Nbeal2	Irs2	Dgki
	Kcnk6						Mybl2		Nt5m	Vps35	Rtf2	Otud4
	Kcnn3						Myh11		Dnttip2	Gypc	Cacna2d2	1700025G04Rik
	Kcnq1						Mylk2		Cby1	Gulp1	Rogdi	Acvr2a
	Kcns1						Nab2		Limk1	Ankrd44	Map7d1	Thsd7a
	Kcns3						Nacc2		Celsr2	Tada1	Rai2	E330020D12Rik
	Kcnt1						Nav2		Ctr9	Dhx37	Nsfl1c	Snx5
	Kctd15						Nckap5		Rexo4	Minar2	Letm2	Mib1
	Kdelr1						Ndrg1		Calr	Stag2	Dnm2	Pik3r3
	Kdm2b						Necab1		Mrps36	Zfp932	Rgs19	Rab11fip2
	Kif19a						Necab2		Rai1	Dr1	Gap43	Ndufc1
	Kif21b						Nectin2		Tuba4a	Alms1	Cradd	Smg1
	Kif23						Nedd4l		Iars	Erh	Babam1	Nrep
	Kif7						Nemp1		Clint1	Slc28a3	Cabin1	Ubr3
	Kirrel						Neurl1b		Snrnp27	Gm14827	Prpf6	Selenoi
	Klf10						Neurod1		Hs3st1	Lmbr1	Tpm3	Lgalsl
	Klf2						Nfam1		Mical3	Ube2d3	Nop53	Hacd3
	Klf5						Ngb		Arl8a	Ypel5	Sdr39u1	Cept1
	Klhdc8a						Nipal1		Nemf	Ago3	Rnf113a2	Slc25a3
	Klhl40						Nkain4		Brpf1	Galr1	Dtnbp1	Zfp266
	Krt15						Nle1		Dusp8	Rdh18-ps	Ubxn1	Gk
	Krt19						Nod2		Asb6	Pcmt1	Tubb3	Adam4
	Krt72						Npas4		Clmp	Rflna	Tns1	Prex2
	Krt80						Npbwr1		Vti1b	Ankrd6	Rest	Zfp626
	Krt83						Npffr2		Cep131	Rpl10	Ewsr1	Ipo11
	L1td1						Npw		Khsrp	Rac3	Ndufa12	Memo1
	Lama3						Nr2e3		Tcerg1	Braf	Pdzrn4	Mysm1
	Lamb1						Nr2f1		Pa2g4	Tgoln1	Ak1	Lrrc8b
	Lamc3						n-R5s172		Cyfip2	Ipo11	Dmtn	Kbtbd3
	Lamp5						n-R5s89		Nfkbib	Sytl4	Upf1	Grik2
	Lax1						Nrarp		Tnnt1	Nr2c2	Deaf1	Ptpn4
	Lck						Nrtn		Sap18b	Perp	Bptf	Gm31679
	Lefty2						Nrxn2		Mon1a	Glrx2	Itsn1	Rbm18
	Lgals3						Ntn3		Jmjd6	Srsf7	Lmtk3	Kcnq3
	Lhfpl2						Nuak2		Aggf1	Zdhhc23	Rmrp	Sestd1
	Lin28b						Nup62cl		Smc3	Klhl28	Map3k10	Rab5a
	Lin7b						Obscn		Adam11	Abhd14b	Arrdc2	Ric1
	Lingo1						Ocln		Sf3a1	Rps4x	Txn2	Asb1
	Llgl2						Odf3b		Neu1	Wdr78	Rasd2	Yipf5
	Lmcd1						Odf3l1		Med15	Mtr	Farp1	Nkain2
	Lmo2						Olfm2		Rbm42	Arhgap18	Fat1	Elp4
	Lpar3						Olfr1414		Fam222a	Man1b1	Letm1	N4bp2l2
	Lpin3						Olfr94		Tmem131	Nf1	Nmbr	Pcgf5
	Lratd2						Oplah		Snord14d	Baiap3	Cacng7	Rdh1
	Lrp4						Oprd1		Gm5124	Haus6	Tuba4a	Yipf4
	Lrp8						Optc		Tbc1d22b	Arrdc1	Clpp	Arl5b
	Lrp8os3						Osbp2		Mospd3	Dbhos	Med29	Ube2g1
	Lrrc10b						Oxt		Dgkz	Pnma2	Cacng3	Dcaf7
	Lrrc30						Pabpn1l		Ramp2	Mdn1	Chst12	Jrkl
	Lrrc32						Padi3		Slco3a1	Gm16222	Szrd1	Senp2
	Lrrc3c						Pag1		Ift27	B230307C23Rik	Nckipsd	Zbtb33
	Lrrc71						Pald1		Fez1	Alg10b	Vwa5b1	Naa25
	Lrrc75aos1						Palld		Habp4	Sacs	Kifc2	Ddx17
	Lrrc75b						Paqr5		Diras1	Hace1	1700037H04Rik	A330076H08Rik
	Lrrk1						Pard6b		Phf24	Hrk	Rfxap	Anapc1
	Lrrn4						Pawr		Peak1	Ttll3	Auts2	Stx12
	Lsr						Pcdhgc3		Ptpn23	Sf3b1	Celsr2	Slitrk4
	Lta						Pcdhgc4		Anp32b	Aasdhppt	Zfp598	Stard7
	Ltc4s						Pcdhgc5		Kctd21	Mgat4a	Dand5	L2hgdh
	Ly6h						Pced1b		Gpr17	Pacc1	Abcg4	Atp5md
	Lyn						Pcsk5		Ppil4	Jpx	Fabp3	Pcdhb20
	Lynx1						Pcsk6		Tmem184b	St7	Shd	Gm28043
	Lypd6						Pde11a		Sfr1	Pcbd1	Gm6117	Smarca5
	Lypd6b						Pde2a		Mrtfa	Cfap300	Acta2	Rbm39
	Mab21l2						Pde3a		Khdrbs3	Htr1d	Dda1	Dcaf12
	Maff						Pde4b		Smap1	Ggh	Trib1	Rps15a
	Mak						Pdia2		Ctdnep1	Hbp1	Cgref1	Chl1
	Mal						Pdlim7		Dpf2	Acss3	Macroh2a2	Fam168b
	Mamdc4						Pdpn		Znhit1	Galc	Pacs1	Acnat1
	Man1a						Pgm5		Gm19345	H3c14	Ehmt2	Fgf14
	Man1c1						Pgpep1l		Syp	Mrpl57	Csnk1g2	Orc3
	Marchf3						Phf19		Atf5	Dcdc2a	Bcar3	Tmem128
	Matn1						Phf21b		Zfp703	Zfp563	Ino80e	Ibtk
	Matn3						Phlda3		Mvb12b	Ate1	Ylpm1	Mtm1
	Mbp						Phpt1		Osbpl1a	Colec12	Cfap45	Cops9
	Mc4r						Pih1h3b		Atf6b	Acadm	Ina	Vapa
	Mcam						Pim1		Cox6a1	Naa15	Zfp384	Ngly1
	Mcc						Plag1		Elmo2	Stx12	Mapk8ip1	Ptbp3
	Mcub						Platr26		G6pdx	Pik3c2a	Atf7	Vhl
	Med25						Plau		Kcnk3	Trim36	Nfic	Ttc39b
	Megf8						Plaur		Tfip11	Tead1	Tfe3	Fem1b
	Meox2						Plbd1		Nin	E030024N20Rik	Mt3	2900092D14Rik
	Mesp2						Pld5		Hdgf	Pbrm1	Sfr1	Kpna3
	Mest						Plekhg2		Hr	Nudt10	Faim2	Zfp770
	Met						Plekhg5		Hspa8	Far1	Dusp28	Cd47
	Mex3b						Plin1		Adar	Celf6	Dnajc8	Tial1
	Mfge8						Plin5		Rpl23a	Txnip	Abhd4	Atg12
	Mfsd2a						Plk5		Dusp7	Gm14440	Rimbp2	2010315B03Rik
	Mfsd2b						Pllp		Letm1	Cisd2	Tsc22d4	Mindy2
	Mfsd6l						Plpp4		Add1	Gm16523	Zfpl1	Brwd3
	Mgat5b						Plxna1		Glmp	Ythdf3	Slc25a39	Slc25a51
	Mical1						Plxna4		Spats2	Snora74a	Ap3b2	Zfp563
	Mir135a-1						Pmel		Kcnip3	Tmem263	Odf3b	Arfgef1
	Mir135b						Pnma2		Gstm1	Cd46	Sptbn4	Lrpprc
	Mir182						Pou5f1		Sfxn3	Nxpe4	Zfp335	Iqcj
	Mir1941						Ppfia3		1810009A15Rik	Atp5md	Lrpap1	Vps13a
	Mir1a-1						Ppm1l		Arhgef2	Zmym6	Neb	Senp7
	Mir3079						Ppp1r18		Map3k13	Pnck	Fxr2	Nras
	Mir322						Ppp1r18os		Caskin1	Sp1	Pja1	Hif1a
	Mir503						Ppp1r1a		Galnt9	Bdh2	Pitpnm1	Gm16523
	Mir5130						Ppp1r3g		Ppp6r2	Tug1	Nabp2	Ccdc15
	Mir7-2						Ppp4r1l-ps		Ctsa	Tia1	Mtcl1	3830406C13Rik
	Mir9-3						Prex1		Lrrc49	Kbtbd2	Srebf1	Zfp354c
	Mlph						Prkag3		Garem2	Ndufb5	Gpatch4	Cpeb4
	Mmel1						Prkca		Setd7	Gca	Bcl2l1	Tmem263
	Mmp14						Prkcd		Zfp362	C1ql3	Rnf10	Csde1
	Mmp15						Prkce		Selplg	Cnot7	Cir1	Rock1
	Mmp17						Prkcg		Psmd8	Hes5	D130043K22Rik	Yipf6
	Mmp19						Prlh		Txndc17	Pdk1	Pdxp	Wdr36
	Mmp2						Prmt8		Pkm	Rttn	Man2c1	Jkamp
	Mmp23						Prok2		Rcsd1	Saraf	Palm	Socs4
	Mob3b						Prokr1		Net1	Ganab	Grina	Gapvd1
	Mos						Prom1		Klf7	4932438A13Rik	Hnrnpu	Lrch2
	Mpg						Proser2		Fras1	Gm10389	1110017D15Rik	5330434G04Rik
	Mpzl2						Prox1		Pprc1	Galnt13	Sparc	Aftph
	Mrgprg						Prox1os		Ppp2r5d	Rpl37a	Mapk8ip2	Btf3l4
	Mtcl1						Prr15l		Banp	Taf6l	Tubb5	Abcb7
	Mxd3						Prrt4		Pou6f2	Hnrnpk	Rab11b	Ccsap
	Mybl2						Prss12		Pcyt1b	Kbtbd7	Ddx39b	Scarb2
	Myh11						Psd4		Rab11fip3	Ubxn10	Rabl6	2610001J05Rik
	Mylk2						Ptgdr		Taok3	Zmym3	Mapk3	Mtch2
	Myzap						Ptger2		Cbx4	Fancm	Ankrd35	Arih1
	Nab2						Ptger3		Tmcc2	Fgd4	Elob	Rbx1
	Nacc2						Ptgfr		Pcnt	Atp5g3	Pxn	Nsun6
	Nav2						Ptk2b		Lzts1	Gk	Atg2a	Ftx
	Nbl1						Ptp4a3		Ubxn1	Zfp60	Rbm17	Mtmr6
	Nckap5						Ptpn3		Prxl2a	Nufip2	Tgfb1i1	Capn7
	Ncs1						Ptpre		Ralgds	Gcsh	Klf2	Rprd1a
	Ndrg1						Ptprt		Tmem8b	Mir99ahg	Atp5d	Mapk1ip1l
	Necab1						Ptpru		Scn8a	Tbce	Rsph3b	Gm20199
	Necab2						Pxdn		Kif5c	Nmrk2	Phf3	Mier1
	Nectin1						Rab11fip1		Ccdc71	Trub1	Ccdc113	Ankib1
	Nectin2						Rab11fip4		Gna12	Suco	Enkd1	Itga6
	Nedd4l						Rab3il1		Trim16	Sar1a	Comt	Ces2b
	Nemp1						Rai1		C1qc	Ankrd10	Gli2	Eif4g2
	Neurl1b						Ramp3		Sdc1	Tmem218	Ctif	Cltc
	Neurod1						Rap1gap		Psmb2	AY512931	Ecsit	Mapk8
	Nfam1						Rapgef3		Pnkd	Ddo	Gstm6	Gm26876
	Ngb						Rapgef3os2		Mgst3	Ccnyl1	Mcub	Acvr1c
	Nipal1						Rarb		Ptma	Phf6	Sparcl1	Ist1
	Nkain4						Rarg		Adarb1	Pcdhb19	Creb3l1	Mageb16-ps1
	Nkpd1						Rarres1		Tmem151b	Hist1h4m	Zc3h7b	Slc4a4
	Nle1						Rasa3		Tchh	Gabarapl2	Kat5	Glmn
	Nmb						Rasd1		Apbb2	Trh	Susd2	Rb1cc1
	Nod2						Rasgrp2		Lrfn3	Cd200	Il21r	Zfp322a
	Npas2						Rasgrp4		Peg13	Tmed5	Apc2	Psma1
	Npas4						Rasl10a		Rasgrf1	Gucy1a2	Smarcd1	Golga7
	Npbwr1						Rassf2		Rell1	Cd109	Nup214	Ndufs1
	Npdc1						Rbm38		Rab6b	Hadhb	Tmcc2	Itga4
	Npffr2						Rbmxl2		Slc7a8	Wnk3	Mnt	Mtif2
	Npnt						Rbp4		Trim3	Gnb4	Arid1b	Rab27b
	Nppc						Rcc2		Trak1	Orc5	Ndufs7	Ogt
	Npw						Rcn3		Polr2a	Ptbp3	Ppp1r13l	Tnfsf10
	Nr2e3						Recql5		Uqcrq	6030443J06Rik	Poll	Sh3bgrl
	Nr2f1						Rerg		Slc6a8	Slc9a6	Hif3a	Lingo2
	n-R5s172						Rflna		Robo1	Slc16a7	Map7d2	Rnf139
	n-R5s89						Rfx2		Cit	4931440F15Rik	Rph3a	Sdhd
	Nrarp						Rgs11		Mbd3	Atp11c	Dnmt1	Avl9
	Nrtn						Rgs14		Gorasp2	Cdk7	Zfp592	Reps2
	Nrxn2						Rgs16		Zfp532	Hacl1	Tmem214	Nmrk1
	Nt5c2						Rgs20		Apba2	Hymai	Cmtr1	Mbd4
	Ntn3						Rgs22		Septin3	Ctla2a	Fth1	Nus1
	Nuak2						Rgs9bp		Napa	Sec61a2	Dpp9	Fgd4
	Nup62cl						Rhod		Clec2l	Zfhx2os	Alkbh6	Fpgt
	Nxph3						Rhof		Rps18	C130071C03Rik	Gck	Tmed7
	Obscn						Rhpn2		Nlgn3	Lgals8	Tmem91	Chpt1
	Ocln						Ripor3		Kcnab2	Pde7a	Zfp423	Ago3
	Odf3b						Rln1		Tiam1	Pgr	D8Ertd738e	Dld
	Odf3l1						Rnasel		Mical2	Smco1	Bcr	Paics
	Olfm2						Rnd1		Pcdhgc3	Sap18	Swi5	Rybp
	Olfr1414						Rnf217		Dnajb12	Rc3h2	Tro	Crot
	Olfr94						Ror1		Sez6	Cpd	Hint1	Cdc27
	Oplah						Rpp25		Atxn2l	Pank3	Macroh2a1	Abce1
	Oprd1						Rprml		Hsph1	Birc6	Glis1	Amd1
	Optc						Rreb1		Dpf3	Sp4	Pdcd11	Rsbn1
	Osbp2						Rspo3		Abcc8	Lhfpl5	Hspa1a	4930533N22Rik
	Oxt						Rtbdn		Sdc3	Tial1	Ptprs	Frrs1l
	Pabpn1l						Ryr1		Fam168a	Rps6ka2	Cltb	Loxl2
	Padi3						S1pr1		Slc38a10	Zmym2	Mpnd	Tmem60
	Pag1						Samd11		Agap3	Fzd6	Arrdc1	Serp1
	Pald1						Samd13		Spata2	Rasd2	Angptl4	Tmem18
	Palld						Samd5		Car11	Slc9b2	Mir744	5730455P16Rik
	Papln						Sbk1		Dpp9	Trim2	Rbfox3	Zfp799
	Paqr5						Scgn		Faim2	Copb1	Acly	Zranb2
	Pard6b						Scin		Kars	Tmem161b	Dus3l	Ube2a
	Pawr						Scml4		Septin6	Ripor2	Rpl36a	Klhl24
	Pcdhgc3						Sctr		Cenpb	Tubgcp3	Ppia	Bicd1
	Pcdhgc4						Sdc4		Zfpm1	Zc3hav1	Atat1	Thoc2
	Pcdhgc5						Sdk2		A330074K22Rik	Slc6a18	Prkcsh	Zdhhc15
	Pced1b						Sema4b		Acsbg1	Parp11	Rsph1	Cggbp1
	Pcgf1						Serhl		Brsk2	Atp6v1h	Csnk1e	Erp44
	Pcsk5						Serinc2		Ube3b	Pisd	Ubr4	Dnajb9
	Pcsk6						Sgcd		Bsn	Rnft1	Chmp2a	Exd2
	Pde11a						Sgpp2		Ppme1	Ptpn20	D430041D05Rik	Hexb
	Pde2a						Sh2d4a		Bop1	Cpeb2	Ube2ql1	Camkk2
	Pde3a						Sh3rf3		Mgat5	Cul2	Sugp1	Esyt2
	Pde4b						Shc3		B4galt5	Gm15319	Iqsec3	Fam160a2
	Pde8a						Shisa7		Taf8	Oaz2	Proca1	Zfp991
	Pdia2						Shisal2b		Rpl28	Adgrb3	S100a1	Ntmt1
	Pdlim1						Shmt1		Tmem214	Saxo2	1700003E16Rik	Cldn12
	Pdlim7						Shroom1		Slc25a5	Ip6k1	Rab3a	Nxt2
	Pdpn						Sipa1l1		Taok2	Sdhaf4	Ccar1	Aspa
	Pdxk-ps						Skap2		Cspg5	Rbbp4	Kmt2b	Vamp4
	Pdyn						Slc11a2		Dcun1d2	Cog5	Srrm2	Stard3nl
	Pgf						Slc13a3		Thop1	Stk38	Cry2	Gm29968
	Pgm5						Slc15a1		Mypop	Cep83os	Tuba1b	Zfp982
	Pgpep1l						Slc16a11		Rab10os	A630072M18Rik	Mphosph8	Fktn
	Phf19						Slc16a12		Tufm	Pir	Tshz2	Scyl2
	Phf21b						Slc16a9		Dhx8	Tmem181b-ps	Rnps1	Tgoln1
	Phlda3						Slc17a7		Cntnap1	Col4a3bp	Arhgap24	Smim15
	Phpt1						Slc22a18		Ap1ar	D3Ertd751e	Septin5	Luc7l2
	Pih1h3b						Slc22a3		Scaf4	Gxylt1	Anxa2	Gnai3
	Pim1						Slc22a4		Chmp4b	5930430L01Rik	Stx1b	Wdr77
	Plag1						Slc25a21		Zcchc17	Bmpr1a	Bak1	Orc4
	Platr26						Slc25a48		Rbm15b	Mgat4c	Nat9	Agtpbp1
	Plau						Slc26a4		Patj	Wdr63	Osbpl10	Brca2
	Plaur						Slc37a2		Nectin1	Gtf2a1	Grm2	Eny2
	Plbd1						Slc39a8		Crmp1	Cyld	Scg3	Ccnc
	Pld5						Slc44a3		Pou3f3	Itm2c	Gnaz	Gopc
	Plec						Slc5a8		Rfxap	Dis3	Ppp6r2	Faxc
	Plek2						Slc6a11		Rtkn	Gpcpd1	Mllt1	Ralgps2
	Plekhg2						Slc6a19		Mrpl54	Pikfyve	Slc6a11	Mfsd14a
	Plekhg5						Slc6a3		Mtus1	Ankrd28	Myo18a	Sepsecs
	Plin1						Slc7a10		Gigyf2	Npat	Dnaaf3	Pkn2
	Plin5						Slco4a1		Rims4	Tmem87a	Ntrk1	Rab23
	Plk5						Slco5a1		Ccpg1	Dgka	Rtl8b	Atp2b1
	Pllp						Slfn5		Ptpn1	Slc25a3	Carmil2	Pgap1
	Plpp4						Slit1		Sdf4	Wdr35	Pitpnm3	Jmy
	Plxna1						Slit3		Las1l	Derl1	Cyp4f15	Vps4b
	Plxna4						Smad7		Prkcd	Vinac1	Ube2v1	Fam76b
	Pmel						Smim5		Abhd12	Plxna3	Tmem94	Spast
	Pnma2						Smkr-ps		Flywch2	Snhg14	Usf1	Psmb4
	Polg						Smo		Klc2	Slc36a1os	Radil	Slc36a4
	Pou5f1						Smoc1		Bcar1	Gm1673	Insrr	Fam172a
	Ppfia3						Smpd5		Mia2	Smad4	Gaa	C5ar2
	Ppm1l						Snai3		Lrrfip1	Mob1b	Polr2l	D1Ertd622e
	Ppp1r16b						Snorc		Fdxr	Twsg1	Myo18b	Tent2
	Ppp1r18						Socs1		Hbegf	Hdx	Sgta	Rrn3
	Ppp1r18os						Sowaha		Adamts15	Malt1	Luc7l3	Polr3f
	Ppp1r1a						Sowahd		Raph1	Moap1	Ambra1	Ptcd3
	Ppp1r3g						Sox10		Ckmt1	Isoc1	Capzb	Ulk3
	Ppp4r1l-ps						Sox13		Rpl17	Atf2	Calb2	Strn
	Prex1						Sox5		Med25	Ttc26	Ciart	Rgs5
	Prkag3						Spata31d1b		Mc1r	Hmgcll1	Gpx3	Itgav
	Prkca						Spint2		Pitrm1	Cryzl2	Cx3cl1	Slc30a5
	Prkcd						Spock1		Mal	Eif1ax	Ptpra	Naaladl1
	Prkce						Srcin1		Dact3	Dner	Trak1	Cntnap5b
	Prkcg						Srrm3		Cat	Thoc2	Coro7	Trnt1
	Prkcz						Ssu2		Smarca2	Ankrd46	Tfip11	Slitrk2
	Prlh						St6galnac2		Ubxn4	Lrrc51	Amph	Tmem242
	Prmt8						Stac		Abcg4	Spred1	Tcf25	Wsb1
	Prok2						Stag3		Smarce1	Rps6ka5	Runx3	Srsf10
	Prokr1						Stat5a		Mrpl12	AU041133	Lonp1	Ankrd46
	Prom1						Stum		Sec23ip	Ptger3	Grin1	Aqp4
	Proser2						Sulf1		Smarcd3	Hap1	Ext2	Srsf6
	Prox1						Susd3		Mknk2	Amy1	Sec24b	Zfp260
	Prox1os						Susd5		Pik3cd	Wdpcp	Fam20c	Prkdc
	Prr15l						Svil		Dnaja1	Cabcoco1	Pprc1	Dzip3
	Prr7						Sympk		Dhcr24	Trim27	Tnrc18	Ppp1r2
	Prrt4						Sync		Cic	Slc30a7	Pigt	Alg11
	Prss12						Syne2		Dnajc7	Styx	Prr5	Sub1
	Prtn3						Synj2		Zfp521	Nlrc3	Zcrb1	Mapk9
	Psd4						Synpo		Parp3	Dgke	Myh14	Chp1
	Pstpip2						Syt13		Stk25	Epc1	Prelp	Gng12
	Ptgdr						Syt15		Mxra7	Zfp966	Cdk2ap2	Rasa2
	Ptger2						Syt17		Hivep2	N4bp2	Pnmal2	Ptges3
	Ptger3						Tacc3		Sstr3	AI597479	Ier5l	Cep83os
	Ptgfr						Tacr1		Lyar	Fbxl13	Zfp319	Ddhd2
	Ptk2b						Taok3		Adam15	Naa40	Zfp36	Ugt8a
	Ptp4a3						Tbc1d24		Phf12	Psmb4	Nefm	Rgs17
	Ptpn3						Tcf20		Sik3	Gm16223	Dab2ip	Armcx5
	Ptpn7						Tcf24		Cdh13	Zfp280b	Spock2	Nap1l2
	Ptprb						Tdrd5		Pold4	Ahi1	Simc1	Thoc7
	Ptpre						Tead2		Bptf	Ube2q2	Btbd6	Mboat2
	Ptprt						Tec		Lrrc4b	Trmt61b	Csnk2b	Ggps1
	Ptpru						Tent5b		Ewsr1	Zik1	Ehbp1l1	Hspa13
	Pxdn						Tent5c		Noc2l	Mid2	6430548M08Rik	Smad2
	Qrich2						Tepp		Cd59a	Nsg2	Arl8a	Taf13
	Rab11fip1						Tgfa		Srfbp1	Cdcp1	Phactr3	Scyl3
	Rab11fip4						Tgfbr3		Srp68	Ndn	Sox13	Ankrd13c
	Rab15						Th		Sox12	Hrh1	Kif9	Kcna4
	Rab20						Themis2		Rps24	Hars2	Myrip	Ap1g1
	Rab3il1						Thoc6		Zcrb1	Pitpnm3	Elmsan1	Larp4b
	Rab44						Tk1		Slc6a9	Gm20172	Lpin1	Mtpap
	Rac3						Tlr12		2210016L21Rik	Mtmr1	Hsf4	Esco1
	Rai1						Tm6sf1		Cnih3	Churc1	Capns1	Nfyb
	Ramp3						Tmc6		Igbp1	Kcnq1ot1	Ipw	Magt1
	Rap1gap						Tmc8		Brap	Ngrn	Midn	Abcd3
	Rapgef3						Tmem114		Ube2ql1	Sox1ot	Cables1	Pgm2l1
	Rapgef3os2						Tmem132c		Hcn4	Csnk1a1	Agap1	Zbtb6
	Rarb						Tmem132d		Nab2	Armc3	Ccdc40	Vcan
	Rarg						Tmem151a		Cttnbp2nl	Col6a5	Kirrel3	Atg4c
	Rarres1						Tmem163		Atp5o	Msantd2	Smox	Dusp19
	Rasa3						Tmem189		Slco2a1	Rsbn1	Sp9	Mplkip
	Rasd1						Tmem191c		Tgfb3	Spcs2	Clasrp	Cldnd1
	Rasgrp2						Tmem200c		Aamdc	A830018L16Rik	Pold2	Thnsl1
	Rasgrp4						Tmem233		Naca	Zbtb41	Phrf1	Sec23a
	Rasl10a						Tmem235		Rpl18a	Adsl	Aurkaip1	Adam10
	Rassf2						Tmem255b		Fam193a	H2-DMa	1810009A15Rik	Leprot
	Rbm20						Tmem259		Wdr55	Dnaic2	Bod1l	Casd1
	Rbm38						Tmem44		Polr3d	Mctp1	Ergic3	Cdh12
	Rbmxl2						Tmem51		Syt11	Desi2	Syt5	Ap4e1
	Rbp4						Tmem51os1		Epas1	Nkain2	Mcoln1	Nebl
	Rcc2						Tmem54		Map4k4	Yme1l1	Cdc42bpb	Gm6710
	Rcn3						Tmem82		Fzr1	Thsd7b	Cdr1	Zfp976
	Rcor2						Tmem9		Clec16a	D2hgdh	Pa2g4	Armc8
	Recql5						Tmem98		Acer2	Klhl13	Sf3a1	Wdr47
	Rerg						Tmprss13		Itpk1	Gm26682	Tomm34	Hsd17b12
	Rflna						Tmprss2		Ndufb9	Chac2	Lrig3	Serinc3
	Rftn1						Tnf		Slc24a3	Micos10	Rtl8a	Rchy1
	Rfx2						Tnfaip8l3		Sall2	Abcb10	Rell2	H3f3a
	Rfx6						Tnfsf9		Per2	Rbm3	Arhgap39	Spopl
	Rgmb						Tns3		Snrk	H4c9	Klc4	Ptchd4
	Rgs11						Tns4		Tut1	Gm9925	Tox3	Pcdhb22
	Rgs14						Tpcn1		Lrrn1	Ero1l	Nop14	Tspyl1
	Rgs16						Tpm2		Scnm1	Ythdc2	Selenbp1	Rnf128
	Rgs20						Traf4		Rab11b	Atp8a1	Mier2	Ranbp6
	Rgs22						Trh		Actr1b	Zbtb33	Atg9a	Eif5a2
	Rgs8						Trim16		Hspa12a	Tmem170b	Igfbp5	Gm15506
	Rgs9bp						Trio		Tubg2	Nudcd2	Rps21	Ccnh
	Rhbdf1						Triobp		Gab2	Gm6313	Napa	St7l
	Rhbdl3						Trnp1		Fth1	Son	Pltp	Ndufa9
	Rhod						Trpm2		Ddx24	Gm32810	Ass1	Gxylt1
	Rhof						Tsc22d1		Pacsin3	Cdc27	Rab35	Slc12a2
	Rhpn2						Tsku		Slc6a7	Cdca4	Bcat2	Tmem126b
	Rimklb						Tspan9		Rmdn3	Stard3nl	Zfp36l1	Slc35a1
	Ripk4						Ttc28		Chmp2a	Asnsd1	Wdr55	Zfp330
	Ripor3						Ttc34		Grm4	H2ac20	Map3k6	Rnf11
	Rln1						Ttc7		Ddx54	Ankrd16	Dgkz	Mob4
	Rln3						Ttll8		Tmem163	Crb1	Kcnmb4os2	Dnm1l
	Rnasel						Tymp		Sh3bp5l	Snx13	Ppp5c	Cog5
	Rnd1						Uba7		Tom1	Klhl15	Prxl2a	Cdc16
	Rnf217						Ubash3b		Rasd1	6330415B21Rik	Igf2bp2	Xkr4
	Ror1						Uhrf1		P4ha1	Ino80c	Nup62	Unc50
	Rpl27-ps2						Upp1		Il21r	Trps1	Mxra7	Tmem170b
	Rpl35a-ps3						Usp43		Zfp27	Hltf	Gm13830	Ei24
	Rpp25						Ust		Shisa4	Tnks2	Fam217b	Reep5
	Rprml						Uts2r		Nefl	Dnajc13	Pou2f2	1110059E24Rik
	Rreb1						Vat1l		Gm38431	Bmi1	Rspo1	Copb1
	Rspo3						Vegfa		Hdgfl2	Rab3b	Micos13	Ubxn2a
	Rtbdn						Vill		Nsmf	Tarbp1	Unk	Klhdc10
	Rxra						Vrtn		Coro2a	Hikeshi	Mrpl15	Api5
	Ryr1						Vsig8		Ep300	Mplkip	Oprm1	Cul3
	S1pr1						Vsir		Tcf7l1	Rchy1	Nagk	AU041133
	Samd11						Vwa5b2		Kcna1	Idi1	Siah3	Hs3st5
	Samd13						Wfdc1		Camk1d	Ccdc114	Elavl3	Kdm5a
	Samd4						Whrn		Zdhhc9	Slc35d2	Sox9	Ermp1
	Samd5						Wnt2		Uba1	Cct8	Stub1	E330033B04Rik
	Sbk1						Xkr5		Kif3c	Lamc3	Kif21a	2610524H06Rik
	Scgn						Xkr6		Gtf3c6	Rrad	Rhbdd2	Nipa1
	Scin						Zbtb46		Cd68	Gprasp2	Rasl10b	Brox
	Scml4						Zc3h12a		Nubp1	9030612E09Rik	Ubxn10	Mrpl50
	Sco2						Zc3hav1		Uck2	Atad2b	Nfe2l1	Smchd1
	Sctr						Zcchc14		H6pd	Meaf6	Eif3k	Mid2
	Sdc4						Zcchc24		Tubb2a	Dnhd1	Plekha7	Zfp617
	Sdk2						Zdhhc22		Hrh3	Tmem50a	Ptcd1	Rap1a
	Selenov						Zfp488		Arid5a	Trappc8	Ucp2	Atp11b
	Sema4b						Zfp536		Ehd3	Spcs1	Ssh1	Trmt61b
	Sema4c						Zfp593		Ints1	B230216N24Rik	Ptms	Slc18b1
	Sema6c						Zfp800		Rab11fip5	Fhl4	Rundc3a	Rsl1d1
	Serhl						Zic1		Rtn4r	2900097C17Rik	Dnttip1	Catspere2
	Serinc2						Zic4		Enho	Ajuba	Gatad2a	Pcdha8
	Sgcd						Zpbp2		Slc25a35	Firre	Kat2a	Phf20l1
	Sgpp2						Zyg11a		Grn	Ctdspl2	Fam193b	Ptgr2
	Sh2d4a								Mprip	Ssr4	Klf5	Dop1a
	Sh3rf3								Ipo13	Slc11a2	Stat5b	Qk
	Shc3								Gatad2a	Psma5	Grin2d	Flrt2
	Shh								Pcdh9	Zbtb6	Slc4a1ap	Tmtc1
	Shisa7								Gpi1	Prag1	Clip2	Cpd
	Shisal2b								Syt3	Scn2a	Fhod3	Hnrnpd
	Shmt1								B4galnt1	Gpr135	Fam184a	Hccs
	Shroom1								Klf9	Mrfap1	Slc14a2	Togaram1
	Sipa1l1								Dnm2	Xpo1	Abca2	Ermap
	Skap2								Smtn	Spg11	Rgs9bp	Lrba
	Slc11a2								Mrgpre	B020014A21Rik	Tns2	Rmi1
	Slc12a4								Lgi3	5730480H06Rik	Smoc1	Large1
	Slc13a3								Traf3ip1	Hopx	Plbd2	Xpot
	Slc15a1								Hexim1	Lemd3	Anxa6	Zfp91
	Slc16a11								St8sia5	Zfp963	Gon4l	Crebrf
	Slc16a12								Sypl2	Zfp961	Psmd3	Cxcr2
	Slc16a8								Gpr3	Birc2	Zfp553	Pde7a
	Slc16a9								Hdac4	Svip	Fam189b	Yod1
	Slc17a7								Acly	Zdhhc17	Fyco1	Pgk1
	Slc22a18								Aars2	Pbx1	Ccpg1	Slc7a3
	Slc22a3								Rasgrp1	Ube2d2a	Ncaph2	Xkr6
	Slc22a4								Zbtb4	T2	Miip	Gm14327
	Slc24a4								Mef2d	Mettl4	Usp42	Tmed5
	Slc25a21								Ehmt1	Paics	Cope	Cct6a
	Slc25a48								Cog4	Antxr2	Xbp1	Gtf2a2
	Slc26a4								Klc1	Pabpn1	Ppp1r26	Neto2
	Slc27a3								Abca2	Rasa2	Atp13a2	Lars
	Slc2a4								Ncoa5	Zfp160	E4f1	Dars2
	Slc37a1								Usp54	Atp5mpl	Khsrp	Abl2
	Slc37a2								Dcaf6	Klf11	Cacna2d4	Bivm
	Slc39a8								Slc38a2	Mcub	Dlgap4	Zfp932
	Slc44a3								Cbx1	Nus1	Fry	1810026B05Rik
	Slc44a5								Ap2a1	Ovca2	Mlf2	Lmbrd2
	Slc4a4								Foxn3	Zc3h14	Wdr18	Pcdha9
	Slc5a8								Tpi1	Mblac2	Trim8	Ube2b
	Slc6a11								Fn1	Tbl1xr1	Zbtb38	Plp1
	Slc6a19								Phf21a	Mfsd1	Kcnh2	Sos1
	Slc6a3								Elovl1	Pkia	Pnisr	Gm20362
	Slc7a10								Slc41a1	Crebrf	Otub1	Nudcd1
	Slco4a1								Usf2	Fam126b	Ddx27	6330415B21Rik
	Slco5a1								Kndc1	Ints6l	Fxyd5	Zfp933
	Slfn5								Eef1a2	Lpcat2	Kndc1	Naa16
	Slit1								Mdh1	Ift80	Phf21b	Chm
	Slit3								Zfpl1	Oat	Zhx3	Dennd5b
	Smad7								Rgs8	Sptlc1	Dexi	2210039B01Rik
	Smim5								Kcnb1	Gm15941	Ky	C330018D20Rik
	Smkr-ps								Plk3	Gramd1c	Nrap	Rab21
	Smo								Tpx2	AU022751	Ndufv3	Etfrf1
	Smoc1								Lonp1	Lrch2	Ccdc65	Slc16a1
	Smpd5								Aatf	Fam169b	Plch2	Emc7
	Snai3								2810004N23Rik	Atl2	Gtf3c6	Slf2
	Snorc								Prr30	8430431K14Rik	Selenon	Pcdh7
	Socs1								Prkcz	Wdr37	Polrmt	Alg2
	Sowaha								Mettl14	Amd1	Pcp4l1	Grk1
	Sowahd								Ank1	Rpe	Tmem114	Pik3ca
	Sox10								Wdr60	Gabrb3	Dst	Mmadhc
	Sox13								Sort1	B930025P03Rik	Ccdc28a	Hikeshi
	Sox5								Gramd1b	Fadd	Gstz1	Fut11
	Sox8								Ube2g2	Vangl2	Ap2a1	Zfp101
	Spata13								Mtres1	Ankfn1	Stk25	Rbm7
	Spata31d1b								Ank3	Dnaaf3	Akt1	Gm4787
	Spint2								Lin7a	Bcap31	Cnn3	1500009L16Rik
	Spock1								Kmt2e	Magef1	Dtx3	Ociad1
	Spsb4								Ret	Scamp1	Zfhx3	Psmd10
	Srcin1								Ncan	Trip12	Gspt2	Acbd5
	Srrm3								Sema4g	Fam102b	Stk40	Ralgapa2
	Ssbp3								Arhgap31	Ect2l	Ccdc190	Snx6
	Ssu2								Plbd2	Ttc22	Coa3	H2-T24
	St6galnac2								Adarb2	Mapk15	Myh11	Rbms3
	Stac								Agpat1	Nxt2	Upf3a	Elp1
	Stag3								Triobp	Zfp967	Ttc28	Polr2k
	Stat5a								Cadm3	Reep5	Nono	Hs2st1
	Stum								Tns2	Slc39a9	B9d2	4932438A13Rik
	Sulf1								Naa38	Nr1d2	Imp4	Ilvbl
	Susd3								Rnf187	A330076H08Rik	Synpo2	Slc35f5
	Susd5								Mnt	Insig1	Parvb	Teddm1b
	Svil								Adgrl2	Xpnpep3	Rps10	Cbx3
	Sympk								Ranbp10	Gm12191	Marchf4	Dmac2l
	Sync								Arl6ip4	Stxbp2	Abcf2	Adss
	Syne2								Rad23a	Kcna5	Pak4	Rnu6
	Synj2								Cs	Arhgef33	Bloc1s1	Tm9sf1
	Synpo								Rhog	Dnah2	Tspear	1810013L24Rik
	Syt13								Ddx41	Nek7	Tmie	Cox6c
	Syt15								Arsa	Ppp6r3	Jakmip2	Nt5c3
	Syt17								Snrnp48	Srp14	Arhgef10	Zfp2
	Tacc3								Actn4	Fut9	Mrpl39	Arxes2
	Tacr1								S100a1	Fndc3a	Cops7a	Rnf170
	Taf4								Maz	Hibadh	Gm11217	Cenpw
	Taok3								Klhdc4	Wdyhv1	Fam222a	Atad2
	Tbc1d24								Ccar1	Rps14	Agpat1	Klhl28
	Tbc1d8								Samd1	Gpr157	Tmub1	Fnta
	Tcf20								R3hdm1	Lrrn4cl	Sec16a	Psma6
	Tcf24								Apc2	Snx27	Ptprn2	Etaa1
	Tdh								Rilpl1	Cmtr2	Tmem132a	Cdkl2
	Tdrd5								Mrps7	Lama2	Bcorl1	Naip5
	Tead2								Scrt2	Dlg1	Dnmbp	Twistnb
	Tec								Taf6	2310069G16Rik	Tenm4	Kcnq1ot1
	Tent5b								Oxa1l	Htr7	Bcl7b	Gtf3c4
	Tent5c								Lmtk2	Soat1	2310022B05Rik	Thap12
	Tepp								Dand5	2610008E11Rik	Matk	Rabgap1
	Tgfa								Tshz3	Id4	Zfp236	Npepps
	Tgfbi								Gamt	Cd24a	Pip5k1c	Soat2
	Tgfbr3								Wnt7a	Lbr	Mypop	Inpp5f
	Th								Dbndd1	B4galt7	Myo7a	Pcdhga8
	Themis2								Hlf	Slc38a6	Hkdc1	Prpf4b
	Thoc6								Parp1	Asph	Trio	Slc1a2
	Tk1								Drg2	Rnf125	Pced1b	Mtf2
	Tle6								Ccm2	L2hgdh	Rpl27a	Slc35e2
	Tlr12								Nova2	Trappc2	Atp9a	Mier3
	Tm6sf1								Apba1	Gm16386	Polr1a	Zfp719
	Tmc6								Fam102a	Ufd1	Strip1	Gsk3b
	Tmc8								Psmc5	Zfp955a	Arhgap1	Gm19782
	Tmem114								Ttc17	Cox16	Rab10os	Pot1b
	Tmem132c								Hs6st3	Flna	Fn1	Phc3
	Tmem132d								Smim11	Kif2a	Flt4	Cd164
	Tmem151a								Foxo4	Xpr1	5033417F24Rik	Rcbtb1
	Tmem163								Capn15	Xpot	H6pd	Snord17
	Tmem189								Gba2	Cacybp	Cog1	Slc30a7
	Tmem191c								Sik2	1110059E24Rik	Dnajc17	Stk17b
	Tmem200c								Gon4l	Mycbp2	Cdcp1	Ctso
	Tmem233								Cntn2	Nup155	Tekt2	Cacul1
	Tmem235								Evi5l	Mboat2	Magee1	Slc37a3
	Tmem255b								Lef1	Myoz3	Selenom	Arf4
	Tmem259								Dio2	Mtch2	Zfp467	Atp5l
	Tmem44								Nrxn3	Camkv	Rnf25	Mpc1
	Tmem45b								Fam110b	Serhl	Gstm7	Tmed2
	Tmem51								Stk40	Dcdc2c	Rras	Stx16
	Tmem51os1								Lamp1	Zfp606	Usp54	Mtx2
	Tmem54								Mon1b	Lmbrd2	Shfl	Srsf7
	Tmem74b								Plcb3	Ppp6c	Cebpb	Zfp317
	Tmem82								Gm17634	Pnma3	Cep89	Galnt1
	Tmem9								Sgtb	6030458C11Rik	Pclo	Zfp958
	Tmem98								Ptk2b	Cetn2	Rrp7a	Slc35a5
	Tmprss13								Ece1	Gabrg3	Uqcrq	Rimklb
	Tmprss2								Itga3	Mir100hg	Nisch	Gm29679
	Tnc								Tnik	Gm266	Trp53bp2	Gm12191
	Tnf								Ppp1r37	Yipf5	Snora78	Zfp930
	Tnfaip8l3								Rps29	Pot1a	Gemin5	Insig2
	Tnfsf9								Pitpnc1	Abi2	Zc3h3	Rheb
	Tns2								Ell2	U2surp	0610010K14Rik	Impa1
	Tns3								Tmem259	Rnf138rt1	Nthl1	9430037G07Rik
	Tns4								Tfg	Dbi	Pla2g6	Secisbp2l
	Tpcn1								Eng	Nr2c1	Hspa8	Ndufs4
	Tpm2								Slc25a37	Katnbl1	Kcnip1	Znrf2
	Traf4								Homer2	Zdhhc20	Gramd1a	Lypla1
	Trh								Prr18	Grhl1	Htatsf1	Fam174a
	Trhde								Phc1	Ica1l	Ep300	Uhrf1bp1l
	Trim16								Myh11	Commd7	Fads2	Elovl7
	Trio								Bag6	Vit	Habp4	Cnot1
	Triobp								Rgs3	Slc7a11	Zic5	Bloc1s3
	Trnp1								Cep170b	Rftn1	Fbll1	Ubl3
	Trp53i13								BC024978	Gng10	Drc1	Piga
	Trpm2								Gli3	Alox8	Snrnp35	Bhlhb9
	Trpv4								Mrps11	Wdr77	Adam15	Cog3
	Tsc22d1								Gltp	Pcdhb18	Arhgef11	Cct8
	Tsc22d2								Tppp	Pigx	Bmerb1	Prom1
	Tsku								Fstl4	Cops9	Col27a1	Sinhcaf
	Tspan18								Sfpq	Fnbp1l	Ttyh3	Tmed8
	Tspan9								Mast1	Rtbdn	Mrps7	Pip4p2
	Ttc28								Mrps28	Ptdss1	Ckmt1	Cdh8
	Ttc34								Gm11217	Gjd3	Mlip	Pcna
	Ttc7								Creb3l2	Il1f9	Rasgrf1	Ergic2
	Ttll8								Atp2a2	Abhd13	Kmt2a	Katnbl1
	Tymp								Mag	Vhl	Atf6b	Zfp955b
	Uaca								Pick1	AI504432	Gna11	Stt3b
	Uba7								Opa3	Mtx3	Got2	4930519G04Rik
	Ubash3b								Snrnp35	Sema3a	Stx4a	Gtf3c3
	Uhrf1								Fam104a	Rheb	Coq9	Ogfrl1
	Upp1								Rgs7bp	Slc25a40	F3	A830010M20Rik
	Usp43								Taf15	Sprtn	Flrt1	Gm42517
	Ust								Cpne9	Cfap54	Asna1	Acadsb
	Uts2r								Fam83d	Prr11	Rpl8	Ubr7
	Vat1l								Clstn1	Rngtt	Cotl1	Egfem1
	Vegfa								Dynll2	Actr10	Ptpn1	A830082N09Rik
	Vill								Dapk3	A330049N07Rik	Usp10	Prkg1
	Vrtn								Fam189a2	Zc2hc1a	Snord14d	Mrps14
	Vsig8								Scrg1	Cd2ap	Rpf1	Cflar
	Vsir								Gnb1	Api5	Ptpn21	Rer1
	Vwa5b2								Fam53b	A330023F24Rik	Setd1a	Tomm22
	Wdr73								Cux2	Spag6l	Map1lc3a	Ap5m1
	Wfdc1								Ntsr2	Elp4	Adm	Rnmt
	Whrn								Arhgef17	Insrr	Tmem151a	Efr3a
	Wnt10a								Mphosph10	Gm14325	Iqce	Mat2a
	Wnt2								Chd3	Stk26	Gng5	Tug1
	Xkr5								Psmb10	Purb	Capn2	Rabac1
	Xkr6								Arhgef3	Exoc5	Tmem131	Tcea1
	Zbtb46								Gtf2a1l	Stk33	Pou6f2	Krr1
	Zc3h12a								Naa60	Dicer1	Mbd2	Armcx3
	Zc3hav1								Kif17	Fbxl20	1190005I06Rik	Mmp16
	Zcchc14								Ddit4	Avl9	Eps8	Tmem101
	Zcchc24								Rpl36a	Ttc16	Ppp6r1	Ppp2r5e
	Zdhhc22								Gkap1	Pkd1	Rtl6	Abcd2
	Zfp217								Shc4	Tbck	Rbm25	H2-DMb2
	Zfp488								Prep	Fezf1	Stau1	Utp15
	Zfp536								Tfe3	Lca5l	Ikbke	G2e3
	Zfp593								Srrm3	Rab9b	Cdr2	Mtdh
	Zfp703								Rad21	Jag2	Disp2	Yy2
	Zfp800								Slc35e1	Cacfd1	Mrpl23	Fbxo11
	Zic1								Dusp27	Smtnl2	Lamtor1	4930447C04Rik
	Zic4								Phrf1	Emc8	Grid2ip	Hdx
	Zpbp2								Upf1	Stam	Fam131c	Knl1
	Zswim6								Arhgef10	Drc3	Diras1	Kpna4
	Zyg11a								Fam192a	Nek1	Cdc5l	Atl1
									Kdm6b	Ece2	Kxd1	Fzd6
									Gm14430	Sema4f	Mex3d	Atp6v0b
									Kif21a	Ppat	Aatf	9530091C08Rik
									Jakmip1	Slc30a10	Fbxo42	Sos2
									Eif3b	Mybl2	Ppp1r1a	Lrfn5
									Sesn2	Lancl1	Snrnp27	Psg16
									Gm13629	Mak	Maml3	Pcnp
									Gnaz	Prokr2	Syn2	Tbx3
									Adcy1	Xkrx	Sptb	Rora
									Aurkaip1	Gm19782	Txlna	Zfp706
									Syf2	Plekhf2	Kctd2	Clk4
									Ube2d-ps	Tigd2	Filip1l	Hibch
									Psmc4	Tent2	Mink1	D3Ertd751e
									Rab3a	Kpna4	Nfatc2	Ddx19b
									Tchp	Pcna	Mob3a	Gdap1
									Pus1	Cfap65	Rps27rt	Psma5
									Plekhm2	Tex10	Epb41l4a	Nr2c2
									Ctcf	Dennd6a	Atp6v1f	Zdhhc13
									Atp6v0e2	Btla	Snora68	Tvp23b
									Incenp	Mfsd14a	Upf3b	Mettl4
									Insyn1	Zfp799	Smarcd3	Rab30
									Rps13	Aph1c	Cbx7	Rps14
									Plod1	Ift52	Rad50	Ppp6c
									Psmd12	Gm19619	Tmem201	Zfp62
									Tnfaip3	Fam76a	Tmem63b	Zzz3
									Nckipsd	Lsm4	Polr2j	Spata5
									Scn1b	B3gnt4	Cachd1	Tfam
									Supt5	Ccnc	Mfsd13a	Gm29683
									Cables2	9530051G07Rik	Sema4b	Rnf152
									Brd2	Amn1	Rfx2	Rpl9
									Dnajc21	Ttc21b	Cpne9	Cntnap5c
									Ogfr	Tmem19	Nucb1	Asb3
									Fnbp1	I920046F24Rik	Mlph	Rbbp4
									Rwdd1	Selenof	Cpne2	Ndfip2
									Afap1l1	Polr3gl	Ech1	Man1a2
									Gpt2	Sh3bgrl	Krba1	Nab2
									Map1lc3a	Gm13985	Rpa1	Fastkd2
									Stub1	Atp9b	Sipa1l2	Cct4
									Trim9	Gm4349	Flnb	Kbtbd7
									Fgd1	Gapvd1	Gm13375	Eif3m
									Grik5	Emc6	L1cam	Sgcb
									Zbtb48	Rsph4a	Cobl	Abi1
									Hnrnpul1	Oas3	Armc7	Zfp160
									Nde1	Gm51425	Chil1	Usp33
									Git2	Pi16	Fam207a	Fgf12
									Arrdc2	Dync2li1	Dnajb1	Mbnl1
									Prcc	Traip	Ltbp3	Cnih1
									Tpm2	Chl1	Cfap20	Brip1os
									Laptm5	2810001G20Rik	Lmna	Itgb1
									Ndrg4	Psmc6	C1qbp	Tmem64
									Mea1	Tipin	Ldb2	Fam126a
									Ptgfrn	Tmem181a	Sf3a3	Sptssa
									Pcif1	Spcs3	Srprb	1700066M21Rik
									Pmm1	Sdc2	Ptbp1	Ppp6r3
									1700017B05Rik	Morf4l1-ps1	Hcn3	Ipp
									Uqcc3	D830005E20Rik	Aamp	Rps6ka5
									Tsc22d4	Orc4	Galr1	8030462N17Rik
									Mir453	Zyg11b	Nans	C1galt1c1
									Slc35f6	Spata17	Smad1	Map3k7
									Olfm2	Ipo7	Slc17a8	Arap2
									Vgf	Cfap46	Jmjd8	Kctd20
									Clip2	Ube2i	Lrfn1	Elmod2
									Elovl6	Slc35f5	Arfgap3	Hes5
									Eml1	Zfp446	Rpl12	Svop
									Sec62	Satb2	Gabbr2	Zfp942
									Zfp804a	Dusp12	Aimp2	Zfp329
									Eif2b4	Elp1	Selenow	Fopnl
									Arhgap35	Gm20491	Slc2a1	Ublcp1
									Rims2	Slc4a4	B4galnt1	Ddx47
									Arfip2	Sned1	Rpl14	Tmem70
									Drosha	Chst14	C2cd2l	Bloc1s6
									Ap3d1	Itga2b	Lrfn3	Birc5
									Phactr4	Prkaa1	Etnppl	Vmn2r84
									Per1	Zfp442	Med15	Heatr3
									Ubqln2	Prrg4	Pex14	Usp37
									Kif5a	Mospd2	Arsa	Zfp397
									Xylt2	Slc41a2	Nfam1	Amfr
									Eif3d	Cebpg	Xdh	Zfp367
									Tspan14	Cfap61	Fam166c	Gm13985
									Fbrsl1	Gm42788	Map11	Zfp472
									Sympk	Ap4e1	Ap1m1	Creb1
									Prkcg	Spryd7	Rhobtb2	Apmap
									Avpi1	Rnf215	Tpr	Rps6ka3
									Trib2	Socs4	BC034090	Tpd52
									Zfp991	Dram2	Ttc25	Intu
									Ablim3	Etnk2	Gtf3a	Eif2ak2
									Lrrc4	Prlhr	Rapgef1	Zbtb34
									Eml2	Crb2	Cuedc1	9330159F19Rik
									Srm	Rab14	Dap	Asxl2
									Fxyd1	Pakap	Slc2a10	Prps2
									Ilk	Knl1	Aqr	Hspa9
									Marchf11	Dock7	Pcp4	Mtx3
									Pcbp2	Scai	Rtf1	Fam8a1
									Myorg	Slc22a21	Gadd45gip1	Map2k1
									Cox4i1	Hpcal4	Mad1l1	Cmtm4
									Zfp637	Zfp706	Cpt1c	Cdh10
									Zpr1	Med13	Gm10052	Arfip1
									Ccdc174	Rab27b	Adgra1	Sike1
									Larp1	Zadh2	Eif3c	Fancc
									Bsg	Plagl1	Zfp219	Bcl2l2
									Chd4	9530091C08Rik	Pold1	Retreg1
									Eprs	Cdc42	Ino80b	Pde7b
									Pmepa1	Vwa5a	Ndufa6	Fam169a
									Rxrb	Dhtkd1	Trap1	Snx10
									C530008M17Rik	Sri	Disp1	C630043F03Rik
									E130308A19Rik	Sf3b3	Chchd6	Kansl1l
									Caly	E330023G01Rik	Nelfa	Atp5e
									Csk	Zfp982	B4galt3	Rnf7
									Fry	Tep1	S100a11	Kcnj3
									Hapln4	Esyt2	Gm973	2310069G16Rik
									Rusc1	Snhg4	Mpst	Kdr
									Gng12	Chic2	Insyn2b	Dph5
									Hba-a1	Pms1	Dele1	Gm3414
									Dag1	Cfap70	Olfm1	Plekha8
									Pes1	Pigg	Eps15l1	Apoo
									AU040320	Mbtps2	Maff	Bag4
									Txn2	Rnf138	Npas4	Rpe
									Mapk8ip1	Esr2	Grn	Gpr34
									Tom1l2	Phf20l1	Hspa2	Cntn5
									Alyref	Glis1	Dnttip2	Mrs2
									Lingo1	Armc10	Lrrfip2	Mat2b
									Pja1	Slc35a1	Plppr3	Rpl39
									Ptprs	Aopep	Rflna	Nip7
									Tdrkh	Zfp626	Pgm1	Eif3e
									Utp11	Tert	Sox2	Tmeff1
									Clip1	Dcun1d3	Coro1c	Ints2
									Sema7a	Kif6	Plat	Rnf125
									Abhd8	Usp15	Maz	Kctd18
									Rnf26	Rbm12	C1qc	Adam21
									Ptcd1	Gm20362	Cadm4	A830082K12Rik
									Atcay	Rad17	Tmem267	Gjd2
									Dnajb1	Slc20a2	Gpaa1	Nap1l3
									Ptpra	Qser1	A2ml1	Dennd6a
									Pstpip1	Usp48	Best3	Epc1
									Sdk2	Ovgp1	Tnfaip2	Hdgfl3
									Fbxw7	Rmst	Nol12	Nek1
									Prex1	Eif1a	Akna	Rsl24d1
									Cdc42bpb	Rab3gap1	Bcas3	Atrnl1
									Dlg3	Zfp81	Rexo4	Mief1
									Chrac1	Tram1	Ctsa	Ybey
									Eif2s2	Prmt3	Borcs5	Tgs1
									Nkain1	2010204K13Rik	Tsku	Slc4a10
									Ccdc136	Hmga2	Pmepa1	Gm32810
									St6galnac4	Zfp65	Rplp0	Zfp442
									Rnf122	Wdr49	Cfap52	Scn1a
									Tafa5	Ugdh	Csnk2a2	Ctcfl
									Brsk1	Zc3hc1	Gjb6	Pdk1
									Nr1h2	Ppm1k	A430033K04Rik	Mettl25
									Fra10ac1	Psmd14	Fus	Mpc2
									Pcdh1	Fmo1	Enho	Brdt
									Dmac2	Zzef1	Sez6	Rnf2
									Clvs1	Nxph1	Triobp	Mir1188
									Map2k7	Lyrm9	Pgf	Cr1l
									Klf4	Miga1	AI837181	Cask
									Spry4	Crk	Ccdc189	Cdc42se2
									Large1	Ptp4a2	Myrf	Slc25a32
									Rpl13a	Mgst1	Phc1	Slc38a9
									Snrpd1	Lrp2	Pcnx3	Dpm1
									Foxk2	Zfp266	Uqcr11	Tcaim
									Myh14	Cep192	Cnpy3	Gm13483
									Extl1	Eml6	Myh7	Zfp638
									Wasf3	Rock1	Smarce1	Bbx
									Pld3	Slc5a12	Mettl27	Smc5
									Cers2	Wwp1	Bcl9	Focad
									Rbm6	Rtl4	Rpusd1	Rad1
									Pcbp3	Bnip3	Zfp276	Hars2
									Fndc4	Cr1l	Ccpg1os	Slc39a14
									Mmp24	Stxbp4	Qars	Dync2h1
									Pofut2	Fam126a	Tmem104	Gjd3
									Ckap4	Zfp292	Mettl7a1	Brip1
									Fabp5	Cpeb1	Fdft1	Gnpnat1
									Tmem28	Tmem14a	Ldlr	Zfyve16
									Ttll5	Rassf9	Lipe	Tmed10
									Whrn	Tgs1	Fra10ac1	Aldh1a1
									Yars	Bcas2	Mettl3	Gm14325
									Lamc2	Ankef1	Atp13a1	Slc12a6
									Acat1	Cdh22	Tmsb15b2	Uqcrc2
									Sobp	Mpv17	Med24	Uba3
									Mxd4	Kif24	Dcps	Hipk3
									Ntn4	A530058N18Rik	Tmem176a	Pnpt1
									Lzic	Zfp518a	Mospd3	Ptchd1
									Etv5	Pcsk5	Vil1	Casc4
									Kin	Gnai3	Lrp5	Mterf3
									Cnp	Phlpp2	Reep2	Idh3a
									Cdca8	Syn2	Ogdh	Tmem245
									Cops6	Sec23a	Slc46a3	Tmem135
									Eef1g	Gm26876	Zfp536	Cox14
									Adrb1	Dcaf17	Mib2	Suco
									Ppp2r1a	Nktr	Plekho1	Sema5a
									Snw1	Ccl9	Kat6b	Efcab14
									Micu1	Dars	Skiv2l	Psmd6
									Ndufa10	Zfp866	Slc5a5	Zfp9
									Tbc1d9b	Atp7a	Klhdc7a	Qrsl1
									Kcna6	Yjefn3	Ikzf4	Gm10406
									Capzb	Ssc4d	Mtss1	Timm8a1
									Phf2	Atg4c	Cdh13	Zkscan2
									Nars	Tmem179	Galnt2	Enpp4
									Rgma	Insr	Dhx8	Erbb4
									1110008P14Rik	Kdm5a	Lmf1	Paqr9
									Pomgnt1	Gm867	Rfc2	Nup155
									Psmc3	A930013F10Rik	Aldh2	Luc7l
									Gba	Usp24	Pnma3	1110032F04Rik
									Rabl6	Wdr19	Herpud2	Zfp943
									Synj2	Ercc6	Rpph1	Adcy1
									Fam124a	Zfp780b	Tfpt	Tafa4
									Lypla2	Zbtb37	Mns1	Gm10408
									Strn4	Rhoq	Atxn7l2	Clcn5
									Def6	Slc16a10	Znrd1as	Elavl1
									R3hdm4	Arih1	Ddx24	Atp6v1b2
									Cpm	Pds5a	Acsf3	Il5ra
									Bace1	Cdc16	Prokr2	Dennd1b
									Mlx	Atp6v0b	Hectd4	Nol11
									Asap2	Dhx35	Ap2s1	Eml5
									Ypel3	Ccdc121	Faap100	Rcn2
									Adgrg5	Nmbr	Frs3	Zbtb1
									Gadd45gip1	Mat2a	Cox20	Dach2
									Stk11	Gm11992	Ctdnep1	Agpat5
									Panx2	Ints2	Chrac1	Hnrnpa0
									Zfp36	Ccdc167	Syt17	Gabpa
									Ogdh	Trip6	Scrt2	Slc6a18
									Ing4	M6pr	Nrros	Erlec1
									Qrich1	Cnot1	2900079G21Rik	Camk1d
									Ift20	Zup1	Mgst3	Ykt6
									Snord15b	Vcpip1	Cp	Tdp2
									Acsl6	Asb3	Rgl3	Vps13b
									Ablim2	Bend4	Mtres1	Snx16
									Inhba	6820408C15Rik	Ppdpf	Pi15
									Dlc1	D030040B21Rik	Srp68	Zfp383
									Pcdhgc5	Teddm1b	Carmil3	Myo1b
									Arhgap23	Hsf2	Mak	Gabrb1
									Pop5	Clcn4	Atg3	Rian
									Zbtb40	Lepr	Plcb3	Tnpo1
									Serf1	Kbtbd3	Lzts2	Snapc1
									Numa1	Snora44	Ccnk	Nrxn1
									Ube2r2	Rnf14	Pcbp2	Glrx
									Wsb2	Polr1d	Herpud1	Il1rap
									Zfp341	Avp	Igdcc3	Hnmt
									Map11	Syt10	Cul9	Hfe
									Gm20604	2310015A10Rik	Slco4a1	Xrcc2
									Syvn1	5031425E22Rik	Myh10	Hps3
									Ninj1	Klhdc8b	Pum3	Glra3
									Septin7	Dnah3	Nipal3	Decr2
									Chchd10	Nek5	Vangl1	BC055324
									Akap1	Pnma1	Xrcc3	Dock10
									Zfp385c	Plpp1	Jmjd6	Pigl
									B3gat3	Pdha1	Daxx	Galnt13
									Ccdc120	Ndufb2	Dgcr6	Pggt1b
									Arf6	Thnsl1	Tcf20	Pcdh19
									Ccnk	Ifit2	Dennd2a	Imp3
									Mfhas1	Pkib	Fcho1	Wdhd1
									Arhgef18	Acp1	Hadha	Mtfmt
									Slc45a4	Thada	Tdp1	Slc23a2
									Abcb8	Spag1	Flot1	Pcdhac1
									Pnrc1	Arl5a	Eif3d	Ramac
									Selenon	9630001P10Rik	Morn1	Abhd17b
									Xrcc1	Lncppara	D11Wsu47e	Scn2a
									Mlip	Dgki	Pde4a	Mospd2
									Sod1	Shprh	Rps29	4933406I18Rik
									Cxxc5	AW146154	Abcf3	Ppp3ca
									Slc6a17	Nek10	Scarna2	Vps13c
									Cuedc2	Aldh9a1	Rhbdl1	Cdk17
									Gsn	Bag4	Bicdl1	Ubn2
									Sec61a1	Fundc1	Ndufa3	B4galt6
									Siah2	Rbm43	Psmc3ip	4930431F12Rik
									Tjp2	Arfgef1	Aldoc	Itgb8
									Serbp1	Dnah5	Hspb6	Plppr4
									Ppip5k1	Nipal2	Zc3h12a	Serinc5
									Flot1	Nup205	Anp32b	Timm29
									Camsap1	Bbx	Fastk	Gm13363
									Nfyc	Phkb	Zrsr1	Tstd2
									Blzf1	Zfp874a	Stab2	Cops5
									Kxd1	Gm15328	Nf2	Arhgap29
									Mgrn1	Znrf2	Hid1	Oaz2
									Adamts8	Gcnt1	Bin1	Fundc2
									Hsp90aa1	Pcsk7	Nfrkb	Mfap3l
									Kcna2	Gm28729	Dcakd	Reep1
									Borcs8	Tmc4	Phf1	Arl6ip6
									Vash1	Gm4791	Prpf40b	Lrrc7
									Rpsa	Spg21	Ablim3	Hps5
									Vsnl1	Dnah11	Dtx2	Snx30
									Fam184a	Necab1	Nt5c	Ctla2a
									Ppp1r15a	Eif2ak2	Rsrp1	Stradb
									Pacs2	H4c2	Col4a2	Gmeb1
									Ksr2	Clock	Heg1	9330136K24Rik
									Wipi1	Fam160a2	Ncl	2810001G20Rik
									Ppp1r10	Sstr1	Adgrd1	Zfp458
									Sars2	Guf1	Prmt2	Csgalnact2
									Slc25a19	Ttc25	Rnf166	Cd8a
									Smarcd1	Slc6a15	Stn1	Ppm1b
									Far2	Htr5a	Ppp1r12c	Rspry1
									Wdr18	Nsg1	Fuca1	Znf41-ps
									Prickle4	Slc22a15	Fbln5	Phf6
									Cdip1	Kdm5d	Cd68	Hnrnph2
									Shfl	Nmd3	Dpf2	Herc3
									Ubtf	Rad18	Syf2	Tlr3
									Herc3	Zfp11	Tepsin	Fhl4
									Usp35	Cops4	Camta2	Zfp780b
									Lrtm2	Fam83h	Fam102a	Rbm41
									Atg3	Spata13	Rassf9	Zfp24
									Parp6	Jkamp	Trmt2a	Ccng1
									Sgsm3	D130020L05Rik	2900026A02Rik	Zfp873
									Trim67	Capn6	Cpne7	Pcmt1
									Dennd5a	Psd3	Taf10	Erlin2
									Klf13	Araf	Htra3	Zfp457
									Aamp	Cers4	Arhgap31	Fancm
									Zfp629	Tmem203	Tpp1	Zbtb26
									Zfp691	Iqub	Plcd4	Tia1
									9030624G23Rik	Fgf14	Ppp1r16a	Cfap97
									Dexi	Dock11	Snrpf	H3c14
									Lrfn1	Cfap69	Oxa1l	Itch
									Ensa	1700029J07Rik	Zbtb4	Zfp280d
									Zfp335	Slc52a2	Prrt2	Ttpa
									Ptpn11	Cacna1d	Rtn4r	Gpd2
									Havcr2	Tspan17	Tmem231	Cntn1
									Dbn1	Agbl4	Rab11fip4	Zfp983
									Kctd1	Fam107b	Gtf2ird1	Phkb
									Mrpl39	Ly6g5b	Hnrnph3	Reep3
									Rpusd1	Gm14326	Nelfe	Carf
									Plekhg1	Gm6093	Ift27	Uggt2
									Got1	Adat2	Mical3	Ndufa2
									Tecpr1	Pkn2	Kiz	Sephs2
									Prkab1	Hacd3	Las1l	Grin2b
									Nol12	Snap23	Lhx2	Micos10
									Selenop	Lrrc46	Wdcp	Ube3c
									Mcu	Rtel1	Pdlim7	Zbtb41
									Plekhm1	Dnah7a	Usp36	Dcaf1
									Csnk2b	Grm7	Sap30bp	Dnmt3a
									Ndrg3	Gas2l3	Aaas	Abhd5
									Mrps18a	Adcyap1r1	Bsn	Rnu3a
									Myom1	Mettl25	Eef1g	Tor1aip2
									Pqlc2	Nbl1	Trim3	Dicer1
									Slc24a2	4930481A15Rik	Zfp658	Pde6d
									Snora78	Scml4	Bsdc1	Zfp870
									Fbxo44	Nlrx1	Zfp318	Vps26b
									Terf2	D930032P07Rik	Anxa5	Dr1
									Tshz1	Trmt6	Exosc10	4933434E20Rik
									Abcd4	Zbtb26	Lhfpl5	Napb
									Mrpl49	Lamtor5	Camkv	Ppcdc
									Tbc1d16	Eif3m	Sh2d4b	Mrfap1
									Shisa9	Gm5113	Rp9	Shoc2
									Mcrip1	Pnpla7	Fah	D5Ertd579e
									Wdcp	Suz12	Csf1	B130006D01Rik
									Zer1	Bet1	Krt1	Zfp763
									Cttnbp2	A530040E14Rik	Mbd6	Rragb
									Secisbp2l	Spag16	Ccdc173	Rttn
									Pygm	Cul3	Rab1b	Nexmif
									2410002F23Rik	Otp	Asb2	Cldn34c1
									Ggt7	Gm12258	Gm20605	Pak2
									Elac2	Rhobtb3	Gabarap	Cldn5
									Trap1	Creb3	Pdzrn3	Kdm4c
									Washc2	Ccdc162	Alx4	Abt1
									Grrp1	Ccdc148	Sfn	Gm42788
									Capns1	Enoph1	Shisa7	Rfx7
									Fam50a	Med30	Foxk2	Gm16702
									Ppp1r11	Adprm	Itga3	Aph1c
									Aaas	Bub1	Crtc2	Pds5b
									Dhx16	Gm17399	Tmem145	BC039771
									Fasn	Trim43b	Cngb1	Mageh1
									Lin54	Gm14685	Cacna1a	Lrrc40
									Cwc27	Exph5	Smpd4	Bmt2
									Shroom4	Gsto1	Ptma	Ube2e1
									Ppif	Pon3	Smtn	Krt10
									Tedc1	Polg2	Egln2	Rdx
									Agpat3	Gm27021	Snx32	Pigc
									Vps52	Gtf3c3	Dglucy	Efcab1
									Tdrd7	Tgfbr1	Serpinb6b	Spcs1
									Pclo	Rbm11	Nup88	Fstl5
									Syngr1	Mir1188	Edc4	Snora81
									Rundc3a	Ocln	Rprd1b	Slc17a5
									Mbd2	Rdh10	Cln3	Fbxw11
									Mras	Etaa1	Vit	Mlc1
									Mgat5b	Gm11266	Prkar2b	Rlf
									Kif13a	Rtn1	Pinx1	Stxbp3
									Tekt5	Zc3h7a	Zap70	Tmtc4
									Ndufb11	Paip2b	Bex1	Sco1
									Akap9	Zfp668	Trim46	Slfn5
									Setbp1	Adam10	Ccdc136	Mrpl35
									Ergic1	Col5a3	Tprgl	Zfp292
									Syndig1l	Ly75	Flywch2	Maoa
									Ttyh1	Tsr2	Spata17	Tmem14c
									Rab37	Tm9sf1	Spr	Mkrn1
									Aebp2	Ubr3	Ptp4a3	Atp6v1d
									Fam13a	Tigd3	Arl2	Gm15446
									St3gal5	Rraga	Cdh22	Pou5f2
									Gm45927	Bbs12	Odf2	Thoc1
									Rgs4	Smim26	Anks6	Gtpbp10
									Cfap298	Dnajc3	Tunar	Entpd7
									Tab2	Ppox	Gatc	Ywhaz
									Abtb1	Gm14327	Mpp2	Slc25a40
									Tkt	Folh1	Dbnl	Ikbkg
									Chmp3	BC024063	Zfp703	Dnajb14
									Sgta	3830406C13Rik	Rrad	Dennd4a
									Dazap2	Rab36	Tprn	Slc30a1
									Rims1	Ankub1	Cttnbp2nl	Gm14288
									Epb41	Gm4876	Ndufab1	C9orf72
									Sirt3	Ar	Rps6ka2	Med12l
									Ttyh2	Zfc3h1	Klhl29	Nfatc2ip
									Grb14	Adgrv1	Cdkn1a	Zfp740
									AI837181	Map2k1	Cln6	Dync1i2
									Coro1c	Cyp4f17	Septin9	Cd99l2
									Zfp282	Enpp4	Map3k4	Atp8a1
									Dclk2	Nudcd1	Cbs	Manea
									Snap25	Catspere2	Zmat2	Pcm1
									Ypel4	Trappc13	Pcbd1	Gabra4
									Alg3	Kcnmb1	Actr5	Oxsm
									Etv6	Sulf1	Fam92b	Klhl4
									Ybx3	4933421O10Rik	Ppif	Wee1
									Rassf5	Dpyd	Tlk2	1500015A07Rik
									Fgf11	H2az1	Gna12	Asb7
									Gpx1	Dzank1	Srgap1	Syt1
									Ifnar2	Dennd1b	Cyth2	Rgs4
									Ccdc9	4933405O20Rik	Rptor	Phex
									Kcnc1	Stard6	Idh3g	Cox5a
									Rbm27	4831440E17Rik	Zfp64	Erap1
									Ccdc130	Acot6	Rps18	Cyb561d1
									Mb21d2	Cfap44	Atxn7l1	Tmeff2
									Glrx	Ttll6	Psmb2	Prpf39
									Tshz2	Cacna1s	Flad1	Itm2a
									1700003M07Rik	2700054A10Rik	Tmem8b	Vps26a
									Camk4	Bpnt1	Pkp4	Ets1
									Ethe1	Hnrnpll	B3gat3	Zdhhc2
									Fbxw8	Cdc7	Slc39a13	Zfp141
									Lrrc24	Clptm1l	H13	Dcun1d3
									Atp1b1	Nckap1	Antxr1	Gm4349
									Cox6b1	Pphln1	Pak6	Lpcat2
									Mfsd2a	Rft1	Cpsf4	Tmem87b
									Cep83	Unc5cl	Cntnap3	Tma7
									Cdkl5	Kif27	Srf	Gm5136
									Mmp15	Pskh1	Zfp414	B020014A21Rik
									Asna1	Nox4	Bicral	Speer8-ps1
									Shisa7	Timm29	Ap1b1	Cse1l
									Sh3bgrl3	Alpk3	Gstp1	Cbwd1
									Nucb2	Epdr1	Taf8	Ppa1
									Zcchc24	Tmem212	Ankrd26	Ipo8
									Pex5l	Vps8	Lgals3	Gm9776
									Paox	Zfp941	Hdlbp	Prdx1
									Impdh1	Arih2	Itpr1	Cdk7
									Zdhhc5	Tceanc	Tekt1	Nkap
									Pmfbp1	Synpr	Galnt10	Zdbf2
									Spats2l	Pex2	Dnajb5	Arl14ep
									Ssrp1	Sos1	Ccdc88b	Homer1
									Gnl1	Taf2	Sall1	Vrk1
									Igsf8	Xkr8	Bckdha	Prxl2c
									Bud31	Stard4	Smarcb1	Dpp10
									Rita1	Celsr3	Pelp1	Smad4
									Fes	Ttll9	Nxf1	Chchd2
									Sarm1	Zfp474	Ctc1	Klhdc2
									Mrps15	Zfp12	Prdm2	Mog
									Trim41	Ift22	Arhgap21	Capza1
									Pfdn1	Gm5115	Naa60	Kdm5d
									Plppr4	H2-M5	Klc2	Guf1
									Hrh2	Loxl2	Stoml3	Fam45a
									Paqr7	Harbi1	Pacsin3	Cd320
									Bcl6	Arv1	Myo1e	Gatad1
									Prr14l	Phka2	Mafg	Exoc6
									Smurf1	Cd274	Zbtb40	Tusc3
									Maml1	Pithd1	Ahsa1	Phf14
									Pfdn4	Gm7444	2610005L07Rik	Tmx2
									Klhl2	2210039B01Rik	Trp73	Epha4
									Dda1	Rimklb	Rnf5	Ankrd45
									Sec14l2	St8sia3	Tln1	Tbc1d32
									Kalrn	C130046K22Rik	Rps19bp1	Irgm1
									Plekha5	Mbnl1	Prkcg	Ahcyl2
									Smg9	Ubr5	Epha1	Utp25
									Atxn7l3	Pias2	Prpf31	Neto1
									Zfp526	Dgkb	Cfap57	Gm15881
									Pcx	Pyurf	Bbc3	Snrpe
									Nrg3	Qtrt2	Ubxn4	Mars2
									Gnal	Zfp229	Apbb1	E2f3
									Sec24b	Morn1	Chpf	Ppid
									Tmem115	Ltn1	Rnf216	Mfsd4a
									Chchd3	Hdc	Ttc21a	Fundc1
									Ak1	BC065397	Mc1r	Myoz3
									Polr1a	Slc35f4	Use1	Zfp758
									Snai2	Nipa2	Brpf1	Rel
									Tmem63a	Snx14	Enox1	Cmpk2
									Rpl12	Abraxas1	Poldip2	Gabra1
									Cfap36	Gfpt1	Pes1	Mblac2
									Ltv1	Ttbk2	LOC105244034	Txlng
									Cenps	Zfp58	Cox17	Rab6a
									Zdhhc8	Sfi1	Trafd1	Stard4
									Mbd6	Trim24	Cant1	Oas3
									Nav2	Arhgap5	AU040320	Hnrnpll
									Arl1		Myadm	Pot1a
									Larp6		Brf1	Lcorl
									Klc4		Plppr2	Zfp811
									E2f1		Dnajc4	Asf1a
									Ube2o		Mgat5b	Pex7
									Gpr4		Pik3ip1	Zmym5
									Nudt22		Inpp5e	Atad2b
									Chrna6		1110032A03Rik	Daam1
									Zfand3		Sall2	Sertm1
									Ncs1		Cct5	Tcp1
									Bcl11a		Rbm4b	Nkain3
									Abhd6		Cebpd	Erbin
									Pum3		Wfs1	Pcdhb11
									Coa6		Chat	Lemd3
									Ahdc1		Sufu	Tbce
									Aldh1a1		Flna	Ywhaq
									Fbxw5		Gltp	Dram2
									Shtn1		Dctn2	Btg3
									Mafg		Mepce	Btaf1
									Stx18		Dvl1	Abhd18
									Rp9		Asb16	Seh1l
									Prkcsh		Plk3	Zfp973
									Tbkbp1		Katnb1	Gzf1
									Mtor		Snapc2	Soat1
									Hadha		Cables2	Cadps
									Gna11		Pik3r2	Virma
									Ilf3		Ripk4	Dstn
									Gtf3c1		Fam210b	1810037I17Rik
									Gnptab		Pik3r4	Hsf2
									Mrps22		Rab7	Tiprl
									Ndufa3		Dlec1	Faf1
									Garem1		Rela	Adarb2
									Daxx		Ddx41	Btbd1
									Anks1b		Gm20604	Zfp937
									Tpd52l2		Dnah1	Eid2b
									Ampd3		Gstm5	B3galt6
									Fam149b		Ppp2r1a	Snhg4
									Gabarapl1		Dlg4	Hmgb3
									Gm3667		Cers1	Fis1
									Camk1		Pfdn4	Klhl23
									Dmp1		Mast4	Dock7
									Ptrhd1		Qrich1	Mir99ahg
									Fam111a		Zfp580	Tigd2
									Eno2		Alas1	Fem1c
									Usp30		Efcc1	Mmut
									Pi4ka		Amotl2	Fkbp1a
									2610507B11Rik		Asap1	Zhx1
									Grin2c		Mtus2	6820431F20Rik
									Cbx8		Abcc10	Cep97
									Pfn1		Nacad	Vps54
									Slc12a8		Adcy8	Tmtc3
									Ppargc1b		Spata18	Cryzl1
									Rrp7a		1700016K19Rik	Rps6kb1
									Nol8		Cacnb3	Cbfb
									Ap1b1		Atp10a	Cab39
									Sf3a3		Pcgf2	Tmem248
									Atp5g1		Fndc4	6030443J06Rik
									Soga1		Nfkbib	Stxbp5
									Nans		Zfp827	Mios
									Tut7		Spag4	Vstm2a
									Map6		Nol4l	Nifk
									Acot11		Copg1	Gm3219
									Aldoc		Nexn	Gskip
									Osbpl7		Magi1	Oxsr1
									Mast4		Rpl27	Strn3
									Rasa3		Npdc1	Ranbp17
									Baz2b		Sap30l	Tbc1d15
									Lmcd1		Fkbpl	Sirt1
									AW209491		Snapc4	Nmrk2
									Scamp3		Nckap5l	Fbxo8
									Brpf3		Cramp1l	Zfp606
									Fam160b2		Zscan22	Snx27
									Bach2		Ankrd52	Kcna1
									Cldn11		Mybbp1a	Gm20491
									Gak		Ccdc91	Slc39a9
									Cyp46a1		Zfp366	Actr6
									Gga3		Mcrip1	Klhl41
									Cxxc1		Plpp7	Mcts1
									Acp2		Top3b	Pdlim5
									Adamts4		Kin	Sdhaf4
									Inpp5a		Pcnx2	Ppp1r9a
									Kank4		Ccdc85c	Ran
									Pias4		Lrrc46	Mfn1
									Unc119		Cwc27	Tmem241
									Tlk2		Fbxl8	Gtf2h5
									Epha4		Pcdh1	Riok3
									Rimkla		Prpf8	Btbd3
									Tmem38a		Kif6	Celf1
									Dele1		Megf6	Ncoa4
									Alx4		Igsf8	Phtf2
									Nadk2		Cul7	Birc6
									Tex52		G6pc3	Reck
									Gphn		Fam50a	Kcns2
									4930578G10Rik		Rubcn	Usp17la
									Pigq		Znfx1	Atrip
									Gap43		Cfap410	Sv2a
									Stil		Tfg	Gtf2h2
									Ppp2r5b		Gas2l1	Cops3
									Zfp276		Nphp1	Ube2q2
									Rnd1		Foxj1	Zfp407
									Ahsa1		Trnp1	Fam49a
									Nav3		Trir	Herc4
									Pou2f2		Eppk1	Zfp974
									Nrd1		Gm11992	Haus2
									Eif4g1		Sptan1	Cd2ap
									Trpm2		Lyl1	Ppp4r4
									Tmem229b		Fiz1	Prr14l
									Dync1h1		Anapc13	Naa20
									Arrb2		Scg5	Tmem165
									Cplx2		Zfp687	D830030K20Rik
									Exosc3		Gcc1	Nhlrc3
									Mllt11		Ubald2	Chsy3
									Crtc2		Htr5a	Ddx50
									Rps17		Nedd9	Pias2
									Tars		Dbp	Nectin3
									Man2a2		Nup210	Entpd5
									Slc36a1		Capn5	Fam107b
									Tmsb15b2		Sncaip	Gm4425
									Paqr4		Col18a1	Elac1
									Apba3		Arhgap33	Olfr224
									Idh3g		Ecm1	Stx17
									F730043M19Rik		Phf23	Them4
									Tspan31		St3gal3	1700101I11Rik
									Plp1		Selenop	Blvra
									Lmo1		Haghl	Gpr165
									Tango2		Dpysl5	Trim24
									Pno1		Aip	Cyp51
									C1qa		Adgrb1	Rnf141
									Sulf2		Dzip1l	Ahcyl1
									Prpf31		Map4k2	4930579G24Rik
									Arhgap32		Rtn4rl1	Usp7
									Cbx6		1110008P14Rik	Cntnap5a
									E130309D02Rik		Trim26	Fmo1
									Aar2		1110051M20Rik	AW822252
									Rasl11a		Apba1	Csgalnact1
									Cdr2l		Robo1	Ube2e2
									Ift57		Rnf165	Vdac2
									Pdzd4		Amdhd2	Psma4
									Ccdc86		Elmod3	Prps1l3
									Tanc2		Ctsz	F8
									Urm1		Nfe2l2	Parpbp
									Actn1		Rsph3a	Pdcl
									Myl6b		Nhsl1	Grk5
									Usf1		Zfp710	Mki67
									Abhd11os		Hydin	Krit1
									Fkbpl		Wasf3	Malsu1
									Camta1		A930003O13Rik	Pcdhb6
									Dctn3		Zfp956	Pcdhb16
									Furin		Fosb	Lpp
									Stau1		Recql4	Tsc22d1
									BC048403		Psmb10	Zik1
									Dmtn		Irf3	Hmgcll1
									Nt5c		Ipo4	Phospho2
									Tnfrsf21		Akap13	Dio2
									Igf2bp2		Hspb1	Grin2a
									Aff1		Phactr4	Nsd1
									Nfatc1		Rab13	Nae1
									Yipf3		Efhd2	B230216N24Rik
									Ccp110		Atp5o	Dnajc13
									Polr3a		Itpkb	Rad17
									Atp2b1		Parp4	Ado
									L1td1		Cdk18	Btbd10
									H1f0		Dnlz	Rnf182
									Fntb		Sap30	Slc16a10
									Sorbs3		Dnajc7	Lsm14a
									Tns3		Zswim4	Gm19619
									Hagh		Prkd2	Ppp4r2
									Sipa1l3		Atp5j	Gabrg3
									Caprin1		Spty2d1	Rnf19a
									Camkk1		G6pdx	Rfk
									Mapt		Hyal1	Pank1
									Cdh6		Ttll9	Gng10
									Atf7ip		Traf3ip1	Dolk
									Ppp1r1a		Zmynd10	Gm16222
									Isca1		Ftl1	Gm6313
									Fam13c		Map2k2	Gmcl1
									Camk2b		H2ax	AI597479
									Orai1		Ap2a2	Bcap29
									Gpr12		Ampd3	Eapp
									Clu		Rpl17	Csnk1g3
									Soga3		Sh2b3	Gm20172
									Frmpd1		Eefsec	Chmp2b
									Adm		Lxn	Ufd1
									Nptn		Gstt1	Zmpste24
									Slc25a29		Cpxm2	Adam28
									Srgap1		Mvd	Sec61g
									Plch1		Srsf5	Timm22
									Micall1		Znrd2	Hif1an
									Smim12		Tnnt1	Ccne2
									Prr3		Msto1	Wdr41
									4921524J17Rik		Gas6	Cox7a2l
									Klhdc3		Cux2	Dennd4c
									Plk2		Zdhhc8	Rab3gap2
									Sprn		Map3k13	Ajuba
									Ccne1		Dctd	Parp8
									Atp5g2		Xpc	Sec63
									Faah		Camk1	Gng2
									Erc2		Cep164	Slc33a1
									Tbc1d30		Tmem130	Psmb7
									Usp43		Atp6v0c	Degs1
									Pemt		Crb1	Gm21284
									Paf1		Sfxn3	Wdr44
									Rbmx2		Fam167a	Cyb5r4
									Por		Cnot9	Prr11
									Marcksl1		Maml1	Prr5l
									Snhg18		Soga1	Usp46
											Rorc	Qdpr
											Cep128	Nemp2
											Hipk1	Osgepl1
											Nwd1	Nt5c2
											Maneal	Gen1
											Dym	Mrpl3
											Slc22a6	Mkrn3
											Pglyrp1	A630072M18Rik
											Anks1	Kdm6a
											Mus81	Zmym1
											Necab2	Asb13
											Psmf1	Snx12
											Bop1	Ggh
											Itga2b	Ankrd39
											Vasn	Pcdhb19
											Nudt14	Arhgap12
											Apba3	Hnrnpc
											Zcchc14	Cpne3
											Ppp1r15a	Smc4
											Trp53	Hectd2
											4931428F04Rik	Zbtb37
											Fam186b	Gabrg1
											Ell	Unc5c
											Bcar1	Pvt1
											Rbck1	Lonrf3
											Bud13	Ganab
											Igsf21	Nek9
											Mapk1ip1	Tceal1
											U2af2	Grid2
											Abcd1	Agfg1
											Unc13d	Zfp607b
											Cdc42bpg	Nubpl
											Stxbp1	Yipf1
											Cwf19l1	Rnf146
											Ube3b	Adamts6
											4930526I15Rik	Nell1
											Wwp2	Mir22hg
											Pet117	Cldn11
[truncated: 369 more rows]

[truncated: 30 more sheets: Fig. 3f Identified proteins, Fig. 3f Quantified proteins, Fig. 3f FC_Pval , Fig. 3f Identified peptides, Fig. 23 Human_HEK_Maged1IP, Fig. 3m Human_SHSY5Y_Maged1IP, Fig. 3 and 4 -Western blots, Fig. 4c, Fig. 4d, Fig. 4e, Fig. 4g + Ext Fig. 10c, Fig. 4h, Fig. 4j, Fig. 4k, Fig. 5d-g, Fig. 6, Ext Fig. 2b, Ext Fig. 2c, Ext Fig. 3b, Ext Fig. 3c …]
